# Supplementary material for: Cleavage of histone H2A during embryonic stem cell differentiation destabilizes nucleosomes to counteract gene activation
Source: J Biol Chem. 2026 Apr 9;302(6):111437. doi: 10.1016/j.jbc.2026.111437 (PMC13156748; doi:10.1016/j.jbc.2026.111437)
Supplement: Data S1 [file mmc4.xlsx]

## Sheet: Day 0
peptide	PeptideSequence	sh_SC-rep1	sh_SC-rep2	sh_SC-rep3	average	sd		peptide	PeptideSequence	sh-CTSL_rep1	sh-CTSL_rep2	sh-CTSL_rep3	average	sd
A21	SGRGKQGGKARAKAKTRSSRA	0.00651586	0.0340823	0.000392762	0.0136637	0.0179462		R20	SGRGKQGGKARAKAKTRSSR	0.0059972	0.00219452	1.56217e-06	0.00273109	0.00303362
G22	SGRGKQGGKARAKAKTRSSRAG	1.92987e-05	0.000131858	0.000204672	0.00011861	9.33941e-05		A21	SGRGKQGGKARAKAKTRSSRA	0.039499	0.00109292	0.0123959	0.0176626	0.0197373
L23	SGRGKQGGKARAKAKTRSSRAGL		0.000982775	0.000529216	0.000755996	0.000320714		G22	SGRGKQGGKARAKAKTRSSRAG	0.00603051	0.00174198	0.0029017	0.00355806	0.00221832
F25	SGRGKQGGKARAKAKTRSSRAGLQF	6.75754e-05	0.00067911	6.89801e-05	0.000271889	0.000352665		L23	SGRGKQGGKARAKAKTRSSRAGL	0.00362916	0.00224503	0.000707608	0.00219393	0.00146144
P26	SGRGKQGGKARAKAKTRSSRAGLQFP		2.52391e-05	0.00015696	9.10998e-05	9.31411e-05		Q24	SGRGKQGGKARAKAKTRSSRAGLQ	7.04454e-05		0.000783195	0.00042682	0.00050399
G28	SGRGKQGGKARAKAKTRSSRAGLQFPVG	0.00145591	0.00113429	0.00602434	0.00287151	0.00273516		F25	SGRGKQGGKARAKAKTRSSRAGLQF	0.0106082	0.000221672	0.00226892	0.00436626	0.00550174
R29	SGRGKQGGKARAKAKTRSSRAGLQFPVGR	0.000118732	2.54334e-05	1.42685e-05	5.28112e-05	5.73611e-05		P26	SGRGKQGGKARAKAKTRSSRAGLQFP	0.000120645		6.60106e-06	6.36228e-05	8.06409e-05
G37	SGRGKQGGKARAKAKTRSSRAGLQFPVGRVHRLLRKG	5.64933e-05	0.000434526		0.00024551	0.00026731		V27	SGRGKQGGKARAKAKTRSSRAGLQFPV	0.000106115	0.000136352	7.14228e-05	0.00010463	3.249e-05
N38	SGRGKQGGKARAKAKTRSSRAGLQFPVGRVHRLLRKGN	2.53299e-05	9.80197e-05	5.20343e-05	5.84613e-05	3.67686e-05		G28	SGRGKQGGKARAKAKTRSSRAGLQFPVG	0.00205225	0.00113269	2.55596e-06	0.0010625	0.00102665
R20	SGRGKQGGKARAKAKTRSSR	0.000285353	0.000817596		0.000551474	0.000376352		R29	SGRGKQGGKARAKAKTRSSRAGLQFPVGR	0.000116226	0.00271048	1.03864e-05	0.000945698	0.00152926
K36	SGRGKQGGKARAKAKTRSSRAGLQFPVGRVHRLLRK	0.000193857	0.000494183	1.65841e-05	0.000234875	0.000241427		R32	SGRGKQGGKARAKAKTRSSRAGLQFPVGRVHR	1.92587e-05	0.000613478		0.000316369	0.000420177
V43	SGRGKQGGKARAKAKTRSSRAGLQFPVGRVHRLLRKGNYAERV	0.000191773	0.00105219	0.000117273	0.000453746	0.000519606		L34	SGRGKQGGKARAKAKTRSSRAGLQFPVGRVHRLL		1.32882e-05	7.42868e-06	1.03584e-05	4.14328e-06
V27	SGRGKQGGKARAKAKTRSSRAGLQFPV	6.96381e-05		7.94601e-05	7.45491e-05	6.94523e-06		G37	SGRGKQGGKARAKAKTRSSRAGLQFPVGRVHRLLRKG	6.18997e-06	2.15695e-06	2.18683e-06	3.51125e-06	2.31989e-06
V30	SGRGKQGGKARAKAKTRSSRAGLQFPVGRV	1.9962e-05		1.12751e-05	1.56186e-05	6.14256e-06		Y39	SGRGKQGGKARAKAKTRSSRAGLQFPVGRVHRLLRKGNY	0.000115472	4.55801e-05	2.09717e-06	5.4383e-05	5.71976e-05
Y39	SGRGKQGGKARAKAKTRSSRAGLQFPVGRVHRLLRKGNY	5.48927e-05		4.63709e-05	5.06318e-05	6.02576e-06		R42	SGRGKQGGKARAKAKTRSSRAGLQFPVGRVHRLLRKGNYAER	0.000825798		7.40641e-06	0.000416602	0.00057869
								V43	SGRGKQGGKARAKAKTRSSRAGLQFPVGRVHRLLRKGNYAERV	0.00049679		7.81349e-06	0.000252302	0.000345758
								V49	SGRGKQGGKARAKAKTRSSRAGLQFPVGRVHRLLRKGNYAERVGAGAPV		8.69699e-06	6.04303e-06	7.37001e-06	1.87663e-06

## Sheet: Day 2
peptide	PeptideSequence	sh_SC-rep1	sh_SC-rep2	sh_SC-rep3	average	sd		peptide	PeptideSequence	sh-CTSL_rep1	sh-CTSL_rep2	sh-CTSL_rep3	average	sd
S19	SGRGKQGGKARAKAKTRSS		0.000247807	8.66562e-06	0.000128236	0.000169099		R20	SGRGKQGGKARAKAKTRSSR	0.000619048		0.000644736	0.000631892	1.8164e-05
N38	SGRGKQGGKARAKAKTRSSR	0.000181586	0.000279152	0.00149113	0.000650624	0.000729536		A21	SGRGKQGGKARAKAKTRSSRA	0.000804513	0.00612495	0.00305775	0.00332907	0.00267058
A21	SGRGKQGGKARAKAKTRSSRA	0.00756624	0.00239258	0.00206686	0.00400856	0.00308534		G22	SGRGKQGGKARAKAKTRSSRAG	0.000500989	0.000221904	0.00253999	0.00108763	0.0012655
G28	SGRGKQGGKARAKAKTRSSRAG	0.00331066	0.00232133	1.54332e-05	0.00188247	0.00169088		L23	SGRGKQGGKARAKAKTRSSRAGL	0.00376802	0.000587463	0.0032583	0.00253793	0.00170827
V27	SGRGKQGGKARAKAKTRSSRAGL	0.00024047	0.00453859	0.000209916	0.00166299	0.00249039		Q24	SGRGKQGGKARAKAKTRSSRAGLQ	5.07373e-05	2.15395e-05	0.000592912	0.00022173	0.000321785
P26	SGRGKQGGKARAKAKTRSSRAGLQ	0.000435276	0.000970289	0.000765589	0.000723718	0.000269953		F25	SGRGKQGGKARAKAKTRSSRAGLQF	0.00158682	0.000209837	0.00528526	0.00236064	0.00262471
G24	SGRGKQGGKARAKAKTRSSRAGLQF	0.00200916	0.00289301	0.00748287	0.00412834	0.00293852		P26	SGRGKQGGKARAKAKTRSSRAGLQFP	0.000280482	0.000116441	0.000182329	0.000193084	8.25476e-05
L23	SGRGKQGGKARAKAKTRSSRAGLQFP	0.00113633	0.000675221	0.000229064	0.000680204	0.000453651		V27	SGRGKQGGKARAKAKTRSSRAGLQFPV	5.96087e-05	0.0175811	0.000152176	0.00593097	0.0100894
A21	SGRGKQGGKARAKAKTRSSRAGLQFPV	0.000204842	0.000250931	0.00213332	0.000863032	0.00110035		G28	SGRGKQGGKARAKAKTRSSRAGLQFPVG	0.000617124	1.1018e-05	0.00566065	0.00209626	0.00310169
S19	SGRGKQGGKARAKAKTRSSRAGLQFPVG	0.000393783	0.00731704	0.00368072	0.00379718	0.0034631		R29	SGRGKQGGKARAKAKTRSSRAGLQFPVGR	0.00038834		0.000279608	0.000333974	7.68854e-05
R29	SGRGKQGGKARAKAKTRSSRAGLQFPVGR	0.00138053	0.000955578	0.000540661	0.000958923	0.000419945		H31	SGRGKQGGKARAKAKTRSSRAGLQFPVGRVH		5.47667e-06	0.000240705	0.000123091	0.000166332
H31	SGRGKQGGKARAKAKTRSSRAGLQFPVGRVH		0.000723084	0.00118179	0.000952436	0.000324352		L33	SGRGKQGGKARAKAKTRSSRAGLQFPVGRVHRL	0.00011456	3.00228e-06		5.87809e-05	7.88829e-05
R32	SGRGKQGGKARAKAKTRSSRAGLQFPVGRVHR		2.89673e-05	0.000582958	0.000305963	0.000391731		L34	SGRGKQGGKARAKAKTRSSRAGLQFPVGRVHRLL	0.000150626		0.000336083	0.000243354	0.000131138
G37	SGRGKQGGKARAKAKTRSSRAGLQFPVGRVHRLLRKG		0.00640775	0.00421629	0.00531202	0.0015496		K36	SGRGKQGGKARAKAKTRSSRAGLQFPVGRVHRLLRK	0.000552988		0.00121996	0.000886474	0.00047162
N38	SGRGKQGGKARAKAKTRSSRAGLQFPVGRVHRLLRKGN		0.0019039	0.000346141	0.00112502	0.0011015		G37	SGRGKQGGKARAKAKTRSSRAGLQFPVGRVHRLLRKG	0.000238814		0.00291889	0.00157885	0.0018951
G44	SGRGKQGGKARAKAKTRSSRAGLQFPVGRVHRLLRKGNYAERVG		0.000118644	0.000686534	0.000402589	0.000401558		N38	SGRGKQGGKARAKAKTRSSRAGLQFPVGRVHRLLRKGN	1.10126e-05		0.000509863	0.000260438	0.00035274
								Y38	SGRGKQGGKARAKAKTRSSRAGLQFPVGRVHRLLRKGNY	0.000190521	2.48483e-05	0.00124681	0.000487394	0.000662871
								V43	SGRGKQGGKARAKAKTRSSRAGLQFPVGRVHRLLRKGNYAERV	0.000837735	0.00767503	0.000465494	0.00299275	0.00405924

## Sheet: Day 4
peptide	sequence	sh_SC-rep1	sh_SC-rep2	sh_SC-rep3	average	sd		peptide	peptide	sh-CTSL_rep1	sh-CTSL_rep2	sh-CTSL_rep3	average	sd
R29	SGRGKQGGKARAKAKTRSSR	0.000451918	5.01895e-05	0.000551992	0.000351366	0.000265583		R20	SGRGKQGGKARAKAKTRSSR	0.000362418	3.86971e-05	3.65984e-05	0.000145904	0.000187509
A21	SGRGKQGGKARAKAKTRSSRA	0.00397273	0.00116143	0.00123626	0.00212347	0.00160194		A21	SGRGKQGGKARAKAKTRSSRA	0.00156291	0.000374121	0.00229439	0.00141047	0.000969169
K36	SGRGKQGGKARAKAKTRSSRAG		0.000100655	0.0027867	0.00144368	0.00189932		G22	SGRGKQGGKARAKAKTRSSRAG	0.000258205	0.000317488	2.12962e-05	0.000198996	0.000156722
L23	SGRGKQGGKARAKAKTRSSRAGL	0.0088862	0.00958673	0.00302131	0.00716475	0.00360538		L23	SGRGKQGGKARAKAKTRSSRAGL	0.00373374	0.000713744	0.00548734	0.00331161	0.00241463
Y39	SGRGKQGGKARAKAKTRSSRAGLQ	0.000661213	0.000222672	0.000771005	0.00055163	0.000290127		Q24	SGRGKQGGKARAKAKTRSSRAGLQ	0.00058592	9.41967e-05	0.00219364	0.000957918	0.00109804
V43	SGRGKQGGKARAKAKTRSSRAGLQF	0.00289177	0.000924363	0.00318114	0.00233242	0.00122797		F25	SGRGKQGGKARAKAKTRSSRAGLQF	0.00160212	0.000419643	0.00499349	0.00233842	0.00237416
P26	SGRGKQGGKARAKAKTRSSRAGLQFP	0.00110513	0.000909267	0.000281001	0.000765133	0.000430557		P26	SGRGKQGGKARAKAKTRSSRAGLQFP	0.000180271	8.38209e-05	0.000611409	0.000291834	0.00028093
V27	SGRGKQGGKARAKAKTRSSRAGLQFPV	0.00155511	0.00138602	0.00240136	0.00178083	0.000544001		V27	SGRGKQGGKARAKAKTRSSRAGLQFPV	1.67866e-05	8.59279e-05	0.000941465	0.00034806	0.000515065
G28	SGRGKQGGKARAKAKTRSSRAGLQFPVG	0.00169694	0.000728355	0.00690353	0.00310961	0.00332113		G28	SGRGKQGGKARAKAKTRSSRAGLQFPVG	0.000284121	0.00108815	0.000339758	0.000570677	0.000449009
R29	SGRGKQGGKARAKAKTRSSRAGLQFPVGR	0.00275984	0.000230932	0.00017546	0.00105541	0.00147634		R29	SGRGKQGGKARAKAKTRSSRAGLQFPVGR	0.000419995	0.00012926	0.000722731	0.000423995	0.000296756
V30	SGRGKQGGKARAKAKTRSSRAGLQFPVGRV	3.92291e-05	0.00320171		0.00162047	0.00223621		V30	SGRGKQGGKARAKAKTRSSRAGLQFPVGRV	4.41969e-05	1.10139e-05	0.000821006	0.000292072	0.00045837
H31	SGRGKQGGKARAKAKTRSSRAGLQFPVGRVH	0.000932971		0.000678361	0.000805666	0.000180036		R32	SGRGKQGGKARAKAKTRSSRAGLQFPVGRVHR	0.000720393		0.00112185	0.00092112	0.00028387
K36	SGRGKQGGKARAKAKTRSSRAGLQFPVGRVHRLLRK	0.000212552	0.000121201	0.00317141	0.00116839	0.00173527		L33	SGRGKQGGKARAKAKTRSSRAGLQFPVGRVHRL	1.34102e-05	3.16687e-05		2.25394e-05	1.29107e-05
G37	SGRGKQGGKARAKAKTRSSRAGLQFPVGRVHRLLRKG	0.000361589	0.000411246	0.00557195	0.00211493	0.00299397		R35	SGRGKQGGKARAKAKTRSSRAGLQFPVGRVHRLLR	0.00312392	0.000120955	0.000692682	0.00131252	0.00159455
N38	SGRGKQGGKARAKAKTRSSRAGLQFPVGRVHRLLRKGN	0.000150217	0.000374566	0.00135582	0.000626869	0.000641182		K36	SGRGKQGGKARAKAKTRSSRAGLQFPVGRVHRLLRK		0.000181913	2.69826e-05	0.000104448	0.000109552
Y39	SGRGKQGGKARAKAKTRSSRAGLQFPVGRVHRLLRKGNY	0.000449319	0.00022837	0.000293967	0.000323885	0.000113472		G37	SGRGKQGGKARAKAKTRSSRAGLQFPVGRVHRLLRKG	0.000197092	0.000756083	0.000397796	0.000450324	0.000283173
V43	SGRGKQGGKARAKAKTRSSRAGLQFPVGRVHRLLRKGNYAERV	0.000337342	1.41627e-05	0.00332146	0.00122432	0.00182335		N38	SGRGKQGGKARAKAKTRSSRAGLQFPVGRVHRLLRKGN	0.000172149	0.000216519	0.000151463	0.000180043	3.32389e-05
								Y39	SGRGKQGGKARAKAKTRSSRAGLQFPVGRVHRLLRKGNY	0.000479216	5.06358e-05	0.000528913	0.000352922	0.000262964
								A60	SGRGKQGGKARAKAKTRSSRAGLQFPVGRVHRLLRKGNYAERVGAGAPVYLAAVLEYLTA	0.000215462	0.000115578		0.00016552	7.06292e-05
								I62	SGRGKQGGKARAKAKTRSSRAGLQFPVGRVHRLLRKGNYAERVGAGAPVYLAAVLEYLTAEI		1.06459e-05	0.000450816	0.000230731	0.000311247
