# Supplementary material for: Cleavage of histone H2A during embryonic stem cell differentiation destabilizes nucleosomes to counteract gene activation
Source: J Biol Chem. 2026 Apr 9;302(6):111437. doi: 10.1016/j.jbc.2026.111437 (PMC13156748; doi:10.1016/j.jbc.2026.111437)
Supplement: Data S2 [file mmc5.csv]

genes	KD-Day0-rep1	KD-Day0-rep2	KD-Day2-rep1	KD-Day2-rep2	KD-Day4-rep1	KD-Day4-rep2	scr-Day0-rep1	scr-Day0-rep2	scr-Day2-rep1	scr-Day2-rep2	scr-Day4-rep1	scr-Day4-rep2
Nuak2	6.462934081	5.639546505	29.19165581	41.2936431	10.88273749	9.974687859	4.964520442	5.221080718	31.59574765	29.39857115	8.224594297	12.6542874
Sntg1	0.191968339	0.179033222	1.03792554	1.64986017	4.638543849	5.206567839	0	0.155081605	1.215221064	1.251003028	4.020912767	3.349664312
Adgrb3	0.255957785	0.179033222	0.454092424	0.377110896	0.416279576	0.98650759	0.322371457	0.103387737	0.294599046	0.43303951	0.365537524	0.595495878
Prim2	54.07108216	52.63576738	43.9172244	44.6405023	33.8375827	33.65087003	54.86762203	56.34631666	47.61457077	45.75784152	30.29392233	36.92074441
Als2cr12	0	0	0	0	0.178405533	0.274029886	0	0.051693868	0	0	0	0.074436985
Obsl1	73.13993718	64.54147667	398.693148	382.5790039	317.7402537	326.6436244	63.31375421	68.39098802	293.3101749	264.6352559	259.1661047	287.6245089
Serpinb3b	0	0	0	0	0	0	0	0	0	0	0	0
Dpp10	0	0	0.064870346	0.047138862	0.416279576	0.931701613	0.064474291	0.051693868	0.073649761	0.048115501	0.959536001	1.488739694
Cd247	0	0	0.194611039	0	0.118937022	0.054805977	0	0	0.073649761	0.096231002	0.045692191	0.074436985
Spta1	38.90558338	46.99622088	0.843314501	1.367026998	0.713622131	1.479761386	44.93858115	41.97542122	1.067921541	1.299118529	0.86815162	1.488739694
Capn8	0	0	0.064870346	0.094277724	0.118937022	0	0	0.103387737	0.073649761	0.048115501	0.137076572	0.074436985
Cpa6	0	0	0.064870346	0.047138862	0	0.219223909	0	0	0.036824881	0.048115501	0.228460953	0.074436985
A830018L16Rik	7.870701901	9.041177731	11.35231059	13.24602022	2.140866392	3.397970589	8.704029347	5.893101009	14.80360205	15.78188435	2.101840765	1.786487633
Lactb2	67.31689756	69.01730723	26.20761988	32.99720339	21.2897269	20.38782354	63.50717708	63.37668278	36.49345679	34.59504527	25.1307048	27.98830625
Efhc1	1.279788927	1.879848835	3.178646965	3.158303753	2.497677457	2.082627135	1.547382995	1.964367003	3.535188549	3.560547079	2.056148574	1.637613663
Khdrbs2	0	0	0.064870346	0.23569431	0.356811065	0.548059772	0.064474291	0.155081605	0.589198091	0.43303951	0.86815162	1.116554771
Fam178b	11.71006868	10.02586045	24.9750833	23.75798644	9.871772807	9.974687859	12.0566925	12.66499778	22.83142604	20.93024296	7.767672391	8.70912721
2010300C02Rik	0.511915571	0.805649501	15.24453136	11.45474346	6.660473219	6.193075429	0.773691497	0.568632553	10.45826612	10.77787224	4.020912767	4.91284099
Tmem182	0	0.179033222	0	0	0	0.054805977	0	0.051693868	0	0	0	0
Dnah7b	0.767873356	0.089516611	1.232536578	1.932693342	1.724586816	1.644179317	0.580268623	0.310163211	1.730769394	1.587811535	1.507842288	1.935361602
Tpp2	188.8968456	210.2745197	84.78554253	146.7432774	160.3271054	143.0984066	205.3506183	198.6595366	173.5924877	180.048205	185.3275248	181.1796208
9330175M20Rik	0	0	0	0	0	0.274029886	0	0	0	0	0.045692191	0
Dnah7a	0.511915571	0.537099667	0.454092424	0.141416586	0.356811065	0.876895636	0.644742915	0.878795764	0.257774165	0.288693006	0.639690668	0
Plcl1	0.127978893	0.179033222	0.51896277	0.754221792	3.389705121	2.356657022	0.515794332	0.465244816	1.104746421	0.962310021	5.07183315	4.242908128
Pard3b	0.383936678	0.268549834	15.63375344	29.46178874	30.62628311	27.56740656	0.709217206	0.620326422	24.85679448	27.76264412	28.4662347	29.10486102
Cd28	0.063989446	0.179033222	0.259481385	0.047138862	0.297342554	0.383641841	0.064474291	0	0.073649761	0.048115501	0.228460953	0.223310954
Erbb4	0.127978893	0	0.194611039	0.094277724	0.416279576	1.096119545	0.193422874	0.051693868	0.257774165	0.288693006	0.548306286	0.297747939
Spag16	0.639894463	0.447583056	4.281442851	4.949580509	1.902992348	2.027821158	1.031588663	0.930489633	6.70212829	6.399361642	1.553534478	1.786487633
Abca12	0.383936678	0.358066445	0.064870346	0.188555448	0.356811065	0.60286575	0.322371457	0.051693868	0.073649761	0.048115501	0.319845334	0.223310954
Dock10	1.215799481	1.790332224	5.643720122	10.22913305	3.151831077	3.288358635	1.160537246	1.240652844	9.832243151	8.805136695	4.751987816	4.317345113
Agfg1	206.9418695	228.4463918	123.7077503	154.709745	167.4038582	151.648139	222.1139341	209.2050858	172.5982159	185.9182961	170.980177	169.4930142
Armc9	22.26832733	20.67833719	27.76450819	27.67051199	26.40401883	23.1281224	19.6001846	20.62585353	23.05237533	21.21893597	22.48055774	23.67096113
Eif4e2	243.9277695	237.1295031	174.1768796	143.9620845	123.5160971	147.3732728	234.1061523	248.9576707	145.7528779	152.6223694	120.3075377	125.5007562
Per2	3.199472317	4.207280726	2.075851079	5.043858233	4.579075338	5.096955884	2.836868824	3.205019847	3.866612475	3.416200576	3.792451815	5.06171496
Farp2	1.343778373	2.23791528	1.751499348	5.656663439	6.71994173	4.768120021	2.127651618	1.292346712	4.63993497	3.60866258	5.163217531	6.3271437
St8sia4	0.319947232	0.358066445	0.583833116	0.801360654	1.486712772	0.438447818	0.386845749	0.361857079	0.773322495	0.91419452	0.593998477	1.414302709
Ppip5k2	149.9912622	175.4525579	93.867391	154.7568839	162.2300977	145.7838995	164.151546	155.3917687	158.052388	165.7579012	191.8615081	175.5224099
Cntnap5b	0	0	0	0.047138862	0.535216598	0.712477704	0.193422874	0	0	0.048115501	2.010456384	2.233109541
Ptpn4	22.46029567	23.36383552	4.281442851	16.92285145	19.86248264	11.34483729	27.78841962	24.70966914	22.75777628	22.18124599	29.38007852	26.35069258
Nckap5	0.575905017	0.895166112	1.427147617	1.838415618	1.605649794	1.698985295	1.482908704	2.016060871	1.951718678	2.068966546	2.832915813	1.712050648
R3hdm1	86.25777368	102.1384534	63.83242069	115.2545176	109.2436545	110.5436561	115.924776	111.9689192	118.7970652	122.8388742	134.8833465	142.3979517
Ikbke	1.535746712	1.790332224	4.216572505	3.016887167	4.222264273	3.946030362	1.611857286	1.654203792	3.019640219	2.213313049	3.472606481	2.456420495
Etnk2	7.230807437	7.429878729	10.44412574	9.427772398	3.865453208	4.658508066	11.15405242	11.21756946	10.20049196	10.24860173	3.655375243	4.391782097
Adipor1	164.0689404	161.2194168	148.6828336	173.8952619	160.2676368	169.5148876	168.0200035	164.334808	175.6178561	165.2767462	150.3273069	152.2236337
Nav1	81.77851243	93.5448587	67.33541939	94.27772398	97.11207828	90.59428039	116.7629418	103.5945125	98.10148223	107.3456829	134.7919621	122.1510919
Kif14	70.77232766	82.53431552	17.12577141	41.85930945	22.24122307	21.59355504	80.46391574	81.62461836	45.14730376	42.38975644	28.23777375	29.179298
Nek7	49.59182092	51.91963449	51.05296249	75.84642894	87.65658505	79.79750288	46.67938701	45.54229815	79.94681603	80.9302728	85.58147288	82.02955714
Axdnd1	0.127978893	0.089516611	0.129740692	0.377110896	0.237874044	0.219223909	0.193422874	0	0.220949284	0.192462004	0.593998477	0.297747939
Astn1	0.511915571	0.71613289	8.303404318	13.95310315	8.325591524	6.850747156	0.257897166	0.258469342	14.91407669	15.10826734	6.853828581	7.890320378
Prrc2c	653.6521945	832.4149675	259.4813849	549.6862697	473.3098782	392.2463792	954.090565	852.7420547	541.5835207	590.5215446	660.2521533	571.3038576
Tnr	0	0.179033222	0.129740692	0.047138862	0.237874044	0.438447818	0.064474291	0.155081605	0.073649761	0.048115501	0.091384381	0.074436985
Rabgap1l	7.678733562	8.951661119	14.79043894	29.13181671	25.45252266	22.19642079	11.15405242	10.23538596	33.25286729	37.67443734	30.79653642	31.33797056
Ddr2	0.639894463	0.895166112	0.843314501	1.696999032	1.784055327	1.58937334	0.644742915	0.620326422	2.283142604	1.732158038	3.42691429	2.53085748
Pex19	103.7268925	99.90053809	163.2137911	170.6426804	231.5703814	226.6775219	94.90615702	97.33955438	162.8764474	157.00088	197.7558006	211.2521626
Efcab2	4.223303459	4.833897005	5.449109084	4.572469613	4.04385874	4.110448294	5.157943317	5.84140714	6.18657996	5.821975629	4.706295625	4.689530036
Smyd3	22.07635899	21.21543685	38.40324497	33.75142518	28.84222778	30.14328749	22.75942488	23.77917951	32.81096872	35.46112429	30.29392233	29.32817197
Rgs7	0	0.089516611	0.194611039	0.70708293	1.30830724	1.479761386	0.128948583	0.155081605	0.478723449	0.673617015	1.73630324	1.786487633
2-Mar	25.21184186	24.61706808	80.82845141	42.70780896	56.61402237	64.72585913	20.63177327	19.59197616	39.73404629	39.74340388	43.04204349	39.52603888
Esrrg	0.063989446	0	0.713573809	1.932693342	3.568110653	3.397970589	0.064474291	0	2.283142604	1.684042537	4.569219054	6.773765608
Xkr4	0.191968339	0.358066445	0.064870346	0.094277724	0.237874044	0.383641841	0.322371457	0.206775474	0.220949284	0	0.411229715	0.372184924
Rp1	0	0	0.129740692	0	0.416279576	0.164417932	0.064474291	0.051693868	0.073649761	0.144346503	0.091384381	0.148873969
Tcea1	96.88002177	104.286852	39.76552224	42.80208669	44.12563508	42.91308019	88.265305	83.33051602	52.07038133	55.04413322	45.14388425	41.8335854
Rgs20	1.791704498	1.52178239	2.270462118	2.026971066	0.65415362	1.205731499	1.676331578	1.03387737	1.804419155	1.299118529	0.456921905	0.223310954
Atp6v1h	105.4546076	113.0594799	120.2047516	78.76903838	105.8539494	113.174343	102.3207005	98.68359496	78.84206961	88.43629096	92.38960927	86.79352416
St18	0	0	0	0	0.178405533	0.328835863	0.064474291	0	0	0.048115501	0.456921905	0.521058893
2610203C22Rik	0.127978893	0	0	0.141416586	0	0.164417932	0.064474291	0.051693868	0	0.048115501	0.228460953	0.074436985
Cspp1	50.03974704	54.42609961	38.66272636	50.10861029	55.00837257	57.05302232	53.44918762	53.34807229	50.89198515	50.85808463	68.53828581	59.32627681
Sgk3	8.638575257	10.11537707	10.83334782	10.55910509	26.58242437	23.1281224	9.28429797	9.718447277	10.78969005	10.58541023	16.26641983	16.45057362
Ppp1r42	0.127978893	0	0.064870346	0.141416586	0.118937022	0	0.128948583	0	0	0.144346503	0.091384381	0
Prex2	10.94219533	13.06942523	26.53197161	57.13230073	36.21632313	28.93755599	16.18304716	13.85395676	59.72995652	62.11711188	45.41803739	36.9951814
Sulf1	68.3407287	76.89476902	28.73756338	53.69116381	56.43561683	51.18878275	77.88494408	82.40002638	58.77250962	53.9855922	64.2432199	69.52414371
Slco5a1	2.303620069	3.580664448	1.232536578	2.639776271	1.010964685	1.644179317	4.190828945	3.153325978	3.572013429	3.17562307	1.462150097	1.786487633
Ncoa2	34.17036435	38.31310959	41.84137332	110.4463536	101.3343426	85.9905783	44.61620969	45.33552267	106.4607301	110.2326129	128.4864398	124.0120165
Prdm14	24.44396851	23.27431891	5.189627699	4.949580509	1.189370218	2.027821158	26.30551091	24.29611819	6.849427813	5.87009113	1.599226669	1.637613663
Eya1	10.81421643	9.75731062	4.021961466	10.0405776	6.71994173	7.069971065	9.155349387	9.666753409	8.396072803	7.987173177	12.29119925	11.01667374
Kcnb2	0.063989446	0	0.259481385	0.094277724	0.65415362	0.493253795	0	0.051693868	0.184124404	0.144346503	0.411229715	0.893243816
Sbspon	0.383936678	0.447583056	0.973055194	0.518527482	0.297342554	0.328835863	0.709217206	0.620326422	0.736497614	0.91419452	0.456921905	0.148873969
Rdh10	4.479261244	4.833897005	12.58484717	13.43457567	34.55120483	29.8692576	4.319777528	4.962611376	12.18903552	10.87410324	27.00408461	28.50936514
Stau2	5.823039618	5.99761295	12.19562509	23.23945896	21.34919541	18.90806215	7.09217206	7.133753853	23.34697437	25.06817606	20.60717793	20.61904476
Eloc	177.1867769	170.0815613	131.2327104	90.69517047	127.7383614	138.8235404	132.6236175	139.5734449	105.8715321	110.0401509	108.9758744	113.8885866
Gm16070	0.127978893	0	0	0.047138862	0.118937022	0.219223909	0	0.051693868	0.110474642	0.096231002	0.091384381	0.074436985
Jph1	5.183145154	4.654863782	0.973055194	2.356943099	2.02192937	1.534567363	4.319777528	3.566876926	1.693944513	1.972735544	1.73630324	2.307546526
Tfap2d	0.191968339	0	0	0	0.059468511	0	0.064474291	0.155081605	0.036824881	0	0	0
Pkhd1	0.191968339	0.268549834	0.259481385	0.70708293	0.892027663	0.219223909	0.838165789	0.620326422	0.957446899	0.91419452	0.685382858	0.669932862
Gsta3	5.247134601	5.012930227	2.075851079	1.131332688	3.151831077	4.822925998	4.835571859	6.306651957	2.209492843	1.491580533	4.157989339	4.391782097
Kcnq5	0.511915571	0.358066445	0	0.282833172	11.35848558	8.714150383	0.386845749	0.258469342	0.073649761	0.144346503	12.42827583	10.27230389
Rims1	1.087820588	0.805649501	0.648703462	1.791276756	1.129901707	1.370149431	1.740805869	2.119448608	1.914893797	1.34723403	1.919072003	2.158672556
Smap1	40.12138286	46.01153815	65.32443866	54.72821877	65.29642496	73.87845733	46.48596414	45.23213494	55.01637179	61.20291736	65.93383095	59.8473357
Col9a1	0.063989446	0	0.908184847	0.329972034	0.773090642	1.041313568	0	0.051693868	0.552373211	0.577386013	1.096612573	1.488739694
Col19a1	0.191968339	0.089516611	0.064870346	0.282833172	0.475748087	0.493253795	0.45132004	0.206775474	0.294599046	0.384924009	0.86815162	0.148873969
Lmbrd1	14.97353045	17.45573918	37.75454151	47.23313971	49.12098999	47.90042412	19.01991598	16.903895	61.93944936	63.51246141	66.6192138	58.13528505
4931408C20Rik	0.191968339	0	0.259481385	0	0.297342554	0.054805977	0.064474291	0.051693868	0.073649761	0	0	0.074436985
Gm597	0	0	0	0	0	0.109611954	0	0	0	0	0	0
Bend6	1.855693944	1.879848835	7.070867739	4.902441647	4.638543849	5.37098577	1.160537246	1.188958975	5.597381869	5.38893612	3.3812221	4.466219082
Dst	180.7701859	259.5981725	115.7286977	274.4895934	202.7281536	178.229038	324.3701603	229.158919	241.4607429	319.7756201	289.8255646	205.6693887
Arhgef4	3.391440656	3.580664448	5.189627699	5.703802301	4.400669806	4.38447818	3.288188864	3.877040137	4.750409612	4.715319105	3.883836196	3.126353357
Fer1l5	4.287292905	4.028247504	7.589830509	11.73757664	7.671437905	10.3583297	3.803983196	3.308407584	12.15221064	12.02887527	10.87474135	9.379060072
Cnnm3	39.99340397	39.83489198	90.42926265	107.6180219	76.00075692	67.24693409	40.68327791	39.02887072	98.43290615	99.1179322	75.20934562	78.45658187
Zap70	1.983672837	1.432265779	1.492017963	1.084193826	0.535216598	0.493253795	1.289485829	1.344040581	0.810147376	0.866079019	0.319845334	0.148873969
Coa5	136.2975207	137.1394484	66.2326235	96.87036139	107.0433196	93.17016132	119.6642849	115.0705513	93.31424773	92.38176205	102.7160443	98.40569377
Tmem131	348.5505143	399.5126358	114.2366797	259.1694632	195.7108693	171.6523207	409.7985965	391.52936	270.1841498	271.660119	254.0028872	231.5734594
Tsga10	1.791704498	2.416948502	1.167666232	3.016887167	2.140866392	2.411462999	2.127651618	1.757591529	2.651391412	3.271854073	3.198453338	2.679731449
Lyg1	0	0	0	0	0	0	0	0	0	0	0	0
Rev1	52.91927213	60.42371256	25.88326815	66.18296223	68.38878752	60.50579888	56.93079936	60.74029548	63.41244459	59.80756783	79.32164277	69.5985807
Aff3	2.6235673	2.685498336	17.51499348	37.28683983	29.91266098	27.62221253	5.544789065	5.324468455	34.7626874	37.72255284	33.62945224	38.11173617
Chst10	11.71006868	12.8008754	23.67767638	25.97351296	21.05185285	21.64836101	13.79749837	12.45822231	23.8625227	25.30875356	15.99226669	19.27917904
Npas2	0.255957785	0.447583056	1.816369695	2.026971066	1.843523838	1.205731499	0.257897166	0.465244816	1.509820109	2.165197548	2.056148574	1.935361602
Tbc1d8	12.73389982	15.48637374	22.4451398	33.04434225	21.46813243	21.75797297	15.98962428	17.78269076	30.71195052	28.43626113	22.02363584	21.51228858
Slc9a2	0	0.626616278	0.129740692	0.141416586	0.416279576	0	0.322371457	0	0.147299523	0.096231002	0.091384381	0.148873969
Map4k4	300.1105034	322.8864166	283.6131537	518.2917876	416.1606392	402.8239328	391.101052	397.5258487	493.932125	491.6923054	507.0462384	481.458417
Il1r1	0.831862803	0.984682723	3.243517312	7.259384746	22.06281754	19.12728606	1.160537246	0.775408027	8.432897684	7.361671663	23.1659406	23.07546526
Il1rl1	0	0	0.064870346	0.094277724	0	0.383641841	0.193422874	0.103387737	0.073649761	0.096231002	0	0.074436985
Pantr1	0	0	0.194611039	0.047138862	1.843523838	1.534567363	0	0	0.147299523	0.096231002	2.010456384	1.860924618
Nck2	10.23831142	8.414561452	46.70664929	51.66419274	49.35886404	53.4906338	10.25141234	9.718447277	45.73650185	45.2766865	41.76266215	48.90509895
Tgfbrap1	9.342459167	11.27909301	21.53695495	38.18247821	44.30404061	40.33719926	12.830384	11.47603881	38.66612475	37.28951333	46.28618901	45.2576867
Gulp1	2.431598961	3.491147837	37.0409677	42.37783693	35.502701	34.47295969	1.805280161	2.636387293	48.42471814	53.45632169	31.20776614	34.83650884
Kdelc1	56.8866178	52.8148006	47.48509344	42.75494782	47.57480871	55.35403702	51.83733033	51.90064397	47.50409612	47.39376855	47.47418597	55.60442757
Col5a2	0.447926124	0.71613289	5.578849776	6.363746369	38.2382525	35.34985533	0.709217206	0.878795764	7.549100547	6.784285651	42.58512158	42.13133334
Wdr75	274.3867459	293.9725512	104.1169057	95.07908463	104.5456421	112.9003131	265.6340808	265.0861577	110.842891	109.6552269	103.0358897	110.7622332
Dnah7c	0.255957785	0.358066445	1.102795886	0.801360654	1.248838729	1.973015181	0.064474291	0.310163211	1.288870825	1.34723403	1.142304763	1.488739694
Tmeff2	0.063989446	0.089516611	1.492017963	1.17847155	4.519606828	4.439284157	0.128948583	0.413550948	1.141571302	1.251003028	6.168445723	4.763967021
Myo1b	64.94928804	71.61328896	118.3235115	198.1246369	130.1765703	121.3404336	79.10995562	77.17894567	200.8797243	193.0875058	127.4355194	140.4625901
Nemp2	13.05384706	15.75492357	17.64473418	20.78823814	15.16447028	15.1812557	13.66854979	12.97516099	20.47463368	24.05775053	16.67764955	16.37613663
Hibch	24.44396851	25.06465113	19.26649283	17.25282349	19.02992348	18.3051964	22.56600201	23.10715922	19.40671214	20.25662595	14.62150097	15.85507774
Pms1	39.3535095	40.8195747	15.69862379	25.92637409	20.2192937	18.46961433	38.62010058	42.13050283	29.49672945	32.71854073	20.47010136	25.08526384
Ccdc150	0.575905017	0.537099667	0.973055194	1.084193826	1.605649794	1.370149431	0.580268623	0.258469342	1.509820109	1.732158038	1.416457907	1.637613663
Hecw2	9.47043806	8.146011619	4.605794583	8.579272882	29.61531842	21.31952515	7.672440683	7.805774143	8.506547445	8.612674691	29.51715509	27.91386926
Ankrd44	4.671229583	5.28148006	19.65571491	34.88275787	35.32429547	32.00669071	4.319777528	4.445672691	37.34042905	33.82519725	31.93884119	34.5387609
Sf3b1	814.0737364	865.2675638	482.829987	625.8155318	661.051967	629.8850965	774.2072918	762.4328665	662.2954797	669.9602369	695.8463697	649.1649436
Satb2	9.086501382	8.772627897	5.773460815	15.27299128	17.42427369	16.71582306	8.317183598	7.598998669	17.16039441	16.98477188	22.48055774	20.9167927
Spats2l	2.431598961	2.058882057	27.95911923	27.95334516	13.73722602	12.05731499	2.127651618	2.584693425	24.00982223	25.88613957	10.82904916	10.79336278
Bzw1	597.4054711	615.874285	283.5482834	459.4624878	473.3098782	438.338206	527.4641784	532.7570087	484.4681307	504.8278372	442.9400951	436.4984783
Fam126b	25.59577854	32.04694681	15.4391424	21.40104334	25.6903967	21.15510722	32.10819715	32.05019847	28.06055911	29.63914866	27.5066987	25.82963369
Sgol2a	141.0327398	158.0863354	60.06994061	82.30445303	53.5216598	48.174454	151.5790592	143.1920157	94.34534439	97.53012066	58.85154141	59.92177268
Aox3	0.255957785	0.179033222	0.778444155	1.17847155	0.475748087	0.822089659	0.257897166	0.206775474	1.657119632	1.443465032	0.411229715	0.372184924
Trak2	36.53797387	39.2082757	20.95312183	41.34078196	47.33693467	43.78997582	51.64390746	50.40152178	54.68494786	59.61510582	67.76151857	59.32627681
Als2cr11	0.127978893	0	0.064870346	0.141416586	0.237874044	0.109611954	0.064474291	0	0.110474642	0.144346503	0.045692191	0.074436985
Als2	73.33190552	78.86413446	72.97913951	134.1100624	119.4722384	102.8160133	85.17053901	84.88133207	138.2774271	126.7843453	140.1379484	123.1187727
Cdk15	0	0	0.648703462	0.23569431	0.475748087	0.60286575	0.064474291	0.103387737	0.220949284	0.336808507	0.274153143	0.372184924
Gm973	0.895852249	0.71613289	1.946110387	1.225610412	1.486712772	1.863403226	0.709217206	0.878795764	1.914893797	1.732158038	1.142304763	0.595495878
Bmpr2	46.13639082	57.02208133	52.93420253	105.1196622	210.0427805	151.5385271	57.83343944	43.57793114	115.6301254	133.087476	223.9374258	203.9573381
Fam117b	39.3535095	41.98329065	44.82540925	81.22025921	83.0180412	71.85063617	43.45567244	40.78646224	87.75369075	87.08905693	91.93268736	89.54769259
Carf	9.534427506	11.36860962	11.87127336	18.05418414	20.51663626	18.85325617	9.864566593	10.02861049	19.40671214	21.31516697	22.43486555	22.33109541
Nbeal1	28.47530363	36.34374415	10.96308851	53.36119177	56.13827428	29.54042174	38.16878054	32.05019847	53.50655168	57.49802378	78.81902868	61.85713429
Cyp20a1	23.6121057	26.49691691	26.01300884	32.14870388	40.08177634	35.45946728	25.98313946	24.08934272	35.31506061	32.91100273	31.16207395	34.09213899
Raph1	52.85528268	65.79470923	37.94915255	56.61377325	49.53726957	42.85827421	67.31116028	60.3784384	61.20295175	66.39939147	54.64785988	46.67198941
Nrp2	22.39630622	29.71951492	22.57488049	59.53638269	103.6536145	87.25111578	48.61361576	44.1465637	78.25287152	71.74021209	138.5844139	129.5203534
Ino80dos	2.303620069	1.879848835	1.492017963	2.686915133	2.913957034	3.123940703	2.64344595	2.326224082	2.393617247	2.117082047	3.792451815	3.200790342
Zdbf2	337.1603928	411.9554447	88.35341157	212.5491287	171.5071854	126.1633596	359.9599692	308.5607011	217.966469	249.5269885	297.9587745	162.5703746
Adam23	116.0128662	122.1006577	34.83537593	50.62713778	17.84055327	14.96203179	163.3133803	169.0906439	58.55156034	66.73619998	12.5653524	14.73852297
Dytn	0	0	0.064870346	0	0	0	0	0	0	0	0	0
Klf7	7.806712455	5.818579728	10.70360713	6.88227385	8.385060035	8.823762337	7.479017809	6.823590642	6.002455557	6.591823646	9.36689906	9.379060072
Ccnyl1	30.33099757	30.16709797	20.23954802	23.38087555	19.089392	19.01767411	25.78971658	26.98419936	25.37234281	25.93425508	16.17503545	18.53480919
Creb1	83.57021693	92.47065936	71.87634363	120.1569592	104.5456421	88.23762337	87.23371634	83.12374054	132.9009945	131.1628559	113.4537091	106.89151
Plekhm3	11.07017422	14.4121744	11.67666232	28.80184468	26.46348735	20.93588331	15.66725282	12.50991618	28.8338816	27.0890271	23.62286251	26.94618846
Pth2r	0.063989446	0.089516611	0	0.047138862	0.059468511	0.164417932	0.193422874	0.051693868	0.036824881	0.048115501	0.137076572	0.223310954
Pikfyve	67.95679202	78.86413446	37.75454151	73.5366247	90.63001059	73.93326331	83.42973314	78.57468012	77.62684855	76.5517622	106.3257274	92.59960897
Map2	12.73389982	12.8008754	7.265478778	15.83865763	10.88273749	10.68716556	14.76461274	15.14630347	15.6505743	16.35927036	14.71288535	18.23706125
Unc80	0.255957785	0.179033222	0.648703462	0.70708293	0.65415362	0.548059772	0.064474291	0.206775474	0.662847853	0.817963518	0.182768762	0.818806832
Kansl1l	5.183145154	6.445196006	5.708590469	13.48171453	18.43523838	16.11295731	4.706623276	4.497366559	12.70458385	12.22133727	22.34348117	21.43785159
Myl1	0	0	0	0.141416586	0.059468511	0.109611954	0.128948583	0	0	0.048115501	0	0
Cps1	0.511915571	0.179033222	0.713573809	0.70708293	1.070433196	0.657671727	0.90264008	0.620326422	1.288870825	1.395349531	0.639690668	0.967680801
Ikzf2	0.511915571	1.342749168	5.773460815	6.222329783	23.90634138	20.33301756	0.709217206	0.878795764	9.353519702	8.901367698	26.86700804	21.66116255
Vwc2l	0.063989446	0	0	0	0.059468511	0	0	0	0.036824881	0	0.091384381	0
Fn1	524.7774495	578.1877917	841.1737796	1971.441486	822.152163	673.7298783	843.5171551	805.7523283	1958.126207	2010.506212	893.4194016	872.3270237
Mreg	138.921088	146.5386925	201.4224251	192.4208346	229.6079205	239.0088668	151.5145849	154.099422	202.1685951	205.0201501	174.7269366	198.3001272
4-Mar	0.191968339	0	0.129740692	0	0.118937022	0.219223909	0	0	0	0	0	0
Ankar	0.191968339	0	0.129740692	0.047138862	0.178405533	0.383641841	0.064474291	0.206775474	0.036824881	0.048115501	0.045692191	0.148873969
Igfbp2	96.04815897	82.98189858	410.6292917	229.9905076	83.79113184	95.14317651	119.9866564	129.2863651	238.8461763	227.0570495	61.77584161	76.14903535
6030407O03Rik	0.063989446	0	0.064870346	0.141416586	0.059468511	0.219223909	0	0.051693868	0.147299523	0.144346503	0.137076572	0.074436985
Rufy4	0.383936678	0.179033222	0.259481385	0.282833172	0.178405533	0.328835863	0.193422874	0.155081605	0.257774165	0.144346503	0.182768762	0.223310954
Tns1	26.55562023	27.57111625	11.35231059	27.15198451	32.94555503	26.58089897	38.42667771	34.7899735	27.61866054	26.8484496	33.49237566	34.31544995
Usp37	115.692919	135.4386327	58.38331161	115.8201839	99.66922425	86.37422015	128.4972629	121.7390603	122.2954289	119.4226737	118.2513891	106.817073
Ttll4	103.6629031	116.2820779	31.0080255	69.5769603	68.92400412	47.51678228	127.0788285	116.4662857	75.52783035	72.51006011	88.91700279	79.87088458
Wnt10a	1.599736159	0.805649501	0.259481385	0.23569431	0.65415362	0.657671727	0.45132004	0.310163211	0.147299523	0.096231002	0.274153143	0.595495878
Nhej1	6.078997403	6.803262451	16.99603071	9.616327846	7.136221307	7.17958302	5.415840482	5.324468455	8.543372326	8.660790192	6.899520771	5.657210837
Dnajb2	11.00618477	8.683111286	38.46811532	27.85906744	36.5731342	42.58424432	7.221120643	10.80401852	25.63011698	24.05775053	29.01454099	33.71995407
Gm15179	0	0	0	0	0	0	0	0	0.036824881	0.048115501	0	0
Ccdc108	0.191968339	0.089516611	0.259481385	0.282833172	0.356811065	0.219223909	0.322371457	0.258469342	0.257774165	0.144346503	0.182768762	0.595495878
Epha4	141.8006131	148.0604749	60.39429234	110.4463536	125.5380265	105.1178644	135.0736406	133.6803439	101.5261961	93.58464958	202.3250197	179.1698222
Pax3	0.127978893	0.089516611	1.167666232	1.838415618	1.665118305	1.698985295	0.128948583	0.155081605	1.104746421	1.732158038	0.913843811	0.967680801
Sgpp2	0.319947232	0.537099667	4.540924236	6.458024093	6.71994173	3.397970589	0.45132004	0.051693868	6.112930199	5.485167122	5.620139436	6.401580684
Mogat1	0	0	0.259481385	0.188555448	0.059468511	0.109611954	0	0	0.368248807	0.336808507	0.045692191	0.148873969
Serpine2	15.93337214	11.90570929	24.58586122	23.56943099	30.80468864	33.65087003	10.63825809	7.857468012	18.67021452	18.1876594	23.30301717	23.89427209
Nyap2	0.063989446	0	0.064870346	0.094277724	0	0.328835863	0.064474291	0.051693868	0.073649761	0	0.045692191	0
Rhbdd1	10.94219533	10.3839269	7.914182241	13.38743681	14.92659623	13.37265845	12.50801254	9.408284066	13.22013218	13.3279938	18.50533717	14.36633805
Col4a4	0.127978893	0.089516611	0.454092424	0.424249758	0.832559152	0.60286575	0.128948583	0.051693868	0.478723449	0.721732516	1.187996954	0.148873969
Col4a3	0.255957785	0	0.389222077	0.23569431	1.070433196	0.657671727	0.128948583	0.413550948	0.589198091	0.384924009	1.964764193	0.297747939
Sphkap	0.191968339	0.089516611	2.919165581	7.82505109	4.460138317	4.274866225	0.064474291	0	9.427169463	8.853252196	4.751987816	7.667009424
Pid1	21.37247508	19.69365446	7.589830509	9.663466708	9.039213655	10.68716556	12.63696113	13.64718128	11.23158862	11.16279625	6.7624442	7.667009424
Dner	0.511915571	0.805649501	0.454092424	0.329972034	1.902992348	2.19223909	0.773691497	0.465244816	0.846972256	1.058541023	0.82245943	1.26542874
Trip12	1152.577908	1322.518414	350.8188324	828.4654995	722.7208128	625.9938721	1385.939369	1356.498803	868.0360882	870.3131833	906.5330603	798.3366609
Gm7609	0.063989446	0.089516611	0	0.047138862	0	0	0	0	0	0.048115501	0	0
Sp100	0.127978893	0	0	0.047138862	0.118937022	0.328835863	0.064474291	0	0.147299523	0.048115501	0.045692191	0.372184924
2810459M11Rik	0.191968339	0.179033222	8.562885703	8.673550606	2.02192937	2.79510484	0.064474291	0.310163211	6.260229722	7.121094158	1.599226669	1.042117786
Pde6d	20.60460172	16.56057307	74.14680575	46.29036247	43.53094997	45.21493123	19.40676173	20.57415966	54.50082346	53.69689919	39.20389948	45.40656067
Dis3l2	22.14034844	26.4074003	33.99206143	38.18247821	32.82661801	33.59606405	24.24233359	25.2783017	40.91244248	37.96313034	30.56807547	34.61319789
Alpi	0	0	0.064870346	0.094277724	0.118937022	0.054805977	0	0.103387737	0	0.096231002	0	0.074436985
Ngef	0.255957785	0.447583056	1.297406925	1.131332688	0.951496174	0.493253795	0.386845749	0.258469342	0.957446899	1.106656525	1.005228192	0.521058893
Inpp5d	50.10373649	54.78416605	29.77548892	35.9669517	15.46181283	16.66101708	65.37693154	63.06651957	36.53028167	34.73939177	14.62150097	13.91971614
Atg16l1	88.17745707	89.60612781	77.4551934	62.1290201	60.83628664	66.53445638	88.58767646	91.03290242	59.06710867	62.06899638	63.32937609	58.73078093
Dgkd	91.18496105	92.56017598	82.77456179	106.910939	87.00243143	83.41469737	101.1601633	99.97594167	110.3641675	100.5132817	79.77856468	88.0589529
Ugt1a10	0	0	0	0	0.059468511	0.054805977	0	0	0.036824881	0.048115501	0	0
Ugt1a9	0	0	0.064870346	0.047138862	0	0.054805977	0	0.051693868	0	0	0	0
Ugt1a7c	0	0	0.064870346	0.047138862	0.297342554	0.60286575	0	0	0.036824881	0	0.319845334	0.223310954
Ugt1a6b	0	0	0.064870346	0	0.059468511	0.054805977	0	0	0	0	0.045692191	0
Ugt1a6a	0	0	0.129740692	0	0	0	0	0.051693868	0.110474642	0	0	0
Gigyf2	165.4767083	181.0025878	131.6219325	189.4982252	180.189588	169.4052757	184.4609479	198.1425979	189.1694122	192.4138888	209.9099233	188.6977562
Spp2	0	0	2.010980733	0.659944068	6.303662154	7.289194974	0.064474291	0.051693868	0.626022972	0.866079019	8.772900583	4.466219082
Asb18	0	0.089516611	0	0.094277724	0	0.109611954	0.064474291	0	0.110474642	0	0.091384381	0
Iqca	0	0	0.129740692	0	0	0	0	0	0.147299523	0.096231002	0.045692191	0
Agap1	34.68227992	35.89616109	56.50207157	100.6886092	68.8050671	64.17779936	45.97016981	48.69562412	91.69395298	88.91744597	73.15319705	73.54374088
Lrrfip1	27.1955147	29.54048169	41.06292917	42.37783693	50.7861083	53.7098577	22.6304763	23.36562856	36.38298215	37.86689934	43.91019511	39.52603888
Col6a3	0	0.358066445	0.389222077	0.282833172	0.475748087	0.493253795	0	0.155081605	0.257774165	0.336808507	0.228460953	0.446621908
Rbm44	2.943514532	2.685498336	3.762480082	3.582553511	0.713622131	0.767283681	2.385548784	3.360101452	3.903437356	5.629513625	0.731075049	0.818806832
Asb1	21.05252785	23.00576908	13.10380994	16.45146283	21.70600647	19.18209204	16.82779007	17.52422142	17.3813437	15.39696034	19.73902631	20.24685984
Twist2	0.191968339	0	1.881240041	1.367026998	16.47277752	16.05815133	0.064474291	0	1.988543559	1.924620043	9.549667822	12.35653946
Hdac4	41.40117179	48.24945343	20.75851079	32.52581477	31.45884226	30.08848151	61.1216283	54.53703126	33.8052405	35.31677778	40.52897301	33.94326502
Sned1	13.69374152	18.70897174	0.194611039	1.319888136	2.200334903	0.712477704	20.18045323	18.97164974	1.215221064	1.202887527	3.792451815	3.200790342
Ano7	1.023831142	0.805649501	1.881240041	4.336775303	1.248838729	1.479761386	1.418434412	1.085571238	2.614566531	3.560547079	0.86815162	1.339865725
Pdcd1	0	0	0.129740692	0.282833172	0.178405533	0.548059772	0	0	0.220949284	0.192462004	0.182768762	0
Atg4b	38.5216467	34.01631225	74.60089817	78.43906635	84.20741142	82.92144358	34.94506597	32.41205555	73.94436048	70.77790207	80.82948506	85.52809542
1700063A18Rik	0.063989446	0	0	0	0	0	0	0	0	0	0	0
Slco6b1	0	0	0	0	0.059468511	0.164417932	0	0.051693868	0	0	0	0.074436985
Slco6c1	0.063989446	0	0	0	0.059468511	0	0.064474291	0.155081605	0	0	0	0
Pam	9.98235363	11.01054318	31.98108069	44.68764117	51.14291936	47.18794641	13.28170404	12.82007939	47.3567966	46.28711203	44.64127016	42.42908128
Slco6d1	0.063989446	0	0	0	0.059468511	0.109611954	0	0	0.036824881	0.048115501	0	0
Cdh20	0.063989446	0.179033222	0.454092424	0.518527482	0.059468511	0.109611954	0.064474291	0	0.478723449	0.336808507	0.045692191	0.148873969
Rnf152	0.191968339	0.895166112	0.51896277	1.319888136	2.913957034	2.466268976	0.386845749	0.310163211	1.657119632	1.202887527	2.238917336	2.456420495
Pign	28.28333529	31.9574302	20.04493699	53.4554695	52.27282107	39.07666178	29.27132832	25.79524038	48.79296695	49.27027309	47.3371094	53.22244406
2310035C23Rik	70.00445431	72.41893846	67.65977112	71.79248681	87.00243143	76.72836815	63.89402283	66.99525357	69.67267431	73.27990813	77.31118639	73.32042993
Tnfrsf11a	0.511915571	0.447583056	1.167666232	1.744137894	0.594685109	0.712477704	0.322371457	0.310163211	1.362520586	2.213313049	0.959536001	0.297747939
Phlpp1	18.3649711	17.90332224	18.61778937	36.76831235	32.05352737	28.6635261	19.98703035	18.04116011	39.88134582	37.38574433	38.38144005	35.95306361
Bcl2	0.959841695	1.52178239	1.816369695	2.592637409	13.61828899	10.68716556	1.289485829	1.292346712	3.277414384	3.512431578	11.1032023	12.72872438
Serpinb10	0	0	0.129740692	0.047138862	0.059468511	0.109611954	0	0.103387737	0.073649761	0	0.045692191	0
D830032E09Rik	0.063989446	0	0	0	0	0	0	0	0	0	0	0
Cdh7	0	0.089516611	0.194611039	0.141416586	0.118937022	0.274029886	0.064474291	0.051693868	0.110474642	0.048115501	0.045692191	0.074436985
Cdh19	0	0	0.064870346	0	0.118937022	0.109611954	0	0.051693868	0.073649761	0.096231002	0.045692191	0
Cntnap5a	0	0	0.583833116	0.895638378	0.297342554	0.328835863	0.386845749	0	0.883797137	0.769848017	0.182768762	0.074436985
Clasp1	84.53005863	97.5731062	69.86536289	164.7031838	150.2174585	136.9601371	107.8010153	94.90994256	155.1800473	155.9904545	196.2479584	195.3226479
Gli2	110.1898266	117.7143437	23.74254672	53.36119177	20.57610477	18.96286813	152.9974936	148.4647903	48.79296695	43.44829746	25.67901108	28.2116172
Ralb	32.57062819	32.49452986	50.46912937	52.88980315	63.09609005	68.34305363	33.65558014	32.51544328	56.7103163	55.38094173	49.7587955	56.12548646
Epb41l5	31.09887093	31.59936375	54.16673911	89.56383778	102.7615868	90.53947442	32.10819715	29.46550504	85.58102278	84.15401137	92.75514679	90.29206244
3110009E18Rik	5.119155708	4.744380393	6.55190497	4.148219855	4.519606828	4.220060248	5.093469025	5.221080718	5.302782823	4.95589661	4.066604958	5.582773853
Steap3	10.23831142	11.63715946	24.9750833	33.98711949	19.38673455	19.73015181	10.18693805	10.80401852	31.44844813	29.87972616	29.24300194	23.52208717
Insig2	21.62843287	22.20011958	34.77050558	40.303727	39.3086857	36.17194498	20.18045323	20.78093514	39.36579749	38.68486286	39.84359015	36.25081155
Ccdc93	28.21934584	36.70181059	25.03995365	53.21977519	54.29475044	46.2562448	33.78452872	32.51544328	50.92881003	51.14677764	59.35415551	57.83753711
Lypd1	0.063989446	0.089516611	0.324351731	0.141416586	0.475748087	0.438447818	0	0.103387737	0.257774165	0.048115501	0.456921905	0.372184924
Gpr39	0.063989446	0	0.454092424	0.801360654	1.665118305	1.479761386	0	0	0.626022972	0.481155011	0.86815162	1.339865725
Mgat5	7.038839098	6.266162784	2.594813849	22.43809831	16.82958858	9.974687859	8.123760724	7.960855749	22.05810355	17.08100288	20.69856231	17.64156537
Tmem163	0.063989446	0.179033222	0.583833116	0.377110896	0.594685109	0.438447818	0.064474291	0.103387737	0.220949284	0.288693006	0.228460953	0.297747939
Acmsd	0.191968339	0.179033222	0.064870346	0.094277724	0.118937022	0.164417932	0.064474291	0.051693868	0.073649761	0.144346503	0.045692191	0
Zranb3	51.89544099	59.25999661	42.2305954	64.67451865	43.88776104	43.1323041	52.03075321	53.03790908	67.09493266	65.87012096	49.07341264	50.31940166
Ubxn4	100.1434835	101.8699035	148.3584818	151.4100247	176.9782884	211.2222363	100.3864718	102.1470842	158.7152359	159.2623085	185.7387545	181.8495536
Dars	300.4944401	306.68391	209.466348	207.2695762	157.0563373	170.3369773	262.3458919	262.966709	246.2111525	262.0370188	130.2684352	149.1717173
Thsd7b	0	0	0.129740692	0.23569431	0.713622131	0.657671727	0.128948583	0.258469342	0.184124404	0.192462004	1.644918859	1.712050648
Zp3r	0.063989446	0	0.129740692	0.094277724	0.178405533	0.164417932	0.064474291	0	0.294599046	0.096231002	0.045692191	0.148873969
Fcmr	0	0.089516611	0.194611039	0.047138862	0.118937022	0	0	0	0.036824881	0.048115501	0.045692191	0
Fam72a	13.1178365	15.84444018	6.422164277	4.006803269	3.449173632	4.110448294	12.89485829	12.25144683	4.63993497	5.340820619	2.832915813	3.572975266
Ctse	0.063989446	0	0.454092424	0.518527482	1.248838729	0.657671727	0.128948583	0.103387737	0.368248807	0.529270512	0.776767239	0.669932862
Nucks1	589.8547164	647.0260657	436.7071708	384.4645584	347.4150406	369.7211225	625.4651014	588.7414683	419.2144421	473.215953	283.6571189	298.4178717
Mfsd4a	1.40776782	2.327431891	0.973055194	3.818247821	4.69801236	4.110448294	2.514497367	2.946550504	4.308511044	4.5228571	4.157989339	5.06171496
Srgap2	67.76482368	68.12214112	48.06892656	85.60417337	86.76455739	73.11117365	78.14284125	73.71545648	92.02537691	90.0241025	95.35960165	93.04623088
Dstyk	18.17300276	19.42510463	24.58586122	53.0783586	48.28843084	48.11964803	22.24363055	17.8860785	50.78151051	46.91261354	51.1752534	49.87277975
Nfasc	6.462934081	5.908096339	32.6946545	52.04130364	9.990709829	9.042986246	6.834274894	6.513427431	51.88625693	49.99200561	11.19458668	11.01667374
Pik3c2b	7.998680794	10.02586045	9.211589165	24.88931913	16.35384049	14.63319593	10.63825809	10.23538596	21.5793801	22.3255925	19.92179507	21.8844735
Zc3h11a	237.2088776	267.9232173	274.9205273	245.6877487	278.0747569	283.8949622	252.3523768	243.3747329	260.867455	282.3898758	308.7421315	284.3492816
Mgat4e	0.70388391	0.358066445	0	0.047138862	0.237874044	0.164417932	0.709217206	0.620326422	0.073649761	0.096231002	0	0.074436985
Ppp1r12b	1.215799481	3.75969767	1.03792554	3.865386683	3.33023661	3.562388521	3.09476599	2.73977503	4.271686163	3.319969574	5.98567696	4.689530036
Lmod1	0.575905017	1.253232557	5.708590469	4.195358717	3.449173632	4.658508066	0.580268623	0.568632553	3.903437356	4.811550107	3.929528386	2.605294465
Syt2	0.255957785	0	0.129740692	0.094277724	0.713622131	0.274029886	0.128948583	0.155081605	0.110474642	0.336808507	0.82245943	1.042117786
Lgr6	0.895852249	1.163715946	1.297406925	2.309804237	4.400669806	3.069134726	2.063177327	1.085571238	2.430442127	2.117082047	13.79904154	3.945160189
Igfn1	0	0	0.194611039	0.094277724	0.594685109	0.548059772	0	0.103387737	0.036824881	0.336808507	0.091384381	0.074436985
Nr5a2	83.05830136	91.21742681	9.081848473	18.33701731	19.26779753	17.64752467	93.10087686	90.92951469	21.68985474	23.96151953	20.33302479	22.18222144
Ptprc	0.255957785	0.537099667	0.129740692	0.094277724	0.178405533	0.054805977	0.90264008	0.465244816	0.184124404	0.192462004	0.365537524	0
Dennd1b	43.25686573	49.50268599	34.5110242	56.33094008	64.40439729	51.7916485	42.10171232	43.00929859	56.08429333	59.51887482	62.55260885	58.20972204
Crb1	0	0	0.648703462	2.026971066	2.735551501	1.863403226	0.064474291	0.051693868	1.472995229	2.068966546	2.330301717	1.786487633
4933436E23Rik	0	0	0	0	0.059468511	0	0.064474291	0	0	0	0	0
Kcnt2	2.431598961	2.058882057	1.297406925	2.922609443	3.687047675	2.027821158	2.127651618	1.188958975	2.430442127	3.17562307	3.883836196	2.307546526
4930590L20Rik	0	0.089516611	0	0	0.059468511	0	0	0.051693868	0.036824881	0	0	0.074436985
Cdc73	177.3787453	196.9365446	83.09891353	121.8539582	118.2233996	109.1187007	177.8200958	184.4437228	131.4279993	130.6817009	130.3141274	114.8562674
B3galt2	0	0	0	0	0.059468511	0.164417932	0.064474291	0	0	0.096231002	0.091384381	0.074436985
Trove2	56.054755	61.5874285	76.35239752	97.57744432	122.7430065	105.8303421	56.02815928	56.29462279	105.6505828	116.9206676	125.6992162	120.4390412
Rgs13	0.127978893	0	0	0	0.059468511	0	0	0	0.036824881	0.144346503	0.548306286	0.372184924
Rgs21	0	0.089516611	0	0	0	0	0	0	0.036824881	0	0	0
Brinp3	0	0.089516611	0	0	0.416279576	0.60286575	0	0	0.110474642	0.048115501	0.411229715	0.372184924
Pla2g4a	0.895852249	1.074199334	4.411183544	4.289636441	10.40698941	10.24871775	1.289485829	0.775408027	5.008183777	4.5228571	8.590131821	9.081312133
Pdc	0	0	0	0	0.059468511	0.109611954	0	0	0.036824881	0.048115501	0	0
2310030A07Rik	0	0	0.129740692	0.047138862	0	0.054805977	0.064474291	0.206775474	0.036824881	0	0.045692191	0
Prg4	0.959841695	1.253232557	1.55688831	0.989916102	0.773090642	1.150925522	0.967114372	1.03387737	0.994271779	1.010425522	1.050920382	0.818806832
Hmcn1	0.255957785	0.447583056	2.529943503	6.128052059	20.2192937	13.42746443	0.967114372	0.516938685	6.18657996	6.351246141	20.47010136	16.67388457
Swt1	67.38088701	70.80763946	57.99408953	49.7314994	59.46851089	65.82197868	70.08355481	67.82235547	58.95663403	60.04814533	73.92996429	65.43010955
Fam129a	61.74981573	69.10682384	8.95210778	21.77815424	14.92659623	14.57838995	70.2125034	69.78672247	19.07528821	18.38012141	18.09410745	13.32422026
Edem3	87.5375626	97.66262281	45.73359409	122.6553189	128.4519835	102.5967894	94.39036269	91.54984111	132.8641696	127.1692693	157.0897511	138.3039176
1700025G04Rik	15.86938269	14.94927407	24.00202811	24.41793051	25.15518011	24.05982401	16.24752145	11.88958975	22.16857819	24.44267454	26.63854708	28.36049117
Colgalt2	0.255957785	0.268549834	1.946110387	2.309804237	1.724586816	2.849910817	0.257897166	0.155081605	1.804419155	2.26142855	2.741531432	2.679731449
Ncf2	0.319947232	0.358066445	0.778444155	0.47138862	0.237874044	0.767283681	0.515794332	0.361857079	1.178396183	1.34723403	0.411229715	0.521058893
Nmnat2	38.20169947	42.87845676	6.487034623	8.579272882	1.902992348	1.753791272	37.07271759	34.06625934	8.72749673	7.890942175	1.69061105	1.637613663
Rgl1	2.11165173	1.253232557	4.930146314	8.155023124	28.06913714	25.21074953	2.64344595	1.550816055	12.63093409	12.07699077	28.78608004	31.48684453
C230024C17Rik	0	0	0	0	0	0	0.064474291	0	0	0	0.045692191	0
4930532M18Rik	0	0	0	0	0	0	0	0	0	0	0	0
Dhx9	873.8398793	971.8818477	288.0892076	750.6392383	544.0179376	514.4089025	916.5020531	890.4268849	813.4247901	782.6948559	676.8384184	656.1620201
Cacna1e	0.255957785	0	0.324351731	0.377110896	0.773090642	0.931701613	0.257897166	0.206775474	0.51554833	0.721732516	0.86815162	0.372184924
Xpr1	28.47530363	30.88323086	34.25154281	87.11261696	80.34195821	64.67105315	31.14108277	29.10364796	94.8977176	84.44270437	87.22639174	92.59960897
Stx6	23.16417958	21.39447008	48.2635376	46.52605678	57.03030194	56.77899243	23.27521922	24.14103659	47.06219755	44.41060749	42.12819968	46.89530036
Acbd6	51.38352542	43.59458965	66.2326235	46.33750134	47.33693467	52.77815609	46.22806697	50.97015434	43.19558508	44.45872299	40.30051205	43.62007303
Cep350	33.78642767	42.16232387	37.49506012	83.341508	108.1732213	77.38603988	47.25965564	40.06274809	91.28887929	99.2622787	144.5243987	120.3646043
Fam163a	0	0.179033222	1.232536578	1.17847155	2.081397881	1.534567363	0.064474291	0	1.215221064	1.202887527	1.919072003	1.042117786
Tdrd5	3.711387888	3.849214281	3.113776619	3.818247821	2.735551501	1.753791272	5.544789065	4.80752977	3.645663191	5.004012111	1.73630324	3.051916373
Ralgps2	53.36719825	54.87368266	80.05000725	104.3654404	99.19347616	93.00574339	61.1216283	58.77592848	119.459913	125.4371113	103.7669647	109.1246196
Rasal2	43.83277075	48.7865531	23.61280603	47.94022264	33.42130312	30.03367553	50.03205017	51.8489501	50.56056122	56.05455874	47.97680006	41.16365254
Tor3a	68.46870759	65.34712617	22.57488049	22.06098741	26.70136139	28.88275001	60.86373113	60.06827519	22.75777628	20.44908795	27.64377528	23.96870907
Pappa2	0.063989446	0	0.454092424	0.47138862	0.951496174	0.383641841	0.064474291	0	0.441898569	0.240577505	0.456921905	0.669932862
Rfwd2	14.0776782	15.39685713	25.62378676	22.62665376	29.73425544	28.55391415	11.73432105	11.47603881	23.64157342	24.53890554	25.77039546	23.89427209
4930523C07Rik	0.063989446	0	1.686629002	1.131332688	0.713622131	1.096119545	0.064474291	0.051693868	1.215221064	1.491580533	0.411229715	0.744369847
4930562F07Rik	0	0	0.129740692	0	0	0	0	0	0.073649761	0.048115501	0	0
Cacybp	513.7712647	513.1092154	246.7019267	162.581935	202.9660277	218.0729835	502.7705248	487.0079351	206.6612306	225.3248915	182.6773778	194.2805301
Serpinc1	0.319947232	0	0.583833116	0.141416586	0.832559152	1.096119545	0.322371457	0.258469342	0.257774165	0.240577505	0.411229715	0.595495878
Klhl20	39.41749895	44.22120593	16.93116037	34.69420242	33.95651972	30.19809346	38.55562629	36.44417729	33.62111609	30.26465017	33.35529909	33.05002121
Dnm3	0.319947232	0	0.713573809	1.225610412	2.438208946	3.836418407	0.128948583	0	1.252045944	0.91419452	3.152761147	2.084235572
Fmo3	0.127978893	0	0	0	0	0	0	0.051693868	0.036824881	0	0	0.074436985
Kifap3	91.56889772	97.84165604	114.2366797	113.2746854	113.7632613	111.6945816	87.94293355	89.53378024	123.7315992	123.9455308	114.0477076	114.2607715
Selp	0	0	0.259481385	0	0.118937022	0.164417932	0	0	0.110474642	0.048115501	0	0.074436985
Nme7	57.71848061	51.47205144	49.36633348	34.36423039	32.2319329	34.58257164	50.28994734	52.62435813	37.37725393	34.59504527	27.32392994	30.59360071
Sft2d2	45.24053857	51.11398499	51.83140664	101.4899699	95.80377104	82.1541599	47.38860422	44.40503304	97.21768509	91.51568303	97.23298146	96.76808011
Gpr161	4.479261244	5.102446838	16.86629002	31.81873184	40.14124485	34.91140751	5.802686231	4.445672691	31.26432373	26.9927961	39.24959167	40.19597174
Dcaf6	14.909541	14.85975746	24.1317688	43.83914165	51.61866745	48.11964803	18.50412165	19.59197616	42.90098603	45.80595702	56.11000998	53.81793994
Pou2f1	82.61037524	99.54247165	43.39826163	83.86003548	65.29642496	46.58508066	96.84038577	87.10416842	91.84125251	98.25185318	74.98088467	69.15195879
Dusp27	8.254638579	7.250845507	4.735535275	5.609524577	4.222264273	5.206567839	13.02380687	12.66499778	6.886252694	6.639939147	6.077061341	6.550454654
Mael	2.687556747	3.133081392	17.12577141	12.63321501	4.995354915	5.042149907	2.127651618	3.360101452	14.69312741	16.59984787	3.152761147	3.721849235
Gm4846	0	0	0.064870346	0.094277724	0.059468511	0.219223909	0	0	0.036824881	0	0	0
Fam78b	0.383936678	0.895166112	1.427147617	1.272749274	2.497677457	2.521074953	0.580268623	0.465244816	2.099018201	1.491580533	3.015684575	4.019597174
Uck2	146.7917899	133.9168503	54.36135014	82.82298052	55.1867781	54.36752943	155.6409396	167.2296646	79.21031842	76.84045521	66.52782942	70.78957245
Lmx1a	0.191968339	0.089516611	0.259481385	0.047138862	0.297342554	0.328835863	0.064474291	0.051693868	0.184124404	0.096231002	0.137076572	0.223310954
Pbx1	17.08518218	18.52993852	238.4633928	326.3423416	692.0945297	677.7307147	17.53700728	14.57767092	354.402652	367.7467747	799.5676422	799.8254006
Nuf2	76.14744115	77.43186868	48.71763002	61.28052059	41.86583167	43.89958778	73.37174368	70.40704889	64.29624173	66.20692947	47.06295625	50.39383864
Uap1	36.15403719	36.7913272	50.27451833	48.41161126	46.444907	50.69552896	38.55562629	39.85597261	51.66530764	53.36009068	44.96111549	44.36444288
Gm7694	0.255957785	0.537099667	7.005997393	9.144939226	12.07210771	11.45444925	0.45132004	0.310163211	8.985270895	8.035288678	11.19458668	10.12342992
Nos1ap	0.575905017	0.089516611	1.03792554	3.393998063	3.33023661	2.904716794	0.257897166	0.310163211	3.424713907	2.790699062	3.244145528	3.424101296
Atf6	58.6783223	65.79470923	29.71061858	60.1491879	66.84260624	58.86161957	67.82695461	58.87931622	63.74386852	60.14437633	80.00702563	64.09024383
Pfdn2	109.3579638	86.3835298	88.41828192	71.32109819	77.19012713	93.55380316	96.00221998	115.6908777	76.08020356	79.05376825	75.48349877	74.66029565
Cd84	0.383936678	0	0.064870346	0.047138862	0.059468511	0.274029886	0.128948583	0	0	0.048115501	0.045692191	0.148873969
Vangl2	35.00222715	32.85259631	40.67370709	68.72846078	89.79745144	83.68872726	41.13459795	39.75258487	67.83143028	67.506048	85.07885878	93.93947469
Nr1i3	0	0	0.129740692	0.094277724	0.356811065	0.328835863	0.128948583	0.103387737	0	0.144346503	0.82245943	0.595495878
Cfap45	2.431598961	1.790332224	1.297406925	0.754221792	1.248838729	1.260537477	2.19212591	2.06775474	1.067921541	1.106656525	0.731075049	1.26542874
Aim2	51.57549376	54.51561622	42.2305954	52.46555339	49.65620659	49.10615562	70.47040056	68.7528451	84.73405053	93.34407207	65.93383095	67.88653005
Ifi202b	0.191968339	0	0.129740692	0.188555448	1.010964685	0.767283681	0	0.051693868	0.184124404	0.336808507	1.050920382	0.669932862
Olfr426	0	0	0	0	0	0	0	0	0	0	0	0
Olfr427	0	0	0	0	0	0	0	0	0	0	0	0
Grem2	0.063989446	0.089516611	0.454092424	0.659944068	2.259803414	1.315343454	0.193422874	0.155081605	1.03109666	0.721732516	1.553534478	1.563176679
Fmn2	13.18182595	14.50169101	5.643720122	15.7443799	25.33358564	25.32036149	11.99221821	11.63112041	14.91407669	15.30072934	36.2339071	38.48392109
Wdr64	1.471757266	1.879848835	0.778444155	1.272749274	1.010964685	0.328835863	2.19212591	2.274530214	0.810147376	1.106656525	0.456921905	0.446621908
Pld5	0.063989446	0	0.259481385	1.272749274	0.832559152	0.657671727	0.257897166	0	0.736497614	0.577386013	0.776767239	0.372184924
Opn3	0.70388391	0.805649501	2.919165581	3.912525545	5.292697469	4.768120021	1.611857286	1.395734449	3.351064145	3.17562307	4.340758101	4.391782097
Sdccag8	8.894533042	10.47344351	18.68265972	12.72749274	20.93291583	19.94937572	9.542195136	8.012549617	13.73568051	15.82999985	20.01317946	16.5250106
Akt3	17.46911885	20.05172091	28.02398957	70.1897655	81.17451736	66.26042649	21.72783622	19.95383324	77.62684855	79.34246126	89.46530907	82.55061603
Gm16432	0	0	0	0.141416586	0.178405533	0	0	0	0.073649761	0.048115501	0	0.074436985
Adss	321.6109573	315.2775046	166.8465305	172.2454017	190.6560459	201.6859963	341.3913733	344.2294703	239.7667983	239.1340403	207.9908513	201.3520436
Kif26b	0.511915571	0.626616278	3.892220774	8.107884262	55.60305768	44.5572595	0.838165789	0.878795764	8.432897684	9.045714201	67.67013419	72.12943817
Cnst	20.54061228	19.51462124	24.39125018	49.92005485	54.17581342	49.05134964	19.85808177	17.8860785	47.94599469	43.97756798	57.02385379	59.77289871
Itpkb	1.663725605	1.611299002	7.265478778	19.51548886	22.36016009	17.04465892	2.063177327	2.532999556	19.14893797	18.42823691	24.35393756	22.40553239
Cdc42bpa	43.19287629	52.27770094	42.81442851	98.14311066	73.38414244	64.5614412	58.54265664	55.31243929	102.3731684	102.2935553	93.07499212	83.2205489
Lin9	47.41617974	53.88899994	29.45113719	35.73125739	32.64821248	35.67869119	46.29254127	42.95760472	39.58674677	42.05294793	39.43236043	36.62299647
Cnih3	0	0.089516611	0.648703462	0.518527482	0.416279576	0.274029886	0.193422874	0.258469342	0.51554833	0.721732516	0.274153143	0.223310954
Wdr26	146.7917899	158.175852	223.8675649	280.9476175	368.8237045	327.1916842	154.0935566	151.7731979	312.5695875	317.5141915	381.8496363	355.4366019
Enah	909.0980643	971.7028145	457.1413299	585.8417768	532.778389	505.0370804	920.5639334	914.5162276	598.7357356	612.7509061	667.9284413	550.4615019
Capn2	63.9254569	68.39069095	46.96613067	66.93718403	59.94425898	57.98472393	70.47040056	71.07906918	55.82651917	58.4122183	44.32142482	47.26748528
Lbr	267.7318435	276.2482621	229.9005071	246.2062762	131.8416886	129.7805541	266.9880409	269.0148917	259.5785842	263.9135234	128.3493632	137.7828587
Susd4	3.455430103	5.28148006	6.616775316	10.51196622	6.065788111	4.713314043	2.578971658	2.429611819	10.23731684	8.949483199	4.24937372	4.242908128
Dusp10	1.023831142	1.969365446	2.140721426	2.875470581	3.627579164	4.220060248	1.289485829	1.344040581	3.277414384	3.464316077	3.061376766	4.91284099
Rab3gap2	99.05566295	98.11020587	62.8593655	92.95783584	94.97121189	84.67523485	131.0762345	128.7694264	106.9026287	106.0946799	124.2370661	119.9924193
Bpnt1	62.83763631	66.24229228	34.90024627	42.04786489	37.40569335	36.82961671	75.95071534	77.79927209	46.06792578	41.52367742	39.43236043	38.930543
Mark1	7.486765223	8.951661119	28.54295234	33.84570291	19.74354561	18.03116652	7.930337849	7.495610932	26.03519067	26.36729459	13.06796649	16.67388457
A730004F24Rik	0	0	0	0	0	0.164417932	0.064474291	0	0	0	0.045692191	0
Tgfb2	1.151810034	1.163715946	7.654700856	9.00352264	77.07119011	78.92060724	0.90264008	0.620326422	10.34779148	9.47875371	53.82540045	64.83461367
Spata17	0.447926124	0.179033222	0.324351731	0.047138862	0.594685109	0.274029886	0.45132004	0.051693868	0.441898569	0.481155011	0.319845334	0.521058893
Gpatch2	30.97089203	34.19534548	34.96511662	62.60040872	43.41201295	40.17278132	36.04112892	35.41029992	66.98445802	67.93908751	57.43508351	51.65926738
Ush2a	0.127978893	0	0.064870346	0.094277724	0.118937022	0.383641841	0.064474291	0.103387737	0.147299523	0.096231002	0.228460953	0.148873969
Cenpf	258.3893844	331.4800113	156.2077937	206.1853823	109.2436545	109.2283127	329.7860008	293.6728669	227.1726891	239.5670798	132.6901213	130.4135972
Kcnk2	0.70388391	0.71613289	1.946110387	2.451220823	10.10964685	8.823762337	1.160537246	1.085571238	2.099018201	1.684042537	6.031369151	12.50541343
Ptpn14	72.37206382	75.82056968	56.50207157	132.9315908	131.3659406	104.2409687	61.31505118	61.51570351	109.8854441	102.3416708	121.1299971	116.866066
Rps6kc1	24.18801072	25.15416775	39.37630016	40.06803269	36.09738611	39.24107971	28.82000828	27.96638286	38.51882523	33.68085075	32.07591776	38.40948411
Ppp2r5a	50.48767317	52.63576738	25.68865711	45.91325158	47.09906062	39.67952753	62.86243417	62.75635636	50.37643682	53.9374767	61.59307284	48.01185513
Lpgat1	39.28952006	50.75591855	63.76755035	128.4062601	89.14329782	72.06986008	49.8386273	47.19650194	135.5523859	144.2021567	100.4314348	101.8297951
1700034H15Rik	1.151810034	1.163715946	0.194611039	0.848499516	0.475748087	0.822089659	1.225011538	1.344040581	0.51554833	0.577386013	0.502614096	0.521058893
Traf5	1.151810034	0.805649501	3.95709112	2.168387652	2.438208946	3.562388521	0.90264008	1.550816055	3.019640219	3.17562307	2.056148574	1.712050648
Kcnh1	0.511915571	0.895166112	1.427147617	2.828331719	0.951496174	0.548059772	0.709217206	0.775408027	2.356792366	2.742583561	1.69061105	1.339865725
Hhat	0.767873356	1.163715946	7.330349124	8.107884262	5.114291936	7.17958302	0.644742915	0.465244816	7.806874712	7.361671663	4.066604958	4.838404006
Syt14	17.72507664	23.00576908	16.67167898	33.09148112	39.66549676	32.11630267	19.92255606	19.23011908	37.89280226	38.49240085	39.52374481	38.33504712
Lamb3	2.175641176	2.23791528	1.427147617	1.696999032	4.162795762	3.123940703	1.547382995	1.654203792	1.104746421	1.395349531	2.010456384	2.084235572
Cd46	0.063989446	0.179033222	0.194611039	0.47138862	0.892027663	0.548059772	0.064474291	0.051693868	0.294599046	0.43303951	0.82245943	0.446621908
Cr2	0.063989446	0	0.778444155	0.989916102	0.297342554	0.493253795	0.128948583	0.051693868	1.067921541	0.673617015	0.137076572	0.223310954
Plxna2	2.687556747	3.75969767	84.13683907	178.1848983	73.56254797	61.05385866	3.288188864	3.463489189	159.6358579	161.5237371	83.38824773	90.58981038
Sox17	0.063989446	0.537099667	19.59084456	16.07435194	13.49935197	11.23522534	0.128948583	0.103387737	15.98199823	19.10185392	20.05887165	15.85507774
Mrpl15	230.3620069	201.3228586	125.3943793	71.08540388	80.75823779	94.26628087	197.2268576	200.3137404	86.64894432	92.86291706	69.81766714	78.60545584
Lypla1	265.6201918	271.682915	154.7157758	140.2852533	126.0732431	120.518344	225.9179173	222.5421039	162.2135996	178.4603935	120.9015362	125.5751932
Oprk1	0.063989446	0	0.713573809	1.131332688	1.724586816	1.534567363	0.064474291	0.155081605	1.399345467	1.154772026	1.050920382	1.190991755
Npbwr1	0	0	0.194611039	0.141416586	1.070433196	0.822089659	0.064474291	0	0	0.144346503	1.370765716	1.26542874
Rb1cc1	50.23171538	55.85836539	65.64879039	81.31453693	105.1403273	96.18449007	54.09393053	49.21256281	88.71113764	93.68088058	117.3832375	100.7876773
Fam150a	0	0	0.194611039	0.047138862	0.178405533	0.493253795	0	0	0.147299523	0.048115501	0.137076572	0
Pcmtd1	41.72111902	47.44380393	45.6038534	75.46931805	78.85524544	69.98723295	51.06363883	46.9380326	88.4165386	89.49483199	97.18728927	87.01683512
Rrs1	172.5155474	154.6847041	57.34538607	70.23690436	85.33731312	90.53947442	171.6305639	183.978478	75.27005618	74.86771966	86.31254793	102.127543
Adhfe1	3.199472317	2.864531558	4.99501666	3.865386683	2.913957034	2.685492885	3.417137447	2.481305688	4.676759851	4.282279595	2.010456384	2.53085748
3110035E14Rik	0.063989446	0.268549834	0.324351731	0.094277724	0	0.219223909	0	0.051693868	0.257774165	0.336808507	0.137076572	0
Mybl1	23.42013736	27.48159964	17.12577141	27.81192857	21.52760094	19.56573388	21.53441335	20.16060871	26.7348634	29.92784166	22.25209679	20.39573381
1700034P13Rik	0.255957785	0.089516611	0.51896277	0.094277724	0.475748087	0.493253795	0.128948583	0.258469342	0.073649761	0.192462004	0.274153143	0.521058893
Vcpip1	88.17745707	96.94648992	48.78250037	98.33166611	110.9682413	90.86831028	84.59027039	84.26100565	108.5229235	106.1427954	123.3689145	123.4909576
Mcmdc2	0.255957785	0	0.129740692	0.23569431	0.178405533	0.164417932	0.580268623	0.206775474	0.184124404	0.144346503	0.091384381	0.297747939
Snhg6	23.29215847	21.84205313	25.36430538	15.36726901	18.85151795	22.30603274	19.6001846	17.67930303	17.5654681	17.41781139	14.25596345	15.92951473
Snord87	1.215799481	1.253232557	0.648703462	0.612805206	0.773090642	0.60286575	1.031588663	1.03387737	0.773322495	0.721732516	0.411229715	0.297747939
Tcf24	1.471757266	2.416948502	5.708590469	9.94629988	6.244193643	6.467105315	1.869754452	1.499122186	9.905892913	9.430638209	5.437370674	4.987277975
Cops5	158.5018586	153.8790546	206.5471824	124.9179843	153.6071636	160.3074835	138.490778	146.3453417	128.9607323	135.974406	127.2984428	135.3264382
Arfgef1	71.54020102	81.46011619	97.62987108	174.9323168	212.8378005	176.8588886	72.79147505	72.78496684	184.5294773	184.1861381	220.6018959	193.6105972
Mir6341	0	0	0	0	0	0	0	0	0	0	0	0
Gm17644	0	0.089516611	0.064870346	0	0.178405533	0.164417932	0	0.051693868	0	0.048115501	0	0
Tram1	134.0578901	121.9216244	168.7926409	173.3295955	167.1065156	158.7729161	113.5392273	107.1096955	185.4869242	197.6584784	138.2645686	148.0551626
Xkr9	0	0	0	0	0.237874044	0.328835863	0	0.155081605	0.036824881	0	0.137076572	0
Gm5523	0.767873356	0.626616278	0.51896277	0.565666344	0.297342554	0.219223909	0.773691497	0.878795764	0.699672734	0.336808507	0.091384381	0.521058893
Msc	29.17918753	24.61706808	1.102795886	1.367026998	0.475748087	0.548059772	20.56729897	20.93601674	1.288870825	0.962310021	0.456921905	0.446621908
Trpa1	4.223303459	4.565347171	3.43812835	5.043858233	3.151831077	2.521074953	5.222417608	4.13550948	4.087561759	4.426626098	2.695839242	1.860924618
Terf1	187.1051411	189.4171493	70.05997393	78.81617725	41.98476869	52.66854414	178.9161588	187.907212	91.73077786	97.28954316	48.02249225	50.46827563
4930444P10Rik	0	0	0.454092424	0.188555448	0.297342554	0.164417932	0.193422874	0.103387737	0.184124404	0.481155011	0.228460953	0.223310954
Rpl7	674.7047223	575.9498764	784.8663191	366.5517908	398.914771	446.7783265	520.3075321	547.0762103	406.3257338	449.2544335	364.8064493	384.467026
Ube2w	34.36233269	31.9574302	42.81442851	34.78848015	49.83461212	46.58508066	28.17526537	27.96638286	37.45090369	40.27267439	37.42190405	42.20577033
D030040B21Rik	0.063989446	0.179033222	0.129740692	0.094277724	0.059468511	0.109611954	0.128948583	0.103387737	0.147299523	0.048115501	0.365537524	0.223310954
Tmem70	36.60196331	32.31549664	46.64177894	35.87267397	46.80171807	46.91391653	36.943769	36.90942211	48.38789326	45.85407252	44.96111549	49.6494688
Ly96	0.383936678	0.179033222	1.297406925	1.037054964	3.865453208	4.658508066	0.322371457	0.206775474	0.736497614	1.154772026	4.523526863	3.945160189
Gdap1	0.383936678	0.358066445	0.454092424	0.754221792	1.070433196	1.260537477	0.386845749	0.258469342	0.773322495	0.769848017	1.325073526	1.563176679
Pi15	0.063989446	0	0.129740692	0.188555448	0.297342554	0.274029886	0	0.155081605	0.036824881	0.048115501	0.182768762	0.148873969
Crispld1	0.70388391	1.163715946	4.021961466	5.609524577	5.114291936	4.603702089	1.225011538	0.982183501	6.886252694	5.918206631	4.112297148	3.64741225
Crisp4	0	0	0	0	0.059468511	0.054805977	0	0	0	0	0	0
Defb44-ps	0	0	0	0	0	0	0	0	0	0	0	0.074436985
Defb41	0	0	0	0	0.059468511	0	0	0	0	0	0	0
Defb18	0	0.089516611	0	0	0	0	0	0	0	0	0	0
Tfap2b	0.191968339	0	0	0	0.237874044	0.219223909	0.064474291	0.103387737	0	0.144346503	0.502614096	1.042117786
4930486I03Rik	0	0	0	0	0	0	0	0	0	0	0	0
Linc-md1	0	0	0	0	0	0	0	0	0	0	0	0
Mir206	0	0	0	0	0	0	0	0	0	0	0	0
Mir133b	0	0	0	0	0	0	0	0	0	0	0	0
Mcm3	596.6375978	606.1169744	382.6053021	401.8587985	247.9836904	276.1673194	591.6160984	586.2084688	437.7005322	436.6481722	264.1922457	280.1808104
Il17f	0	0.089516611	0.324351731	0	0	0.219223909	0	0.103387737	0.110474642	0.048115501	0.045692191	0
Il17a	0	0	0	0	0	0.054805977	0.064474291	0.051693868	0	0	0	0
6720483E21Rik	0	0.089516611	0.259481385	0.094277724	0.059468511	0.109611954	0.064474291	0.155081605	0.220949284	0.529270512	0.091384381	0.372184924
Paqr8	6.462934081	4.923413616	14.85530929	32.43153705	25.74986521	24.99152563	5.544789065	5.686325535	34.13666442	34.25823676	25.81608765	26.05294465
Tram2	4.351282352	4.296797337	1.167666232	9.097800364	4.519606828	3.343164612	6.318480563	5.479550061	7.622750308	6.255015139	6.488291056	5.508336868
Tmem14a	6.462934081	5.818579728	5.384238737	4.289636441	6.422599176	7.015165088	4.706623276	5.944794877	5.302782823	6.351246141	5.163217531	4.242908128
Gm4956	0	0	0	0	0	0.109611954	0	0	0	0	0	0.074436985
Khdc1a	0	0	0	0.047138862	0.118937022	0	0	0	0.036824881	0	0.045692191	0
Khdc1c	0	0	0.064870346	0	0	0	0	0	0	0	0.091384381	0
Khdc1b	0	0.089516611	0.064870346	0	0	0.054805977	0.064474291	0	0	0	0	0
4933415F23Rik	0	0	0	0	0	0.054805977	0	0	0	0	0.045692191	0
Mir30a	0	0	0	0	0	0	0	0.051693868	0	0	0	0
Mir30c-2	0	0	0	0	0	0	0	0	0	0	0	0
Ogfrl1	12.34996315	15.48637374	14.66069825	14.80160266	17.36480518	17.5927187	18.56859594	17.47252755	17.78641739	19.58300893	15.16980726	18.46037221
B3gat2	0.255957785	0.268549834	0.454092424	0.989916102	0.832559152	0.548059772	0.90264008	0.568632553	0.957446899	1.299118529	1.599226669	1.190991755
Sdhaf4	16.5732666	14.94927407	29.38626684	13.52885339	16.77012007	18.63403226	13.41065262	14.52597705	12.88870825	14.86768983	13.75334935	13.17534629
Fam135a	32.82658598	34.64292853	23.41819499	54.96391308	69.69709476	57.49147013	33.13978581	31.94681073	60.57692878	64.71534894	70.04612809	70.78957245
Gm20172	0.063989446	0	0.064870346	0.047138862	0.237874044	0.054805977	0.064474291	0	0	0	0	0
Mir6342	0	0	0	0	0	0	0	0	0	0	0	0
Phf3	212.316983	251.5416775	135.9033754	238.1926696	216.3464426	213.2500575	261.3787776	257.3320774	244.3699084	253.1356511	292.4300194	250.4060165
Gm13363	0	0	0	0	0	0	0	0	0	0	0	0
Ptp4a1	7.550754669	8.146011619	26.01300884	14.7544638	30.26947204	29.54042174	5.544789065	5.272774587	16.31342216	18.90939192	26.31870175	21.95891049
Gm29669	0	0	0	0	0.059468511	0	0.128948583	0	0	0	0	0
4931428L18Rik	0	0	0.129740692	0	0	0	0	0	0	0.048115501	0	0
Lgsn	0.063989446	0	0	0	0	0.054805977	0.064474291	0	0	0	0	0
Pih1d3	0	0	0.064870346	0	0	0.054805977	0	0	0.036824881	0.048115501	0	0
Gm4850	0	0	0	0	0	0	0	0.051693868	0	0.048115501	0	0
Gm9839	0	0.089516611	0	0	0.059468511	0	0	0	0	0	0	0
Gm5415	0	0	0.129740692	0	0.178405533	0.164417932	0	0	0.036824881	0	0	0
1700001G17Rik	0.191968339	0.268549834	0.194611039	0.329972034	0.594685109	1.150925522	0.193422874	0.310163211	0.368248807	0.529270512	0.319845334	0.372184924
Rab23	76.46738839	81.81818263	42.94416921	65.19304613	52.74856916	48.50328987	75.24149813	76.19676216	61.79214984	63.31999941	50.62694712	51.73370437
Bag2	6.526923528	6.266162784	22.83436187	22.24954286	34.61067334	36.66519878	7.027697769	5.789713272	19.73813606	20.25662595	25.1307048	29.99810483
Zfp451	103.2789664	106.4352507	68.82743735	87.53686671	75.16819776	67.52096397	102.8364949	100.6996558	92.02537691	88.05136695	82.29163516	85.37922145
Gm15455	8.830543596	8.056495008	7.395219471	6.363746369	5.471103002	7.56322486	7.479017809	8.322712828	6.738953171	6.495592644	4.889064388	7.145950531
Mir6896	0	0	0	0	0	0	0	0	0	0	0	0
Mir5103	0.063989446	0	0	0	0	0	0	0	0	0.048115501	0.045692191	0
Ccdc115	28.60328252	27.30256641	23.41819499	15.32013015	19.38673455	19.12728606	27.33709958	26.93250549	14.98772645	14.48276582	15.21549945	14.81295996
Imp4	120.8760642	114.3127125	40.15474432	51.85274819	46.74224956	43.57075191	122.2432566	125.2542434	48.4983679	46.04653452	47.93110787	50.0960907
Cfc1	0.063989446	0	0.51896277	0.094277724	0.178405533	0.219223909	0.128948583	0.051693868	0.220949284	0.144346503	0.091384381	0
Ptpn18	0.575905017	0.268549834	2.984035927	1.41416586	2.200334903	1.644179317	0.322371457	0.620326422	1.841244036	2.357659552	1.096612573	1.339865725
Prss39	0	0	0.259481385	0.094277724	0	0.164417932	0.064474291	0	0.073649761	0.144346503	0.045692191	0
Amer3	0.063989446	0	0.064870346	0	0	0	0.064474291	0.051693868	0.073649761	0.048115501	0.091384381	0
AA619741	0.063989446	0.089516611	0	0	0	0	0	0	0.147299523	0.048115501	0	0
Prss40	0	0	0	0.094277724	0	0	0	0	0	0	0	0
Fam168b	121.3879797	139.5563969	173.5930465	278.0721469	317.2645056	298.9666059	120.115605	122.255999	262.5245746	254.4828851	311.3922785	315.3150672
Plekhb2	14.78156211	12.8008754	54.10186876	71.08540388	71.48115009	62.86245591	15.47382995	15.45646668	67.9787298	68.03531851	67.48736542	65.2067986
Hs6st1	82.09845967	81.72866602	139.6658554	249.0817468	155.6885615	155.4297515	87.74951067	89.53378024	174.9181834	163.5927036	180.0272307	145.3009941
Mir6897	0	0	0	0	0	0	0	0	0	0	0	0
Uggt1	161.9572887	178.1380563	143.9472983	182.8045068	183.5198246	161.8968568	180.2056446	172.2439698	191.4893797	184.7635241	202.5991728	185.124781
Neurl3	0.063989446	0.089516611	4.086831813	2.074109928	21.94388052	16.88024099	0.128948583	0.103387737	4.013911998	5.677629126	16.95180269	19.27917904
Arid5a	7.486765223	6.445196006	4.735535275	4.336775303	2.438208946	2.356657022	7.221120643	6.513427431	4.566285209	3.656778081	2.010456384	2.158672556
Kansl3	57.27055448	59.08096339	78.81747067	105.5910509	101.9884962	96.78735582	64.21639429	63.06651957	97.69640854	89.39860098	102.9901975	106.6681991
Mir6898	0	0	0	0	0	0	0	0	0	0	0	0
Cnnm4	10.11033252	8.951661119	15.11479067	29.41464988	18.85151795	18.14077847	12.76590971	11.63112041	31.08019932	25.54933107	18.23118402	19.35361602
Lman2l	15.61342491	14.4121744	49.82042591	49.87291599	42.75785933	43.351528	12.31458967	14.83614026	42.75368651	40.99440691	31.893149	39.74934983
Ankrd23	2.6235673	3.222598003	9.47107055	9.192078088	11.83423367	11.72847913	2.707920241	3.10163211	8.359247923	8.949483199	10.96612573	13.17534629
Ankrd39	4.991176815	6.624229228	15.50401275	13.67026998	13.20200942	13.42746443	6.447429146	5.531243929	12.37315992	12.84683879	12.10843049	12.50541343
Sema4c	1.855693944	2.148398669	74.40628713	91.26083681	94.4954638	91.3067581	1.869754452	2.688081162	84.91817493	82.46996883	94.35437346	105.5516443
Cox5b	87.15362593	62.03501156	109.7606258	60.52629879	64.10705474	79.2494431	63.3782285	76.81708859	58.95663403	66.30316047	53.50555512	55.60442757
Actr1b	114.9890351	114.9393288	129.6109518	144.1035011	146.6493479	142.4955408	112.6365872	113.623123	142.7700625	126.4956523	140.0008718	143.8122544
4933424G06Rik	0.127978893	0	0	0.188555448	0.059468511	0.164417932	0.064474291	0.051693868	0.073649761	0.096231002	0.091384381	0.148873969
Cnga3	1.40776782	1.969365446	0.129740692	0.329972034	0.237874044	0.438447818	1.934228744	2.326224082	0.478723449	0.096231002	0.137076572	0.223310954
Inpp4a	10.4942692	12.62184218	15.89323483	22.43809831	21.40866392	22.08680883	11.54089817	12.82007939	26.69803852	24.15398154	20.88133108	22.10778446
Unc50	36.21802663	29.36144847	63.31345792	52.18272022	60.42000706	59.30006738	30.10949411	30.29260694	49.30851528	47.68246156	46.56034216	48.68178799
Mgat4a	20.66859117	26.94449997	37.94915255	69.67123802	90.63001059	68.61708352	22.82389918	24.6062814	70.74059586	72.0289051	81.92609763	68.63089989
4930594C11Rik	2.367609515	2.775014947	1.167666232	1.508443584	2.200334903	1.096119545	2.578971658	2.946550504	1.620294752	2.26142855	1.050920382	0.893243816
Lipt1	12.79788927	9.846827231	5.838331161	4.949580509	5.946851089	6.850747156	11.47642388	10.90740625	6.738953171	6.351246141	6.7624442	6.773765608
Mitd1	26.93955691	26.04933386	17.57986383	16.35718511	20.51663626	19.23689801	24.30680788	28.2248522	15.54009966	17.27346488	15.99226669	16.15282568
Lyg2	0	0	0	0.23569431	0.118937022	0.60286575	0	0.051693868	0.184124404	0.192462004	0.045692191	0.074436985
Mrpl30	47.48016919	45.02685543	47.09587137	25.12501344	31.16149971	32.2807206	45.00305544	42.95760472	30.41735147	32.57419422	27.0497768	32.23121438
Eif5b	534.6958137	542.4706638	533.2991164	332.2346993	462.3676722	619.5267668	490.3269865	494.917097	394.6154218	445.5014244	414.7937057	425.7051155
Txndc9	76.59536728	67.85359129	88.74263365	53.92685812	71.06487051	75.68705458	57.64001656	60.48182614	53.72750096	59.56699032	55.24185836	55.08336868
Lonrf2	3.775377335	3.043564781	8.043922933	15.65010218	9.039213655	6.412299338	4.835571859	4.445672691	13.88298003	13.08741629	10.87474135	10.42117786
Pdcl3	91.1209716	90.41177731	214.0072722	145.7062224	175.3726386	188.0941139	78.91653274	77.59249661	143.7643343	141.5076886	129.9485899	123.7142686
Nms	0	0	0.064870346	0	0	0	0	0	0.073649761	0.048115501	0.091384381	0
Mir6349	0	0	0	0	0	0	0	0	0	0	0	0
Rpl31	20.28465449	17.18718935	15.50401275	9.050661502	9.217619188	11.18041936	17.85937873	16.0767931	10.34779148	10.29671723	7.767672391	7.592572439
Snord89	0.063989446	0.268549834	0.454092424	0.424249758	0.237874044	0.383641841	0.386845749	0.155081605	0.405073688	0.288693006	0.182768762	0.446621908
Rnf149	56.63066002	54.15754977	129.1568594	79.09901042	99.07453914	100.8429981	52.73997041	57.38019403	81.1620371	85.5974764	71.0056641	69.5985807
Creg2	0.063989446	0	2.140721426	2.498359685	2.378740436	3.17874668	0.193422874	0.155081605	3.60883831	5.196474115	3.107068957	3.275227327
Cnot11	115.4369612	108.673166	133.1139505	105.7324674	122.2672584	130.8218677	104.7707236	107.8334097	112.5736603	113.8412755	114.870167	107.8591908
Rfx8	0.063989446	0.089516611	0.454092424	0.612805206	0.297342554	0.164417932	0.064474291	0.103387737	0.294599046	0.43303951	0.137076572	0.074436985
Gm3646	0	0	0	0	0	0	0	0	0	0	0	0
1700066B17Rik	0	0.089516611	0.064870346	0	0	0.109611954	0.128948583	0.103387737	0	0	0.045692191	0
Gm16894	0	0	0	0	0	0	0.064474291	0	0	0	0.045692191	0.223310954
Il1r2	0.127978893	0.089516611	1.102795886	0.424249758	0.297342554	0.767283681	0.128948583	0.206775474	0.552373211	0.481155011	0.456921905	0.372184924
Il1rl2	0	0.089516611	0.454092424	0.848499516	0.951496174	0.438447818	0	0.155081605	1.288870825	1.202887527	0.411229715	0.372184924
Il18r1	0.127978893	0	0	0.047138862	0.059468511	0.109611954	0.322371457	0	0	0.048115501	0	0
Il18rap	0.063989446	0	0.064870346	0.141416586	0.178405533	0.328835863	0.064474291	0.051693868	0	0.144346503	0.639690668	0.074436985
Slc9a4	0.063989446	0	0	0.094277724	0.059468511	0.219223909	0	0	0.110474642	0	0	0.074436985
Mfsd9	3.263461764	2.148398669	3.048906273	5.326691405	3.865453208	3.562388521	1.611857286	1.499122186	3.903437356	2.983161066	3.244145528	3.200790342
4930448I06Rik	0	0	0	0.047138862	0.118937022	0	0	0	0	0	0	0
Pou3f3	0.767873356	0.71613289	1.686629002	1.791276756	13.26147793	15.23606168	0.386845749	0.413550948	1.583469871	1.684042537	23.71424689	21.06566667
2900092D14Rik	0	0	0.324351731	0.047138862	1.665118305	2.904716794	0.064474291	0	0.110474642	0.288693006	2.787223623	3.051916373
Pantr2	0.063989446	0	0	0.047138862	0.059468511	0.109611954	0	0	0	0	0.091384381	0.074436985
Dalir	0	0	0	0	0	0.054805977	0	0	0	0	0	0
Mrps9	87.5375626	88.80047831	79.53104448	53.36119177	52.86750618	57.54627611	89.29689367	85.86351557	52.3281555	56.58382926	47.88541568	55.82773853
Gpr45	0.063989446	0	0.454092424	0.141416586	0.297342554	0.164417932	0.128948583	0.051693868	0.368248807	0.192462004	0.319845334	0.372184924
AI597479	38.84159393	41.89377404	29.06191511	40.82225448	46.444907	44.00919973	40.94117507	38.25346269	51.11293443	49.7033126	45.69219054	50.69158658
Fhl2	0.70388391	1.163715946	6.681645662	3.723970097	17.36480518	15.61970352	0.90264008	0.775408027	3.645663191	3.897355586	19.41918098	12.50541343
Uxs1	11.90203702	11.01054318	8.887237434	9.47491126	11.18008005	13.81110627	17.53700728	17.67930303	14.65630252	14.67522783	14.66719316	18.46037221
1500015O10Rik	0.383936678	0.358066445	4.735535275	2.026971066	0.297342554	0.383641841	0.45132004	0.310163211	2.172667962	1.635927036	0.045692191	0.372184924
Tex30	47.16022196	43.05748998	62.72962481	37.14542325	38.00037846	40.94006501	37.65298621	39.95936035	42.90098603	46.38334303	37.51328843	34.31544995
Mettl21c	0	0	0	0.047138862	0	0	0.064474291	0	0.073649761	0	0	0
Bivm	34.29834324	35.09051159	34.44615385	37.75822845	44.18510359	40.2275873	28.6910597	29.46550504	46.84124827	44.74741599	43.81881073	49.27728387
Ercc5	43.06489739	48.60751988	59.68071854	71.08540388	74.21670159	76.39953229	41.00564937	38.61531977	63.7806934	63.51246141	71.462586	69.82189165
Mettl21e	0.063989446	0	0	0.141416586	0	0.164417932	0.064474291	0.051693868	0.147299523	0	0	0
4930521E06Rik	0	0	0	0.047138862	0.118937022	0.054805977	0	0	0.110474642	0.048115501	0.091384381	0
Col3a1	0.063989446	0.447583056	2.529943503	2.545498547	385.1180765	365.2818384	0.386845749	0.103387737	3.903437356	3.656778081	347.3063403	354.5433581
Slc40a1	2.6235673	2.954048169	17.38525279	22.43809831	45.43394232	43.18711007	3.223714573	2.894856636	17.60229298	14.04972631	31.93884119	34.16657598
Stk-ps2	0.127978893	0	0.064870346	0.094277724	0	0.054805977	0	0	0.036824881	0	0	0
Slc39a10	139.8169403	148.0604749	48.71763002	123.2681241	151.3473602	120.0798962	144.1000414	149.757137	137.2831553	132.8950139	191.3132018	172.0238716
Mir6350	0	0.089516611	0	0	0.059468511	0.109611954	0	0	0	0	0	0
Sdpr	0	0	0.064870346	0.188555448	1.070433196	0.767283681	0.193422874	0	0.110474642	0.288693006	1.462150097	1.637613663
Nabp1	73.39589496	69.91247334	14.5958279	15.32013015	18.07842731	18.85325617	62.02426838	61.82586672	16.64484608	18.42823691	15.07842288	16.37613663
Stat4	9.598416952	9.130694342	10.2495147	9.94629988	6.244193643	7.289194974	11.08957813	10.90740625	11.48936278	13.18364729	6.853828581	7.890320378
Stat1	20.60460172	22.11060297	14.53095756	17.67707325	24.73890053	22.90889849	21.40546476	19.79875163	18.30196572	19.82358644	25.5876267	24.93638987
Gls	93.87251779	102.9441029	49.75555556	71.9339034	85.27784461	78.59177138	91.2955967	94.80655482	86.94354337	94.06580459	83.57101649	83.81604477
Nab1	12.41395259	12.26377573	18.55291902	26.25634613	19.26779753	20.11379365	12.63696113	14.16411997	25.33551793	27.1852581	19.64764193	20.09798587
Mfsd6	0.639894463	0.71613289	4.735535275	10.37054964	7.314626839	7.508418883	1.740805869	1.188958975	9.24304506	9.47875371	7.539211439	6.997076562
Inpp1	7.806712455	6.445196006	6.811386355	6.269468645	7.314626839	7.508418883	5.093469025	6.823590642	6.223404841	5.966322132	4.295065911	5.806084807
1700019D03Rik	23.42013736	24.7961013	7.005997393	5.279552543	2.913957034	2.904716794	31.78582569	28.27654607	5.302782823	6.30313064	2.924300194	2.679731449
Mstn	0	0	0.064870346	0	0.059468511	0	0.064474291	0	0.036824881	0.048115501	0	0.074436985
1700019A02Rik	0.895852249	0.805649501	0.843314501	0.329972034	0.713622131	1.315343454	1.418434412	1.447428318	0.994271779	0.625501514	0.776767239	0.669932862
Osgepl1	16.06135103	14.59120762	13.7525134	11.21904915	13.49935197	14.90722581	13.86197266	13.90565063	13.44108146	14.29030382	12.29119925	12.50541343
Asnsd1	116.5247818	115.3869118	124.3564537	90.97800364	91.16522719	91.90962385	98.06539731	101.6301455	107.1972278	119.0377496	81.92609763	87.61233099
Ormdl1	24.31598961	20.67833719	43.59287267	31.96014843	49.1804585	48.39367791	19.34228744	19.95383324	43.08511044	39.59905738	41.62558558	41.23808952
Stk17b	33.53046989	36.52277737	27.69963784	21.73101538	27.53392054	27.07415276	29.01343116	28.32823994	23.82569782	25.78990857	17.45441679	20.47017079
Mir7681	0	0	0	0	0	0	0	0	0	0	0	0
Gtf3c3	105.0706709	112.5223803	50.33938868	58.40505001	74.45457563	66.69887431	106.6404781	99.87255394	71.66121787	68.99762853	76.3059582	72.57606008
Pgap1	52.27937767	65.25760956	31.46211792	75.61073463	81.41239141	59.84812716	52.03075321	47.40327741	76.33797772	77.70653422	85.03316659	72.12943817
Coq10b	20.47662283	21.66301991	16.86629002	12.96318705	29.08010182	27.9510484	18.56859594	20.00552711	15.4664499	16.59984787	23.53147813	21.28897762
Hspe1	277.7781866	277.9490778	230.4194698	121.5239862	117.8071201	149.0722581	236.3627525	247.4068546	140.0450214	150.6015183	99.79174413	111.1344182
Hspd1	927.4630354	969.6439325	334.4715052	328.5107292	324.3412584	343.7978953	858.9265108	825.9646308	403.4165682	417.8831268	318.7487212	324.0986314
Mob4	88.43341485	87.54724575	121.0480661	83.71861889	126.1921801	135.2063459	73.04937222	78.41959851	96.40753771	109.7995734	119.9420002	118.8014276
Rftn2	0.063989446	0.089516611	5.449109084	4.525330751	7.314626839	8.16609061	0	0.206775474	5.413257465	4.089817591	13.5248884	9.602371026
Mars2	26.42764134	29.09289864	9.665681589	13.52885339	10.22858387	7.672836815	26.62788237	26.51895454	13.3674317	12.60626128	9.686744394	9.081312133
Boll	1.215799481	1.074199334	0.973055194	1.225610412	0.535216598	0.657671727	0.838165789	0.361857079	1.54664499	1.299118529	0.639690668	0.669932862
9130227L01Rik	0	0	0.129740692	0.23569431	0.416279576	0.657671727	0	0.103387737	0.220949284	0.192462004	0.045692191	0.223310954
1700003I22Rik	0	0	0	0	0	0	0.128948583	0	0	0	0	0
Hsfy2	0	0	0	0	0.059468511	0	0	0	0	0	0	0
9130024F11Rik	1.151810034	0.805649501	1.167666232	2.686915133	2.854488523	2.521074953	0.90264008	0.930489633	1.693944513	2.309544051	3.3812221	4.242908128
BC055402	0.063989446	0.089516611	0	0	0	0.109611954	0	0.051693868	0	0.048115501	0.045692191	0
4930558J18Rik	4.927187369	5.102446838	1.55688831	1.64986017	1.962460859	1.260537477	3.803983196	5.738019403	1.914893797	1.78027354	2.010456384	1.786487633
1700066M21Rik	14.97353045	16.38153985	13.03893959	13.85882542	11.53689111	10.57755361	12.70143542	11.73450815	15.4664499	14.38653482	9.275514679	11.09111072
Tyw5	25.91572577	22.55818602	27.82937853	15.55582446	19.56514008	21.26471917	22.05020768	21.91820024	17.74959251	18.66881441	16.31211202	13.39865725
Maip1	33.46648044	28.46628236	41.32241055	26.25634613	28.66382225	30.85576519	32.68846577	32.87730036	28.87070648	27.28148911	21.88655927	21.95891049
Kctd18	12.34996315	11.63715946	18.16369695	21.54245993	21.23025839	18.96286813	13.73302408	12.97516099	20.76923272	21.98878399	18.41395279	20.54460778
Aox1	1.343778373	1.432265779	2.140721426	4.101080993	1.486712772	1.753791272	1.869754452	1.860979266	3.903437356	3.753009083	0.82245943	0.744369847
Aox4	0.831862803	0.537099667	0.778444155	0.47138862	0.475748087	0.822089659	0.773691497	0.878795764	0.810147376	0.529270512	0.593998477	0.297747939
Aox2	0.127978893	0	0.064870346	0.329972034	0.059468511	0.383641841	0.064474291	0.051693868	0.368248807	0.288693006	0.411229715	0.372184924
Clk1	113.1333411	117.6248271	167.8195857	181.720313	260.8288888	247.8326291	99.22593455	105.9207366	185.8919979	190.5854997	316.4641117	263.8791108
Ppil3	27.38748304	30.07758136	36.39226424	20.4582661	25.74986521	30.08848151	25.98313946	25.48507717	24.12029687	25.45310006	19.83041069	22.10778446
Orc2	239.8324449	251.5416775	64.22164277	89.23386575	76.41703649	77.44084585	222.6297284	225.9022053	98.06465735	101.7642848	83.57101649	85.37922145
Nif3l1	67.5088659	66.42132551	39.31142982	33.56286974	34.49173632	36.28155694	58.73607952	59.3962549	40.91244248	40.08021239	33.17253033	40.41928269
Ndufb3	41.9770768	37.68649331	50.53399972	31.30020436	33.95651972	39.67952753	37.45956334	39.49411553	35.31506061	31.6118842	25.08501261	28.36049117
Gm20257	0	0	0	0.047138862	0.237874044	0.054805977	0	0	0	0	0.045692191	0.074436985
Cflar	7.486765223	8.146011619	6.681645662	13.95310315	21.46813243	20.88107733	7.5434921	5.686325535	13.5515561	12.79872328	26.50147051	20.47017079
Casp8	2.495588408	3.133081392	19.07188179	17.91276756	19.20832902	18.03116652	2.385548784	2.274530214	18.74386428	17.08100288	15.48965259	15.92951473
Stradb	10.36629031	10.83150995	11.28744024	16.40432397	19.74354561	20.38782354	11.02510384	9.046426987	18.22831595	17.8027354	18.13979964	18.68368316
Tmem237	40.88925622	42.25184048	46.70664929	33.93998063	36.81100824	41.04967696	33.59110585	33.44593292	34.09983954	34.78750727	32.30437871	34.61319789
Mpp4	0.127978893	0.268549834	0.454092424	0.377110896	0.773090642	0.876895636	0.128948583	0.051693868	0.405073688	0.336808507	0.731075049	0.372184924
Fzd7	108.2701432	116.8191776	198.5681298	318.0930407	304.1219647	288.0054104	112.5721129	115.2773267	315.6260526	313.616836	306.4575219	280.1063734
Sumo1	73.45988441	77.87945174	89.97517023	47.65738947	56.61402237	64.5614412	72.79147505	68.5977635	55.16367131	61.39537936	51.1752534	51.51039341
Snord70	0.575905017	0.268549834	0.064870346	0.094277724	0	0	0.322371457	0.258469342	0.147299523	0.048115501	0.045692191	0.074436985
Snord11	0.063989446	0.179033222	0	0	0	0.054805977	0.064474291	0.051693868	0.036824881	0	0.091384381	0
Nop58	664.0184848	687.2190241	243.4584094	206.8924653	226.6939635	274.577946	609.7978486	624.6687069	235.237338	263.7210614	214.7989877	222.7898952
Ica1l	1.151810034	0.268549834	2.724554542	2.781192857	1.546181283	1.534567363	0.515794332	0.516938685	2.872340696	1.443465032	1.279381335	1.339865725
Wdr12	109.8698794	115.118362	45.40924236	36.20264601	40.37911889	40.66603512	104.190455	103.5945125	41.059742	41.42744642	39.75220577	43.24788811
Abi2	89.26527766	94.61905803	61.04299581	91.26083681	106.1512919	94.59511673	92.39165966	90.77443308	100.5319244	105.8541023	102.5332756	105.3283334
Icos	0	0.089516611	0	0.047138862	0.059468511	0.164417932	0.064474291	0.051693868	0.036824881	0	0.137076572	0
Ctla4	0	0	0.064870346	0	0.059468511	0.109611954	0	0	0	0.048115501	0	0
9530026F06Rik	0	0	0.129740692	0	0	0	0.064474291	0	0	0.048115501	0.091384381	0
4930487H11Rik	0.255957785	0	0	0.141416586	0.059468511	0.164417932	0.193422874	0.361857079	0.073649761	0.240577505	0.593998477	0.223310954
Ino80d	73.20392662	89.06902814	29.25652615	58.31077228	59.11169982	49.16096159	90.13505946	80.69412872	61.79214984	74.43468015	79.82425687	64.01580684
Ndufs1	236.7609515	242.7690496	168.2088078	161.0734914	159.0782666	157.7864085	222.5007798	218.0964312	174.2553355	173.7931899	146.3520863	143.0678846
Eef1b2	1032.789664	938.3131185	1626.753673	674.7456705	768.8683773	910.1628642	870.6608318	874.9187243	736.1661904	772.2537921	581.7986621	584.7025148
Snora41	2.239630622	1.879848835	1.621758656	0.565666344	1.129901707	0.98650759	1.547382995	1.964367003	0.736497614	0.769848017	0.639690668	1.042117786
Gpr1	0.959841695	0.447583056	0.454092424	0.47138862	0.65415362	0.328835863	0.90264008	0.568632553	0.662847853	0.336808507	0.182768762	0.148873969
Mdh1b	0.895852249	0.447583056	0.129740692	0.23569431	0.178405533	0.328835863	0.193422874	0.516938685	0.184124404	0.240577505	0.228460953	0.148873969
Fastkd2	104.942692	103.2126527	35.87330147	31.72445412	35.38376398	34.41815371	90.39295662	90.10241279	37.04583	38.34805435	30.8879208	33.79439105
4933402D24Rik	0.191968339	0.626616278	0.064870346	0.377110896	0.594685109	0.60286575	0.322371457	0.258469342	0.294599046	0.625501514	0.593998477	0.521058893
Gm13749	0	0	0	0	0	0.054805977	0.064474291	0	0	0	0	0
Mir6899	0	0	0	0	0	0	0	0	0	0	0	0
2810408I11Rik	6.910860206	7.340362118	3.43812835	2.215526514	3.092362566	2.411462999	6.511903437	6.513427431	2.651391412	4.282279595	1.73630324	2.605294465
Mettl21a	12.92586816	12.44280896	21.79643633	20.59968269	17.42427369	15.1812557	12.31458967	11.99297749	21.98445379	21.70009098	14.84996192	17.12050648
Fzd5	227.8664184	234.7125546	24.1317688	58.07507797	36.63260271	27.84143644	255.8984628	250.6635683	51.77578229	52.30154966	35.95975395	35.43200472
Akr1cl	0.063989446	0	0.194611039	0.094277724	0.178405533	0.219223909	0	0	0.073649761	0	0.091384381	0.074436985
Cryge	0.063989446	0	0.908184847	0.141416586	0.475748087	0.438447818	0.064474291	0.051693868	0.441898569	0.288693006	0.045692191	0.297747939
Crygd	0	0	1.102795886	0.329972034	0.237874044	0.548059772	0	0	0.51554833	0.673617015	0.319845334	0.893243816
Crygc	0	0	6.227553238	2.498359685	2.795020012	3.17874668	0	0	2.872340696	2.453890554	1.827687622	1.042117786
Crygb	0	0	0.259481385	0.047138862	0.059468511	0	0.128948583	0	0.147299523	0.192462004	0	0
Cryga	0.063989446	0.089516611	0.324351731	0.282833172	0.118937022	0.493253795	0.064474291	0.051693868	0.184124404	0.192462004	0.045692191	0.223310954
D630023F18Rik	6.270965742	6.624229228	6.55190497	6.646579541	5.887382578	8.220896587	5.480314774	5.531243929	6.481179006	7.313556162	5.391678483	5.806084807
Idh1	115.5649401	114.1336793	163.4732725	157.3966602	167.2254526	165.3496334	92.8429797	93.97945293	165.3437144	170.0882963	170.1120254	169.2697032
Crygf	0.063989446	0	0	0	0	0	0	0	0.036824881	0.048115501	0	0.223310954
Rpe	82.290428	83.33996502	54.10186876	47.98736151	49.59673808	49.05134964	69.50328619	71.13076305	47.13584732	48.83723358	41.89973872	47.93741815
Acadl	26.235673	20.67833719	40.28448501	32.33725932	47.21799765	52.77815609	23.91996213	24.96813848	31.66939742	32.04492371	34.81744919	41.68471143
Lancl1	38.5216467	39.74537537	74.53602782	62.64754758	70.41071689	74.81015895	40.7477522	40.16613582	65.6955872	63.2718839	67.30459666	75.18135455
Bard1	68.98062316	79.75930057	11.67666232	23.47515327	15.52128134	14.6880019	74.91912667	70.20027342	29.23895529	28.38814563	16.35780421	21.06566667
Atic	511.5316341	479.6300028	139.7307258	169.087098	148.6118087	152.5798407	477.0452825	482.6656502	182.9091825	170.4732203	128.8062851	146.045364
Apol7d	0.191968339	0.268549834	0.648703462	0.518527482	0.297342554	0.712477704	0.193422874	0.206775474	0.51554833	0.240577505	0.593998477	0.223310954
Gm8883	0	0	0	0.047138862	0	0	0	0	0	0	0	0
4933417E11Rik	0	0	0.064870346	0.047138862	0	0.109611954	0.193422874	0	0	0.048115501	0	0.074436985
Pecr	36.53797387	34.64292853	25.23456468	15.46154673	11.12061154	12.55056879	32.88188864	32.36036168	17.93371691	17.22534938	7.127981724	8.932438164
Tmem169	0.319947232	0.358066445	1.167666232	1.979832204	1.189370218	1.58937334	0.257897166	0.310163211	1.988543559	1.828389041	1.553534478	1.488739694
Xrcc5	333.0010788	343.2962039	135.4492829	137.0326718	93.48449912	94.4306988	321.7267144	321.7426375	149.5458406	155.7979925	83.15978678	98.10794584
Smarcal1	46.3923486	53.44141688	66.68671593	73.34806926	67.13994879	64.23260534	44.87410685	46.16262457	73.09738822	72.3175981	71.23412505	71.38506833
Rpl37a	88.11346762	74.20927068	120.853455	44.26339141	48.28843084	63.73935154	46.35701556	55.26074542	57.77823784	64.47477143	46.10342025	42.50351826
Igfbp5	0.255957785	2.416948502	56.43720122	160.4606862	618.6509188	517.2588133	0.580268623	0.155081605	162.6186732	148.3400898	1437.567699	1083.653623
Tnp1	0	0	0	0.047138862	0	0	0	0	0	0	0	0
1700027A15Rik	0	0	0	0.047138862	0.118937022	0.054805977	0	0	0	0	0	0
Pinc	0	0	0.064870346	0	0	0.109611954	0	0	0	0.048115501	0	0
D530049I02Rik	0	0	0.129740692	0.23569431	0.059468511	0.054805977	0	0	0	0	0.045692191	0
Mir6351	0	0	0	0	0	0	0	0	0	0	0	0
Arpc2	206.1739961	189.5961825	278.423526	200.3401635	280.5724344	319.9024892	183.7517307	186.9767224	206.6244057	211.5638582	226.9988026	241.4735784
Cxcr2	0.063989446	0	0	0.047138862	0.059468511	0.109611954	0	0	0	0	0	0.074436985
Cxcr1	0.127978893	0	0.064870346	0	0	0	0.064474291	0.051693868	0	0.096231002	0	0
Mir1928	0	0	0	0	0	0	0	0	0	0	0	0
Aamp	251.1585769	210.5430695	361.7819209	222.9668172	270.9385356	301.6520988	230.6245405	239.9629376	218.9607407	198.9094814	200.0404102	215.2717598
Pnkd	17.66108719	16.73960629	28.21860061	27.76478971	31.22096822	30.30770542	21.66336193	21.96989411	25.7774165	24.34644354	33.12683814	33.79439105
Tmbim1	11.07017422	11.90570929	17.38525279	17.20568463	36.39472866	34.52776567	12.37906396	12.19975297	17.34451882	15.78188435	28.87746442	23.29877621
Slc11a1	0.959841695	0.626616278	0.843314501	0.47138862	0.297342554	0.548059772	1.096062955	0.516938685	0.662847853	0.529270512	0.319845334	0.818806832
Ctdsp1	40.12138286	35.62761126	70.44919601	88.95103257	93.60343614	92.78651948	38.55562629	40.16613582	78.91571937	71.8845586	90.19638412	94.23722263
Mir26b	0	0.179033222	0.064870346	0.047138862	0	0.054805977	0.193422874	0.051693868	0	0.096231002	0	0.148873969
Gpbar1	0	0	0.51896277	0.424249758	1.189370218	0.931701613	0.064474291	0.155081605	0.441898569	0.481155011	0.319845334	0.595495878
Catip	1.471757266	1.163715946	0.713573809	0.612805206	0.356811065	0.383641841	1.418434412	1.344040581	0.920622018	0.625501514	0.182768762	0.297747939
Cnot9	188.8328562	199.7115596	114.6907721	153.2013015	131.8416886	126.3825835	184.6543707	188.5792323	163.612945	168.3080227	124.5112192	130.1158493
Vil1	0.767873356	0.537099667	3.632739389	4.336775303	1.962460859	1.918209204	0.838165789	1.240652844	3.940262237	3.897355586	1.599226669	1.26542874
Zfp142	50.16772594	48.7865531	30.94315515	51.66419274	40.973804	36.99403464	53.5781362	52.05572558	44.07938222	44.60306949	49.57602673	50.0960907
Bcs1l	26.68359913	22.28963619	22.38026945	17.53565666	19.86248264	21.75797297	23.33969351	23.98595498	15.4664499	17.12911838	16.63195736	16.82275854
Rnf25	34.55430103	37.41794348	66.42723454	40.49228245	52.15388405	61.54711245	35.39638601	33.49762679	37.70867785	37.96313034	52.54601912	50.6171496
Stk36	7.998680794	9.846827231	14.40121686	21.40104334	20.15982519	18.57922629	8.381657889	6.978672247	17.45499346	16.74419437	19.96748726	23.00102827
Plcd4	0.959841695	0.805649501	1.816369695	2.074109928	3.568110653	3.562388521	0.967114372	0.67202029	2.06219332	2.309544051	3.42691429	1.860924618
Cyp27a1	0.447926124	0.537099667	12.58484717	11.45474346	5.827914067	7.069971065	0.644742915	0.620326422	10.75286517	10.58541023	4.797680006	4.91284099
Prkag3	0	0.268549834	0.129740692	0.047138862	0.178405533	0.109611954	0.193422874	0.258469342	0.073649761	0.144346503	0.045692191	0.074436985
Wnt6	4.415271798	4.923413616	0.973055194	0.801360654	0.951496174	1.918209204	2.707920241	2.481305688	0.331423926	0.481155011	1.599226669	1.488739694
Cdk5r2	2.943514532	3.133081392	7.719571202	7.966467676	1.784055327	3.014328749	2.127651618	2.481305688	7.622750308	7.602249169	1.873379812	2.084235572
Fev	0.127978893	0	0.259481385	0.424249758	0.237874044	0.328835863	0	0	0.626022972	0.962310021	0.274153143	0.223310954
Cryba2	0	0	0.064870346	0	0.059468511	0	0	0	0	0	0	0.074436985
Mir375	0	0	0	0	0	0	0	0	0	0.048115501	0	0
Ihh	0.127978893	0.626616278	11.28744024	10.55910509	79.56886757	76.50914424	0.064474291	0.206775474	8.543372326	7.072978657	61.86722599	73.09711898
Atg9a	26.04370466	25.78078402	36.06791251	54.39824674	59.58744791	48.55809584	26.11208804	28.3799338	46.95172291	42.38975644	60.03953837	57.68866314
Slc23a3	0.191968339	0	0.973055194	0.329972034	0.475748087	0.767283681	0	0	0.441898569	0.673617015	0.456921905	0.372184924
Cnppd1	24.50795795	25.42271758	74.40628713	68.39848875	87.00243143	87.52514567	24.04891071	23.15885309	63.70704364	57.59425478	74.56965496	71.98056421
Fam134a	28.21934584	25.06465113	113.3933652	106.2509949	103.83202	105.3918943	26.75683095	21.71142477	90.88380561	88.00325145	86.03839478	90.29206244
Zfand2b	10.62224809	9.488760787	34.12180212	18.76126707	20.10035668	21.2099132	8.446132181	10.44216144	17.5654681	16.26303936	15.71811354	16.97163251
Abcb6	36.15403719	33.12114614	58.18870057	52.0884425	46.38543849	49.81863332	29.52922549	29.00026023	49.82406361	44.74741599	44.96111549	47.34192227
Ankzf1	17.78906608	17.36622257	20.6287701	23.94654189	24.0252784	26.36167506	21.01861901	19.6953639	25.40916769	26.12671708	24.53670632	21.14010365
Glb1l	4.991176815	5.639546505	10.70360713	17.39424007	20.63557328	19.78495779	5.028994734	4.445672691	12.5941092	11.74018226	21.65809831	22.33109541
Stk16	57.71848061	50.12930227	62.08092135	47.46883402	52.33228958	59.24526141	49.0649358	53.86501097	42.75368651	42.24540994	41.48850901	46.2253675
Tuba4a	124.587452	112.7014135	101.5869622	74.62081853	39.13028016	44.88609537	145.4540015	150.4808512	76.55892701	74.67525766	35.27437109	33.05002121
A630095N17Rik	0.063989446	0.179033222	0.129740692	0.047138862	0.059468511	0.054805977	0.193422874	0.103387737	0	0.096231002	0.045692191	0.074436985
Resp18	0.127978893	0.089516611	0.324351731	0	0	0.219223909	0.064474291	0.051693868	0.110474642	0.288693006	0	0
Dnpep	71.15626434	66.24229228	197.7248153	140.8980585	161.7543496	163.4862301	65.37693154	69.99349795	138.6456759	125.8701508	113.5907857	133.9121355
Des	16.12534048	15.66540696	24.26150949	15.93293535	4.995354915	6.686329224	13.15275546	15.50816055	15.35597526	14.77145883	2.924300194	5.954958776
Ptprn	11.00618477	10.83150995	12.51997682	12.02040981	11.35848558	13.92071822	10.18693805	9.97691662	11.04746421	8.853252196	6.214137913	8.485816256
Speg	8.318628025	6.176646172	40.34935536	46.05466816	48.46683637	51.18878275	7.930337849	9.098120856	42.16448842	40.5132519	42.53942939	49.87277975
Asic4	0.063989446	0.537099667	1.816369695	1.696999032	3.33023661	4.38447818	0.322371457	0.206775474	2.356792366	1.924620043	2.330301717	5.954958776
Tmem198	1.663725605	1.611299002	3.567869043	3.205442615	2.081397881	2.301851044	1.869754452	2.274530214	2.798690934	2.213313049	1.370765716	2.53085748
Gmppa	45.62447525	39.47682554	85.75859772	64.62737979	51.38079341	53.21660391	38.68457487	37.736524	62.23404841	55.33282623	39.6151292	48.75622498
Chpf	43.70479186	39.02924248	77.84441548	69.95407119	57.74392407	56.01170875	43.39119815	46.36940004	59.47218236	52.34966516	37.14775091	49.72390578
Slc4a3	9.342459167	7.608911952	58.12383023	66.74862858	59.46851089	65.054695	9.929040884	12.3031407	61.64485032	52.78270467	77.44826296	71.23619436
Inha	1.087820588	1.253232557	12.84432855	11.7847155	10.52592643	11.12561338	0.709217206	0.982183501	11.59983743	8.420212687	5.665831627	8.485816256
Stk11ip	51.6394832	49.5922026	65.84340143	81.07884262	70.88646498	68.12382972	54.15840482	53.45146003	75.56465523	73.03933062	61.50168846	66.54666432
Gm17751	0	0	0	0	0.059468511	0.054805977	0	0.051693868	0	0	0.045692191	0.148873969
Mir6343	0	0	0	0	0	0	0	0	0	0	0	0
Mir6352	0	0	0	0	0	0	0	0	0	0	0	0
Farsb	284.9450046	273.1151808	111.3823845	87.53686671	82.95857269	89.27893694	276.7236589	275.1147681	104.030288	109.2703029	75.39211439	84.93259954
Utp14b	15.29347768	21.03640363	4.865275968	18.4784339	13.02360388	8.878568314	20.63177327	18.29962945	18.11784131	17.56215789	12.5653524	11.76104358
Acsl3	77.42723008	76.80525241	149.136926	203.6398838	108.8868434	111.0369099	70.53487485	74.07731356	216.8985474	223.0153474	143.3820939	124.9052603
Kcne4	0	0	0	0	0.118937022	0.219223909	0	0	0	0	0.274153143	0.074436985
Scg2	0	0	0	0	0.178405533	0.109611954	0	0	0	0.048115501	0.319845334	0.148873969
Ap1s3	7.230807437	7.698428563	3.827350428	4.383914165	4.519606828	3.617194498	5.802686231	5.479550061	5.045008658	7.265440661	4.066604958	3.945160189
Wdfy1	48.37602144	49.86075244	64.28651312	68.63418306	85.45625015	85.82616037	47.5175528	51.53878689	74.01801024	70.15240056	87.31777612	82.40174206
Mrpl44	48.44001089	52.72528399	52.54498045	40.25658814	38.29772101	44.44764755	56.28605644	51.74556237	39.10802332	41.76425493	36.82790557	37.9628622
Fam124b	0	0	0	0.329972034	0.237874044	0.164417932	0	0	0.073649761	0.096231002	0.182768762	0.074436985
Cul3	254.8699648	265.4167522	146.6069825	232.0174787	256.7255615	237.7483293	259.1221774	246.3729773	263.9239201	279.6954077	297.0449307	290.8997362
1700016L21Rik	0	0.089516611	0	0	0	0	0	0	0	0.048115501	0	0
Mir6344	0	0	0	0	0	0	0	0	0	0	0	0
Irs1	0.959841695	1.342749168	5.643720122	8.107884262	14.51031666	13.86591224	1.676331578	0.878795764	7.770049831	7.698480171	14.30165564	15.5573298
Mff	88.04947818	81.5496328	110.4093293	77.21345594	91.2246957	97.93828134	79.81917282	75.52474187	89.92635871	92.04495354	92.34391708	95.50265137
Tm4sf20	0	0.089516611	0.064870346	0	0.118937022	0.164417932	0	0	0	0.096231002	0.091384381	0.074436985
Krtap28-13	0	0	0.064870346	0	0	0.109611954	0	0	0	0	0	0
Slc19a3	1.087820588	0.805649501	2.465073157	3.393998063	1.962460859	2.19223909	0.322371457	0.827101896	4.013911998	4.426626098	1.919072003	2.009798587
Daw1	0	0	0.129740692	0.047138862	0.297342554	0.164417932	0.128948583	0	0.110474642	0.048115501	0.045692191	0.074436985
Ccl20	0.063989446	0	0.129740692	0.094277724	0.118937022	0	0.064474291	0.051693868	0.073649761	0.048115501	0	0.074436985
Mir6353	0	0	0	0	0	0	0	0	0	0	0	0
Mir5126	0	0	0	0	0	0	0	0	0	0	0	0
Fbxo36	2.751546193	2.327431891	4.151702159	3.252581477	5.590040023	6.960359111	2.965817407	2.171142477	3.387889026	4.378510597	6.122753532	4.763967021
Slc16a14	1.535746712	1.52178239	0.259481385	1.131332688	0.832559152	0.712477704	1.160537246	0.930489633	1.54664499	1.299118529	0.639690668	0.744369847
A530032D15Rik	0.127978893	0	0	0	0	0	0	0	0.073649761	0	0.045692191	0
C130026I21Rik	0.063989446	0	0.064870346	0	0.118937022	0.109611954	0	0	0.073649761	0	0.182768762	0.074436985
Sp110	0	0	0.064870346	0.094277724	0.178405533	0.054805977	0.064474291	0	0.184124404	0.192462004	0.045692191	0.074436985
Sp140	0	0.089516611	0.259481385	0.23569431	0.297342554	0.274029886	0.064474291	0	0.257774165	0.384924009	0.045692191	0.297747939
A630001G21Rik	0.127978893	0.268549834	0.194611039	0.141416586	0.535216598	0.383641841	0	0.361857079	0.073649761	0.288693006	0.091384381	0.074436985
Mir8096	0	0	0	0	0	0	0	0	0	0	0	0
9930111H07Rik	0	0.089516611	0	0	0	0	0.064474291	0	0	0	0	0
Itm2c	34.04238546	32.67356309	200.0601478	173.1410401	259.2827075	260.5476158	27.40157387	31.06801497	175.5442064	158.3962295	217.8603645	220.5567857
Cab39	129.6426183	130.0676361	91.2077068	141.0866139	157.1158058	146.1675413	122.0498337	121.842448	146.1211267	153.1516399	153.2972993	151.1815159
4933407L21Rik	0	0	0	0	0.059468511	0.054805977	0	0	0.036824881	0	0.045692191	0
Spata3	0	0	0	0.047138862	0.059468511	0	0	0	0	0	0	0.074436985
Gpr55	0	0	0.064870346	0.047138862	0.059468511	0.109611954	0	0	0.036824881	0.096231002	0.137076572	0
Htr2b	0.063989446	0.089516611	0.064870346	0.188555448	0.178405533	0.109611954	0.128948583	0.206775474	0	0.192462004	0.137076572	0.297747939
Psmd1	527.9129324	519.5544114	425.2251196	326.6251747	342.1818117	387.3686472	519.2114691	519.8335416	366.9599363	392.4300267	319.891026	332.8077586
B3gnt7	129.6426183	125.4127723	123.0590468	150.1372754	59.29010536	62.04036625	129.5288515	118.4306527	152.9337296	140.4010321	68.26413266	73.24599295
Ncl	4449.442162	4863.07942	1277.426858	1260.446031	1129.485427	1312.383931	4342.601427	4315.662611	1494.869208	1590.602234	1125.033115	1214.662716
Snora75	0.895852249	1.432265779	0.389222077	0.141416586	0.118937022	0.548059772	0.967114372	1.085571238	0.220949284	0.384924009	0.502614096	0.223310954
Gm24148	0.511915571	0.447583056	0.259481385	0.094277724	0.297342554	0.164417932	0.257897166	0.310163211	0.147299523	0.144346503	0.182768762	0.148873969
Snord82	0	0	0.064870346	0	0	0.109611954	0	0	0.036824881	0	0	0
C130036L24Rik	0.959841695	1.074199334	1.102795886	0.565666344	1.486712772	1.315343454	1.160537246	1.757591529	0.957446899	0.769848017	0.776767239	1.339865725
1700019O17Rik	0.063989446	0	0	0	0	0.054805977	0	0	0	0	0	0
Nmur1	0.063989446	0.089516611	0	0	0.118937022	0	0	0	0.036824881	0	0.045692191	0
Ptma	694.2854929	550.9747419	467.1962336	246.4419705	381.6689029	420.6358754	490.5848837	484.9401804	292.4632026	338.8293585	288.1806457	272.8859859
Cops7b	65.33322472	66.15277567	51.89627699	50.39144347	51.20238787	53.4906338	62.6690113	67.25372291	52.73322919	47.15319105	48.34233759	54.33899883
Nppc	0.255957785	0.179033222	0	0.188555448	0.297342554	0.383641841	0.064474291	0.155081605	0.036824881	0.144346503	0.274153143	0.297747939
Alppl2	0	0	0.648703462	0.518527482	1.36777575	1.424955408	0.064474291	0	0.331423926	0.336808507	0.456921905	0.893243816
Akp3	0	0	0.064870346	0.188555448	0.118937022	0.438447818	0	0	0.147299523	0.096231002	0.365537524	0.297747939
Prss56	0.575905017	0.268549834	0.389222077	0.518527482	0.237874044	0.164417932	0.386845749	0.361857079	0.478723449	0.336808507	0.091384381	0.223310954
Chrng	0.191968339	0	0.259481385	0.377110896	0.178405533	0.219223909	0	0.051693868	0.478723449	0.481155011	0.319845334	0.148873969
Chrnd	0	0.179033222	0.194611039	0.282833172	0.118937022	0.109611954	0.322371457	0.310163211	0.368248807	0.288693006	0.091384381	0.074436985
Ecel1	1.151810034	0.447583056	12.58484717	9.993438742	11.95317069	10.24871775	0.644742915	0.67202029	8.175123519	7.457902666	10.92043354	11.01667374
Efhd1	1.151810034	1.700815613	1.297406925	0.94277724	0.892027663	0.548059772	1.096062955	1.809285397	0.699672734	0.817963518	0.639690668	0.893243816
Kcnj13	0.191968339	0.089516611	0.324351731	0.094277724	0.416279576	0.328835863	0.193422874	0.155081605	0.294599046	0.192462004	0.182768762	0.148873969
3110079O15Rik	0	0.089516611	0	0.141416586	0	0	0.064474291	0	0.184124404	0.288693006	0	0
Neu2	0	0	0	0	0.059468511	0.054805977	0	0	0	0	0	0
Scarna6	0.127978893	0	0.259481385	0	0.118937022	0.164417932	0.257897166	0.103387737	0.147299523	0.144346503	0.137076572	0.148873969
Sag	0	0.179033222	0.389222077	0.23569431	0.297342554	0.274029886	0	0	0.184124404	0.096231002	0.411229715	0.223310954
Gm19582	0	0	0	0	0	0.109611954	0	0	0.073649761	0	0.045692191	0.074436985
Usp40	29.24317698	31.68888036	31.07289585	44.82905775	47.63427722	44.00919973	29.07790545	25.84693425	46.62029899	47.63434606	53.27709417	50.84046055
Ugt1a5	0	0	0.064870346	0	0	0.054805977	0	0	0	0.096231002	0	0
Dnajb3	1.023831142	0.626616278	3.43812835	2.781192857	2.854488523	3.014328749	0.580268623	0.310163211	2.172667962	2.790699062	3.472606481	3.275227327
Mroh2a	0.191968339	0.358066445	0.064870346	0.329972034	0.713622131	1.534567363	0.193422874	0.155081605	0.368248807	0.481155011	0.228460953	0.074436985
Hjurp	5.759050171	6.445196006	6.0329422	10.60624395	7.195689817	7.234388997	8.059286432	8.787957645	10.75286517	9.574984713	8.407363059	8.188068317
6430706D22Rik	0	0	0	0	0	0	0	0	0	0	0	0
A730008H23Rik	0	0	0	0	0	0	0	0	0	0	0	0
Ugt1a1	0.191968339	0	0	0	0	0.164417932	0	0	0	0	0.045692191	0
Ugt1a2	0	0	0	0	0	0	0	0	0	0	0	0.074436985
Trpm8	0	0.179033222	0.129740692	0	0.237874044	0	0	0	0.036824881	0	0	0.074436985
Glrp1	0	0	0	0	0.059468511	0	0.064474291	0	0.036824881	0	0	0
Gm19589	0.191968339	0.089516611	0	0.047138862	0.297342554	0.328835863	0.064474291	0	0	0.048115501	0.091384381	0
Arl4c	10.17432197	7.877461785	56.69668261	60.7619931	59.05223131	55.57326093	9.800092301	10.54554917	59.87725604	63.1275374	62.2784557	56.05104948
Platr5	0.191968339	0.268549834	1.427147617	0.754221792	1.129901707	2.466268976	0.322371457	0.516938685	1.104746421	1.635927036	1.233689145	0.893243816
1700067G17Rik	0	0	0	0	0	0	0	0	0	0	0	0
Sh3bp4	34.74626937	33.47921259	112.1608286	114.076046	73.38414244	68.78150145	41.00564937	38.77040137	108.9279972	99.64720271	73.33596581	75.92572439
C030007H22Rik	0	0	0	0	0	0.054805977	0.064474291	0	0.036824881	0	0	0
4933400F21Rik	0.063989446	0	0.064870346	0	0	0	0.128948583	0.103387737	0	0.144346503	0	0.074436985
Gbx2	120.1081908	105.2715348	135.2546719	160.4606862	35.80004355	36.66519878	118.2458505	126.5982839	119.9386365	117.7867466	30.47669109	45.18324971
Ackr3	0.959841695	2.595981725	10.50899609	10.60624395	25.80933373	24.44346585	2.450023075	2.584693425	11.59983743	10.20048623	26.0902408	35.43200472
Cops8	116.844729	110.732048	115.3394756	84.3314241	104.9024532	112.6262832	97.03380864	99.87255394	87.71686587	90.55337301	93.62329841	99.7455595
Mlph	0.063989446	0	0.064870346	0.23569431	0.237874044	0.164417932	0.064474291	0.051693868	0.073649761	0.192462004	0.045692191	0
Prlh	0	0	0	0	0	0	0	0	0	0	0	0
Rab17	0.511915571	0.71613289	2.854295234	0.895638378	3.032894055	3.891224385	0.45132004	0.620326422	0.810147376	1.299118529	2.878608004	1.786487633
Ramp1	0.191968339	0	0.908184847	0.377110896	0.535216598	0.712477704	0	0	0.736497614	0.384924009	0.86815162	0.595495878
Ube2f	31.86674428	30.3461312	28.60782269	20.64682155	30.44787757	30.80095921	27.07920241	30.29260694	22.57365188	24.44267454	21.93225146	20.61904476
Scly	17.08518218	19.51462124	24.06689845	22.01384855	17.72161624	17.81194261	18.43964736	17.57591529	18.63338964	19.00562292	15.9465745	20.61904476
Espnl	0.063989446	0.179033222	0.713573809	1.696999032	0.594685109	0.438447818	0.128948583	0.155081605	0.994271779	1.202887527	0.411229715	0.595495878
Erfe	2.6235673	2.416948502	2.594813849	2.356943099	1.724586816	1.205731499	2.707920241	2.636387293	2.356792366	1.635927036	1.142304763	1.042117786
Ilkap	71.73216936	60.33419595	103.8574243	59.91349359	60.95522366	72.5083079	60.73478255	60.06827519	61.09247711	60.24060734	50.62694712	57.09316727
1700020N18Rik	0	0	0	0	0	0.054805977	0	0	0.073649761	0	0	0
Hes6	14.52560432	10.3839269	53.25855426	29.55606647	27.11764097	32.55475049	13.6040755	13.75056902	23.38379925	23.57659552	19.09933564	23.00102827
Klhl30	0.063989446	0.179033222	0.064870346	0.23569431	0.773090642	0.876895636	0.064474291	0.051693868	0.294599046	0.192462004	0.274153143	0.595495878
Traf3ip1	31.4828076	33.83727903	25.68865711	24.37079165	24.73890053	25.59439138	30.1739684	32.77391263	27.13993709	28.34003013	22.89178746	25.15970083
Ndufa10	143.4643387	146.6282091	115.793568	90.12950412	90.094794	112.5166713	137.8460351	132.4396911	92.7986994	94.01768909	95.03975632	98.85231568
Mir6900	0	0	0	0	0	0	0	0	0	0	0	0
Olfr1416	0	0	0	0	0	0.054805977	0	0	0	0	0	0
Olfr1415	0	0.089516611	0	0	0	0	0	0	0	0	0	0
Olfr1414	0	0	0	0	0	0	0	0	0	0	0	0
Olfr1413	0	0	0	0	0	0	0	0.051693868	0	0	0.045692191	0
Olfr1412	0	0	0	0	0	0	0	0.051693868	0	0	0	0
Olfr1411	0	0	0	0	0	0	0	0.051693868	0	0	0	0
Olfr1410	0	0	0	0	0.118937022	0.054805977	0	0	0	0	0	0
Olfr12	0	0	0	0.047138862	0	0	0.064474291	0	0	0.048115501	0	0
Myeov2	36.28201608	28.64531558	86.92626395	35.25986877	48.76417893	55.90209679	27.1436767	32.41205555	36.64075631	42.96714245	32.98976157	34.98538281
Otos	0.063989446	0	0	0	0	0.054805977	0.128948583	0	0	0.048115501	0.045692191	0.074436985
Mir149	0	0	0	0	0	0	0	0	0	0	0	0
Gpc1	37.30584722	33.92679564	96.5270752	126.049317	84.92103355	87.41553371	36.04112892	36.28909569	105.0613847	95.70173162	77.90518487	94.08834866
Ankmy1	0.575905017	0.268549834	0	0.23569431	0.356811065	0.219223909	0.064474291	0.310163211	0.478723449	0.481155011	0.411229715	0.223310954
Dusp28	4.03133512	3.222598003	7.070867739	6.033774335	5.649508534	5.590209679	4.190828945	4.032121743	6.444354125	5.38893612	5.208909721	4.987277975
Rnpepl1	18.62092889	18.35090529	109.7606258	91.49653112	74.33563861	77.87929367	20.24492752	21.71142477	82.85598161	84.63516638	69.45212962	73.24599295
9430060I03Rik	0.255957785	0.268549834	0.259481385	0.282833172	0.535216598	0.164417932	0.257897166	0.155081605	0.257774165	0.144346503	0.456921905	0.223310954
Gpr35	0.511915571	0.537099667	0.259481385	0.282833172	0.416279576	0.822089659	0.45132004	0.361857079	0.184124404	0.577386013	0.731075049	0.297747939
Capn10	34.49031158	31.33081392	58.5130523	40.72797676	39.07081165	41.32370685	33.46215727	35.72046313	38.81342427	36.51966531	32.76130062	35.5064417
5033417F24Rik	0.191968339	0.089516611	0.194611039	0.70708293	0.65415362	0.493253795	0.128948583	0.051693868	0.368248807	0.481155011	0.548306286	0.446621908
Kif1a	6.462934081	8.504078063	38.14376359	70.61401526	69.28081518	63.8489635	9.348772261	8.115937354	70.70377097	68.42024252	85.76424164	75.18135455
Aqp12	0	0	0.064870346	0	0	0	0	0	0	0.048115501	0.091384381	0
2310007B03Rik	0.383936678	0.358066445	0.908184847	0.801360654	0.416279576	0.274029886	0.128948583	0.413550948	0.294599046	0.721732516	0	0.074436985
Crocc2	10.87820588	12.89039201	1.102795886	1.319888136	0.713622131	0.60286575	14.89356133	15.45646668	0.920622018	1.684042537	0.365537524	1.042117786
Agxt	0	0	0.324351731	0.094277724	0.059468511	0.109611954	0.064474291	0.051693868	0.036824881	0.096231002	0	0
Mir6901	0	0	0	0	0	0	0	0	0	0	0	0
Mterf4	22.52428511	18.44042191	25.42917572	17.91276756	18.13789582	19.73015181	17.53700728	16.33526245	18.67021452	18.52446791	17.68287774	18.75812014
Pask	64.37338303	73.13507135	33.73258004	49.30724964	34.90801589	30.74615324	69.18091473	70.7172121	52.95417847	45.228571	37.33051967	44.51331685
Mir6902	0	0	0	0	0	0	0	0	0.036824881	0	0	0
Mir6345	0	0	0.064870346	0.047138862	0	0	0	0	0	0	0.045692191	0
Ppp1r7	140.8407714	141.0781792	74.73063886	72.16959771	71.5406186	64.83547109	134.2354748	136.1099558	79.61539211	77.75464973	70.91427971	79.87088458
Hdlbp	735.8146436	809.051132	427.560452	691.9042163	709.2809294	670.0030719	807.4760262	799.3939824	670.212829	644.7477143	780.7881519	763.2024041
2-Sep	359.4287201	362.8108252	281.9265247	382.9089759	491.3883055	478.6754053	362.0876208	363.7180587	415.2741798	415.3330052	462.9532745	468.4319447
Stk25	54.96693441	50.66640194	139.5361147	132.3659245	116.2609388	112.7907012	62.21769126	63.32498891	127.0458385	123.8974152	101.3909708	116.568318
Bok	14.14166764	11.10005979	15.82836448	8.76782833	13.32094644	16.27737524	14.50671558	14.21581384	8.543372326	9.045714201	6.351214485	7.890320378
Thap4	39.03356227	38.76069265	55.01005361	44.68764117	49.41833255	49.92824527	45.51884977	46.36940004	46.54664922	45.56537951	48.84495168	50.24496467
Dtymk	265.1722657	238.4722522	182.869506	118.6013768	104.5456421	114.8185223	243.325976	249.1127523	120.3805351	121.2510627	103.5385038	111.2088551
Ing5	133.4179956	138.9297806	51.44218456	79.09901042	63.03662154	62.91726188	127.7880457	121.7390603	76.30115284	72.60629111	64.42598866	57.53978917
D2hgdh	4.287292905	4.386313949	2.335332464	4.855302785	3.568110653	2.849910817	3.159240281	4.187203348	3.203764622	3.031276567	1.873379812	2.53085748
Gal3st2	0	0	0	0.047138862	0	0	0	0.051693868	0.073649761	0	0	0
Gm9994	0	0.089516611	0.064870346	0	0.118937022	0.054805977	0	0	0	0	0.045692191	0
Gm6086	0.127978893	0.089516611	0.064870346	0.047138862	0.059468511	0.054805977	0	0.051693868	0.147299523	0.144346503	0.091384381	0.074436985
Neu4	0	0.089516611	0.064870346	0	0	0.164417932	0	0.051693868	0.036824881	0.048115501	0.045692191	0.074436985
4930440C22Rik	0	0	0.064870346	0	0	0.109611954	0	0	0.036824881	0.048115501	0.045692191	0
Fam174a	7.742723008	7.071812284	18.61778937	12.11468753	18.37576986	19.5109279	6.705326311	7.340529327	13.44108146	13.76103331	13.84473373	16.67388457
4930598F16Rik	0	0	0	0	0	0	0	0	0.036824881	0	0	0
4930533P14Rik	0	0	0	0	0	0	0	0	0	0	0	0
Panct2	9.022511935	10.47344351	8.887237434	11.54902119	5.292697469	4.274866225	8.83297793	8.477794434	11.85761159	11.06656525	5.163217531	5.359462898
Slco4c1	4.159314013	3.849214281	1.232536578	8.484995158	2.616614479	2.79510484	5.222417608	4.910917507	9.537644105	8.227750683	3.061376766	3.572975266
D1Ertd622e	7.678733562	7.250845507	12.71458786	14.28307518	9.931241318	9.810269928	7.930337849	7.443917064	13.73568051	12.79872328	6.579675437	8.411379271
Gin1	16.50927716	17.99283885	13.29842098	12.7746316	11.29901707	13.81110627	14.3132927	16.74881339	12.85188337	14.00161081	14.57580878	12.20766549
B230216N24Rik	0.127978893	0.089516611	0.064870346	0.141416586	0.118937022	0	0.064474291	0.051693868	0.110474642	0.048115501	0	0
1810006J02Rik	0	0	0.064870346	0	0	0.164417932	0	0	0	0	0.045692191	0.074436985
Gm20268	0	0	0	0	0	0	0	0	0.036824881	0	0	0
Zcchc2	53.04725102	54.24706638	25.49404607	41.01080993	43.76882401	39.95355741	50.74126738	52.36588879	42.68003675	43.44829746	50.53556273	47.63967021
Gm20753	0.063989446	0.179033222	0.064870346	0	0.059468511	0.109611954	0	0	0.036824881	0.048115501	0.045692191	0
Mir3473f	0	0	0	0	0	0	0	0	0	0	0	0
Kdsr	32.63461764	35.89616109	39.05194843	52.51269226	59.11169982	59.62890325	38.62010058	37.32297305	50.5973861	57.35367727	59.94815399	55.00893169
Vps4b	143.0164126	146.7177257	151.6668695	144.8577229	159.9108258	151.867363	139.586841	140.7624039	150.9820109	157.4339195	139.6810265	146.045364
Serpinb5	0.191968339	0.268549834	0.064870346	0	0.118937022	0.054805977	0	0.155081605	0	0.048115501	0.137076572	0
Serpinb12	0	0	0	0	0.178405533	0.054805977	0	0.051693868	0	0	0	0
Serpinb13	0.063989446	0	0	0.047138862	0	0	0	0	0	0	0	0
Serpinb3a	0	0.089516611	0	0	0	0.274029886	0	0	0	0	0.045692191	0
Serpinb3d	0.063989446	0	0	0	0	0.054805977	0	0	0	0	0.045692191	0
Serpinb3c	0	0.089516611	0.064870346	0	0.059468511	0.054805977	0	0	0	0	0	0
Serpinb11	0.127978893	0	0	0	0.059468511	0.054805977	0	0	0	0	0	0
Serpinb7	0	0	0.064870346	0.094277724	0	0.164417932	0.128948583	0	0	0.048115501	0.045692191	0
Serpinb2	0	0	0	0	0.118937022	0.109611954	0.128948583	0	0	0	0.045692191	0
Serpinb8	0.127978893	0.268549834	0	0.094277724	0.118937022	0.274029886	0.064474291	0.155081605	0.110474642	0.096231002	0.091384381	0.148873969
Dsel	8.638575257	7.787945174	7.784441548	13.52885339	13.55882048	12.82459868	8.961926512	7.443917064	13.33060682	13.6648023	12.24550706	10.1978669
Nifk	235.6731309	226.6560595	115.8584384	80.89028717	88.25127016	93.99225098	209.2835501	220.3192675	91.91490227	91.99683804	81.19502259	79.42426268
Tsn	205.9180383	202.7551244	221.5971027	159.8950199	182.865671	194.7256372	180.721439	181.4971723	175.5442064	176.2951959	150.6471522	153.4890625
2900060B14Rik	0.639894463	0.268549834	0.259481385	0.141416586	0.416279576	0.438447818	0.193422874	0.413550948	0.294599046	0.048115501	0.319845334	0.297747939
Tfcp2l1	400.3819658	460.2944148	38.33837462	81.45595352	35.62163802	31.18460105	515.6009088	497.4500965	93.01964869	92.91103256	34.72606481	29.47704594
Mir6346	0.063989446	0	0	0	0	0	0	0	0	0	0	0
Inhbb	137.769278	123.5329234	1.686629002	2.592637409	0.356811065	0.493253795	159.5093971	167.6949094	2.57774165	2.742583561	0.411229715	0.372184924
Tmem185b	26.42764134	25.15416775	21.08286253	26.11492954	36.51366569	31.12979508	29.78712265	29.25872957	25.44599257	23.62471102	30.56807547	33.49664312
3830432H09Rik	0.127978893	0.089516611	0.194611039	0.23569431	0.237874044	0.328835863	0.128948583	0.155081605	0.147299523	0.240577505	0.228460953	0.148873969
Tmem177	15.42145657	13.78555812	19.52597422	15.60296332	17.90002178	16.27737524	13.92644695	13.02685486	17.27086906	17.41781139	14.43873221	16.00395171
Cfap221	0	0.089516611	0.064870346	0.23569431	0	0.438447818	0.064474291	0	0.147299523	0.144346503	0.091384381	0.148873969
Sctr	0	0.089516611	0.259481385	0.094277724	0.118937022	0.219223909	0.064474291	0.206775474	0.220949284	0.288693006	0.274153143	0.297747939
Tmem37	4.03133512	4.117764115	65.19469796	31.48875981	29.73425544	34.47295969	3.352663156	3.928734006	28.39198303	28.48437663	24.71947508	24.63864194
Dbi	91.18496105	82.44479891	186.5671158	98.89733245	83.25591524	99.03440089	74.59675522	74.74933385	104.1039378	116.8244366	75.3464222	73.69261485
C1ql2	0.063989446	0	0.648703462	0.329972034	0.356811065	0.274029886	0	0.206775474	0.294599046	0.048115501	0.137076572	0.223310954
Marco	0	0.089516611	0.064870346	0	0.059468511	0.054805977	0.128948583	0.051693868	0.036824881	0.096231002	0.045692191	0
En1	1.279788927	1.611299002	1.55688831	1.744137894	4.816949382	3.891224385	1.096062955	1.550816055	1.252045944	1.539696034	2.55876267	1.712050648
Celrr	0.191968339	0.089516611	0	0.047138862	0	0	0	0.051693868	0.073649761	0	0	0.074436985
Ddx18	108.2061538	111.0005979	65.71366073	36.24978487	38.11931548	40.88525903	103.2878149	106.6961446	42.49591235	43.49641297	35.82267738	36.9951814
Htr5b	0.127978893	0.089516611	0.259481385	0.282833172	0.059468511	0.164417932	0.064474291	0.258469342	0.073649761	0.288693006	0.137076572	0
Actr3	246.3593684	245.9916476	163.6030132	172.6696515	210.6374656	217.0864759	219.7928596	224.5064709	203.9361894	207.2334631	200.5430243	195.0993369
Slc35f5	20.09268615	21.21543685	35.93817181	42.70780896	70.4701854	63.3557097	18.76201881	20.16060871	40.43371903	39.02167137	57.57216008	52.85025914
2900009J06Rik	0.127978893	0	0.194611039	0.094277724	0.237874044	0.274029886	0.257897166	0.051693868	0.184124404	0.288693006	0.045692191	0.148873969
Map3k19	0.063989446	0	0.129740692	0.141416586	0.118937022	0.164417932	0	0	0	0.144346503	0.182768762	0.223310954
Ccnt2	121.3239903	144.3902939	28.41321165	91.92078088	76.95225309	60.45099291	141.4565955	140.2971591	100.2741502	91.41945203	95.67944699	96.02371026
Rab3gap1	65.90912974	71.52377234	42.61981748	78.58048294	76.41703649	71.96024813	72.40462931	63.63515212	80.72013853	78.66884425	81.6062523	75.18135455
Mir128-1	0	0	0	0	0	0	0	0	0	0	0	0
Lct	0	0.179033222	0.324351731	0.424249758	0.297342554	0.219223909	0.128948583	0.155081605	0.184124404	0.192462004	0.045692191	0.223310954
Mcm6	511.5316341	518.1221456	504.9507751	421.3271485	279.6804067	291.2389631	496.194147	499.6729329	459.684986	460.1766522	284.5709627	311.593218
Cxcr4	0.511915571	0.537099667	9.211589165	13.85882542	15.93756092	18.3051964	0.515794332	0.413550948	12.11538576	11.78829776	14.80426973	23.52208717
Cd55b	0.063989446	0.089516611	0	0	0	0.054805977	0	0	0	0	0.091384381	0
Cd55	7.102828545	8.146011619	4.47605389	4.572469613	46.56384403	40.00836339	5.157943317	4.704142033	4.161211521	5.148358614	58.8972336	32.00790342
C4bp	0.063989446	0	0.129740692	0.047138862	0.059468511	0.60286575	0	0.051693868	0.110474642	0.192462004	0.091384381	0.148873969
C4bp-ps1	0	0.179033222	0.064870346	0	0.059468511	0	0	0	0.036824881	0.048115501	0.091384381	0
Pfkfb2	15.48544602	16.0234734	12.97406925	24.60648596	33.71864567	26.58089897	15.92514999	15.71493602	22.75777628	22.85486301	36.78221338	30.6680377
Yod1	6.590912974	8.683111286	4.216572505	8.626411744	8.385060035	7.289194974	6.898749186	7.547304801	9.27986994	9.045714201	12.38258364	10.94223675
AA986860	1.023831142	0.537099667	2.789424888	3.016887167	13.6777575	11.45444925	0.709217206	0.310163211	2.725041173	3.464316077	17.40872459	13.10090931
Fcamr	0	0	0	0	0	0.054805977	0.064474291	0	0	0.048115501	0	0
Pigr	0.127978893	0	0	0.094277724	0.237874044	0.328835863	0.064474291	0.155081605	0.036824881	0.144346503	0.274153143	0.148873969
Il24	0.191968339	0.179033222	0	0	0	0	0	0.155081605	0	0	0	0.074436985
Il20	0	0	0	0.047138862	0	0.219223909	0	0	0	0	0.045692191	0
Il19	0	0	0.194611039	0	0.237874044	0.164417932	0	0.051693868	0.036824881	0	0.274153143	0
Mapkapk2	39.09755172	35.89616109	137.8494857	113.5575185	168.4742913	159.4305878	37.13719188	39.39072779	113.6784068	112.445926	152.6119164	148.9484064
Dyrk3	80.49872351	80.29640024	39.44117051	48.41161126	30.98309417	28.82794403	87.62056209	85.39827076	52.43863014	47.34565305	33.21822252	33.19889518
Il10	0	0	0.064870346	0	0.059468511	0	0	0	0	0.048115501	0	0
Eif2d	162.9171304	157.2806859	123.5780096	102.0084973	68.62666157	69.54878513	151.9014307	147.3792191	97.88053294	92.81480156	51.90632845	57.24204123
Rassf5	1.663725605	2.148398669	2.919165581	4.148219855	3.508642142	2.79510484	1.482908704	1.499122186	3.535188549	3.656778081	4.066604958	3.200790342
Avpr1b	0	0	0.129740692	0.047138862	0.118937022	0.109611954	0	0	0.036824881	0.096231002	0.091384381	0.074436985
Rab7b	0.127978893	0.089516611	0.324351731	0.282833172	0.356811065	0.438447818	0	0.103387737	0.294599046	0.288693006	0.593998477	0.893243816
Slc26a9	0.767873356	1.52178239	0.064870346	0.188555448	0.416279576	0.493253795	0.90264008	0.568632553	0.184124404	0.43303951	0.593998477	0.521058893
Pm20d1	8.830543596	8.772627897	10.3792554	17.20568463	4.400669806	5.425791748	7.801389266	6.720202905	15.50327478	13.3761093	3.198453338	2.53085748
Rab29	6.65490242	8.414561452	20.10980733	12.30324298	9.693367275	11.39964327	6.834274894	6.151570351	12.66775897	12.12510627	7.813364582	9.155749118
Slc41a1	44.728623	47.44380393	29.06191511	52.88980315	36.75153973	34.52776567	49.70967871	46.9380326	53.58020144	47.73057706	42.40235282	41.90802239
Elk4	7.550754669	8.414561452	1.686629002	7.400801332	10.16911536	6.57671727	9.73561801	6.87528451	7.622750308	7.072978657	13.06796649	11.38885866
Slc45a3	3.263461764	2.595981725	4.865275968	6.88227385	18.5541754	13.70149431	1.998703035	2.532999556	6.591653648	5.773860128	46.88018749	18.9814311
Cdk18	15.29347768	16.0234734	28.67269304	33.89284177	14.68872219	14.13994213	17.3435844	16.80050726	30.89607492	29.54291766	14.07319469	13.6219682
Lemd1	0.063989446	0.179033222	1.167666232	0.848499516	0.416279576	0.383641841	0.257897166	0.258469342	0.405073688	0.769848017	0.319845334	0.521058893
Mir135b	0	0.089516611	0	0	0	0	0	0.051693868	0	0	0	0
Klhdc8a	0	0.089516611	18.48804868	12.68035388	3.032894055	3.562388521	0.064474291	0.258469342	12.37315992	10.87410324	2.741531432	3.200790342
Tmcc2	7.934691347	8.951661119	36.97609735	47.7516672	43.23360742	40.44681121	8.961926512	9.304896329	40.32324438	37.53009083	44.45850139	45.92761956
Tmem81	7.230807437	4.833897005	6.876256701	4.666747337	6.065788111	6.686329224	5.867160523	5.996488746	4.750409612	5.773860128	6.168445723	6.029395761
Cntn2	10.17432197	8.772627897	6.55190497	11.50188233	4.04385874	4.000836339	8.897452221	9.511671803	12.88870825	12.02887527	3.563990862	4.838404006
Rbbp5	107.8862065	116.0135281	43.00903955	71.83962567	57.62498705	56.83379841	105.0930951	105.6105733	70.15139776	68.46835802	59.35415551	58.06084807
Gm10538	0	0	0	0	0	0	0	0	0	0.048115501	0	0
Lrrn2	4.479261244	4.654863782	10.05490367	10.37054964	6.541536198	7.453612906	5.609263357	5.221080718	9.79541827	7.842826674	5.93998477	6.029395761
Mdm4	197.7913787	209.289837	92.44024338	199.0202753	223.8989435	184.6961433	184.1385764	183.9267841	199.6645032	200.978448	238.7416956	205.2227668
Ppp1r15b	215.7084236	209.9164533	151.4073881	211.8420458	196.48396	183.10677	235.9114324	221.0429817	201.1006736	198.7170194	202.0965587	198.4490012
Gm19461	0	0.179033222	0.194611039	0.377110896	0.297342554	0.383641841	0	0.103387737	0.405073688	0.336808507	0.274153143	0.148873969
Golt1a	0.063989446	0	3.178646965	1.838415618	3.092362566	3.672000476	0	0.051693868	1.804419155	1.058541023	1.69061105	1.488739694
Kiss1	0	0	0.648703462	0.188555448	0.118937022	0.109611954	0	0.051693868	0.257774165	0.240577505	0.045692191	0.223310954
Ren2	0	0	0	0	0	0	0	0	0	0	0	0
Ren1	0	0	0	0	0	0	0	0	0	0	0	0
Plekha6	3.647398442	3.491147837	34.25154281	64.06171344	33.65917716	32.66436244	4.642148985	4.497366559	55.97381869	50.80996913	32.07591776	29.77479388
Sox13	34.81025881	38.49214281	112.6797914	161.9691298	56.19774279	55.95690277	51.38601029	51.6938685	143.874809	146.6560473	67.03044352	71.98056421
Snrpe	101.7432197	94.44002481	146.4772418	58.49932773	77.78481224	90.70389235	76.2086125	75.05949706	73.24468774	80.06419378	57.34369912	54.56230979
Zbed6	50.55166262	66.42132551	7.135738086	72.31101429	66.66420071	36.17194498	84.46132181	67.25372291	75.93290404	74.91583516	86.9065464	72.87380802
Lax1	0.575905017	0.71613289	0.259481385	0.329972034	0.118937022	0.109611954	1.482908704	1.085571238	0.405073688	0.481155011	0.182768762	0.223310954
Atp2b4	9.342459167	10.56296012	6.0329422	17.95990642	14.92659623	15.01683777	17.85937873	17.26575208	22.94190069	24.20209704	19.37348879	20.17242285
Mir6903	0	0	0.194611039	0	0	0	0	0	0	0	0	0
Optc	0	0	0.129740692	0	0.059468511	0.219223909	0	0.103387737	0.147299523	0.096231002	0	0
Prelp	0.127978893	0	0.064870346	0.141416586	0	0.109611954	0.128948583	0	0.036824881	0.192462004	0.091384381	0
Fmod	0.063989446	0	0.129740692	0.047138862	0.951496174	1.096119545	0	0	0.257774165	0.240577505	0.593998477	1.042117786
Chit1	0.063989446	0	0	0.047138862	0.059468511	0	0	0.051693868	0	0.192462004	0.137076572	0
Btg2	42.36101348	40.37199165	37.17070839	54.39824674	91.70044379	95.41720639	26.62788237	24.24442433	40.47054391	39.69528838	58.34892732	53.74350295
Chil1	0.575905017	0.358066445	1.167666232	0.70708293	0.892027663	0.767283681	0.386845749	0.723714159	1.215221064	1.058541023	0.731075049	1.339865725
Adora1	0.127978893	0	0.778444155	0.754221792	2.140866392	1.260537477	0.064474291	0.206775474	1.362520586	0.769848017	1.279381335	1.042117786
Mybph	0	0.089516611	0.064870346	0.141416586	0.416279576	0.164417932	0	0.051693868	0.147299523	0.240577505	0.228460953	0.372184924
Myog	0.063989446	0	0.129740692	0.141416586	0.178405533	0	0	0.155081605	0.331423926	0.096231002	0.045692191	0
Ppfia4	11.58208979	10.11537707	18.81240041	17.77135097	11.59635962	11.18041936	11.99221821	13.49209968	15.06137621	14.29030382	8.041825535	9.379060072
4933406M09Rik	0.191968339	0.358066445	0	0	0.118937022	0.109611954	0.128948583	0.155081605	0	0	0.045692191	0
Cyb5r1	128.170861	122.6377573	62.08092135	50.57999891	40.31965038	44.50245353	111.0892042	110.056246	50.81833539	49.94389011	40.98589491	38.70723204
Tmem183a	144.1682226	140.8096294	111.6418659	108.0422717	121.1968252	124.0259265	126.305137	124.995774	107.8969005	110.90623	102.6246599	105.1050224
Klhl12	72.30807437	75.1939534	55.85336811	58.97071635	56.85189641	56.39535059	70.66382344	69.26978379	63.74386852	60.28872284	57.70923665	57.76310013
Rabif	62.19774185	65.79470923	27.31041576	36.20264601	39.07081165	36.50078085	62.604537	63.48007051	36.71440607	38.63674736	36.2339071	36.9951814
Kdm5b	502.1251855	558.2255874	348.2240186	599.6534634	720.996226	649.9440842	645.4521318	614.5884026	642.115445	629.3988695	824.7440392	766.4031945
Ube2t	28.53929307	30.43564781	42.49007678	23.33373668	18.49470689	20.22340561	26.95025383	26.00201585	25.44599257	28.72495414	15.30688383	15.85507774
Ptprv	13.50177318	15.66540696	4.735535275	5.185274819	6.125256621	5.261373816	13.21722975	12.61330391	4.787234493	4.474741599	3.975220577	4.019597174
Ptpn7	1.087820588	1.790332224	0.648703462	0.612805206	0.416279576	0.383641841	1.547382995	1.809285397	0.626022972	0.721732516	0.137076572	0.223310954
Arl8a	29.30716643	24.61706808	52.02601768	48.41161126	66.90207475	74.26209917	28.62658541	24.65797527	42.3854377	40.85006041	61.27322751	54.19012486
Gpr37l1	0.063989446	0.089516611	0.778444155	0.565666344	0	0.164417932	0.064474291	0.206775474	0.368248807	0.384924009	0	0.148873969
Elf3	23.54811626	23.36383552	107.4901637	77.35487252	78.67683991	83.25027944	28.62658541	27.75960738	73.76023607	77.27349471	69.49782181	68.70533688
Rnpep	46.32835916	39.56634215	77.26058236	62.31757555	40.49805591	44.33803559	38.62010058	35.97893247	53.50655168	54.99601772	29.97407699	35.5064417
Timm17a	114.3491406	103.6602358	92.44024338	56.51949553	59.46851089	69.71320306	99.22593455	95.94381993	55.568745	60.48118484	50.58125493	55.15780566
Shisa4	1.343778373	1.879848835	11.48205128	9.286355812	10.70433196	12.49576281	1.031588663	1.188958975	6.297054602	6.399361642	6.899520771	9.379060072
Mir1231	0	0	0	0	0	0	0	0	0	0	0	0
Ipo9	321.1630312	320.021885	237.6200783	393.0438313	379.1117569	334.2068493	326.8201834	327.2738815	391.4116571	373.8574433	418.8146185	426.3750484
Tnni1	0.191968339	0.089516611	0.583833116	0.377110896	4.04385874	3.507582544	0.257897166	0.206775474	0.294599046	0.721732516	2.193225146	2.53085748
Tnnt2	0.191968339	0.179033222	0.129740692	0.141416586	0.416279576	0.164417932	0.257897166	0.258469342	0.073649761	0.048115501	0.228460953	0.446621908
Lad1	9.086501382	7.51939534	4.216572505	3.252581477	21.58706945	22.25122676	12.0566925	12.40652844	4.12438664	3.753009083	20.51579355	18.38593522
Phlda3	64.50136192	52.27770094	135.1249312	93.61777991	137.3722602	145.8935114	48.93598722	50.40152178	75.89607916	68.70893552	95.5880626	89.54769259
Csrp1	44.85660189	34.46389531	131.8165435	98.70877701	142.248678	149.7299298	37.0082433	37.32297305	95.8551645	96.85650365	114.2304763	90.21762546
Pkp1	0.063989446	0.089516611	0.259481385	0.188555448	0.237874044	0.164417932	0	0.051693868	0.478723449	0.384924009	0.182768762	0
Tmem9	25.27583131	20.7678538	116.1179198	80.32462083	122.3861954	124.5739863	22.43705343	20.52246579	82.19313376	71.74021209	99.56328318	101.5320471
Ascl5	0	0	0.064870346	0.188555448	0.059468511	0.164417932	0	0	0.073649761	0.096231002	0.182768762	0
Cacna1s	0.127978893	0	10.2495147	8.814967192	0.713622131	1.041313568	0.064474291	0.310163211	6.554828767	5.966322132	0.913843811	1.116554771
Gm15850	0	0	0	0	0	0	0	0	0	0	0	0
Kif21b	21.75641176	24.43803486	29.38626684	62.31757555	35.44323249	32.2807206	23.08179634	23.15885309	54.86907227	52.59024267	41.26004806	43.99225796
5730559C18Rik	15.80539325	18.44042191	32.17569173	45.77183499	40.20071336	40.2275873	21.53441335	19.12673134	37.41407881	36.51966531	40.25481986	46.52311544
Mroh3	0.127978893	0.179033222	0.713573809	0.329972034	1.546181283	0.98650759	0.064474291	0.155081605	0.478723449	0.384924009	1.050920382	1.042117786
Gpr25	0.063989446	0.089516611	0.064870346	0.188555448	0	0	0	0.051693868	0.110474642	0.096231002	0	0.148873969
Camsap2	55.86278666	61.22936206	56.8264233	107.8537162	116.7961554	90.59428039	65.50588012	65.54782525	113.5311072	116.2951661	140.8233312	138.2294806
9230116N13Rik	0.70388391	1.074199334	1.232536578	1.084193826	0.892027663	0.876895636	0.644742915	1.70589766	1.215221064	1.491580533	0.731075049	1.339865725
Ddx59	22.46029567	23.00576908	16.4121976	20.59968269	18.91098646	20.7166594	23.21074492	23.67579177	23.56792366	24.05775053	23.25732498	25.53188575
Zfp281	272.1471153	307.3105262	142.7147617	171.2554856	149.4443679	144.0849142	255.1247713	266.533586	180.6260399	181.106746	149.0022333	153.1913145
Gm19705	3.711387888	3.222598003	1.427147617	0.895638378	0.713622131	0.60286575	4.384251819	4.652448165	1.067921541	1.299118529	0.365537524	1.190991755
Platr22	4.287292905	3.75969767	0.908184847	1.037054964	0.356811065	0.438447818	3.610560322	3.463489189	0.957446899	0.43303951	0.411229715	0.297747939
Mir181a-1	0	0	0	0.047138862	0	0	0	0	0	0	0	0
Mir181b-1	0	0	0	0	0.059468511	0	0	0	0	0	0.045692191	0
Atp6v1g3	0	0	0	0	0	0.109611954	0	0.103387737	0	0.048115501	0.045692191	0
Gm5833	0	0	0	0	0	0.054805977	0	0	0.036824881	0.144346503	0	0
Lhx9	0.383936678	0.179033222	0.259481385	0.141416586	1.129901707	0.931701613	0	0.155081605	0.036824881	0.048115501	0.639690668	0.744369847
2310009B15Rik	2.815535639	3.133081392	9.016978126	3.723970097	5.233228958	5.590209679	2.772394533	3.670264663	3.645663191	3.849240085	3.792451815	4.540656067
4930596I21Rik	0.063989446	0	0	0	0.059468511	0.109611954	0.064474291	0	0	0	0	0
1700019P21Rik	0	0	0	0	0.059468511	0	0	0	0	0	0	0
Zbtb41	29.24317698	29.36144847	15.50401275	29.79176078	41.80636315	29.65003369	29.01343116	30.13752533	31.15384909	31.7562307	38.19867129	37.66511426
F13b	0.063989446	0.179033222	0.064870346	0.094277724	0.118937022	0.219223909	0	0	0.036824881	0.048115501	0	0.074436985
Aspm	159.4617003	186.2840679	55.26953499	119.3084597	58.27914067	51.13397677	204.8992982	190.1300483	127.193138	131.2590869	75.52919096	70.93844642
Cfhr1	0.127978893	0.089516611	0	0	0.118937022	0.109611954	0	0	0	0	0	0
Gm4788	0	0	0	0	0.059468511	0.054805977	0.128948583	0.051693868	0	0.048115501	0	0
Cfhr2	0.127978893	0	0.129740692	0	0	0	0	0	0	0.048115501	0	0
Cfh	0.639894463	0.447583056	4.151702159	6.599440679	4.995354915	6.302687384	0.193422874	0.413550948	4.713584732	3.897355586	4.020912767	4.689530036
Glrx2	23.35614792	19.60413785	34.57589454	23.14518124	25.74986521	29.32119783	22.11468197	22.6419144	25.88789114	21.94066849	26.04454861	25.82963369
Uchl5	123.8195787	123.8014733	64.93521658	51.00424867	53.58112831	61.05385866	121.5985137	124.0135905	58.25696129	61.05857086	52.91155664	56.12548646
Rgs2	0.319947232	0.71613289	5.708590469	4.855302785	7.611969394	7.398806929	0.45132004	0.206775474	6.444354125	8.035288678	7.996133344	9.82568198
Rgs1	0	0	0	0	0	0.054805977	0.064474291	0	0.036824881	0	0.045692191	0.074436985
Rgs18	0	0.089516611	0	0	0	0	0	0	0	0.048115501	0	0
Ptgs2os	0	0.089516611	0.064870346	0.047138862	0.118937022	0.109611954	0.128948583	0.103387737	0.036824881	0.048115501	0	0
Ptgs2	1.279788927	1.52178239	0.454092424	0.47138862	0.892027663	1.096119545	0.90264008	0.361857079	0.405073688	0.769848017	0.685382858	0.297747939
Ptgs2os2	0.063989446	0.089516611	0	0	0.118937022	0.164417932	0	0.051693868	0.073649761	0	0.091384381	0
Tpr	584.4796029	716.9385391	298.9874258	458.7554049	407.5377051	408.6333664	760.087422	728.7284642	441.5303198	452.478172	506.5893165	459.8716915
BC003331	24.18801072	23.90093519	24.91021295	22.86234806	27.53392054	30.3625114	21.46993906	21.29787382	23.78887294	25.30875356	27.91792842	27.91386926
C730036E19Rik	0	0.089516611	0.778444155	0.848499516	0.118937022	0.219223909	0	0	0.883797137	0.625501514	0	0.148873969
Ivns1abp	328.9057542	325.2138485	296.7169637	471.5771753	413.6034932	385.2860201	300.2567753	312.5928228	508.8093769	513.8254359	447.9205438	474.2380295
Trmt1l	74.09977887	79.31171752	57.08590469	64.81593524	66.01004709	63.41051568	68.40722324	69.83841634	64.07529245	63.1275374	70.9599719	72.12943817
Mir7682	0	0.089516611	0	0.047138862	0.178405533	0.219223909	0	0.051693868	0.110474642	0.144346503	0	0
Rnf2	229.8500913	232.0270562	168.9223816	182.7102291	270.8790671	239.7761505	193.1649772	185.3742124	201.6898717	213.8252867	260.3084095	229.5636608
Tsen15	17.02119273	17.54525579	23.74254672	13.05746477	14.80765921	16.55140513	14.76461274	15.04291573	14.69312741	17.8027354	12.83950554	14.21746408
Apobec4	0	0	0	0	0	0	0	0	0.036824881	0	0.045692191	0
Arpc5	113.9652039	115.118362	99.31650008	100.7357481	110.4924932	123.7518966	108.6391811	108.2986545	104.9877349	104.6512148	95.03975632	101.9042321
Smg7	175.4590619	199.5325264	83.6178763	128.5476766	130.7712554	124.0807325	193.7452458	184.3403351	131.1702251	137.032947	153.4343758	149.2461543
Lamc2	258.7093316	255.2118585	26.40223092	24.32365279	49.1804585	38.80263189	244.3575646	236.3443668	20.8060576	18.33200591	41.94543091	29.47704594
Lamc1	662.482738	709.7772102	322.4704911	804.047569	683.9473437	566.8034167	717.2120182	683.1861661	699.7095585	690.6980178	768.3141839	675.9622581
E330020D12Rik	0.639894463	0.71613289	0.843314501	0.188555448	0.535216598	0.383641841	0.515794332	0.878795764	0.552373211	0.481155011	0.365537524	0.595495878
Shcbp1l	0.831862803	0.805649501	0.259481385	0.094277724	0.059468511	0.164417932	0.773691497	0.413550948	0.220949284	0.240577505	0.228460953	0.223310954
Npl	18.04502387	15.30734051	30.22958134	22.10812627	13.6777575	11.5640612	13.34617833	16.02509923	23.38379925	23.91340403	11.37735544	10.1978669
Rgs8	0.063989446	0.089516611	0.324351731	0.188555448	0.475748087	0.164417932	0.128948583	0	0.220949284	0.336808507	0.274153143	0.297747939
Rgs16	1.023831142	1.432265779	1.102795886	1.41416586	0.773090642	0.493253795	1.547382995	1.70589766	1.436170348	1.539696034	0.913843811	1.26542874
Rnasel	0.127978893	0.089516611	5.059887006	7.542217918	3.687047675	2.685492885	0.064474291	0.155081605	5.744681392	5.966322132	3.015684575	2.53085748
Rgsl1	0	0.089516611	0.064870346	0.094277724	0.416279576	0.109611954	0	0.206775474	0.073649761	0.144346503	0	0.074436985
Teddm2	0	0	0.064870346	0	0.059468511	0.054805977	0	0.155081605	0.036824881	0	0.091384381	0
Teddm1b	0.063989446	0	0	0	0.118937022	0.109611954	0	0	0	0	0	0
Teddm1a	0	0	0.129740692	0	0.059468511	0	0.064474291	0	0	0	0	0
Mir8114	0	0	0	0	0	0	0	0	0	0	0	0
Glul	382.1449736	355.3809464	248.3885557	300.6516618	391.7785497	382.7101391	407.0906763	435.9860869	281.4157384	269.543037	322.3127121	325.1407492
Zfp648	0	0	0.129740692	0.047138862	0	0.054805977	0	0	0	0	0	0
4930452N14Rik	0	0	0	0	0	0.054805977	0	0	0	0	0	0
Ier5	2.559577854	1.074199334	15.63375344	15.03729697	25.39305415	26.2520631	2.578971658	2.429611819	16.05564799	15.87811535	18.68810593	21.43785159
Mr1	0	0.089516611	0.194611039	0.518527482	2.438208946	1.753791272	0	0.051693868	0.920622018	0.866079019	3.289837719	2.307546526
Gm5532	0	0	0.064870346	0	0	0.219223909	0	0	0.073649761	0.048115501	0.091384381	0.223310954
Lhx4	0.063989446	0	0.194611039	0.094277724	0.059468511	0	0	0.051693868	0.147299523	0.096231002	0	0
Qsox1	5.631071279	5.460513283	52.28549906	47.65738947	73.91935903	71.13815847	4.706623276	5.221080718	40.47054391	39.31036437	54.37370674	53.59462898
Tor1aip1	23.86806349	24.97513452	35.09485731	38.13533935	71.48115009	64.78066511	23.01732205	21.03940448	39.25532284	39.69528838	77.90518487	72.79937104
Tor1aip2	184.2896055	182.7034034	159.3215704	203.0270786	280.2750918	267.343557	173.9516383	171.3134802	217.635045	213.8252867	254.0485794	248.6939659
Nphs2	0	0	0.713573809	0.329972034	0.297342554	0.054805977	0	0.103387737	0.257774165	0.529270512	0.045692191	0.223310954
9430070O13Rik	0	0	0	0.094277724	0	0.164417932	0	0	0.073649761	0.048115501	0.045692191	0
Soat1	34.1063749	30.70419764	92.37537304	133.2615628	155.0938764	137.7274208	34.23584876	36.7543405	143.1014865	143.7691172	151.1954585	138.4527915
Abl2	137.5773096	158.4444018	66.16775316	134.3928955	134.8745827	111.4205517	168.9226436	166.1957872	151.9394578	158.6849225	160.6080497	149.3205913
Fam20b	57.39853337	58.90193017	54.16673911	91.96791974	102.4642443	96.51332594	49.38730726	50.03966471	100.0532009	94.4026131	109.2043354	108.2313758
Angptl1	0.063989446	0	0.259481385	0.424249758	2.140866392	2.082627135	0.128948583	0	0.257774165	0.577386013	2.604454861	3.79628622
Tex35	0.319947232	0.268549834	0.324351731	0.047138862	0.059468511	0.054805977	0.257897166	0.155081605	0.147299523	0.096231002	0.045692191	0.074436985
2810025M15Rik	89.71320378	79.1326843	111.8364769	51.66419274	39.78443378	50.585917	84.39684752	94.44469774	55.05319667	56.48759825	30.97930518	35.95306361
BC026585	6.462934081	5.818579728	24.84534261	16.02721308	9.871772807	10.79677752	6.18953198	5.376162324	15.72422407	15.44507584	5.711523817	7.369261485
Sec16b	0.447926124	0.358066445	0.259481385	0.329972034	0.356811065	0.493253795	0.193422874	0.361857079	0.294599046	0.577386013	0.274153143	0.074436985
Brinp2	0.767873356	0.626616278	3.243517312	4.101080993	1.30830724	2.247045067	0.257897166	0.361857079	5.597381869	4.330395096	1.827687622	2.307546526
Mir488	0	0	0	0	0	0	0	0	0.036824881	0	0	0
Scarna3a	0	0	0	0	0	0	0	0	0	0	0	0
Mir1843b	0	0	0	0	0	0	0	0	0	0	0	0
Pou5f1-rs1	0.575905017	0.805649501	0.129740692	0.047138862	0	0	0.838165789	0.206775474	0.073649761	0.096231002	0	0.074436985
Mrps14	114.4131301	107.061867	98.53805593	51.56991502	52.51069511	58.97123152	94.00351694	102.8191044	58.95663403	58.89337331	43.77311853	50.17052769
Tnn	0.063989446	0.089516611	0.064870346	0.141416586	1.427244261	1.370149431	0.128948583	0.361857079	0.220949284	0.384924009	5.300294102	1.26542874
Mir1927	0	0	0	0	0	0	0	0	0	0	0	0
Gpr52	0.127978893	0.089516611	0	0.094277724	0.059468511	0.109611954	0.064474291	0	0	0.048115501	0.182768762	0.446621908
Rc3h1	51.25554653	63.37776073	45.92820513	79.85323221	112.6333596	95.25278846	62.15321696	55.41582703	81.01473758	91.99683804	116.9263156	100.8621143
Zbtb37	8.254638579	8.056495008	2.529943503	4.383914165	6.482067687	4.877731975	7.414543518	7.185447721	5.192308181	4.859665608	9.458283441	7.815883394
Gas5	281.8735112	254.6747588	155.5590903	118.507099	155.6885615	167.2130366	225.2087001	248.027181	130.7283265	140.2085701	131.5478166	152.3725077
Snord47	4.991176815	4.923413616	2.594813849	1.461304722	1.724586816	1.424955408	4.448726111	4.600754296	2.209492843	2.405775053	2.878608004	1.860924618
Dars2	73.97179998	70.71812284	48.00405621	44.12197482	37.94090995	37.65170637	67.76248032	69.579947	48.09329421	50.18446761	36.37098367	36.9951814
Cenpl	15.54943546	17.00815613	29.58087788	19.23265569	14.7481907	15.01683777	15.47382995	14.83614026	20.25368439	22.95109401	10.73766478	13.02647232
Ankrd45	16.06135103	17.54525579	5.838331161	8.29643971	8.860808122	7.618030838	16.44094432	17.67930303	9.905892913	10.05613972	10.00658973	7.667009424
4930469G21Rik	0.191968339	0.537099667	0.064870346	0.047138862	0.059468511	0.164417932	0.193422874	0.206775474	0.073649761	0.384924009	0.182768762	0.074436985
Prdx6	239.1925505	231.9375396	311.3776619	209.6736581	199.4573855	222.3478497	218.1810023	215.4600439	229.3085322	234.1300282	159.2829762	170.9817539
Tnfsf18	0.127978893	0	0.064870346	0	0.059468511	0.328835863	0.064474291	0	0	0.048115501	0.045692191	0.074436985
Tnfsf4	0.127978893	0	0	0	0.059468511	0.054805977	0.064474291	0	0	0	0.045692191	0.074436985
Suco	76.91531451	91.39646003	50.33938868	99.79297083	104.4861736	97.3354156	79.94812141	78.05774143	98.69068032	105.9022179	116.6978546	111.804351
Fasl	0	0.089516611	0.064870346	0.23569431	0.237874044	0.164417932	0	0.051693868	0.147299523	0.048115501	0.045692191	0.297747939
4930558K02Rik	0.127978893	0.089516611	0.064870346	0	0.059468511	0.109611954	0	0.051693868	0	0	0.091384381	0
Pigc	6.270965742	6.982295673	16.60680864	16.07435194	23.37112478	25.70400333	5.415840482	5.065999113	16.27659728	16.79230987	23.30301717	24.86195289
2810442N19Rik	0.063989446	0	0	0	0.059468511	0.054805977	0	0	0.036824881	0	0.045692191	0
Dnm3os	0.127978893	0	0.064870346	0.094277724	1.784055327	2.521074953	0	0.155081605	0.184124404	0.481155011	3.655375243	3.051916373
Mir199a-2	0	0	0	0	0	0	0	0	0	0	0	0
Mir214	0	0	0	0	0	0	0	0	0	0	0	0
Mettl13	53.75113493	49.32365277	32.75952485	34.17567494	33.24289759	33.21242221	53.90050766	58.10390819	34.24713907	34.78750727	31.48191928	36.84630743
Myoc	0.063989446	0	0.064870346	0	0.178405533	0.328835863	0	0.051693868	0.073649761	0.144346503	0.182768762	0.223310954
7420461P10Rik	0	0	0	0	0	0.109611954	0	0	0.036824881	0	0.091384381	0
Vamp4	10.43027975	11.1895764	32.75952485	26.35062385	30.92362566	32.60955646	8.381657889	9.821835014	28.02373422	24.97194505	27.5066987	26.20181861
Fmo4	0.127978893	0	0.51896277	0.518527482	0.475748087	0.438447818	0.064474291	0	0.405073688	0.240577505	0.182768762	0.074436985
Fmo2	0.063989446	0	0	0.141416586	0.773090642	0.548059772	0	0.051693868	0.110474642	0.096231002	0.685382858	1.339865725
Fmo6	0	0	0.064870346	0	0.713622131	0.438447818	0.064474291	0.103387737	0	0.048115501	0.959536001	0.446621908
Fmo1	0	0	6.357293931	6.222329783	17.66214773	13.59188236	0	0.051693868	8.027823996	8.13151968	14.30165564	15.25958186
Mroh9	0	0.089516611	0	0	0.059468511	0.164417932	0.128948583	0.103387737	0.036824881	0.048115501	0.045692191	0.074436985
Prrx1	0.191968339	0.179033222	1.55688831	1.64986017	4.579075338	4.38447818	0	0	1.988543559	1.587811535	5.483062865	6.997076562
Gorab	14.78156211	16.65008968	22.83436187	20.64682155	22.71697116	24.77230172	15.60277853	14.99122186	20.54828344	20.25662595	19.69333412	21.81003652
Mettl11b	0.063989446	0	0	0	0.059468511	0.054805977	0	0	0	0	0.045692191	0
Scyl3	28.0273775	27.83966608	21.79643633	32.29012046	31.04256268	28.93755599	29.85159694	30.91293336	31.77987206	31.4675377	33.21822252	31.41240754
BC055324	78.19510344	88.35289525	36.13278285	58.31077228	38.89240612	38.80263189	81.36655582	76.86878246	64.84861494	67.16923949	41.57989339	41.98245937
Mettl18	15.10150934	12.26377573	12.00101405	9.47491126	9.633898764	10.46794165	13.86197266	12.97516099	9.942717793	10.58541023	7.996133344	7.369261485
Sele	0	0	0	0.047138862	0.118937022	0.054805977	0.064474291	0	0.073649761	0.096231002	0.045692191	0
Sell	0.191968339	0.089516611	0.064870346	0	0	0.054805977	0.064474291	0.155081605	0.036824881	0	0	0
Gm16548	0	0	0	0.047138862	0	0.109611954	0	0	0	0	0	0
F5	2.239630622	2.595981725	1.816369695	3.771108959	1.427244261	0.876895636	2.321074492	1.964367003	3.277414384	4.619088103	0.593998477	0.818806832
Slc19a2	100.3354519	106.3457341	61.10786615	82.82298052	86.58615185	79.96192081	86.26660197	87.4660255	80.0204658	74.96395066	83.20547897	64.09024383
Ccdc181	15.29347768	14.94927407	17.19064175	13.7645477	11.29901707	13.04382259	13.99092125	14.99122186	15.54009966	14.53088132	12.42827583	12.28210248
Blzf1	40.50531954	40.0139252	22.3153991	25.1721523	24.67943202	26.30686908	40.7477522	38.25346269	27.47136101	26.9446806	26.41008613	30.1469788
Atp1b1	193.8880224	181.8082373	64.80547589	95.69188984	243.4640836	216.0999683	184.5254221	184.1335596	90.14730799	83.67285636	449.4740783	227.9260472
Dpt	0	0	0.064870346	0	0	0	0.128948583	0	0.036824881	0	0.091384381	0
Gm20743	0	0.089516611	0	0	0	0.054805977	0	0.051693868	0	0	0	0
Xcl1	0	0	0	0	0	0.054805977	0	0	0	0	0.045692191	0
4930568G15Rik	0	0	0	0.047138862	0	0	0	0	0	0	0	0
Tbx19	0.127978893	0.089516611	0	0.047138862	0.237874044	0.219223909	0.257897166	0.155081605	0.110474642	0.048115501	0.137076572	0
Tiprl	74.4197261	75.01492018	76.22265682	54.02113584	70.11337434	76.01589045	64.99008579	62.34280541	60.06138045	63.36811491	63.00953075	63.94136986
Adcy10	0.575905017	0.626616278	0.648703462	0.329972034	0.356811065	0.438447818	0.515794332	0.775408027	0.626022972	0.481155011	0.548306286	0.521058893
Mpc2	17.72507664	15.30734051	40.4142257	20.26971066	28.78275927	30.91057117	16.24752145	14.31920157	21.10065665	22.13313049	20.19594822	19.65136396
Mpzl1	49.0159159	42.07280726	262.4654209	235.2700602	268.6787322	251.0661818	40.42538074	46.67956325	246.653051	239.2302713	269.9494617	268.1220189
Rcsd1	0.383936678	0.089516611	21.14773287	23.00376465	35.08642142	32.7739744	0.193422874	0.103387737	27.17676197	25.78990857	44.77834673	41.68471143
Creg1	4.159314013	3.491147837	57.15077503	52.27699795	39.01134314	35.34985533	3.610560322	3.256713715	55.53192012	53.02328218	40.02635891	39.07941697
Gpa33	2.367609515	1.879848835	3.567869043	4.289636441	5.292697469	4.220060248	4.061880362	3.10163211	4.198036402	3.656778081	4.751987816	5.285025914
Ildr2	2.175641176	2.148398669	8.173663625	14.00024201	7.37409535	6.850747156	0.773691497	1.344040581	12.48363456	11.06656525	7.219366105	6.997076562
Tada1	14.97353045	15.2178239	42.42520644	33.65714746	56.13827428	52.94257402	11.92774392	13.33701807	35.86743382	32.76665623	45.41803739	49.87277975
Pogk	1.983672837	2.685498336	11.80640301	27.01056792	51.44026192	45.26973721	1.676331578	1.550816055	25.63011698	24.44267454	57.52646789	62.89925207
Gm4847	0	0.089516611	0.064870346	0.047138862	0	0	0	0	0	0	0.045692191	0
Fmo9	0	0	0	0	0.178405533	0.274029886	0	0.051693868	0	0.096231002	0	0
Gm16701	0	0	0	0	0.178405533	0.164417932	0	0	0.036824881	0.096231002	0.091384381	0.148873969
Mir6347	0	0	0	0	0	0	0	0	0	0	0	0
Mgst3	13.9496993	13.15894185	49.36633348	22.24954286	27.35551501	29.54042174	11.54089817	10.90740625	26.14566531	24.92382955	22.52624994	19.05586808
Aldh9a1	117.3566446	113.9546461	64.93521658	97.01177797	62.91768452	66.91809822	130.4959659	134.9726906	100.9001732	94.4507286	51.35802216	59.77289871
Tmco1	87.21761537	85.30933047	79.85539621	48.50588899	71.77849264	76.39953229	67.44010886	66.68509036	57.52046368	56.19890525	57.80062103	56.79541933
Lrrc52	0	0	0	0	0.059468511	0	0.064474291	0.051693868	0	0	0	0.074436985
Rxrg	1.087820588	0.984682723	0.51896277	0.565666344	0.297342554	0.657671727	0.515794332	0.827101896	1.141571302	0.673617015	0.274153143	0.446621908
Mir6348	0	0	0	0	0	0	0	0.051693868	0	0	0	0
Mir6354	0	0	0	0	0	0	0	0	0	0	0	0
Rgs5	0.191968339	0.179033222	0.324351731	0.47138862	25.6903967	25.75880931	0.064474291	0.155081605	1.215221064	0.817963518	19.92179507	21.21454064
Rgs4	0	0	0.064870346	0.047138862	0.951496174	0.767283681	0	0.155081605	0.110474642	0.336808507	1.050920382	1.26542874
3110045C21Rik	0.191968339	0.179033222	0.259481385	0.141416586	0.475748087	0.274029886	0.128948583	0.103387737	0.184124404	0.192462004	0.456921905	0.223310954
Ccdc190	0.255957785	0.179033222	0.389222077	0.141416586	0.178405533	0.109611954	0.386845749	0.103387737	0.184124404	0.144346503	0.593998477	0.669932862
Hsd17b7	23.48412681	22.11060297	11.09282921	21.2124879	29.67478693	24.66268976	19.92255606	19.90213937	23.60474854	24.73136755	29.4714629	39.30272792
Sh2d1b2	0	0	0	0	0	0	0	0	0	0	0	0
Sh2d1b1	0.063989446	0	0.064870346	0	0	0	0.064474291	0	0	0	0	0
Uhmk1	12.03001591	15.39685713	3.308387658	20.88251586	22.12228605	12.00250902	16.31199574	16.18018084	19.2962375	16.59984787	24.03409222	20.99122969
1700015E13Rik	0.063989446	0	0.064870346	0.094277724	0.118937022	0.274029886	0	0	0	0.192462004	0.091384381	0.148873969
Olfml2b	0.511915571	0.71613289	6.097812546	12.16182639	8.801339611	9.317016132	0.322371457	0.516938685	11.04746421	10.53729473	7.219366105	8.485816256
Dusp12	57.71848061	48.51800327	42.61981748	33.42145315	39.48709123	40.94006501	47.13070705	46.78295099	35.79378406	35.22054678	35.95975395	33.71995407
Fcrlb	0.063989446	0	0.259481385	0.141416586	0.178405533	0.328835863	0.064474291	0.103387737	0.036824881	0.096231002	0.045692191	0.223310954
Fcrla	0.063989446	0	0	0	0.059468511	0.164417932	0	0	0	0	0.091384381	0
Fcgr2b	2.239630622	2.23791528	0	0.047138862	0.118937022	0.054805977	3.610560322	2.636387293	0.036824881	0.096231002	0	0
Fcgr4	0	0	0.064870346	0	0.118937022	0.109611954	0.128948583	0	0.036824881	0.048115501	0	0
Fcgr3	0.063989446	0	0.129740692	0.141416586	0.297342554	0.60286575	0.064474291	0.051693868	0.405073688	0.481155011	0.274153143	0.074436985
Mir6546	0	0	0	0	0	0	0	0	0	0	0	0
Sdhc	141.7366237	130.3361859	150.7586846	97.57744432	116.3798758	117.1203734	128.75516	122.2043051	103.1833158	107.5862604	82.20025078	89.62212958
Mpz	0.255957785	0.537099667	0.324351731	0.612805206	0.416279576	0.383641841	0.322371457	0.103387737	0.331423926	0.721732516	0.182768762	0.297747939
Pcp4l1	0.511915571	0.984682723	1.751499348	2.969748305	1.724586816	2.904716794	0.90264008	0.723714159	2.57774165	2.357659552	0.959536001	2.084235572
Cfap126	0.767873356	0.805649501	0.51896277	0.565666344	0.297342554	0.493253795	0.838165789	0.982183501	0.441898569	0.625501514	0.091384381	0.297747939
Ufc1	87.79352039	81.72866602	151.9912212	69.1998494	64.76120836	84.51081692	75.82176675	74.69763998	71.9926418	78.86130625	51.81494407	54.26456185
Tomm40l	32.76259653	33.92679564	35.93817181	24.22937506	29.55584991	32.33552658	30.36739128	31.79172913	23.23649973	21.50762898	26.41008613	23.8198351
Apoa2	0.127978893	0.268549834	0.713573809	0.282833172	1.902992348	1.698985295	0	0	0.478723449	0.43303951	1.005228192	0.967680801
Fcer1g	0.191968339	0.179033222	0.583833116	0.23569431	0.356811065	0.438447818	0.322371457	0.051693868	0.441898569	0.288693006	0.319845334	0.446621908
Ndufs2	267.4758857	259.1505894	318.0593076	281.2775895	247.2700683	259.3966903	269.3735897	281.2146446	260.6833306	254.8678092	216.9008285	228.447106
B4galt3	32.18669151	29.71951492	51.24757352	39.26667204	56.97083343	55.13481311	30.43186557	29.31042344	37.26677928	33.68085075	51.95202064	53.81793994
Ppox	16.63725605	13.69604151	56.30746053	47.28027858	49.59673808	50.69552896	14.05539554	15.87001763	42.3854377	40.17644339	43.72742634	43.39676208
Usp21	56.43869168	52.54625077	95.87837173	90.50661502	91.99778634	89.93660867	57.89791373	60.58521388	81.01473758	76.7442242	85.39870411	92.82291992
Dedd	43.83277075	36.61229398	78.4282486	79.57039904	76.89278458	78.37254747	43.97146677	48.64393026	77.73732319	72.3175981	73.8842721	74.28811073
Nit1	20.79657006	24.52755147	21.27747356	26.39776271	21.17078988	22.08680883	21.1475676	22.59022053	24.4517208	21.55574448	20.47010136	23.07546526
Adamts4	3.519419549	2.506465113	3.43812835	5.043858233	1.784055327	1.644179317	4.319777528	3.721958532	3.829787594	3.945471088	1.005228192	0.893243816
Nectin4	2.6235673	2.864531558	0.908184847	1.41416586	1.902992348	1.096119545	2.965817407	2.946550504	1.436170348	1.010425522	1.325073526	0.967680801
Arhgap30	6.334955189	5.012930227	2.659684196	3.818247821	2.438208946	2.79510484	11.79879534	12.76838552	8.874796253	9.574984713	2.741531432	2.679731449
Usf1	66.61301365	55.58981555	138.2387078	106.580967	110.0167451	130.7122557	67.56905745	72.83666071	92.57775012	88.24382896	102.0763537	102.20198
Tstd1	2.239630622	2.058882057	5.254498045	3.252581477	2.438208946	3.78161243	1.418434412	0.930489633	3.019640219	3.271854073	1.964764193	2.084235572
F11r	60.66199514	57.11159794	218.6130668	267.8901527	280.4534973	296.390725	59.38082243	56.81156148	229.676781	219.2142229	245.4584476	211.6987845
Klhdc9	5.503092386	5.639546505	12.64971752	6.740857265	10.10964685	12.66018074	4.190828945	3.7736524	7.880524473	7.554133668	12.74812116	11.53773263
Itln1	0.127978893	0.089516611	0.259481385	0	0.059468511	0.164417932	0	0	0.036824881	0.096231002	0.091384381	0
Ly9	0	0	0	0	0.059468511	0.164417932	0	0	0	0	0	0
Cd244	0.127978893	0.089516611	0	0.047138862	0	0.219223909	0	0.051693868	0.036824881	0.048115501	0.045692191	0.148873969
Alyref2	3.391440656	2.327431891	4.865275968	4.336775303	4.579075338	5.754627611	2.19212591	2.636387293	3.940262237	4.378510597	4.706295625	4.540656067
Slamf7	0	0	0.129740692	0	0.059468511	0.164417932	0.064474291	0	0.073649761	0	0.045692191	0.074436985
Mir7683	0	0	0	0	0	0	0	0	0	0	0	0
Cd48	0	0	0	0	0	0	0	0	0	0	0.045692191	0
Slamf1	0	0	0	0	0	0.054805977	0	0.103387737	0.110474642	0	0	0
Slamf6	0	0	0	0.047138862	0	0.109611954	0.064474291	0.051693868	0	0.048115501	0.091384381	0
Nhlh1	0.127978893	0	0.324351731	0.188555448	2.140866392	1.753791272	0.064474291	0	0.036824881	0.048115501	1.781995431	1.488739694
Ncstn	62.32572074	60.15516272	93.67277996	132.177369	157.4726168	149.2366761	61.70189692	60.3784384	121.006558	116.7763211	143.9304002	155.647735
Copa	278.6100494	300.8653302	258.183978	461.7251532	490.7341518	451.6560585	298.9672895	299.6693557	467.8969344	438.3803302	481.3215351	471.930483
Pea15a	30.6509448	29.36144847	57.6697378	49.59008281	52.03494703	49.43499148	29.65817407	29.67228052	45.073654	50.61750712	34.771757	42.8012662
Atp1a4	0.895852249	0.984682723	0.259481385	0.282833172	0.118937022	0.164417932	2.19212591	1.860979266	0.441898569	0.529270512	0.137076572	0.074436985
Casq1	3.647398442	3.312114614	1.816369695	1.696999032	1.129901707	0.60286575	4.190828945	3.411795321	1.620294752	1.684042537	0.913843811	0.893243816
Dcaf8	97.199969	99.9900547	160.4892366	205.4782994	216.9411277	211.1126244	111.92737	117.3450815	203.126042	187.2174147	207.1226997	223.90645
Kcnj10	3.071493425	3.222598003	2.270462118	4.761025061	4.341201295	3.014328749	3.932931779	4.032121743	5.560556988	5.821975629	3.518298671	3.721849235
Pigm	86.25777368	92.20210953	90.16978126	131.0931752	200.7062242	176.4752467	78.14284125	76.04168056	144.2062329	141.9888437	211.9203797	181.7751166
Atp1a2	0.319947232	0.268549834	2.205591772	1.838415618	1.486712772	1.753791272	0.064474291	0.206775474	1.988543559	1.251003028	1.781995431	0.967680801
Igsf8	17.59709775	14.4121744	59.61584819	51.33422071	35.56216951	36.82961671	22.24363055	22.33175119	48.57201766	43.30395096	24.76516727	32.15677739
Kcnj9	0.575905017	0.179033222	1.102795886	0.70708293	0.059468511	0.219223909	0.322371457	0.361857079	0.810147376	0.481155011	0.045692191	0.074436985
Slamf9	1.727715051	1.074199334	0.583833116	0.424249758	0.713622131	1.260537477	1.225011538	1.188958975	0.294599046	0.240577505	0.548306286	0.148873969
Igsf9	39.60946729	37.14939365	68.76256701	89.46956006	107.4595992	99.2536248	47.45307851	47.97190997	81.60393567	74.77148866	125.1052177	115.1540153
Tagln2	173.4113996	172.7670596	97.3703897	89.32814347	99.72869276	116.5175076	170.0187066	163.8178693	91.69395298	85.02009039	78.2250302	80.46638046
4933439K11Rik	0.191968339	0.358066445	0.324351731	0.377110896	0.178405533	0.219223909	0.322371457	0.310163211	0.478723449	0.288693006	0.274153143	0.223310954
Vsig8	0.191968339	0	0.454092424	0.329972034	0.297342554	0.274029886	0	0	0.257774165	0.096231002	0.182768762	0.223310954
Fcrl6	0	0	0	0	0	0.054805977	0	0	0	0	0	0
Dusp23	0.831862803	0.268549834	2.465073157	1.696999032	2.319271925	3.343164612	0.257897166	0.465244816	1.252045944	1.491580533	2.604454861	2.679731449
Slamf8	0	0	0	0.047138862	0	0	0.064474291	0.051693868	0	0	0	0
Crp	0.127978893	0	0	0.047138862	0.118937022	0.054805977	0.064474291	0	0.036824881	0	0.274153143	0.372184924
Apcs	0	0	0	0	0.118937022	0.109611954	0	0	0	0	0.274153143	0.297747939
Olfr16	0	0	0	0	0.059468511	0	0	0	0	0	0	0
Olfr1408	0	0	0	0	0	0	0	0.051693868	0	0	0	0
Olfr1406	0	0	0	0	0	0	0	0.051693868	0	0	0	0.074436985
Olfr218	0	0	0	0.094277724	0	0	0	0	0	0	0	0
Olfr1404	0	0	0	0.047138862	0	0.054805977	0	0.051693868	0	0	0.045692191	0
Fcer1a	0	0	0	0	0	0	0	0	0	0	0	0
Olfr418	0.063989446	0	0	0	0	0.054805977	0.064474291	0.051693868	0	0	0.045692191	0
Mptx2	0	0	0	0	0	0.054805977	0	0	0	0	0	0
Ackr1	0	0	0.51896277	0.188555448	1.546181283	1.150925522	0	0	0.294599046	0.288693006	1.187996954	1.190991755
Cadm3	0.383936678	0.537099667	2.010980733	3.441136925	8.563465568	8.659344405	1.096062955	0.878795764	2.835515815	3.127507569	9.047053726	13.10090931
Ifi214	0	0	0	0	0.059468511	0	0	0	0	0	0	0
Ifi208	0	0	0	0.047138862	0.059468511	0.164417932	0	0	0.036824881	0	0	0
Ifi213	0	0	0	0	0	0	0.064474291	0	0.036824881	0	0	0
Ifi209	0	0	0	0	0.059468511	0.109611954	0.128948583	0	0	0	0.091384381	0
Ifi204	0.063989446	0	0.064870346	0	0.594685109	1.205731499	0	0	0.110474642	0	1.050920382	1.042117786
Ifi207	0	0.089516611	0	0	0.059468511	0.274029886	0	0	0	0	0.091384381	0.074436985
Ifi203	0	0	0.389222077	0.377110896	6.244193643	5.535403702	0.128948583	0.103387737	0.405073688	0.240577505	16.86041831	13.6219682
Ifi211	0	0	0	0	0.178405533	0.219223909	0.064474291	0	0.110474642	0	0.456921905	0.521058893
Mndal	0.127978893	0	0.129740692	0.23569431	1.724586816	2.740298862	0	0	0.220949284	0.336808507	6.625367628	4.763967021
Ifi205	0	0	0	0	0	0.054805977	0	0	0	0.048115501	0	0
Olfr433	0	0	0	0	0	0.274029886	0	0	0.036824881	0	0	0
Olfr432	0	0	0.129740692	0	0	0.054805977	0	0	0	0	0	0
Olfr430	0	0	0	0	0	0.054805977	0	0.103387737	0	0.048115501	0	0
Olfr429	0	0	0	0	0	0	0	0	0	0	0	0
Olfr231	0.127978893	0	0.064870346	0	0	0	0	0	0	0	0	0.074436985
Olfr424	0	0	0	0	0	0	0	0	0	0	0	0
Olfr421-ps1	0	0	0	0	0	0.054805977	0	0	0	0	0	0
Olfr420	0	0	0	0.047138862	0.059468511	0	0	0	0	0	0	0
Olfr419	0	0	0	0	0	0.054805977	0	0.155081605	0	0.048115501	0	0.074436985
Mptx1	0	0	0	0	0	0.109611954	0.064474291	0	0	0	0	0
Olfr417	0	0	0	0	0	0	0	0	0	0	0.045692191	0
Olfr248	0	0	0	0	0	0	0	0.103387737	0	0	0	0
Olfr414	0	0	0	0	0.059468511	0	0	0	0	0	0	0
Olfr220	0	0	0	0	0	0	0	0	0	0	0	0.074436985
Fh1	137.9612463	134.006367	180.4044329	119.5912929	117.212435	132.9044948	132.3657204	139.1082001	128.6661332	131.8845884	102.6703521	108.3802497
Kmo	0.063989446	0.179033222	0	0.047138862	0.059468511	0.109611954	0	0	0	0	0	0
Chml	20.1566756	20.67833719	11.61179198	22.15526514	23.37112478	17.48310674	23.79101355	23.15885309	24.8199696	26.46352559	24.76516727	22.70328033
Exo1	109.4859427	115.6554617	61.23760684	64.76879637	53.5216598	51.73684252	118.3103248	107.9884913	69.41490015	69.81559205	58.80584922	63.19700001
Becn2	0	0	0.064870346	0.094277724	0.356811065	0.274029886	0	0	0.184124404	0.288693006	0.045692191	0
Cep170	60.98194237	60.781779	35.28946835	81.31453693	119.888518	96.8421618	69.56776048	63.84192759	86.13339599	88.05136695	153.7999133	147.0130448
Mir350	0	0	0	0	0	0	0	0	0	0	0	0
Hmga2-ps1	0.575905017	0.805649501	0.843314501	3.629692373	4.876417893	5.919045543	1.547382995	1.188958975	3.645663191	3.656778081	7.447827058	8.70912721
Zbtb18	15.48544602	15.03879068	22.83436187	38.3238948	42.93626486	33.92489992	13.99092125	15.66324215	41.2438664	40.4651364	48.57079854	48.83066196
2310043L19Rik	0	0	0.064870346	0	0.059468511	0	0	0	0	0	0	0
1700016C15Rik	0.063989446	0	0.064870346	0	0	0	0.064474291	0.051693868	0	0.048115501	0.137076572	0.148873969
Desi2	57.97443839	63.55679395	30.74854411	62.83610303	62.85821601	55.08000714	70.66382344	65.85798847	80.53601413	75.20452817	72.97042829	75.25579153
Cox20	23.42013736	24.52755147	34.5110242	23.66370872	31.51831077	34.1989298	20.11597893	20.88432287	28.76023184	30.21653467	30.93361299	31.48684453
Hnrnpu	2188.759012	2265.038813	1181.743097	1528.996127	1402.92164	1434.491649	2306.051983	2342.352569	1630.053345	1667.298343	1603.476043	1552.53219
Tfb2m	9.406448613	7.51939534	4.735535275	5.798080025	6.184725132	7.727642792	8.446132181	10.18369209	5.928805795	5.918206631	7.219366105	7.145950531
Sccpdh	19.06885501	18.17187207	40.5439664	31.77159298	33.65917716	35.34985533	16.6343672	14.52597705	36.67758119	35.46112429	27.59808308	29.84923086
Ahctf1	478.6410587	528.5060725	135.0600609	237.4855867	226.6939635	196.4246225	512.0548227	479.8224874	257.8846397	261.7964413	266.9337771	244.4510578
Psen2	6.718891867	5.370996672	17.2555121	14.80160266	18.91098646	18.19558445	6.963223477	5.84140714	13.99345467	12.51003028	19.14502784	14.44077503
Coq8a	14.33363598	13.6065249	28.08885992	24.32365279	11.95317069	13.15343454	13.92644695	15.97340537	26.95581268	21.74820648	11.33166325	11.6866066
Gm5069	0.511915571	0.626616278	0.908184847	0.565666344	0.892027663	0.712477704	0.45132004	0.723714159	0.920622018	0.529270512	0.319845334	0.372184924
Stum	0.127978893	0.179033222	1.621758656	1.696999032	0.951496174	0.822089659	0.322371457	0.361857079	1.288870825	1.202887527	0.456921905	0.297747939
Mir6904	0	0.268549834	0.064870346	0.282833172	0.059468511	0.054805977	0	0.103387737	0.036824881	0	0.091384381	0
Parp1	804.4753195	834.0262665	452.9896278	541.5312465	342.0628746	351.3611201	996.3212259	986.7325619	575.1678119	559.9200859	379.0167205	409.2545419
Mixl1	0.831862803	1.074199334	0.389222077	0.565666344	0.118937022	0.328835863	0.90264008	0.827101896	0.478723449	0.240577505	0.228460953	0.148873969
Acbd3	50.99958874	47.9809036	75.11986094	81.974481	99.9665668	92.07404178	51.06363883	53.91670484	85.43372326	83.43227885	96.73036737	96.61920614
H3f3a	59.89412178	65.34712617	126.0430827	57.65082821	84.86156504	96.8421618	68.6651204	71.07906918	70.66694609	87.76267395	77.76810829	79.27538871
Sde2	131.1143756	132.7531344	45.02002029	78.53334407	70.82699647	69.65839708	134.0420519	130.2168547	79.57856723	79.67926977	76.89995667	76.8934052
Lefty2	58.03842784	56.39546505	208.9473852	182.1917016	19.20832902	20.11379365	129.4643772	136.8853638	199.1489549	198.5245574	15.62672916	15.18514488
Pycr2	108.9100377	94.52954142	376.6372302	250.354496	65.05855091	75.35821872	128.30384	129.6482222	224.3739982	217.4339493	51.26663778	51.65926738
Tmem63a	7.550754669	7.51939534	39.63578155	47.42169516	21.8249435	20.27821158	10.05798947	12.1480591	41.57529033	42.43787194	17.22595583	16.45057362
Ephx1	5.247134601	4.296797337	4.346313198	4.053942131	2.973425544	3.507582544	5.480314774	5.738019403	3.940262237	4.089817591	3.975220577	4.317345113
Lefty1	24.69992629	21.48398669	426.7171375	237.4855867	36.87047675	42.25540846	55.31894207	60.84368322	225.1104958	228.9816696	24.90224384	29.32817197
9130409I23Rik	0	0	0.259481385	0	0	0.054805977	0	0	0	0	0.091384381	0
Nvl	211.741078	222.2697456	70.25458497	124.6351511	111.979206	101.22664	237.2009183	234.8452446	132.2013218	135.3489045	133.8324261	128.7015465
Cnih4	57.52651227	53.35190027	77.32545271	71.98104226	82.78016716	90.04622062	51.64390746	50.40152178	79.32079306	78.90942175	79.41302715	73.39486691
Ccdc121	0.063989446	0	0.259481385	0.047138862	0	0.054805977	0	0.051693868	0.257774165	0.288693006	0	0
Srp9	65.01327749	63.73582717	108.0739968	51.75847046	59.76585344	63.73935154	56.28605644	56.65647987	54.4271737	60.33683834	44.13865606	43.3223251
Vmn1r1	0	0	0	0	0.178405533	0	0	0	0.073649761	0	0	0.074436985
Degs1	152.102914	141.8838287	140.7686513	109.7864096	104.9619217	107.5841333	142.1658127	141.8479752	125.2045944	130.2005459	89.60238564	90.58981038
1700047M11Rik	0	0	0.064870346	0.047138862	0.059468511	0.054805977	0	0	0.147299523	0	0.045692191	0
Fbxo28	64.94928804	65.79470923	72.65478778	78.86331611	98.06357445	83.25027944	62.34663984	66.9435597	86.05974623	88.34005996	100.2943582	94.46053359
Trp53bp2	54.58299774	55.50029894	65.64879039	95.69188984	93.36556209	97.3354156	58.22028519	63.84192759	91.80442762	87.85890495	100.8426645	106.4448881
Ccdc185	0	0	0.389222077	0.188555448	0	0	0	0	0.184124404	0.096231002	0	0
Tlr5	4.543250691	4.47583056	0.389222077	1.037054964	0.594685109	0.274029886	4.448726111	3.515183058	0.994271779	1.395349531	0.456921905	0.967680801
1700056E22Rik	0.255957785	0	1.03792554	0.329972034	0.832559152	0.60286575	0.064474291	0.051693868	0.662847853	0.529270512	0.548306286	0.669932862
1700112H15Rik	0	0	0	0	0	0	0	0	0	0	0	0
4930488B22Rik	0	0	0	0	0	0.054805977	0	0	0	0	0	0
Hlx	0.319947232	0.447583056	1.232536578	0.70708293	12.90466686	13.86591224	0.128948583	0.310163211	0.810147376	1.106656525	10.1436663	11.01667374
1-Mar	0.063989446	0	1.816369695	1.272749274	0.356811065	0.328835863	0	0.051693868	0.810147376	0.577386013	0.228460953	0.223310954
Mir1981	0	0	0.064870346	0.047138862	0	0	0	0	0	0	0	0
C130074G19Rik	3.967345674	4.207280726	9.47107055	10.60624395	6.125256621	8.823762337	3.54608603	2.946550504	9.095745537	8.612674691	6.533983247	7.145950531
Snora36b	0	0	0	0	0	0	0	0	0	0	0	0
Mir664	0	0	0	0	0	0	0	0	0	0	0	0
Mir194-1	0	0	0	0	0	0	0.064474291	0	0.036824881	0	0.045692191	0
Mir215	0	0	0	0	0	0	0	0.051693868	0	0	0.091384381	0
Iars2	122.3478214	118.9675763	88.02905984	131.7531193	92.59247145	89.49816085	152.417225	147.79277	149.4353659	137.5622176	108.5646447	107.4125689
Slc30a10	0.575905017	0.626616278	2.400202811	2.734053995	0.356811065	0.274029886	0.515794332	0.67202029	2.467267008	2.309544051	0.228460953	0.223310954
Eprs	885.9978741	925.4227265	514.2272346	466.4390394	420.799183	463.3845376	1046.933545	1069.95969	529.5786096	533.6490223	446.5497781	478.0343157
9630028B13Rik	0.127978893	0	0.064870346	0.047138862	0.118937022	0.164417932	0	0	0	0.144346503	0.091384381	0
Gm2061	0.063989446	0.179033222	0.259481385	0.188555448	0.059468511	0.164417932	0.064474291	0.051693868	0.257774165	0.096231002	0	0
5033404E19Rik	0.319947232	0.626616278	0.324351731	0.094277724	0.059468511	0	0.515794332	0.413550948	0.073649761	0.048115501	0.137076572	0
Lyplal1	26.74758857	24.61706808	19.39623352	16.64001828	13.0830724	12.7697927	19.98703035	23.6240979	18.74386428	18.1876594	12.74812116	13.77084217
Rrp15	129.8345866	115.118362	69.54101116	43.13205872	49.1804585	60.01254509	118.3103248	117.1899999	49.41898992	52.54212717	46.8344953	51.95701532
D1Pas1	31.16286037	29.45096508	19.59084456	26.72773475	15.52128134	16.27737524	63.31375421	64.41056015	44.18985686	46.38334303	24.1254766	20.47017079
1700007P06Rik	0	0	0	0	0.059468511	0.054805977	0.064474291	0	0	0	0	0.074436985
9330162B11Rik	0.127978893	0	0	0	0	0	0	0	0	0	0	0
Kctd3	74.35573666	76.44718596	73.49810228	85.55703451	64.10705474	64.39702327	92.45613395	100.1827171	79.65221699	76.26306919	59.67400084	63.94136986
Smyd2	45.43250691	42.96797337	80.43922933	65.90012906	50.66717128	57.98472393	38.81352346	41.71695188	62.78642162	61.05857086	45.78357492	50.84046055
Prox1	0.383936678	0.179033222	3.95709112	13.85882542	29.13957034	18.46961433	0.322371457	0.413550948	15.24550062	13.5685713	42.76789034	35.13425678
Angel2	70.77232766	74.92540357	104.3115167	91.4022534	92.35459741	93.77302707	68.60064611	70.7172121	94.27169463	95.70173162	88.23161993	99.44781156
Vash2	13.88570986	12.97990862	49.88529625	62.97751962	69.45922072	63.30090372	13.86197266	13.85395676	58.99345891	64.81157994	65.79675437	76.00016138
Mfsd7b	15.7414038	16.8291229	14.46608721	18.94982252	18.91098646	15.12644972	14.05539554	13.02685486	20.84288249	20.54531896	14.57580878	13.32422026
A230020J21Rik	0.063989446	0.179033222	0.064870346	0.047138862	0	0	0	0	0.147299523	0	0.045692191	0
Spata45	0.575905017	0.71613289	0.259481385	0.047138862	0	0.054805977	0.773691497	1.188958975	0.110474642	0.192462004	0	0
Tatdn3	7.230807437	7.071812284	9.99003332	5.326691405	6.125256621	5.37098577	8.961926512	6.254958088	6.112930199	6.110668636	3.335529909	4.168471143
Nsl1	37.56180501	38.76069265	32.37030277	37.99392276	19.20832902	18.08597249	37.39508904	38.40854429	36.41980703	37.00082032	18.18549183	19.20474205
Batf3	0.575905017	0.358066445	6.422164277	3.111164891	1.486712772	2.301851044	0.257897166	0.206775474	3.09328998	3.031276567	1.73630324	1.26542874
Fam71a	0	0	0	0	0.059468511	0.164417932	0	0.051693868	0	0	0	0
Atf3	3.199472317	2.775014947	21.21260322	21.68387652	5.708977045	7.289194974	1.998703035	2.119448608	16.2397724	19.58300893	4.24937372	4.838404006
Tmem206	5.567081832	7.429878729	20.36928872	17.58279552	18.49470689	19.89456974	5.544789065	6.771896773	20.69558296	16.74419437	19.64764193	20.17242285
Nenf	7.35878633	6.445196006	43.78748371	17.34710121	17.95949029	19.94937572	7.285594935	6.926978379	16.71849585	16.64796337	9.184130298	14.29190106
Dtl	120.8120747	135.7966992	65.84340143	92.81641926	69.16187816	68.39785961	125.3380226	126.8567533	98.80115496	97.96316017	72.60489076	80.83856538
Ints7	151.7189773	159.3395679	134.5410981	156.6895773	139.453658	129.5065242	147.1303331	142.2615261	161.1088531	159.502886	139.9094874	142.4723887
Nek2	159.5256897	143.3160945	78.62285964	100.6414703	53.64059682	57.38185818	160.9278315	156.3739522	105.5032833	103.4483273	53.96247702	58.80521791
Rd3	0.383936678	0.268549834	0.259481385	0.188555448	0.356811065	0.712477704	0.709217206	0.051693868	0.405073688	0.481155011	0.274153143	0.297747939
Slc30a1	56.56667057	60.96081222	27.05093438	30.02745509	24.79836904	24.3338539	52.67549612	54.27856192	33.65794097	36.51966531	17.91133869	20.54460778
Mir3473c	0	0	0	0	0	0	0	0	0	0	0	0
Rcor3	4.287292905	3.938730893	8.692626395	12.7746316	22.4196286	20.38782354	4.448726111	4.290591085	11.67348719	14.38653482	20.10456384	21.21454064
Gm10516	0.063989446	0	0.129740692	0.188555448	0.832559152	0.383641841	0.064474291	0.103387737	0.405073688	0.144346503	0.593998477	0.297747939
1700065J18Rik	0	0	0	0	0	0	0	0	0	0.096231002	0	0
Sertad4	1.855693944	1.52178239	26.92119369	36.29692373	15.2834073	16.44179317	2.19212591	2.222836345	29.49672945	29.25422465	12.0627383	11.6866066
Gm15867	0	0.089516611	0.648703462	0.47138862	0.297342554	0.767283681	0	0	0.257774165	0.384924009	0.274153143	0.297747939
Diexf	66.29306642	70.80763946	35.48407939	43.74486393	37.58409888	38.58340798	66.79536595	73.09513006	45.88380137	44.55495399	49.34756578	48.68178799
Irf6	9.854374738	10.02586045	27.44015646	35.63697966	46.444907	39.35069167	7.930337849	8.012549617	36.05155822	39.93586589	32.66991623	39.22829094
A130010J15Rik	12.66991038	13.69604151	11.61179198	14.23593632	15.04553325	14.24955408	11.283001	12.45822231	15.98199823	16.16680836	12.65673678	14.66408599
Traf3ip3	0	0	0.064870346	0.047138862	0.118937022	0.164417932	0	0.051693868	0.110474642	0.048115501	0.045692191	0
Hsd11b1	0	0	0	0.141416586	0.059468511	0.164417932	0	0	0.073649761	0	0	0
G0s2	0.831862803	0.537099667	2.529943503	1.41416586	1.724586816	1.205731499	1.289485829	0.465244816	1.104746421	1.299118529	1.142304763	1.042117786
Camk1g	0.063989446	0	3.048906273	3.064026029	4.995354915	4.713314043	0	0.103387737	3.424713907	2.646352559	5.300294102	6.997076562
Mir205	0	0	0	0	0	0	0	0	0	0	0	0
4930503O07Rik	0	0	0	0	0	0.054805977	0	0	0	0	0	0
Mir3962	0	0	0	0	0	0	0	0	0	0	0	0
Gm16897	0.063989446	0.089516611	0.129740692	0.094277724	0.475748087	0.219223909	0	0.051693868	0.110474642	0.384924009	0.502614096	0.074436985
A330023F24Rik	0.063989446	0.089516611	0.324351731	0.282833172	0.773090642	0.876895636	0.064474291	0	0.478723449	0.336808507	1.050920382	0.297747939
Mir29b-2	0	0	0	0	0	0	0	0	0	0	0	0
Mir29c	0	0	0	0	0	0	0	0	0	0	0	0
Cd34	5.119155708	4.028247504	11.74153267	12.35038184	25.45252266	21.26471917	4.061880362	3.256713715	17.08674465	20.78589646	24.17116879	29.10486102
Cr1l	16.5732666	14.85975746	16.34732725	17.06426804	21.94388052	20.60704745	14.11986983	14.57767092	16.97627001	15.82999985	18.27687622	18.38593522
Grin1	1.40776782	1.074199334	2.529943503	1.319888136	0.951496174	1.150925522	2.19212591	1.912673134	1.767594274	2.453890554	1.781995431	0.967680801
Lrp1b	0.895852249	0.537099667	0.843314501	0.565666344	0.237874044	0.712477704	0.838165789	0.620326422	0.331423926	0.673617015	0.274153143	0.223310954
Ccdc148	0.127978893	0	0.389222077	0.518527482	1.902992348	1.096119545	0.193422874	0.413550948	0.51554833	0.288693006	1.781995431	1.414302709
Hnrnpa3	71.22025379	73.94072085	54.23160945	50.90997095	55.54358917	55.08000714	54.22287911	49.8845831	62.38134793	68.22778051	53.87109264	52.85025914
Gm6793	0	0	0	0	0	0	0	0	0	0	0	0
Mettl15	5.631071279	6.892779062	4.411183544	3.629692373	4.162795762	4.98734393	5.351366191	5.065999113	5.67103163	5.966322132	5.07183315	5.657210837
Fam227b	0.063989446	0	0.064870346	0	0	0.109611954	0	0	0	0	0.091384381	0
Ptpn1	63.02960465	59.17048	81.73663625	88.00825533	76.53597351	84.01756312	69.30986332	66.7884781	78.84206961	75.83002968	75.11796124	86.49577622
Kif16b	23.80407404	33.38969598	27.37528611	52.18272022	42.34157975	35.67869119	27.98184249	29.87905599	48.75614207	45.99841902	43.13342787	44.66219082
Gm14405	0	0	0	0	0	0	0	0	0	0	0	0
Frmd4a	32.18669151	40.19295843	31.59185862	55.52957942	96.57686168	78.86580126	42.68198094	41.30340093	56.3420675	53.69689919	136.6196497	116.642755
Camk1d	28.0273775	32.94211292	11.09282921	22.202404	15.34287581	12.38615086	44.35831252	41.25170706	31.66939742	29.68726416	17.22595583	15.5573298
Usp6nl	37.62579445	40.46150826	33.21361727	61.98760352	60.36053855	51.0791708	48.67809005	45.38721654	59.28805795	61.92464987	63.7406058	65.05792463
Malrd1	0	0.179033222	0.389222077	0.141416586	0.297342554	0.548059772	0.322371457	0.103387737	0.184124404	0.144346503	0.045692191	0
Sfmbt2	134.8897529	145.9120762	15.30940171	38.27675594	35.14588993	30.52692933	178.4003645	177.2065812	46.47299946	49.22215759	54.32801455	46.52311544
St8sia6	0.70388391	0.447583056	0.908184847	1.508443584	1.902992348	1.644179317	1.225011538	1.085571238	2.172667962	2.598237058	2.193225146	3.200790342
Cacnb2	0.511915571	0.179033222	0.778444155	0.518527482	1.010964685	1.315343454	0.580268623	0.361857079	0.883797137	1.154772026	1.096612573	1.414302709
Pip4k2a	16.25331937	14.85975746	23.09384326	32.47867591	30.98309417	32.55475049	13.41065262	14.37089544	34.83633716	36.66401181	34.63468043	31.78459247
4931423N10Rik	0	0.179033222	0.064870346	0.047138862	0.118937022	0.164417932	0	0.051693868	0	0.096231002	0	0
Med27	20.66859117	21.12592024	30.81341446	18.99696138	19.14886051	17.81194261	22.75942488	21.6597309	18.7070394	20.59343446	16.49488078	17.86487633
Card9	1.151810034	0.895166112	4.086831813	2.639776271	0.832559152	0.931701613	1.160537246	0.878795764	1.951718678	1.635927036	0.502614096	0.595495878
Vav2	30.26700812	27.92918269	33.92719108	56.18952349	44.60138317	41.15928891	35.13848884	35.30691218	48.60884255	46.81638254	42.31096844	43.3223251
Fubp3	249.4308619	269.5345163	87.89931915	159.2822147	150.0985215	138.9879583	274.6604816	283.4891748	160.9615536	157.00088	149.7790006	162.4959376
Eng	24.82790518	27.75014947	51.6367956	55.76527373	61.07416068	59.46448532	25.46734513	26.31217907	52.10720621	47.20130655	79.1845662	66.84441226
Gapvd1	130.6664494	149.7612905	67.72464147	143.2078627	121.2562937	105.5015062	151.3856363	142.4683016	145.716053	139.5349531	141.1888688	147.7574146
Ttll11	0.127978893	0.268549834	3.373258004	3.393998063	2.557145968	3.507582544	0.386845749	0.516938685	4.161211521	3.416200576	2.787223623	2.903042403
Dennd1a	11.64607924	12.97990862	28.08885992	44.59336344	34.78907887	37.98054223	14.3132927	14.31920157	41.53846545	40.03209689	36.87359776	44.21556891
Olfml2a	0.063989446	0.089516611	0.259481385	1.64986017	0.356811065	0.548059772	0.064474291	0	1.215221064	1.010425522	1.050920382	0.669932862
Arhgap15	0.127978893	0	0.194611039	0	0.178405533	0.164417932	0	0	0	0	0.045692191	0.074436985
Cacnb4	1.023831142	0.805649501	0.973055194	1.64986017	2.02192937	2.411462999	0.45132004	0.620326422	1.841244036	2.309544051	1.964764193	2.084235572
Galnt13	0.063989446	0.358066445	1.492017963	2.969748305	1.010964685	0.98650759	0.193422874	0	2.283142604	2.405775053	0.82245943	0.521058893
Baz2b	28.21934584	35.44857803	112.7446618	138.4939765	164.4899011	148.5790043	32.94636293	32.15358621	144.464007	152.7667159	204.9294746	173.2893004
Kcnh7	0	0.179033222	0	0.047138862	0.118937022	0.219223909	0.064474291	0.103387737	0.073649761	0.096231002	0.045692191	0.074436985
Cobll1	4.159314013	4.47583056	7.914182241	14.37735291	52.51069511	40.11797535	3.739508904	3.205019847	12.70458385	11.98075977	79.73287249	50.02165372
Ttc21b	14.909541	16.20250663	26.01300884	46.43177906	44.7797887	40.00836339	15.47382995	16.0767931	46.69394875	46.62392053	46.24049682	46.74642639
Metap1d	15.03751989	16.65008968	32.11082139	19.89259976	23.25218776	24.38865988	16.24752145	16.59373179	18.522915	18.33200591	19.05364345	21.06566667
Stk39	1.663725605	1.342749168	8.108793279	8.720689468	36.5731342	39.78913948	1.225011538	1.240652844	11.12111398	10.05613972	40.25481986	35.95306361
Myo3b	0	0	0.129740692	0.141416586	0.118937022	0.274029886	0.322371457	0.258469342	0.184124404	0.288693006	0.045692191	0.148873969
Ttn	15.22948823	20.14123752	3.43812835	2.781192857	4.519606828	4.329672203	47.06623276	25.64015877	3.387889026	3.416200576	3.061376766	1.860924618
Zfp385b	0.255957785	0.179033222	1.492017963	3.346859201	1.427244261	1.370149431	0.257897166	0.155081605	2.835515815	2.405775053	1.142304763	0.967680801
Pde1a	0.191968339	0.089516611	0.194611039	0.329972034	0.356811065	0.274029886	0.128948583	0	0.184124404	0.144346503	0.456921905	0.595495878
1110051M20Rik	12.73389982	14.14362457	26.40223092	24.13509734	29.43691289	32.9931983	9.090875095	10.02861049	23.19967485	22.27747699	25.81608765	31.48684453
Lrrc4c	0.063989446	0	0.129740692	0.094277724	0.178405533	0.054805977	0.128948583	0.155081605	0.036824881	0	0.365537524	0.074436985
Lmo2	1.791704498	1.432265779	11.93614371	9.616327846	9.871772807	8.385314519	1.160537246	0.982183501	17.19721929	17.36969589	9.641052203	12.28210248
Slc12a6	25.01987352	32.31549664	30.35932204	100.8300258	84.6831595	63.73935154	25.59629371	27.13928096	103.9934631	94.01768909	97.0502127	89.0266337
Fmn1	2.751546193	3.312114614	3.308387658	4.431053027	6.898347263	5.096955884	3.288188864	4.032121743	4.860884255	5.437051621	8.544439631	6.17826973
Rtf1	143.1443915	132.2160347	166.9762712	127.0863719	159.3161407	180.640501	133.3328347	132.8015482	136.6203075	147.6664728	141.1888688	152.2236337
Ttbk2	24.06003183	25.06465113	25.42917572	49.68436054	65.89111006	50.585917	27.72394533	24.08934272	51.84943205	56.58382926	86.99793078	74.36254772
Ap4e1	36.98589999	37.50746009	21.21260322	33.89284177	32.05352737	24.71749574	40.29643216	37.94329948	37.56137833	36.80835832	32.25868652	34.24101296
Acoxl	0.191968339	0.179033222	0.194611039	0.094277724	0.297342554	0	0.515794332	0.723714159	0.368248807	0.384924009	0.365537524	0.148873969
Tmc2	0.255957785	0	0	0.047138862	0	0.164417932	0	0.051693868	0.110474642	0.240577505	0.045692191	0
Cds2	192.5442441	187.7163337	222.0511952	284.6244487	206.1178587	199.932205	231.398232	239.3426111	270.7733479	261.2671708	203.7871698	196.2903287
Mavs	30.07503978	32.13646342	32.43517312	36.29692373	34.61067334	32.00669071	31.97924856	30.1892192	33.76841562	29.78349516	28.87746442	30.6680377
Sptlc3	0	0	0.129740692	0.23569431	0.237874044	0.328835863	0	0.051693868	0.110474642	0	0.182768762	0.446621908
Macrod2	10.62224809	10.3839269	16.2824569	8.862106054	7.671437905	9.645851996	7.5434921	9.563365672	8.506547445	8.323981685	8.041825535	7.518135455
Plcb1	0.70388391	1.074199334	2.465073157	4.242497579	11.06114303	11.45444925	1.160537246	0.516938685	4.824059374	4.137933092	9.229822489	10.12342992
Bfsp1	0.511915571	0.268549834	0.843314501	0.565666344	0.356811065	0.493253795	0.322371457	0.361857079	0.220949284	0.336808507	0.319845334	0.521058893
Crnkl1	159.5896792	153.2524384	91.40231784	79.52326018	89.67851442	99.36323675	145.5184758	146.7071988	84.95499981	87.76267395	95.54237041	91.40861721
Zfp120	18.81289723	23.00576908	25.49404607	18.4784339	24.38208946	25.0463316	18.82649311	16.80050726	19.59083654	23.91340403	18.18549183	18.90699411
Pofut1	27.57945138	28.19773253	44.95514994	64.01457458	76.29809947	69.71320306	27.85289391	28.43162767	65.80606184	66.06258297	74.24980962	73.09711898
Bpifb9b	0	0.089516611	0	0	0	0	0	0	0	0	0	0
Src	51.25554653	52.99383383	137.4602637	123.8337904	141.8323985	144.6877799	49.70967871	56.65647987	107.749601	104.1700598	114.3218607	123.3420836
Ptprt	0.959841695	0.984682723	0.778444155	1.508443584	0.713622131	1.096119545	0.773691497	0.878795764	0.810147376	0.721732516	0.639690668	0.893243816
Acot8	19.38880224	18.35090529	24.1317688	19.79832204	14.2129741	14.03033018	18.24622448	18.91995587	16.86579537	14.19407282	10.50920382	12.05879152
Zmynd8	133.0980484	136.6918653	200.3196292	325.0224534	240.5501265	229.0341789	141.5210697	136.4718128	303.1792429	291.916745	332.9589924	319.5579753
0610010B08Rik	0.063989446	0	0	0	0.118937022	0	0.064474291	0.051693868	0	0.048115501	0.091384381	0
Gm14440	0	0	0	0	0	0	0	0	0	0	0	0
Cdh4	6.718891867	6.355679395	2.919165581	4.619608475	1.843523838	2.630686908	7.156646352	8.219325091	4.12438664	4.715319105	2.421686098	2.679731449
Col9a3	2.239630622	1.969365446	9.016978126	6.410885231	3.98439023	5.590209679	1.031588663	1.447428318	4.713584732	4.474741599	3.152761147	2.977479388
Hspa14	251.2865558	253.3320097	103.8574243	116.6215446	100.4423149	101.3362519	233.1390379	248.3373443	127.2667878	120.4330992	92.02407174	97.51244996
Olah	0	0.089516611	0.064870346	0	0.059468511	0.164417932	0	0	0	0	0.045692191	0
Fam107b	12.2859737	10.11537707	32.24056208	43.55630848	57.50605003	55.29923104	8.188235015	7.805774143	44.41080614	44.65118499	49.11910483	46.07649353
Phyh	30.26700812	27.03401658	74.40628713	64.53310206	36.63260271	36.39116889	26.88577954	27.96638286	70.63012121	68.03531851	28.9688488	27.09506243
Bend7	0.70388391	0.71613289	7.460089817	9.47491126	12.48838729	12.05731499	0.709217206	0.982183501	9.500819225	10.34483273	13.29642745	12.72872438
Optn	5.887029064	5.370996672	10.76847747	9.94629988	16.23490347	19.45612192	8.575080764	9.046426987	10.27414172	10.97033424	15.9465745	13.54753122
Ccdc3	17.08518218	16.8291229	12.00101405	10.0405776	8.266123013	6.302687384	17.98832732	17.57591529	11.96808623	11.40337375	5.437370674	6.699328623
Nudt5	93.68054945	90.14322747	57.53999711	55.38816284	49.77514361	51.13397677	89.87716229	83.8474547	56.5261919	54.85167122	49.85017988	48.45847704
Upf2	109.102006	123.8014733	94.32148342	106.8166613	117.569246	129.8901661	112.37869	111.658756	114.1939551	116.4876281	138.0361076	121.1834111
Proser2	3.007503978	2.23791528	20.69364045	18.19560073	18.73258093	18.46961433	2.256600201	2.843162767	14.91407669	14.33841932	11.51443202	11.90991755
A230108P19Rik	0	0	0.064870346	0.047138862	0.356811065	0.274029886	0.064474291	0	0.110474642	0.240577505	0.365537524	0.223310954
Celf2	4.479261244	4.833897005	22.83436187	20.64682155	33.95651972	38.85743787	5.480314774	3.670264663	25.40916769	27.2333736	34.04068195	32.15677739
Taf3	62.00577351	64.63099328	55.65875707	46.10180703	54.23528193	64.01338143	65.76377729	63.79023373	50.19231242	52.83082017	51.22094559	49.35172086
Itih5	0.191968339	0	2.400202811	4.431053027	1.665118305	2.082627135	0.322371457	0.051693868	4.713584732	4.378510597	1.462150097	1.935361602
Prkcq	0	0	0.713573809	0.895638378	0.475748087	0.548059772	0	0.051693868	1.03109666	1.395349531	0.502614096	1.042117786
8030442B05Rik	0	0	0	0.047138862	0.059468511	0.109611954	0	0	0	0	0	0
Pfkfb3	12.98985761	14.32265779	8.173663625	15.22585242	20.10035668	17.37349479	12.70143542	12.82007939	16.53437144	14.00161081	21.88655927	19.80023793
Fbxo18	70.00445431	73.5826544	106.7117196	112.5204636	114.7147575	112.6810892	67.31116028	73.71545648	114.0098307	108.8853789	110.1638714	115.3773263
Fam188a	47.67213753	50.12930227	22.89923222	33.98711949	31.28043673	32.00669071	42.55303236	45.02535946	37.59820321	36.32720331	30.97930518	28.88155006
Itga8	4.607240137	6.534712617	17.32038244	45.67755727	19.6840771	18.14077847	3.288188864	2.532999556	35.49918501	33.00723373	22.16071241	22.18222144
Vim	215.4524659	195.6833121	334.5363755	231.0275626	839.3980312	952.3634667	164.4739175	169.6592764	254.9754741	267.4259549	741.492868	749.7293099
Rsu1	62.06976296	57.20111455	34.3812835	48.12877809	48.22896233	50.91475286	54.73867345	52.31419492	46.28887506	50.13635211	44.64127016	54.41343582
Cubn	1.599736159	1.52178239	31.13776619	64.53310206	168.5337599	104.5149986	0.773691497	0.67202029	61.90262448	68.85328203	194.5573473	127.5849918
Stam	62.00577351	66.86890856	45.14976098	57.65082821	80.2824897	73.65923342	61.70189692	58.87931622	61.53437568	62.8869599	83.5253243	79.57313665
Mrc1	3.519419549	3.133081392	4.540924236	4.431053027	3.389705121	3.726806453	3.481611739	3.360101452	4.234861282	5.725744627	2.330301717	2.605294465
Nsun6	10.81421643	10.02586045	5.773460815	6.740857265	8.503997057	8.111284633	12.37906396	9.770141146	7.990999115	7.361671663	8.361670868	7.890320378
Plxdc2	7.166817991	8.683111286	12.64971752	25.03073572	41.62795762	35.73349717	8.123760724	8.94303925	23.97299735	22.18124599	42.58512158	40.79146762
4930515L03Rik	0	0	0	0	0	0	0	0	0	0	0	0
Nebl	0.70388391	0.268549834	0.064870346	1.41416586	1.784055327	1.041313568	0.064474291	0.206775474	1.767594274	1.587811535	0.731075049	0.521058893
A930004D18Rik	7.422775776	5.191963449	4.930146314	4.148219855	5.292697469	5.316179793	4.964520442	4.652448165	6.444354125	4.715319105	3.701067434	4.242908128
Mllt10	101.2313041	107.8675165	106.0630161	116.5744057	116.7366869	109.8311784	99.35488313	97.49463599	117.2872451	113.9375065	116.0124718	116.2705701
Dnajc1	15.10150934	15.39685713	32.75952485	31.8658707	45.01766274	50.42149907	12.25011538	13.23363034	33.65794097	31.3713067	42.03681529	39.15385395
Armc3	0.255957785	0.089516611	0.064870346	0.23569431	0	0.109611954	0.064474291	0.103387737	0.073649761	0.048115501	0.228460953	0.074436985
4930447M23Rik	0	0	0.064870346	0.047138862	0.059468511	0.054805977	0	0	0.036824881	0.096231002	0	0.074436985
4921504E06Rik	0	0	0.064870346	0	0.059468511	0.109611954	0	0.103387737	0	0	0	0
Etl4	175.3950724	203.5607739	190.4593365	407.1854899	219.5577422	188.8613976	157.3817454	155.4951564	358.6006884	372.3177473	240.4323066	215.4950707
Arhgap21	69.87647541	85.04078063	75.18473128	157.7737711	120.1858605	102.6515954	92.52060824	84.93302594	144.3903573	145.2125822	157.1811354	130.9346561
Enkur	1.023831142	0.179033222	1.232536578	0.895638378	0.65415362	1.479761386	1.289485829	1.03387737	0.699672734	0.673617015	0.731075049	1.042117786
Gpr158	0.127978893	0.089516611	0.064870346	0.141416586	0.059468511	0.383641841	0.257897166	0.051693868	0.073649761	0.048115501	0.045692191	0
Abi1	95.34427506	101.8699035	78.68772998	112.6618802	197.7327987	190.6699949	93.16535115	92.79049395	127.7455112	130.0561994	231.8421748	223.683139
Apbb1ip	0.063989446	0	1.167666232	1.838415618	0.832559152	0.822089659	0.064474291	0.051693868	1.841244036	1.78027354	0.913843811	1.26542874
Myo3a	0.127978893	0.179033222	0.194611039	0	0	0.164417932	0.064474291	0	0.110474642	0.096231002	0.091384381	0
Gad2	0	0	0.194611039	0.094277724	0.65415362	0.657671727	0.064474291	0.051693868	0.073649761	0.096231002	0.228460953	0.446621908
Acbd5	44.08872853	48.33897005	37.30044908	60.85627083	89.5595774	88.23762337	41.58591799	45.2838288	69.26760063	67.02489299	111.0777152	97.8101979
Nxph2	0	0	0	0.047138862	2.081397881	1.479761386	0	0	0.110474642	0.192462004	2.878608004	3.275227327
Psd4	1.91968339	2.506465113	5.643720122	4.619608475	3.568110653	4.713314043	4.126354653	2.894856636	5.229133062	5.87009113	3.609683052	3.572975266
Cacna1b	1.599736159	0.895166112	3.113776619	4.666747337	1.724586816	1.698985295	2.836868824	2.429611819	4.345335924	4.474741599	1.644918859	1.860924618
Ehmt1	137.0014046	147.1653088	102.1707953	186.5284769	164.3114956	166.9938127	153.964608	151.721504	174.2921604	165.2286307	195.1056536	206.7859435
Pnpla7	11.326132	11.90570929	19.7854556	24.70076368	20.10035668	21.31952515	14.82908704	12.19975297	21.02700689	19.39054693	20.24164041	22.10778446
Qsox2	33.21052265	31.68888036	28.60782269	33.75142518	30.21000353	27.07415276	36.04112892	32.72221876	36.56710655	35.36489328	26.59285489	30.89134865
Abca2	36.47398442	40.19295843	77.06597133	119.9212649	59.76585344	52.01087241	48.93598722	50.81507273	110.2905177	104.8917923	70.86858752	64.09024383
Nacc2	8.638575257	9.399244175	45.21463132	61.18624286	56.67349088	60.72502279	8.252709306	11.21756946	55.86334405	51.29112414	58.30323513	59.47515078
Camsap1	74.22775776	86.65207964	78.10389687	111.1534366	104.5456421	102.7612073	77.24020116	82.29663865	111.3216144	105.1804853	110.8949464	114.4840825
Notch1	44.28069687	48.15993682	21.40721426	37.52253414	44.7797887	32.7739744	65.37693154	63.79023373	38.73977451	39.26224887	47.06295625	42.50351826
Cacfd1	9.278469721	8.593594675	48.58788933	46.05466816	50.60770277	53.7098577	8.897452221	8.115937354	45.14730376	43.97756798	44.64127016	48.38404006
Dbhos	0	0	0	0	0	0	0	0	0	0	0	0
Col5a1	16.12534048	13.87507474	43.39826163	69.1998494	91.70044379	84.45601094	16.82779007	16.85220113	69.19395087	61.34726386	87.95746678	94.60940755
Olfm1	3.32745121	2.685498336	22.57488049	22.24954286	15.99702943	18.03116652	3.481611739	3.928734006	22.57365188	22.469939	15.99226669	19.35361602
Ntng2	0.319947232	0.179033222	4.281442851	7.777912228	7.849843437	8.494926474	0.257897166	0.413550948	9.24304506	7.409787164	5.528755055	8.70912721
Ddx31	27.32349359	27.75014947	17.57986383	15.88579649	19.32726604	19.40131595	25.27392225	25.64015877	18.89116381	18.86127642	19.37348879	18.08818728
Cfap77	1.535746712	1.432265779	1.686629002	2.074109928	1.070433196	2.027821158	1.482908704	1.188958975	1.362520586	1.154772026	1.233689145	1.190991755
Ak8	0.383936678	0.447583056	1.621758656	0.801360654	0.892027663	1.041313568	0.45132004	0.516938685	0.552373211	1.058541023	0.502614096	0.521058893
Odf2	271.1232842	278.575694	143.4283355	154.709745	103.1778664	107.2004915	304.1897071	296.3092542	143.3960855	143.9134637	88.91700279	104.1373416
Rapgef1	184.225616	194.2510463	104.5061278	164.0432397	132.2579682	120.2443141	213.3454304	212.5134934	156.4320933	148.0032813	141.1431766	144.7054983
Sptan1	748.2285962	818.4503762	524.6713603	848.8766267	585.6458952	560.0622815	891.1636565	846.6421782	804.6604685	779.4230018	614.0573486	578.4498081
Nup188	372.9304933	391.4561408	155.8185717	297.3990803	205.1663626	188.9710096	463.6346299	429.7311288	298.9443817	287.8269274	242.3513786	248.4706549
Ptpa	208.2856479	198.1897772	420.6841953	259.7822684	276.2312331	288.4986642	190.5215313	190.9054564	254.8649994	245.629633	209.3159249	215.4206337
Fnbp1	55.28688165	58.3648305	44.63079821	98.37880497	57.80339258	53.81946966	69.56776048	65.49613139	93.64567166	88.62875297	70.36597343	63.94136986
Ntmt1	27.25950414	23.00576908	69.7356222	40.77511562	41.21167805	44.50245353	24.50023075	26.4155668	42.53273723	40.4170209	34.13206633	36.62299647
Gpr107	70.1324332	74.11975407	74.9252499	89.18672688	85.51571866	87.85398153	70.01908052	64.87580496	82.92963137	81.60388981	87.68331364	85.75140638
Ass1	40.88925622	35.89616109	7.589830509	7.82505109	5.887382578	7.618030838	33.84900301	31.63664752	6.518003887	6.976747655	4.340758101	6.476017669
Abl1	95.28028561	97.03600654	340.6341881	525.1740614	344.6794891	334.2616552	108.3168096	113.8298984	455.1555256	413.9857712	371.6602778	387.4445054
Nup214	188.1289723	207.8575712	61.36734754	114.2646015	91.99778634	88.18281739	231.2692835	213.443983	111.3584393	108.6448014	110.9406386	105.7749553
Uck1	16.06135103	16.29202324	43.20365059	36.81545121	37.64356739	38.47379603	16.50541861	16.38695631	32.95826824	32.86288723	36.73652119	37.66511426
Lmx1b	0.063989446	0	0.778444155	2.12124879	0.951496174	1.150925522	0.257897166	0.155081605	1.841244036	1.34723403	1.325073526	1.563176679
Cfap157	0.959841695	0.71613289	1.297406925	1.225610412	1.427244261	1.370149431	0.967114372	1.085571238	0.589198091	0.866079019	1.325073526	1.786487633
Fam129b	174.2432624	152.5363055	120.0750109	115.6787673	177.394568	170.8850371	157.3817454	168.625399	99.27987841	83.72097186	135.9342668	138.8249765
Garnl3	6.974849652	7.608911952	6.422164277	8.013606538	8.385060035	7.837254747	8.961926512	8.994733119	8.064648877	8.227750683	7.447827058	8.188068317
Ralgps1	6.782881313	7.966978396	17.32038244	30.8759546	22.65750265	18.36000238	11.3474753	9.97691662	33.40016681	32.42984772	27.5066987	24.78751591
Mapkap1	50.03974704	52.72528399	66.62184558	74.95079056	78.49843437	72.23427801	52.35312466	55.72599024	72.87643894	72.0770206	68.44690143	77.26559012
Mvb12b	5.183145154	5.818579728	59.4861075	64.10885231	71.65955562	68.67188949	5.802686231	5.996488746	52.03355645	51.67604815	66.75629038	73.39486691
C230014O12Rik	0.063989446	0.089516611	0	0.141416586	0.118937022	0.219223909	0	0.155081605	0	0.048115501	0	0.074436985
Pbx3	8.510596364	8.325044841	27.31041576	30.16887167	36.92994526	34.03451187	10.31588663	9.149814724	32.36907015	30.98638269	43.4532732	42.87570319
Cutal	0.319947232	0.71613289	3.697609735	1.979832204	2.854488523	3.672000476	0.322371457	0.465244816	1.914893797	1.732158038	2.010456384	2.38198351
Hc	0.255957785	0.179033222	0.129740692	0.141416586	0.356811065	0.219223909	0.322371457	0.155081605	0.110474642	0.43303951	0.137076572	0
Cntrl	55.60682888	58.90193017	50.33938868	86.26411744	58.16020365	52.23009632	67.8914289	64.35886628	83.48200458	84.20212687	72.19366105	72.05500119
Gsn	8.830543596	7.161328896	37.36531943	30.02745509	64.40439729	73.16597963	5.222417608	5.893101009	17.60229298	19.48677793	54.87632084	45.10881273
Ggta1	25.14785241	23.00576908	32.30543242	53.97399698	98.18251148	96.67774387	25.53181942	24.19273046	47.3567966	43.44829746	93.44052965	78.00995997
Dab2ip	104.0468398	105.6296012	86.9911343	159.847881	120.6021401	99.47284871	113.7326501	115.1222451	135.846985	121.9246797	108.1077228	116.568318
Morn5	0.319947232	0	0.194611039	0.141416586	0.297342554	0.054805977	0.128948583	0.155081605	0.073649761	0	0.137076572	0.372184924
Mrrf	28.15535639	28.10821592	23.2884543	15.83865763	17.66214773	19.78495779	27.20815099	24.29611819	16.53437144	17.61027339	18.00272307	17.93931331
Rabgap1	84.9139953	101.7803869	86.73165291	159.3764924	200.4088817	183.9836656	89.49031654	87.41433163	152.4181813	157.578266	221.6528163	206.7859435
Strbp	118.4444652	127.8297208	109.2416631	116.480128	91.28416421	92.95093742	116.8274161	119.9297749	131.9067227	137.3697555	98.46667061	103.5418457
Nr6a1	62.96561521	71.88183879	146.4772418	182.2859793	98.59879105	95.41720639	69.24538902	66.11645781	189.1325874	187.8429162	114.139092	105.9982662
Nek6	29.05120864	27.12353319	35.67869043	38.55958911	38.29772101	38.52860201	28.23973966	27.44944417	39.73404629	40.7057139	35.45713986	43.54563605
Scai	19.90071781	21.03640363	20.95312183	36.15550715	43.7093555	34.08931785	19.66465889	17.98946624	40.2864195	39.45471088	50.62694712	45.18324971
Ppp6c	57.59050171	61.67694511	31.85134	37.99392276	47.57480871	44.44764755	55.38341636	51.43539915	40.58101855	43.11148896	49.2561814	51.28708246
Kynu	0.063989446	0.537099667	1.167666232	2.215526514	1.129901707	0.931701613	0.064474291	0.103387737	1.104746421	0.962310021	1.005228192	1.786487633
Zeb2	0.959841695	1.879848835	7.005997393	13.95310315	70.76752796	55.95690277	1.353960121	1.602509923	17.19721929	16.88854087	91.97837955	81.88068317
Gtdc1	11.07017422	9.309727564	17.2555121	18.14846187	20.45716775	19.83976376	12.0566925	12.09636523	21.43208058	21.12270497	21.15548422	23.59652415
Mbd5	9.790385291	10.74199334	8.238533972	22.15526514	30.74522013	26.30686908	10.12246376	11.63112041	21.35843082	22.3255925	40.16343548	36.17637456
Orc4	70.83631711	65.70519262	40.73857743	40.58656017	64.34492878	59.68370922	64.21639429	60.06827519	49.4558148	51.77227915	63.00953075	63.271437
Kif5c	31.29083926	32.13646342	47.09587137	76.78920618	57.56551854	51.18878275	36.42797467	32.20528007	74.42308393	76.21495369	65.33983247	65.13236161
Lypd6b	0.319947232	0.179033222	1.881240041	0.801360654	1.902992348	2.575880931	0.257897166	0.413550948	1.288870825	1.635927036	1.233689145	3.349664312
Lypd6	1.279788927	0.71613289	3.827350428	7.542217918	13.26147793	12.55056879	0.838165789	0.930489633	8.359247923	9.286291706	12.70242897	13.69640518
Gm13483	0	0	0.064870346	0.047138862	0.059468511	0.054805977	0.064474291	0	0	0	0.045692191	0
Rnd3	65.7171614	64.98905973	33.34335796	46.0075293	84.20741142	81.88013001	51.19258742	52.05572558	46.03110089	46.81638254	83.79947745	85.60253241
Gm13497	0	0	0	0	0	0	0	0.103387737	0	0	0	0
Tnfaip6	1.40776782	1.163715946	0.583833116	0.565666344	0.535216598	0.383641841	1.482908704	0.827101896	0.662847853	0.625501514	0.228460953	0.223310954
Neb	2.943514532	2.595981725	1.102795886	1.037054964	1.189370218	1.315343454	3.868457487	2.688081162	1.325695706	1.972735544	1.142304763	1.414302709
4930573O16Rik	0	0	0	0	0	0	0	0	0	0.048115501	0	0
Stam2	66.61301365	64.54147667	53.58290599	72.31101429	81.947608	69.00072536	62.86243417	63.37668278	81.60393567	78.95753725	78.77333649	78.67989283
Fmnl2	81.58654409	84.14561452	72.65478778	145.1405561	117.9260571	100.8429981	77.82046979	77.79927209	148.8829927	155.8942235	176.006318	142.4723887
Kcnj3	6.782881313	6.624229228	1.297406925	1.696999032	0.594685109	0.383641841	5.093469025	5.634631666	1.841244036	2.838814563	0.319845334	0.074436985
BB557941	0	0.089516611	0.194611039	0.424249758	0.059468511	0.109611954	0.064474291	0	0.184124404	0.336808507	0.137076572	0.297747939
Gpd2	203.1025027	211.2592024	45.40924236	65.14590727	39.90337081	38.52860201	209.4769729	200.3654343	77.40589926	75.25264367	42.44804501	39.52603888
Acvr1c	0.063989446	0.089516611	0.194611039	0	0.178405533	0.548059772	0.064474291	0	0.036824881	0.096231002	0.182768762	0
Acvr1	6.974849652	5.28148006	15.11479067	20.17543293	35.08642142	30.41731737	6.060583397	6.565121299	23.23649973	23.48036452	36.96498214	35.28313075
Upp2	0	0.179033222	0.194611039	0.23569431	0.297342554	0.164417932	0.257897166	0.051693868	0.073649761	0.240577505	0.182768762	0.297747939
Tanc1	153.4466923	164.1734649	107.6847747	247.5733032	155.866967	132.9593008	187.2333424	179.0158666	246.358452	243.0313959	209.1331561	187.8789494
Pkp4	160.1655842	167.4855795	120.3993626	131.3288695	91.70044379	97.17099766	188.2649311	183.3581516	134.7422385	135.9262905	99.79174413	104.4350895
Ly75	89.64921433	105.0029849	18.03395625	72.49956974	36.87047675	30.30770542	117.020839	108.9189809	75.01228202	69.14197503	35.00021795	36.0275006
Pla2r1	0.255957785	0.537099667	1.816369695	1.979832204	2.854488523	4.110448294	0.322371457	0.465244816	2.06219332	2.213313049	2.832915813	2.828605419
Rbms1	59.19023787	69.37537368	78.68772998	129.5375927	127.2031448	124.0807325	58.28475948	54.79550061	119.5703877	121.0586007	140.3664093	124.6819494
Itgb6	0	0.089516611	0.324351731	0.424249758	3.568110653	2.575880931	0	0.103387737	0.51554833	0.625501514	2.832915813	2.084235572
Tank	12.22198425	10.47344351	24.58586122	21.87243196	26.58242437	23.56657022	10.50930951	8.736263776	22.94190069	24.00963503	22.7090187	25.3085748
Psmd14	256.469701	251.7207107	157.4403303	95.03194577	127.2626133	135.2063459	227.852146	222.6971855	107.3077024	111.194923	92.7094546	107.6358799
Slc4a10	0.063989446	0	0.129740692	0.282833172	0.118937022	0.219223909	0.128948583	0	0.147299523	0.096231002	0.319845334	0.148873969
Gca	18.81289723	15.39685713	17.38525279	25.64354092	21.52760094	18.7984502	15.53830424	15.61154829	28.20785863	26.07860158	23.21163279	20.76791873
Fap	0	0	0	0.047138862	0.237874044	0.219223909	0.064474291	0	0	0	0.045692191	0
Fign	1.663725605	1.163715946	7.395219471	6.175190921	11.06114303	10.8515835	1.998703035	1.499122186	7.033552217	8.227750683	12.65673678	12.95203534
Scn2a	1.023831142	1.074199334	1.55688831	2.026971066	2.973425544	3.836418407	1.096062955	0.878795764	1.620294752	1.299118529	3.929528386	3.200790342
Csrnp3	10.36629031	11.27909301	13.94712444	22.53237603	19.74354561	18.7984502	11.92774392	9.821835014	23.45744902	26.41541009	23.21163279	23.14990224
Galnt3	2.815535639	2.595981725	2.010980733	2.781192857	3.924921719	3.452776567	2.450023075	1.860979266	3.535188549	4.5228571	3.015684575	4.094034159
Scn3a	10.75022699	10.3839269	4.086831813	7.11796816	8.920276633	6.467105315	10.25141234	10.95910012	5.523732107	5.533282623	10.46351163	9.081312133
Scn1a	0.319947232	0.537099667	0.259481385	0.895638378	2.02192937	1.315343454	0.322371457	0.310163211	0.920622018	1.058541023	5.163217531	1.935361602
Gm13629	0	0	0	0	0.059468511	0	0	0	0	0	0	0.074436985
Scn9a	3.135482871	2.685498336	0.908184847	1.367026998	2.319271925	2.521074953	2.965817407	2.06775474	1.104746421	1.443465032	1.781995431	0.893243816
Scn7a	0.127978893	0.179033222	0.194611039	0.377110896	3.33023661	2.137433113	0.064474291	0.310163211	0.110474642	0.577386013	2.101840765	2.084235572
4932414N04Rik	0	0.089516611	0	0.047138862	0	0	0	0.051693868	0	0	0	0
Cers6	22.84423235	28.55579897	11.28744024	54.72821877	33.06449205	24.27904792	30.36739128	25.64015877	51.29705884	53.40820619	46.19480463	43.768947
Lrp2	77.81116676	93.5448587	76.22265682	137.6926159	68.86453561	54.42233541	118.5037477	91.03290242	127.7086863	151.9968679	86.49531669	56.12548646
Ubr3	195.8077058	211.9753353	86.86139361	194.3063891	197.3165191	155.4297515	223.4034199	216.0803703	201.8003463	190.2968067	215.8499081	212.8153393
Ccdc173	2.6235673	2.864531558	5.643720122	2.922609443	4.400669806	7.124777042	2.256600201	2.481305688	3.792962714	3.127507569	4.477834673	3.349664312
Gorasp2	139.1770458	126.9345547	110.733681	137.7868936	153.4287581	157.1835428	129.399903	130.1651609	141.5180166	135.2526735	145.6210112	151.7770118
Dcaf17	58.74231175	62.48259461	42.42520644	48.93013875	41.09274102	38.91224385	58.80055381	56.65647987	50.48691146	51.82039465	38.56420881	41.31252651
Gad1os	0.127978893	0.179033222	0.194611039	0.282833172	0.178405533	0.054805977	0	0.103387737	0.257774165	0.336808507	0.045692191	0.223310954
Tlk1	129.3866605	140.451563	62.79449515	135.0999785	118.6396792	109.4475366	150.6764191	143.3987912	144.0957582	145.3088132	138.4930295	135.8474971
Slc25a12	68.78865482	59.08096339	21.6018253	24.70076368	18.61364391	18.41480836	82.01129873	78.47129238	26.88216292	25.35686906	16.9061105	16.22726266
Platr26	4.159314013	2.775014947	0.454092424	0.424249758	0.297342554	0.383641841	2.836868824	3.10163211	0.662847853	0.288693006	0.091384381	0.074436985
Rapgef4	0.447926124	0.984682723	3.827350428	4.525330751	2.081397881	2.740298862	1.998703035	1.809285397	5.707856511	5.340820619	1.781995431	1.190991755
Map3k20	27.1955147	26.76546675	24.32637984	38.74814456	33.59970865	35.24024337	23.33969351	23.10715922	34.7626874	35.60547079	33.17253033	33.05002121
Itga6	310.3488148	338.7308568	96.26759381	193.5993062	84.20741142	78.92060724	290.1987858	290.6229287	195.0245683	194.8196638	88.73423402	85.97471733
Wipf1	6.65490242	5.639546505	23.74254672	38.22961707	32.7671495	28.33469024	6.705326311	5.582937798	38.48200035	39.45471088	29.28869413	29.10486102
6430710C18Rik	0	0	0	0.047138862	0	0.109611954	0	0.051693868	0	0.048115501	0	0
Ola1	227.4824818	223.8810446	98.92727801	94.56055715	92.94928252	106.9812676	195.3571031	196.6951696	109.6276699	113.696929	85.58147288	96.8425171
Cir1	3.071493425	5.639546505	8.887237434	4.808163923	5.708977045	6.412299338	3.54608603	3.928734006	3.682488072	5.918206631	4.477834673	5.06171496
Chn1	19.96470726	19.87268769	21.53695495	25.73781865	24.08474691	24.93671965	16.76331578	20.31569032	25.81424138	26.27106358	21.10979203	25.23413781
Atf2	124.0755365	135.5281493	108.4632189	130.9517586	145.4599776	140.0292719	126.3696113	116.9832244	139.6399477	148.5325518	157.318212	152.8191296
Hoxd3	0.191968339	0.089516611	8.627756049	14.28307518	11.77476516	12.44095684	0.064474291	0	14.10392931	11.88452876	12.74812116	16.45057362
Mtx2	58.93428009	61.49791189	105.2845719	65.19304613	75.40607181	86.4838321	53.19129045	55.57090863	85.28642374	94.35449759	74.70673153	76.8934052
Agps	209.0535212	231.7585064	158.8026076	268.9272077	365.0771883	312.7229062	216.0533507	215.0981868	322.7332546	316.503766	375.772575	373.1526043
Pde11a	0.191968339	0.179033222	1.362277271	2.639776271	3.568110653	2.685492885	0.322371457	0.361857079	2.651391412	2.598237058	3.883836196	3.200790342
Osbpl6	0.255957785	0.447583056	9.146718819	14.28307518	14.15350559	13.20824052	0.193422874	0.568632553	12.81505849	13.3761093	22.89178746	17.26938045
Ccdc141	0.959841695	1.879848835	2.335332464	5.703802301	3.627579164	3.78161243	1.160537246	1.70589766	5.965630676	5.629513625	3.883836196	3.051916373
Sestd1	27.45147248	26.31788369	35.93817181	51.23994298	50.36982872	42.41982639	26.30551091	23.93426111	49.12439088	48.98158009	48.52510635	51.80814135
4930440I19Rik	0	0	0	0	0	0	0	0	0	0	0	0
Gm14461	0	0.089516611	0.129740692	0.047138862	0	0.054805977	0	0	0	0	0	0
Ppp1r1c	0	0	0.064870346	0	0.178405533	0.328835863	0	0.051693868	0	0.048115501	0	0
Itga4	0.895852249	0.805649501	1.686629002	2.168387652	3.924921719	3.562388521	0.967114372	0.516938685	2.172667962	1.491580533	3.975220577	6.029395761
Nckap1	327.3700075	352.6059315	213.4883095	303.2442992	322.8545456	287.3477387	329.2057322	317.0901894	348.3633716	361.732337	343.3311197	339.5815242
Zfp804a	0	0	2.984035927	1.88555448	8.503997057	7.124777042	0	0.103387737	2.393617247	2.309544051	4.889064388	7.741446409
Zc3h15	203.8063866	204.0083569	192.3405766	130.1975368	141.7134614	160.7459313	190.7794284	189.9749667	135.8101601	148.0513968	136.8481107	139.0482874
Itgav	47.41617974	52.0091511	103.4682022	157.3495213	212.7188634	174.9406794	47.77544997	45.74907362	154.664499	156.8565335	189.7139751	177.5322085
Tfpi	73.97179998	75.91008629	88.09393019	67.36143378	92.23566039	95.69123628	82.59156736	77.2823334	93.71932142	102.8228258	107.8792619	103.6907197
Zdhhc5	107.7582277	130.1571527	53.06394322	124.1166236	104.6645792	94.4306988	121.8564109	123.0831009	120.8592585	116.0064731	121.1756893	124.6819494
4833423E24Rik	0	0	0.064870346	0.094277724	0	0.109611954	0	0	0	0.048115501	0	0
Ptprj	5.823039618	7.51939534	6.681645662	13.01032591	15.16447028	13.59188236	9.477720844	9.563365672	13.84615515	14.00161081	16.12934326	15.92951473
Mybpc3	0.767873356	0.179033222	0.648703462	1.225610412	16.59171454	14.85241983	1.031588663	0.67202029	0.736497614	0.866079019	15.9465745	9.006875149
Celf1	499.0536921	502.1881888	294.5762422	413.643514	432.8712908	415.2648896	502.4481533	476.5140798	426.3584689	425.6778379	456.7391366	449.3016397
Nup160	343.8152952	362.0051757	67.98412285	137.5040604	112.7522966	96.1296841	374.3377362	353.1725096	153.0442043	149.9279013	122.4093785	120.5134782
Mtch2	210.3972996	197.8317107	192.9244097	138.2111434	185.541754	193.7391296	172.4687296	176.1727038	157.4631899	164.6512447	159.8312825	161.8260047
Phf21a	39.86542508	40.73005809	80.82845141	96.06900073	140.9998393	142.6051528	38.62010058	39.33903393	92.31997595	99.3103942	168.3757221	156.9876007
Zfp408	27.06753581	27.92918269	27.95911923	41.95358717	42.5794538	44.88609537	26.88577954	28.48332154	34.13666442	32.57419422	46.10342025	48.90509895
Ambra1	93.16863388	96.05132381	81.21767348	107.3351888	102.9399923	95.08837053	104.5773007	107.8851036	101.9680947	98.29996868	111.7174059	106.817073
Tspan18	0	0.089516611	9.860292628	20.03401635	70.41071689	56.66938048	0	0.103387737	29.68085386	27.81075962	67.39598104	74.58585867
Ext2	53.36719825	54.87368266	127.7945821	138.682532	113.8227298	117.7780451	59.50977101	59.75811198	128.5924835	119.0377496	120.9929205	130.2647232
Alkbh3	18.04502387	17.27670596	12.71458786	10.98335484	13.91563155	13.70149431	15.34488137	17.8860785	10.78969005	12.46191478	11.1032023	13.17534629
Hsd17b12	135.4656579	127.561171	83.29352456	71.27395933	94.37652678	96.62293789	116.4405704	120.2399381	81.75123519	86.31920892	104.1781944	106.1471402
Ttc17	17.91704498	21.5735033	23.80741707	35.68411853	41.80636315	38.74782592	19.92255606	20.26399645	37.26677928	36.95270482	45.05249987	44.95993876
Prr5l	8.190649133	8.146011619	4.216572505	6.552301817	3.032894055	3.78161243	9.800092301	8.477794434	5.707856511	4.5228571	3.244145528	2.977479388
B230118H07Rik	16.5732666	17.81380563	26.59684196	13.95310315	15.10500177	18.19558445	13.73302408	13.59548741	15.87152359	14.19407282	13.66196497	12.72872438
Ldlrad3	49.46384203	55.05271588	33.537969	77.44915025	61.01469217	52.39451425	50.67679308	50.711685	78.73159497	83.48039435	70.59443438	70.49182451
Trim44	133.1620379	145.733043	74.73063886	156.2181886	194.2836251	172.3647984	143.8421442	140.2971591	159.7463325	162.5341626	232.7560186	228.744854
Slc1a2	0.063989446	0.089516611	1.427147617	3.064026029	1.902992348	2.082627135	0.064474291	0.051693868	3.203764622	3.801124584	2.010456384	2.903042403
Pdhx	68.27673925	65.61567601	40.21961466	39.50236635	50.13195468	46.91391653	62.86243417	60.99876483	40.39689415	40.5132519	41.5342012	43.24788811
Elf5	0	0	0.129740692	0	0.297342554	0.438447818	0	0.103387737	0.036824881	0.096231002	0.776767239	0.521058893
Abtb2	4.03133512	2.864531558	51.18270318	58.31077228	93.24662507	85.05887669	2.772394533	3.049938241	53.39607704	47.39376855	75.02657686	88.87775973
Cstf3	151.2070617	144.5693271	93.47816892	111.0591588	93.18715656	91.41637005	117.5366333	114.0883678	107.9337254	106.9607589	79.27595058	86.71908718
Cd59a	2.047662283	1.700815613	10.05490367	6.88227385	6.482067687	7.17958302	2.127651618	1.70589766	6.738953171	9.334407207	5.574447246	5.731647822
D430041D05Rik	0.639894463	0.537099667	0.51896277	0.47138862	0.594685109	0.767283681	0.90264008	0.775408027	0.589198091	0.673617015	2.056148574	1.860924618
Qser1	148.519505	175.0944915	44.30644648	107.9951328	116.3204073	93.88263903	193.2294515	176.5862548	116.5507475	130.5854699	150.9213053	142.7701367
Ccdc73	2.431598961	2.775014947	1.881240041	2.781192857	4.162795762	3.672000476	3.54608603	3.10163211	3.203764622	3.17562307	4.112297148	4.242908128
Hipk3	25.46779965	28.46628236	33.92719108	70.00121005	133.5662755	108.0225812	26.17656233	26.36387293	66.02701112	64.90781094	109.7069495	116.3450071
Wt1	1.791704498	2.506465113	33.08387658	55.52957942	81.17451736	75.57744263	2.19212591	1.912673134	61.09247711	65.05215744	78.86472087	92.37629801
Them7	0.063989446	0	2.140721426	2.781192857	2.259803414	1.096119545	0.064474291	0.155081605	2.57774165	2.790699062	0.685382858	1.190991755
Pax6os1	0.063989446	0	0.194611039	0.094277724	0	0.054805977	0	0.051693868	0.184124404	0.096231002	0.045692191	0.074436985
Pax6	8.574585811	8.951661119	101.8464436	88.6681994	26.52295586	35.02101946	9.413246553	9.098120856	75.60148011	73.27990813	31.20776614	45.33212368
Elp4	33.40249099	36.34374415	41.2575402	41.81217058	36.45419717	36.82961671	34.81611739	33.39423905	46.87807315	48.21173207	34.54329605	39.45160189
Immp1l	8.510596364	8.23552823	17.90421556	8.956383778	14.03456857	11.29003131	6.060583397	7.495610932	9.27986994	11.69206676	7.950441154	8.485816256
Mpped2	7.038839098	5.818579728	102.2356657	122.6553189	146.4114738	138.1110627	6.576377729	6.410039694	131.6857734	131.8845884	151.3325351	134.9542533
Lgr4	106.6704071	115.0288454	103.987165	166.5415994	276.1717646	235.3916723	132.6236175	133.4735685	159.9304569	166.0465942	259.9885642	257.4775301
Ano3	6.078997403	6.445196006	8.43314501	18.99696138	20.15982519	16.05815133	4.642148985	3.411795321	14.54582788	11.64395126	17.18026364	11.46329564
Aven	81.01063908	75.55201985	45.66872375	32.29012046	26.82029841	29.32119783	67.8914289	70.76890597	30.96972468	35.12431578	25.45055013	26.64844052
Ryr3	1.663725605	1.52178239	0.259481385	1.037054964	1.36777575	1.424955408	2.385548784	1.654203792	1.03109666	0.817963518	1.187996954	1.190991755
Scg5	0.063989446	0.537099667	11.80640301	6.175190921	8.860808122	7.618030838	0.128948583	0.516938685	7.364976143	7.169209659	13.43350402	8.858001179
Dph6	43.57681296	46.63815443	30.164711	33.42145315	31.63724779	29.59522771	43.84251819	45.49060428	40.17594486	44.07379898	30.79653642	32.67783628
Meis2	3.775377335	4.207280726	172.4253803	244.5092771	284.9731042	297.1032027	2.063177327	2.688081162	278.1751489	288.4524289	343.4225041	365.7089058
BC052040	48.63197922	50.3978521	46.18768652	47.18600085	37.52463037	34.74698958	49.19388438	46.52448165	56.93126559	52.01285665	44.54988577	43.17345113
Eif2ak4	37.43382611	41.98329065	38.01402289	62.45899214	63.98811772	56.66938048	39.9740607	39.13225845	60.7242283	59.13395081	70.0004359	65.72785749
4930412B13Rik	0	0	0	0	0	0	0.128948583	0.103387737	0	0	0	0
Gm13986	0.127978893	0	0	0	0	0.109611954	0.128948583	0	0.036824881	0.048115501	0.045692191	0
Bmf	9.086501382	10.65247673	105.7386644	164.8446004	135.4692678	112.1330295	12.18564109	13.07854873	167.0376589	157.00088	180.8953823	162.1237527
Knl1	125.7392621	148.7766078	19.65571491	63.44890824	36.09738611	25.21074953	157.9620141	141.3310365	69.08347622	70.82601757	50.80971588	48.90509895
Disp2	0.447926124	0.537099667	0.908184847	1.17847155	0.65415362	0.438447818	0.580268623	0.258469342	0.957446899	0.866079019	0.82245943	0.297747939
Dnajc17	8.702564703	8.325044841	16.99603071	10.18199419	11.65582813	14.52358397	9.993515176	9.304896329	9.058920656	9.382522708	11.1032023	10.34674087
Ino80	95.66422229	107.5989667	45.47411271	70.47259867	56.61402237	55.18961909	127.7235714	121.3255094	65.91653648	65.58142796	62.18707132	63.34587398
Chp1	51.51150431	45.83250493	51.24757352	61.04482628	84.50475397	78.0437116	45.19647831	44.87027786	65.99018624	62.79072889	76.21457382	74.13923676
Ehd4	50.74363095	54.51561622	51.44218456	61.09196514	57.56551854	57.71069404	47.77544997	47.0931142	57.18903975	56.29513625	45.41803739	46.2253675
Tmem87a	63.15758355	68.03262451	53.97212807	66.74862858	74.45457563	75.4130247	58.73607952	57.69035724	74.53355857	72.99121512	69.543514	64.98348764
Capn3	2.6235673	2.685498336	5.903201507	7.165107022	1.724586816	2.19223909	4.448726111	4.755835902	7.770049831	7.313556162	0.776767239	1.190991755
Pla2g4e	3.455430103	4.47583056	0.324351731	0.612805206	0.773090642	0.219223909	6.705326311	5.014305244	0.662847853	1.058541023	0.593998477	0.595495878
Mapkbp1	15.67741436	16.91863952	20.75851079	41.10508765	36.87047675	32.2807206	19.79360748	19.79875163	42.12766354	38.73297836	36.78221338	40.12153475
Ubr1	89.64921433	101.3328039	39.83039259	98.80305473	99.43135021	78.70138333	100.8377918	95.63365672	101.6734957	99.2141632	110.1638714	105.9238292
Epb42	0.063989446	0.179033222	0.194611039	0.377110896	1.189370218	1.370149431	0	0	0.147299523	0.240577505	1.873379812	1.339865725
Adal	25.01987352	28.73483219	11.02795886	24.04081961	24.08474691	20.55224147	25.14497367	22.53852666	28.8338816	28.86930064	30.11115356	30.07254182
Pdia3	639.7664846	650.6962468	653.89309	659.7555124	823.5794073	934.60633	588.4568581	587.6042032	682.3650397	705.8544007	706.5840345	693.9015714
Frmd5	6.334955189	6.176646172	10.31438505	20.78823814	6.898347263	8.330508542	8.768503638	8.012549617	21.87397915	20.78589646	10.41781944	9.453497057
Spg11	25.27583131	28.46628236	19.20162249	44.68764117	36.27579164	28.00585437	31.20555706	29.87905599	46.47299946	43.01525795	38.88405415	35.5064417
Duox1	0.959841695	0.447583056	1.03792554	1.131332688	0.951496174	0.712477704	1.225011538	1.344040581	1.399345467	1.539696034	0.456921905	0.223310954
Gatm	2.239630622	3.043564781	10.2495147	10.13485533	3.627579164	3.78161243	2.385548784	2.429611819	10.86333981	9.47875371	3.244145528	3.498538281
Terb2	0.70388391	0.268549834	0.908184847	0.565666344	0.475748087	0.274029886	0.644742915	0.67202029	0.994271779	1.058541023	0.045692191	0.446621908
Sema6d	0.191968339	0.179033222	3.567869043	6.88227385	17.30533667	13.4822704	0.128948583	0.103387737	8.396072803	7.987173177	12.61104459	14.66408599
Fbn1	7.614744115	8.325044841	21.53695495	49.68436054	123.4566286	90.70389235	8.252709306	6.771896773	41.98036402	45.85407252	98.74082375	94.68384454
Slc12a1	0	0.179033222	0.194611039	0.424249758	0.059468511	0.328835863	0	0.103387737	0.405073688	0.144346503	0.228460953	0.148873969
Slc24a5	1.151810034	0.71613289	0.778444155	2.545498547	1.486712772	1.150925522	0.644742915	1.292346712	2.651391412	2.357659552	2.969992385	2.679731449
Cep152	28.60328252	32.67356309	11.67666232	16.40432397	14.62925368	16.3869872	29.98054553	28.53501541	17.34451882	17.9470819	18.64241374	19.50248999
Galk2	42.29702404	36.16471092	54.16673911	43.98055824	47.5153402	55.408843	37.84640908	34.01456547	36.8617056	36.71212731	43.49896539	40.56815666
Secisbp2l	54.07108216	60.60274578	34.12180212	83.86003548	106.9243826	87.57995164	59.25187385	57.12172469	84.73405053	88.29194446	132.0504307	120.8112262
Atp8b4	0.063989446	0.268549834	0.194611039	0.141416586	0.178405533	0.274029886	0.128948583	0.051693868	0.073649761	0.096231002	0.685382858	0.223310954
Gabpb1	61.36587905	67.67455806	51.57192526	52.41841453	58.93329429	59.62890325	56.86632506	56.55309214	57.29951439	55.52528823	56.38416312	55.82773853
Sppl2a	26.74758857	27.2130498	45.47411271	63.77888027	83.96953737	73.33039756	24.95155079	22.59022053	68.42062837	72.51006011	99.33482223	85.97471733
Zfp661	10.62224809	9.667794009	6.292423585	8.437856296	9.277087699	9.042986246	9.413246553	10.28707983	9.022095775	7.890942175	9.732436584	9.527934042
Mall	0.447926124	0.358066445	17.2555121	19.04410024	10.88273749	10.19391177	0.580268623	0.516938685	16.68167096	17.36969589	10.1436663	9.379060072
Fbln7	0.127978893	0.358066445	2.335332464	2.262665376	0.773090642	0.931701613	0.322371457	0.310163211	1.767594274	1.732158038	0.639690668	0.669932862
Gm14005	0.255957785	0.089516611	0.194611039	0.141416586	0.118937022	0.328835863	0.322371457	0.310163211	0.147299523	0.048115501	0.228460953	0.074436985
Anapc1	333.3850155	355.2914298	176.2527307	299.6617457	326.0658452	258.8486305	369.5021643	355.2919582	309.2921731	308.9977479	333.4159144	325.959556
Mertk	1.535746712	2.327431891	2.335332464	6.693718403	4.400669806	4.603702089	1.611857286	2.688081162	7.770049831	7.265440661	6.945212962	6.17826973
Zc3h6	1.91968339	2.416948502	8.043922933	7.259384746	9.217619188	8.111284633	3.159240281	3.049938241	7.917349354	7.746595672	9.595360013	9.453497057
Ckap2l	86.19378423	92.20210953	70.83841809	77.2605948	45.01766274	48.88693171	91.61796816	88.55159674	79.79951651	84.68328188	52.68309569	54.26456185
Stk35	68.53269704	67.40600823	40.4142257	68.44562761	59.34957387	49.10615562	91.2955967	89.37869863	86.02292135	80.54534879	66.66490599	76.29790932
Atrn	18.30098166	23.1848023	25.8183978	53.87971925	68.03197646	53.54543977	21.21204189	20.21230258	48.71931719	48.25984757	67.80721076	67.88653005
Ubox5	33.08254376	30.79371425	27.11580473	30.21601054	26.04720777	24.77230172	35.65428318	35.61707539	28.57610744	27.52206661	25.03932041	26.57400354
Ptpra	33.01855432	34.19534548	72.2655657	92.62786381	87.18083696	89.93660867	40.55432933	39.85597261	93.20377309	89.35048548	92.80083898	94.31165962
4930402H24Rik	12.15799481	12.62184218	38.46811532	54.63394105	65.29642496	60.28657497	12.76590971	11.78620202	44.52128079	45.42103301	54.32801455	56.9442933
Ebf4	0.575905017	0.179033222	14.33634652	22.90948693	43.11467039	44.44764755	0.45132004	0.310163211	18.92798869	16.21492386	47.3371094	44.36444288
Smox	8.446606918	11.1895764	52.80446183	40.39800473	36.69207122	38.25457212	12.76590971	16.64542566	43.89525781	41.76425493	26.31870175	32.97558422
4921508D12Rik	0.063989446	0	0	0	0	0.054805977	0	0	0.036824881	0.096231002	0	0
Gpcpd1	33.33850155	34.3743787	53.71264668	57.93366139	59.5279794	53.43582782	33.59110585	31.22309657	65.58511256	65.43708145	59.3998477	59.32627681
Mcm8	36.09004774	36.61229398	22.70462118	26.02065182	22.59803414	21.97719688	33.65558014	31.94681073	30.19640219	29.10987815	26.59285489	25.82963369
Hao1	0	0.089516611	0	0.047138862	0	0.109611954	0	0	0	0.048115501	0.045692191	0
4930545L23Rik	0	0	0	0	0.059468511	0.054805977	0	0.051693868	0	0.096231002	0.045692191	0
Plcb4	39.54547784	47.44380393	7.654700856	19.27979455	16.53224603	13.26304649	42.68198094	44.61180851	20.84288249	19.87170194	17.18026364	22.25665843
Pak7	0.255957785	0.179033222	0.583833116	0.565666344	0.832559152	0.767283681	0.193422874	0.155081605	0.883797137	0.625501514	0.82245943	0.967680801
Mkks	45.68846469	43.59458965	36.45713458	38.60672797	34.61067334	37.87093028	41.26354653	40.11444195	40.58101855	41.95671693	37.01067434	39.30272792
Slx4ip	8.702564703	12.89039201	2.854295234	10.7947994	10.82326898	7.453612906	11.3474753	11.94128362	10.42144124	10.29671723	12.24550706	12.50541343
Snap25	0.063989446	0.089516611	0	0.047138862	0.118937022	0.054805977	0.064474291	0.103387737	0	0.048115501	0.182768762	0.074436985
Tasp1	17.14917162	16.65008968	18.68265972	13.71740884	12.60732431	12.55056879	17.3435844	16.59373179	13.25695706	12.94306979	9.503975632	9.97455595
Esf1	187.23312	207.0519217	169.4413444	91.21369795	124.3486563	154.169214	171.6305639	175.3456019	100.642399	117.0168986	103.5841959	104.8072745
Sel1l2	0	0	0.064870346	0.047138862	0	0.274029886	0.128948583	0	0	0	0.045692191	0
Pcsk2	0.191968339	0.179033222	5.708590469	5.185274819	1.189370218	1.370149431	0.257897166	0.103387737	4.198036402	3.560547079	1.142304763	1.414302709
Dzank1	3.263461764	3.491147837	3.762480082	4.383914165	4.579075338	3.452776567	3.417137447	2.73977503	3.60883831	4.186048593	4.477834673	4.391782097
Dtd1	29.69110311	28.28724914	23.02897291	16.02721308	10.70433196	12.93421063	27.78841962	29.77566825	16.64484608	18.38012141	6.899520771	11.09111072
Rrbp1	206.7499012	221.2850629	234.765783	250.5430515	281.6428676	312.4488763	245.4536276	242.4442433	227.5409379	241.1067759	311.8492004	294.3982745
Slc24a3	0	0.179033222	1.297406925	2.875470581	6.363130665	5.919045543	0	0.051693868	2.025368439	1.924620043	11.46873982	13.84527915
Rin2	8.830543596	9.399244175	34.57589454	45.34758523	50.90504532	48.39367791	11.283001	8.684569908	52.14403109	53.8893612	56.79539284	56.57210837
Ralgapa2	25.78774688	31.24129731	23.02897291	57.36799504	40.37911889	30.30770542	33.59110585	30.91293336	60.94517758	62.59826689	50.94679245	43.02457716
Nkx2-2os	0.063989446	0	0.194611039	0	0.297342554	0.054805977	0.064474291	0.103387737	0.036824881	0	0	0
Pax1	0.255957785	0.268549834	0.51896277	0.377110896	0.237874044	0.60286575	0.064474291	0.155081605	0.552373211	0.384924009	0.456921905	0.074436985
Syndig1	2.047662283	2.23791528	6.097812546	5.373830267	6.779410241	5.535403702	2.514497367	2.946550504	4.087561759	3.223738572	7.813364582	8.113631332
Nanp	0.511915571	0.179033222	0.194611039	0.188555448	0.416279576	0.383641841	0.322371457	0.361857079	0.110474642	0.096231002	0.228460953	0.148873969
Acss1	3.967345674	3.938730893	6.941127047	7.636495642	3.032894055	2.849910817	6.18953198	7.392223195	8.653846968	8.083404179	2.924300194	3.051916373
LOC100125594	0	0	0	0	0.059468511	0.054805977	0	0	0	0	0	0
Scrt2	0.191968339	0.447583056	0.259481385	0.377110896	0.416279576	0.548059772	0.773691497	0.465244816	0.073649761	0.240577505	0.182768762	0.521058893
Defb36	0	0	0.259481385	0.047138862	0	0.109611954	0	0	0.110474642	0.096231002	0	0
Hck	82.22643856	75.55201985	1.03792554	1.17847155	0.416279576	0.548059772	105.4154665	113.3129597	1.399345467	1.251003028	0.548306286	0.446621908
Gm14164	1.215799481	0.71613289	0.129740692	0.047138862	0	0.054805977	1.225011538	0.516938685	0.110474642	0.192462004	0.045692191	0
Tpx2	358.1489312	357.4398285	223.2837317	280.6176454	153.8450377	175.1050973	360.9270836	344.4879397	283.7725308	287.3457724	171.4370989	175.4479729
Ttll9	2.6235673	2.148398669	0.778444155	0.754221792	0.773090642	0.822089659	1.869754452	1.912673134	0.662847853	0.577386013	0.456921905	0.595495878
Defb20	0	0	0	0.047138862	0	0.054805977	0	0	0	0.144346503	0	0
Bpifb3	0.063989446	0	0.064870346	0	0	0.109611954	0	0	0	0	0.045692191	0
Nol4l	7.038839098	9.309727564	56.30746053	105.1196622	111.6223949	108.7898648	10.18693805	8.167631223	89.26351086	89.15802348	106.5084961	106.6681991
Dnmt3b	216.9882126	211.4382356	65.90827177	83.81289662	35.44323249	30.91057117	277.0460304	277.3376045	84.54992612	85.5012454	36.2339071	36.92074441
Efcab8	0.319947232	0.268549834	0	0	0.237874044	0.219223909	0.128948583	0.155081605	0.036824881	0.144346503	0.228460953	0.074436985
Asxl1	179.6183759	192.9978137	98.66779662	198.3603313	152.8935415	122.875001	225.2087001	222.7488794	196.5712133	190.9704237	172.0310974	164.1335513
Cbfa2t2	129.8985761	142.8685115	56.76155295	100.1229429	94.31705827	87.52514567	140.7473782	132.3363034	98.46973103	99.0698167	100.2029738	98.03350885
Raly	416.6992746	372.9262022	560.3500508	344.3493868	368.0506139	428.692354	366.6652955	405.8485616	342.7659897	344.6513341	304.6755265	326.182867
Uqcc1	34.36233269	36.97036042	38.20863393	34.74134129	40.55752443	42.03618455	30.43186557	35.30691218	37.2299544	37.19328233	40.89451053	39.37716491
Rbm39	563.4910645	553.6602402	675.0408229	527.5310045	640.4758623	692.8571644	481.6229572	509.856625	563.8625735	577.9152833	634.8472953	612.6908211
Ggt7	1.087820588	1.432265779	8.562885703	7.542217918	3.092362566	2.301851044	0.45132004	0.827101896	7.21767662	6.399361642	2.421686098	2.977479388
Myh7b	4.543250691	3.670181059	18.68265972	15.17871356	5.590040023	5.919045543	4.642148985	5.996488746	13.5515561	13.27987829	4.614911244	5.433899883
Phf20	210.7812363	235.6077207	143.9472983	133.3558406	187.1474038	183.2163819	212.3783161	195.2477413	135.2946118	137.6584486	218.0431332	189.963185
Epb41l1	61.36587905	63.1987275	84.85041287	149.1944982	115.6662537	110.9821039	64.73218862	71.18245692	121.8167054	117.9792086	119.1195407	103.4674087
Ghrh	0	0	0	0	0	0.054805977	0	0	0	0.096231002	0	0
Dlgap4	65.14125638	58.81241355	135.7087643	110.4463536	112.3954856	128.4652107	72.01778356	71.28584466	101.7471454	102.6303638	100.7969723	107.6358799
Ndrg3	29.69110311	29.71951492	34.5110242	44.87619661	53.10538022	48.28406596	35.07401455	27.60452578	49.41898992	47.58623056	55.65308807	58.58190696
Soga1	33.21052265	37.95504315	69.99510359	135.3828116	139.6320636	111.9138055	35.13848884	32.72221876	120.6751341	117.3537071	168.1472612	167.4087786
Rbl1	28.79525086	29.62999831	17.70960452	29.36751102	22.30069158	19.45612192	29.14237974	32.30866781	43.19558508	44.65118499	19.69333412	24.26645701
Snhg11	37.30584722	38.67117604	83.74761699	141.1808917	79.15258799	75.57744263	36.87929471	30.39599468	137.7987036	140.4010321	105.2291148	87.76120496
Ctnnbl1	119.0843597	114.2231959	130.0001739	129.3961762	79.27152501	92.34807167	115.9892503	120.4467136	124.4312719	118.1235551	80.50963973	87.61233099
Tti1	66.80498199	69.01730723	56.04797915	86.45267289	49.47780106	47.35236434	68.72959469	65.75460073	91.69395298	84.34647337	56.20139436	58.20972204
Fam83d	53.17522992	54.51561622	78.16876721	77.21345594	49.65620659	53.38102184	52.86891899	52.26250105	72.9500887	69.76747655	40.02635891	43.17345113
4933416E03Rik	0	0	0	0	0	0.054805977	0.064474291	0	0	0	0	0
Chd6	65.58918251	85.39884708	57.79947849	110.7291868	120.364266	104.7342225	87.36266492	80.59074099	114.4517293	116.8244366	151.9265335	135.1031272
Plcg1	74.73967334	73.13507135	113.0690135	227.3507314	216.7032537	194.6160252	90.65085379	97.08108504	197.2340611	182.8870196	235.8173954	220.7800966
Zhx3	1.087820588	1.253232557	4.735535275	8.437856296	12.0126392	9.097792223	2.514497367	1.602509923	7.659575189	6.928632154	14.21027126	12.50541343
Jph2	1.663725605	0.805649501	5.968071854	4.148219855	6.601004709	8.001672678	1.031588663	0.568632553	4.234861282	4.5228571	4.660603435	3.498538281
L3mbtl1	0.319947232	0.358066445	0.648703462	1.41416586	1.248838729	0.712477704	0.386845749	0.620326422	0.883797137	0.962310021	0.502614096	0.669932862
Tox2	0.063989446	0.089516611	0.51896277	2.451220823	1.427244261	0.822089659	0.515794332	0.413550948	1.436170348	1.539696034	0.959536001	0.967680801
Ywhab	392.7672217	401.4820012	337.1960597	334.6859201	362.1037628	396.9596932	355.0599231	342.9888175	347.1113256	358.0755589	319.3884119	340.8469529
Svs4	0	0	0.064870346	0	0	0.054805977	0	0	0	0	0	0
Stk4	152.2948823	171.3347938	53.64777634	107.5237442	103.713083	92.07404178	162.4752145	151.7731979	108.8175225	108.6448014	115.0072436	106.5193251
Rims4	0.639894463	0.805649501	1.686629002	3.016887167	0.475748087	0.493253795	1.031588663	1.344040581	2.393617247	1.78027354	0.091384381	0.446621908
Rbpjl	0	0	0.129740692	0	0.059468511	0.054805977	0.064474291	0	0.147299523	0.096231002	0	0
Wfdc11	0	0	0	0	0	0.054805977	0.128948583	0	0	0	0.045692191	0
Cd40	0.511915571	0.71613289	7.200608432	6.033774335	2.67608299	2.740298862	0.257897166	0.258469342	6.70212829	5.100243113	2.010456384	1.488739694
Cdh22	0.063989446	0.089516611	1.686629002	2.262665376	0.535216598	0.383641841	0.128948583	0.258469342	1.472995229	1.251003028	0.502614096	0.669932862
Elmo2	42.23303459	45.83250493	62.40527308	84.47284069	88.31073867	84.0723691	47.25965564	42.54405377	78.98936914	71.16282608	87.04362297	92.82291992
Slc13a3	0.063989446	0.089516611	0.194611039	0.754221792	0.535216598	0.164417932	0.128948583	0.103387737	0.589198091	0.43303951	0.228460953	0.521058893
Eya2	0.191968339	0.358066445	4.281442851	4.242497579	2.200334903	0.657671727	0.064474291	0.103387737	3.682488072	3.849240085	1.507842288	2.084235572
Sulf2	221.2755055	218.7785978	158.4782558	270.3413735	229.6079205	235.9397321	249.1931365	251.6974457	231.9599236	213.7771712	233.4870936	235.6674936
Prex1	6.782881313	6.982295673	25.49404607	46.3846402	31.04256268	29.59522771	8.704029347	9.149814724	41.31751616	39.06978687	33.812221	36.84630743
Ddx27	242.7759594	229.8786575	82.77456179	97.43602773	81.70973396	96.78735582	244.228616	245.3390999	101.4893713	97.43388966	76.62580353	90.9619953
Kcnb1	5.503092386	6.624229228	4.670664929	8.814967192	5.946851089	6.357493361	8.381657889	8.94303925	7.254501501	6.591823646	7.859056772	7.667009424
Slc9a8	27.89939861	28.73483219	36.45713458	41.2936431	26.99870394	27.12895874	28.04631678	28.2248522	41.13339176	36.47154981	25.5876267	29.25373499
Atp9a	25.01987352	25.24368436	95.81350139	98.80305473	65.71270453	72.39869595	18.95544169	20.832629	70.81424562	62.9831909	52.77448007	56.05104948
Dpm1-adnp	0	0	0	0	0	0	0	0	0	0	0	0
Tshz2	0.767873356	1.074199334	5.51397943	7.919328814	43.29307593	47.18794641	0.644742915	0.67202029	8.72749673	9.190060704	59.99384618	59.25183982
Dok5	0.255957785	0.089516611	8.95210778	10.27627191	3.865453208	3.617194498	0.128948583	0.155081605	10.01636755	10.15237073	2.650147051	2.754168434
Bmp7	2.175641176	1.879848835	15.37427206	26.86915133	23.66846733	22.30603274	2.514497367	1.499122186	25.81424138	26.36729459	23.89701565	31.1146596
Cass4	1.91968339	2.327431891	0.194611039	0.424249758	0.416279576	0.274029886	2.578971658	2.481305688	0.294599046	0.577386013	0.091384381	0.223310954
Ppp4r1l-ps	2.175641176	2.327431891	4.216572505	7.966467676	7.433563861	7.782448769	2.901343116	2.06775474	8.138298638	7.939057676	8.224594297	8.113631332
Edn3	0.063989446	0.179033222	1.492017963	2.026971066	0.297342554	0.60286575	0	0	2.172667962	2.742583561	0.228460953	0.446621908
Gm14391	0	0	0	0	0	0	0	0	0	0	0	0
2210418O10Rik	0	0	0	0	0	0	0	0	0	0	0	0
Gm14296	0	0	0	0	0	0	0	0	0	0	0	0
Phactr3	1.087820588	0.895166112	2.465073157	2.781192857	0.65415362	0.657671727	1.418434412	0.982183501	1.399345467	1.299118529	0.731075049	0.818806832
Sycp2	1.087820588	2.23791528	7.524960163	7.35366247	1.902992348	2.959522771	1.418434412	2.016060871	6.959902455	8.372097186	1.233689145	1.26542874
Taf4	74.547705	80.47543346	55.46414603	77.16631708	50.54823426	48.39367791	91.94033962	87.82788258	69.78314896	71.9326741	54.32801455	57.16760425
Gmeb2	38.20169947	37.23891026	27.44015646	37.89964504	51.85654149	40.83045305	35.97665463	37.27127919	39.03437356	37.86689934	49.11910483	46.82086338
Col20a1	0.255957785	0.447583056	7.200608432	7.542217918	8.147185992	8.76895636	0.90264008	0.361857079	6.554828767	5.244589616	8.315978678	8.932438164
Zbtb46	1.791704498	2.058882057	4.735535275	8.76782833	12.78572984	11.12561338	2.385548784	2.636387293	10.45826612	8.372097186	13.20504307	12.80316137
Dnajc5	114.541109	116.0135281	98.79753731	170.454125	215.692289	200.8091006	120.4379764	121.480591	171.5671193	155.7979925	230.6541778	227.1072403
Myt1	0.063989446	0.089516611	0.129740692	0.094277724	0.475748087	0.493253795	0	0.103387737	0	0.192462004	0.548306286	0.893243816
Fam171a1	10.30230086	11.27909301	74.21167609	93.28780788	109.4815285	104.3505807	14.3132927	13.54379355	91.62030322	91.99683804	106.3257274	115.7495112
Acbd7	1.599736159	1.969365446	0.973055194	0.801360654	0.773090642	0.822089659	1.676331578	1.860979266	1.362520586	1.202887527	0.731075049	1.339865725
Nmt2	127.3389982	128.7248869	135.9033754	138.3525599	147.3035015	150.8260494	143.0684527	143.7606483	162.3608991	167.5862902	159.8769747	148.2040365
Rpp38	22.58827456	23.90093519	11.2225699	8.437856296	11.18008005	14.13994213	20.3738761	19.64367003	8.985270895	10.63352574	9.229822489	9.676808011
Meig1	0.063989446	0	0.129740692	0	0	0.109611954	0	0.051693868	0.110474642	0	0.091384381	0
Dclre1c	16.89321384	16.56057307	8.887237434	14.33021404	15.34287581	14.03033018	20.30940181	19.90213937	14.17757908	14.86768983	16.9061105	19.20474205
Suv39h2	48.24804255	51.83011788	28.54295234	31.15878778	25.80933373	28.82794403	51.06363883	52.46927652	38.11375154	39.74340388	29.28869413	31.85902945
Cdnf	0.447926124	0.268549834	0.51896277	0.518527482	0.416279576	0.931701613	0.709217206	0.465244816	0.294599046	0.240577505	0.502614096	0.595495878
1700080N15Rik	0	0	0	0	0	0	0	0	0.036824881	0	0	0
Prpf18	56.69464946	53.35190027	50.01503695	62.41185327	69.04294114	68.8911134	54.48077628	51.59048076	68.38380349	67.409817	73.19888924	72.12943817
Sephs1	155.3663757	150.6564566	114.8205128	155.4639668	132.7337163	126.0537477	155.6409396	164.334808	163.6865948	168.1636762	150.3729991	161.5282568
Ucma	0.255957785	0.089516611	0.648703462	0.848499516	0.118937022	0.219223909	0.257897166	0.310163211	0.51554833	0.240577505	0.091384381	0.074436985
Mcm10	236.0570676	234.0859383	66.94619731	71.22682047	48.76417893	51.02436482	243.0036045	234.4833875	81.05156246	73.47237013	44.77834673	47.63967021
Cdc123	121.0680325	119.5046759	119.6209185	106.4395504	97.64729488	108.7898648	111.4760499	113.1578781	111.7266881	104.6030993	85.21593535	98.03350885
Sec61a2	46.45633805	48.24945343	45.99307548	53.40833063	54.0568764	53.43582782	42.68198094	40.47629903	59.28805795	59.71133683	48.70787511	51.51039341
Dhtkd1	24.63593684	28.8243488	6.811386355	29.08467785	16.82958858	12.22173293	33.65558014	27.96638286	27.72913518	26.75221859	17.27164802	16.00395171
Gm10857	1.535746712	1.432265779	0.648703462	0.94277724	0.475748087	0.438447818	1.353960121	1.602509923	0.626022972	0.529270512	0.502614096	0.372184924
Echdc3	0.383936678	0.537099667	2.594813849	1.696999032	2.735551501	2.301851044	0.45132004	0.413550948	2.356792366	2.550121557	1.416457907	1.712050648
5031426D15Rik	0.063989446	0	0.064870346	0	0.118937022	0.164417932	0	0.051693868	0	0	0	0.074436985
1700061F12Rik	0	0	0	0	0	0.054805977	0	0.051693868	0	0	0	0
Gata3	2.6235673	3.133081392	42.61981748	45.81897385	200.4683502	221.9642079	1.740805869	1.757591529	50.96563491	48.16361657	223.7089649	195.6948328
4930412O13Rik	0.191968339	0	2.594813849	4.855302785	12.13157622	12.2765389	0	0.103387737	4.787234493	4.186048593	12.10843049	10.57005183
9230102O04Rik	0	0	0.259481385	0.565666344	0.594685109	0.876895636	0	0	0.294599046	0.192462004	0.959536001	0.521058893
Atp5c1	301.198324	291.7346359	285.0403014	191.4780574	223.1258529	244.3250466	279.3026306	264.3624435	214.6522297	226.7683565	195.5625755	207.3070024
Kin	30.58695535	29.62999831	42.81442851	30.35742712	38.41665803	46.74949859	26.30551091	27.2426687	28.09738399	30.16841917	37.74174938	39.37716491
Itih2	0.063989446	0	0.194611039	0	0.416279576	0.548059772	0	0.051693868	0.036824881	0.240577505	0.548306286	0.223310954
Mir467c	0	0	0	0	0	0	0	0	0	0	0	0
Mir466m	0	0	0	0	0	0	0	0	0	0	0	0
Mir669f	0	0	0	0	0	0	0	0	0	0	0	0
Mir669e	0	0	0	0	0	0	0	0.051693868	0	0	0.045692191	0
Mir669b	0	0	0	0	0	0	0	0	0	0	0	0.074436985
Mir669d	0	0	0	0	0	0	0	0	0	0	0	0
Mir669l	0	0	0	0	0	0	0	0	0	0	0	0
Mir669d-2	0	0	0	0	0	0	0	0	0	0	0	0
Mir297a-2	0	0	0	0	0	0	0	0	0	0	0	0
Mir466o	0	0	0	0	0	0	0	0	0	0	0	0
Mir466b-4	0	0	0	0	0	0	0	0	0	0	0	0
Mir466b-6	0	0	0	0	0	0	0	0	0	0	0	0
Mir466b-5	0	0	0	0	0	0	0	0	0	0	0	0
Mir466b-7	0	0	0	0	0	0	0	0	0	0	0	0
Mir466b-1	0	0	0	0	0	0	0	0	0	0	0	0
Mir669a-3	0	0	0	0	0	0	0	0	0	0	0	0
Mir669k	0	0	0	0	0	0	0	0	0	0	0	0
Mir467a-2	0	0	0	0	0	0	0	0	0	0	0	0
Mir467a-4	0	0	0	0	0	0	0	0	0	0	0	0
Mir467a-5	0	0	0	0	0	0	0	0	0	0	0	0
Mir467a-7	0	0	0	0	0	0	0	0	0	0	0	0
Mir467a-8	0	0	0	0	0	0	0	0	0	0	0	0
Mir467a-9	0	0	0	0	0	0	0	0	0	0	0	0
Mir467a-1	0	0	0	0	0	0	0	0	0	0	0	0
Mir466b-8	0	0	0	0	0	0	0	0	0	0	0	0
Mir466e	0	0	0	0	0	0	0	0	0	0	0	0
Mir669a-2	0	0	0	0	0	0	0	0	0.036824881	0	0	0
Mir669a-1	0	0	0	0	0	0	0	0	0	0	0	0
Mir669a-4	0	0	0	0	0	0	0	0	0	0	0	0
Mir669a-5	0	0	0	0	0	0	0	0	0	0	0	0
Mir669a-6	0	0	0	0	0	0	0	0	0	0	0	0
Mir669a-7	0	0	0	0	0	0	0	0	0	0	0	0
Mir669a-8	0	0	0	0	0	0	0	0	0	0	0	0
Mir669a-9	0	0	0	0	0	0	0	0	0	0	0	0
Mir669a-10	0	0	0	0	0	0	0	0	0	0	0	0
Mir669a-11	0	0	0	0	0	0	0	0	0	0	0	0
Mir669a-12	0	0	0	0	0	0	0	0	0	0	0	0
Mir669g	0	0	0	0	0	0	0	0	0	0	0	0
Mir669j	0	0	0	0	0	0	0	0	0	0	0	0
Mir467b	0	0	0	0	0	0.054805977	0	0	0	0	0	0
Mir466c-2	0	0	0	0	0	0	0	0	0	0	0	0
Gm25285	0	0	0	0	0	0	0	0	0	0	0	0
Mir466c-1	0	0	0	0	0	0	0	0	0	0	0	0
Mir467a-3	0	0	0	0	0	0	0	0	0	0	0	0
Mir467a-6	0	0	0	0	0	0	0	0	0	0	0	0
Mir467a-10	0	0	0	0	0	0	0	0	0	0	0	0
Mir669p-1	0	0	0	0	0	0	0	0	0	0	0	0
Mir669p-2	0	0	0	0	0	0	0	0	0	0	0	0
Mir466b-2	0	0	0	0	0	0	0	0	0	0	0	0
Mir466b-3	0	0	0	0	0	0	0	0	0	0.048115501	0	0
Mir466p	0	0	0	0	0	0	0	0	0	0	0	0
Mir467d	0	0	0	0	0	0	0	0	0	0	0	0
Mir466	0	0	0	0	0	0	0	0	0	0	0	0
Mir669c	0	0	0	0	0	0.054805977	0	0	0	0	0	0
Mir297b	0	0	0	0	0	0	0	0	0	0	0	0
Mir669m-1	0	0	0	0	0	0.109611954	0	0	0	0	0	0
Mir669m-2	0	0	0	0	0	0	0	0	0	0	0	0
Mir466n	0	0	0	0	0.059468511	0	0	0	0	0	0	0
Mir669o	0	0	0	0	0	0	0	0	0	0	0	0
Mir466g	0	0	0	0	0	0	0	0	0	0	0	0
Mir297c	0	0	0	0	0	0	0	0	0	0	0	0
Mir297a-3	0	0	0	0	0	0	0	0	0	0	0	0
Mir466l	0	0	0	0	0	0	0	0	0	0	0	0
Mir669i	0	0.089516611	0	0.047138862	0	0.054805977	0.128948583	0.103387737	0.036824881	0	0	0
Mir669h	0.063989446	0	0	0	0	0	0	0.103387737	0	0	0.045692191	0.074436985
Gm13293	0.063989446	0	0	0.047138862	0.059468511	0	0	0	0.036824881	0	0	0
Rbm17	192.2882863	182.5243702	128.7027669	126.0021781	108.1137528	136.7409132	180.1411703	189.0444771	117.1399456	117.0650141	101.0254333	107.8591908
Il2ra	0	0	0	0.047138862	0.118937022	0.109611954	0.128948583	0.051693868	0	0	0	0
Il15ra	0.063989446	0	0.389222077	0.377110896	0.237874044	0.328835863	0.128948583	0.103387737	0.184124404	0.336808507	0.228460953	0.223310954
Ankrd16	13.18182595	13.24845846	26.53197161	23.47515327	29.91266098	28.38949622	13.15275546	13.90565063	20.51145856	19.48677793	24.6280907	25.97850766
E030013I19Rik	0	0.179033222	0.648703462	0.518527482	0.297342554	0.054805977	0.064474291	0.103387737	0.294599046	0.288693006	0.228460953	0.148873969
Pter	4.927187369	5.460513283	8.887237434	8.579272882	7.968780459	6.795941179	3.675034613	3.463489189	9.537644105	9.238176205	5.98567696	6.476017669
C1ql3	0.127978893	0.089516611	0.259481385	0.329972034	0.059468511	0.164417932	0	0.103387737	0.294599046	0.240577505	0.182768762	0.074436985
Trdmt1	14.39762543	15.48637374	9.730551935	14.09451973	11.35848558	10.3583297	13.73302408	13.90565063	15.72422407	16.16680836	10.78335697	13.39865725
Hacd1	3.199472317	3.849214281	3.243517312	2.168387652	5.649508534	6.741135202	3.223714573	2.843162767	3.498363668	2.646352559	4.066604958	4.242908128
Stamos	0.063989446	0.089516611	0.778444155	0.282833172	0.297342554	0.548059772	0.128948583	0.206775474	0.294599046	0.577386013	0.456921905	0.297747939
Tmem236	0	0	0	0.094277724	0.178405533	0.164417932	0	0.051693868	0.036824881	0.048115501	0.319845334	0.074436985
Mir511	0	0	0	0	0	0	0	0	0	0	0	0
Slc39a12	0	0	0.064870346	0.047138862	0.118937022	0.054805977	0	0.103387737	0.036824881	0	0.091384381	0
Gm13315	0.511915571	0.268549834	0	0	0.059468511	0.054805977	0	0.310163211	0.184124404	0.096231002	0.045692191	0
Arl5b	32.76259653	40.64054148	11.15769955	50.7214155	53.87847086	33.21242221	33.9779516	33.29085131	52.03355645	50.28069862	64.83721837	59.47515078
Mir6419	0	0	0	0	0	0	0	0	0	0	0	0
H2afb1	0	0	0.064870346	0	0	0.054805977	0	0	0	0	0	0
Gm17762	0.70388391	0.358066445	0.713573809	1.084193826	1.30830724	1.260537477	0.644742915	0.361857079	0.773322495	0.577386013	0.82245943	1.26542874
Skida1	3.071493425	2.595981725	13.03893959	22.43809831	25.03624308	23.1281224	2.707920241	2.481305688	16.93944513	17.36969589	23.89701565	27.31837339
Mir7655	0	0	0.194611039	0.047138862	0.237874044	0.328835863	0	0	0.110474642	0.048115501	0.137076572	0
Commd3	21.56444342	18.70897174	150.0451108	87.72542216	118.4612737	127.0950612	14.50671558	14.52597705	86.83306873	86.55978642	93.71468279	95.27934042
Bmi1	15.16549878	13.96459135	60.52403304	63.68460255	108.5300324	102.3775655	11.41194959	11.63112041	67.50000635	74.72337316	100.8426645	98.48013076
Gm3363	0	0	0.129740692	0	0.237874044	0.164417932	0	0	0.036824881	0	0.045692191	0.074436985
Carlr	0	0	0	0	0.059468511	0.054805977	0	0	0	0	0.045692191	0
Spag6	0.127978893	0.089516611	0	0.047138862	0.237874044	0.219223909	0	0.051693868	0.073649761	0	0.137076572	0.074436985
4930426L09Rik	0	0.089516611	0.129740692	0.329972034	0.118937022	0.438447818	0.128948583	0	0.110474642	0	0.274153143	0.148873969
Msrb2	13.88570986	11.27909301	13.7525134	8.720689468	12.0126392	11.78328511	13.41065262	11.57942654	10.23731684	9.382522708	9.001361536	8.039194348
Ptf1aos	0	0	0	0	0	0	0	0.051693868	0	0	0	0.074436985
Ptf1a	0	0	0.389222077	0.329972034	0.118937022	0.164417932	0	0.051693868	0.110474642	0.144346503	0.228460953	0.148873969
Gm3230	0.127978893	0.358066445	0.843314501	0.329972034	0.416279576	0.219223909	0.515794332	0.568632553	0.552373211	0.529270512	0.319845334	0.297747939
Otud1	11.96602647	10.47344351	14.79043894	14.99015811	8.266123013	8.220896587	13.66854979	14.78444639	14.72995229	14.72334333	9.732436584	7.071513547
Gm13375	2.175641176	1.969365446	9.016978126	8.390717434	9.693367275	9.37182211	2.514497367	2.222836345	7.291326382	8.179635182	7.493519248	8.411379271
Thnsl1	30.39498702	29.54048169	23.15871361	23.61656986	24.20368393	25.15594356	27.9173682	28.53501541	30.56465099	29.92784166	26.13593299	23.67096113
Mir3967	0	0	0	0	0	0	0	0	0	0	0	0
Pdss1	32.82658598	30.43564781	12.39023613	11.03049371	9.277087699	9.645851996	30.49633986	30.34430081	12.18903552	11.69206676	8.544439631	9.304623088
Mastl	74.80366278	85.04078063	23.54793568	43.46203075	27.47445203	24.11462999	78.65863558	72.62988524	45.36825304	44.50683849	31.20776614	30.74247468
Yme1l1	458.6763514	467.4557437	219.3266406	273.3582607	275.993359	267.9464228	415.0210141	437.3301275	305.6465099	308.5165928	293.526632	273.4814818
Spopl	19.77273892	17.09767274	10.57386644	13.24602022	17.42427369	15.94853938	16.5698929	15.45646668	14.10392931	14.81957433	17.31734021	16.67388457
Hnmt	0	0	0.194611039	0.188555448	0.178405533	0.109611954	0.064474291	0	0.294599046	0.336808507	0.456921905	0.744369847
Tbpl2	0	0	0	0	0.059468511	0	0	0	0	0	0.045692191	0.074436985
Il1f9	0	0	0	0	0	0.054805977	0	0	0	0	0	0
Il1f6	0	0	0	0	0	0.054805977	0	0	0.036824881	0	0	0
Il1f8	0	0	0	0	0	0	0	0	0	0	0.091384381	0
Il1f5	0	0	0	0	0	0	0	0	0	0	0.045692191	0
Il1rn	0.063989446	0	0	0	0.178405533	0	0	0.103387737	0.184124404	0	0.137076572	0
Il1f10	0	0	0	0.047138862	0.059468511	0	0	0	0	0	0	0
Pax8	1.215799481	1.074199334	1.167666232	0.801360654	0.059468511	0.164417932	2.321074492	2.429611819	1.399345467	1.635927036	0.137076572	0.446621908
Arrdc1	7.102828545	8.593594675	23.54793568	16.21576852	18.97045497	18.7984502	8.510606472	8.426100565	14.47217812	13.80914881	12.38258364	13.77084217
Zmynd19	90.2891088	86.74159625	68.37334493	68.63418306	55.30571513	56.23093266	102.2562263	100.6996558	71.8085174	72.70252211	60.03953837	70.11963959
Dph7	25.21184186	25.78078402	27.05093438	21.35390448	26.2256133	23.01851044	26.04761375	26.2604852	25.48281746	24.63513655	19.41918098	25.68075972
Mrpl41	33.65844878	26.13885047	52.4801101	24.46506937	33.24289759	39.56991557	24.113385	28.27654607	25.11456865	25.11629156	26.45577832	31.56128151
Nsmf	2.047662283	2.058882057	47.67970448	45.3947241	33.59970865	37.59690039	2.19212591	2.016060871	40.98609224	31.17884469	25.49624232	34.31544995
Mir7664	0	0	0.129740692	0	0	0.054805977	0	0	0.110474642	0.096231002	0	0
Entpd8	0.063989446	0.089516611	0.064870346	0.188555448	0.237874044	0.274029886	0.128948583	0	0.110474642	0.288693006	0.045692191	0.148873969
Noxa1	0.127978893	0	0.583833116	0.801360654	0.178405533	0.219223909	0.064474291	0	0.552373211	0.336808507	0.182768762	0.148873969
Ndor1	84.14612195	89.06902814	36.71661597	59.67779928	54.23528193	52.12048436	97.29170581	98.01157467	52.65957942	49.27027309	58.76015703	56.64654536
Ssna1	27.64344082	27.30256641	72.3953064	44.54622458	44.66085168	53.92908161	26.95025383	26.82911775	43.71113341	44.79553149	36.46236805	38.63279506
Tor4a	15.29347768	16.20250663	25.68865711	29.69748305	36.0379176	33.54125808	15.53830424	12.1480591	25.44599257	22.4218235	28.92315661	26.79731449
Stpg3	0.639894463	0.71613289	0.778444155	0.282833172	0.237874044	0.60286575	0.773691497	0.878795764	0.51554833	0.192462004	0.182768762	0.223310954
Nrarp	5.631071279	5.370996672	5.578849776	8.909244916	3.508642142	3.452776567	4.448726111	5.272774587	9.24304506	7.939057676	3.746759624	3.275227327
Nelfb	82.73835413	79.9383338	158.6728669	121.6654028	115.4878481	116.2982837	80.0125957	86.27706652	121.8535303	114.3224305	88.8713106	102.4252909
Fam166a	0.255957785	0.447583056	0.064870346	0.047138862	0.059468511	0.164417932	0.064474291	0.103387737	0.147299523	0.144346503	0.091384381	0
Tubb4b	474.0338186	445.4346573	333.3038389	210.050769	149.1470253	155.5941694	426.1750665	411.4831932	231.2602509	234.4187212	135.5687293	156.0943569
Slc34a3	2.11165173	1.879848835	2.919165581	2.262665376	0.297342554	0.438447818	1.289485829	1.344040581	1.951718678	1.443465032	0.365537524	0.297747939
Cysrt1	0.063989446	0.268549834	0.129740692	0.047138862	0	0.164417932	0.128948583	0.361857079	0.184124404	0.192462004	0	0
Rnf208	5.95101851	4.386313949	25.49404607	15.83865763	6.363130665	6.795941179	5.996109105	6.048182614	12.99918289	11.98075977	4.660603435	5.731647822
Tmem203	4.479261244	4.207280726	11.54692163	7.872189952	11.77476516	11.23522534	4.513200402	4.549060428	7.917349354	6.014437633	7.219366105	9.676808011
Tprn	31.99472317	27.66063286	24.78047226	27.15198451	22.12228605	22.74448056	38.491152	36.28909569	23.16284997	21.70009098	20.42440917	21.06566667
Tmem210	0	0	0	0	0	0.054805977	0.064474291	0	0	0	0.045692191	0
Lrrc26	0	0.089516611	0	0	0	0.164417932	0	0	0.036824881	0.048115501	0	0
Grin1os	0	0.268549834	0	0.047138862	0	0.054805977	0.064474291	0.103387737	0	0.048115501	0.045692191	0.074436985
Anapc2	116.5247818	100.0795713	244.3017239	222.4482897	232.4624091	241.3655238	109.9286669	111.2968989	195.8715405	183.6087521	219.4595912	224.9485678
Rnf224	0.127978893	0.089516611	0.973055194	1.225610412	0.713622131	1.096119545	0.709217206	0.206775474	1.362520586	0.91419452	0.548306286	0.595495878
Entpd2	0.319947232	0.268549834	2.075851079	1.367026998	0.832559152	1.205731499	0.580268623	0.258469342	1.509820109	0.962310021	0.319845334	0.223310954
AA543186	0.383936678	0.358066445	1.167666232	1.037054964	1.189370218	1.041313568	0.644742915	0.67202029	1.067921541	0.817963518	1.279381335	1.042117786
Uap1l1	19.38880224	15.75492357	92.50511373	55.24674625	60.24160153	71.90544215	19.47123602	22.33175119	48.71931719	53.60066819	47.10864844	43.69451002
Sapcd2	22.58827456	17.45573918	25.16969434	18.52557276	6.898347263	7.453612906	25.20944796	23.52071017	19.03846333	20.49720345	7.082289533	8.932438164
Npdc1	21.9483801	21.21543685	88.02905984	57.74510594	60.24160153	57.54627611	21.98573339	20.93601674	44.00573246	43.35206646	43.27050444	44.81106479
Fut7	0.191968339	0	0.194611039	0.377110896	0.297342554	0.109611954	0.193422874	0.206775474	0.110474642	0.144346503	0.045692191	0
Dpp7	23.99604238	23.9904518	40.99805882	31.91300957	37.82197292	39.24107971	23.01732205	22.33175119	30.15957731	26.27106358	35.50283205	35.95306361
Man1b1	93.48858112	84.23513113	111.3175141	123.6923739	136.658638	126.2181656	88.91004792	95.68535059	117.8396183	110.809999	125.425063	125.5007562
C8g	2.303620069	2.775014947	7.330349124	5.090997095	3.98439023	4.768120021	1.805280161	2.326224082	5.339607704	5.533282623	3.883836196	3.64741225
Mir3087	0	0	0	0	0	0	0	0	0	0	0	0
Clic3	0.255957785	0.089516611	0.778444155	0.518527482	1.070433196	1.370149431	0.128948583	0.310163211	0.736497614	0.288693006	1.370765716	0.744369847
BC029214	1.599736159	1.074199334	10.11977401	5.090997095	8.979745144	9.426628087	1.418434412	1.188958975	4.345335924	4.859665608	6.442598866	5.880521791
Lcn12	0	0	0	0	0	0	0	0.051693868	0	0	0.045692191	0
Fbxw5	35.0662166	28.37676575	44.63079821	39.17239431	45.61234785	44.00919973	34.23584876	33.44593292	38.73977451	36.27908781	36.91928995	45.62987162
Traf2	21.30848563	20.58882057	51.83140664	33.2328977	30.92362566	33.70567601	18.50412165	18.91995587	32.33224527	30.84203618	29.33438633	32.08234041
Edf1	79.7948396	69.28585706	158.1539041	74.10229105	72.25424073	91.52598201	80.97971007	82.29663865	70.66694609	74.72337316	58.53169608	63.42031096
Mamdc4	3.583408996	3.580664448	5.968071854	6.646579541	8.622934079	6.521911293	3.481611739	4.13550948	5.781506272	5.918206631	7.584903629	9.230186103
Ptgds	0.383936678	0.268549834	1.232536578	0.659944068	0.297342554	0.548059772	0.580268623	0.827101896	0.957446899	0.817963518	0.685382858	0.446621908
Lcn5	0	0.089516611	0.064870346	0	0	0.054805977	0.064474291	0.051693868	0	0	0	0
Tmem141	6.142986849	5.28148006	11.87127336	6.693718403	8.444528546	8.111284633	4.255303236	5.376162324	6.628478529	7.361671663	5.98567696	7.667009424
Phpt1	39.86542508	27.75014947	139.5361147	66.08868451	59.76585344	76.45433826	31.85029998	36.65095276	64.07529245	57.16121527	36.87359776	43.39676208
Gm996	3.007503978	2.327431891	2.984035927	4.808163923	1.486712772	1.534567363	2.127651618	2.274530214	2.688216292	2.935045565	1.416457907	1.488739694
Rabl6	94.5764017	93.36582548	126.8863972	111.1534366	116.4393443	132.466047	92.77850541	95.9955138	100.4950995	96.08665563	98.87790032	106.817073
Ccdc183	0.127978893	0.089516611	0.064870346	0.094277724	0.416279576	0.712477704	0	0.155081605	0.257774165	0.144346503	0.182768762	0.297747939
Lcn8	0	0	0	0	0	0.109611954	0	0	0	0.096231002	0	0.074436985
Lcn6	0	0	0	0	0	0.054805977	0	0	0	0	0	0
Lcn10	0	0	0	0	0	0	0	0	0	0	0	0
Obp2a	0	0	0	0	0	0.054805977	0	0	0	0	0	0
Fcna	0	0	0	0.047138862	0	0	0	0	0.036824881	0.144346503	0	0
Bmyc	23.48412681	20.23075413	37.68967116	28.42473378	25.39305415	29.43080978	18.37517307	18.868262	23.42062414	23.76905753	22.02363584	26.87175148
Obp2b	0	0	0	0	0	0	0	0	0	0	0	0.074436985
Lcn11	0	0	0	0.047138862	0.059468511	0	0.064474291	0	0.036824881	0	0	0
Gm13539	0	0	0	0	0.059468511	0	0	0	0	0	0.045692191	0
Glt6d1	0	0	0	0	0	0.054805977	0	0	0	0.048115501	0	0
Lcn3	0	0	0	0	0.118937022	0.109611954	0	0	0	0	0	0
Lcn9	0	0	0	0	0	0	0	0	0	0.048115501	0	0
Kcnt1	0.447926124	0.71613289	8.692626395	15.60296332	2.081397881	1.698985295	0.580268623	0.568632553	10.3109666	9.959908721	1.507842288	2.233109541
Sohlh1	0	0	0.51896277	0.518527482	0.118937022	0.164417932	0.064474291	0.051693868	0.810147376	0.43303951	1.050920382	0.893243816
Ubac1	96.43209565	91.21742681	107.165812	70.00121005	57.44658152	64.78066511	88.20083071	84.88133207	68.08920444	66.78431548	49.39325797	53.520192
C330006A16Rik	51.06357819	45.11637204	54.16673911	45.67755727	52.09441554	54.53194736	52.61102183	49.26425668	42.79051139	42.87091145	44.27573263	47.93741815
Lhx3	0.191968339	0	0.324351731	0.23569431	0.297342554	0.274029886	0	0.051693868	0.294599046	0.481155011	0.274153143	0.595495878
Ccdc187	0	0.089516611	0	0.047138862	0.059468511	0.109611954	0.257897166	0.465244816	0	0	0.091384381	0.074436985
Gpsm1	4.607240137	6.355679395	47.80944517	48.55302785	61.84725132	54.31272345	6.769800603	8.27101896	45.58920233	39.02167137	51.90632845	61.70826032
Dnlz	18.17300276	16.8291229	43.98209475	32.76150908	31.99405886	32.22591462	16.24752145	17.73099689	31.26432373	28.58060763	27.87223623	30.51916373
Inpp5e	13.75773096	13.69604151	28.478082	45.30044637	44.2445721	42.91308019	16.05409857	13.75056902	41.46481569	36.95270482	54.32801455	51.73370437
Snapc4	70.1324332	77.25283546	43.98209475	49.44866623	46.02862743	46.74949859	78.85205845	83.38220989	43.52700901	43.35206646	52.95724883	51.21264547
Pmpca	159.0777636	156.7435862	115.6638273	164.0432397	121.7320418	118.6549407	167.5042092	166.8678075	160.8879038	154.3064119	127.572596	134.8798163
[truncated: 22,496 more rows]
