# Supplementary material for: Cleavage of histone H2A during embryonic stem cell differentiation destabilizes nucleosomes to counteract gene activation
Source: J Biol Chem. 2026 Apr 9;302(6):111437. doi: 10.1016/j.jbc.2026.111437 (PMC13156748; doi:10.1016/j.jbc.2026.111437)
Supplement: Data S3 [file mmc6.xlsx]

## Sheet: Sheet1
	1,_MC_mECS_KD_d0_r1	2,_MC_mECS_KD_d0_r2	3,_MC_mECS_KD_d0_r3	4,_MC_mECS_KD_d2_r1	5,_MC_mECS_KD_d2_r2	6,_MC_mECS_KD_d2_r3	7,_MC_mECS_KD_d4_r1	8,_MC_mECS_KD_d4_r2	9,_MC_mECS_KD_d4_r3	10,_MC_mECS_SCR_d0_r1	11,_MC_mECS_SCR_d0_r2	12,_MC_mECS_SCR_d0_r3	13,_MC_mECS_SCR_d2_r1	14,_MC_mECS_SCR_d2_r2	15,_MC_mECS_SCR_d2_r3	16,_MC_mECS_SCR_d4_r1	17,_MC_mECS_SCR_d4_r2	18,_MC_mECS_SCR_d4_r3
Peptide	Ratio	Ratio	Ratio	Ratio	Ratio	Ratio	Ratio	Ratio	Ratio	Ratio	Ratio	Ratio	Ratio	Ratio	Ratio	Ratio	Ratio	Ratio
TKQTAR(H3_3_8)
H3_3_8 unmod	0.885102	0.985634	0.887666	0.867132	0.864595	0.982768	0.865818	0.867146	0.599768	0.882162	0.85668	0.858238	0.87099	0.852438	0.344476	0.888436	0.868711	0.878777
H3_3_8 K4me1	0.11049	0.000617	0.10749	0.130391	0.131732	0.005626	0.125647	0.130937	0.400167	0.102854	0.132066	0.126601	0.121877	0.136742	0.655334	0.092857	0.107329	0.099105
H3_3_8 K4me2	0.001236	0.009384	0.001054	0.000354	0.002662	0.007671	0.006023	0.000485	0	0.011293	0.007678	0.009838	0.005271	0.007822	0	0.004996	0.005274	0.004936
H3_3_8 K4me3	0.003173	0.004365	0.00379	0.002122	0.001011	0.003935	0.002512	0.001388	0	0.003692	0.003576	0.005323	0.001862	0.002999	0	0.001887	0.002504	0.002381
H3_3_8 K4ac	0	0	0	0	0	0	0	4.4e-05	6.5e-05	0	0	0	0	0	0.000189	0.011824	0.016182	0.014801
KSTGGKAPR(H3_9_17)
H3_9_17 unmod	0.236933	0.233044	0.212357	0.179146	0.189794	0.168696	0.173232	0.152222	0.193896	0.216228	0.230549	0.216118	0.212105	0.171692	0.214058	0.169138	0.188213	0.200808
H3_9_17 K9me1	0.164619	0.16706	0.146234	0.107346	0.111035	0.101165	0.105039	0.099475	0.130376	0.141021	0.12279	0.121536	0.087037	0.104428	0.103522	0.103112	0.103144	0.100694
H3_9_17 K9me2	0.188986	0.184111	0.236553	0.191491	0.165212	0.155849	0.212007	0.234226	0.191403	0.188156	0.150042	0.151472	0.107609	0.155482	0.123945	0.216614	0.207104	0.208817
H3_9_17 K9me3	0.11507	0.127411	0.120511	0.138258	0.134765	0.15269	0.173469	0.179025	0.200032	0.108675	0.120099	0.138388	0.113779	0.130887	0.110526	0.143939	0.162599	0.155604
H3_9_17 K9ac	0.004681	0.00357	0.003548	0.004855	0.004798	0.004429	0.003591	0.003366	0.003816	0.004832	0.005149	0.004963	0.006448	0.006551	0.008876	0.003483	0.004192	0.010392
H3_9_17 K14ac	0.1067	0.111328	0.102459	0.132616	0.148562	0.153145	0.113722	0.09863	0.093382	0.127646	0.147735	0.141361	0.222342	0.162522	0.2003	0.11416	0.117836	0.116948
H3_9_17 K9me1K14ac	0.085531	0.086805	0.07157	0.092409	0.099149	0.103838	0.076658	0.069634	0.069218	0.094788	0.09746	0.102065	0.100908	0.105174	0.103378	0.073878	0.070313	0.068182
H3_9_17 K9me2K14ac	0.06626	0.055447	0.077259	0.104298	0.095675	0.097943	0.097776	0.114941	0.075714	0.080763	0.07827	0.073189	0.083616	0.102551	0.077647	0.12726	0.10086	0.093473
H3_9_17 K9me3K14ac	0.023186	0.023009	0.023182	0.035261	0.035876	0.047846	0.033105	0.041278	0.034327	0.026304	0.037019	0.039175	0.042481	0.039597	0.033164	0.038892	0.036638	0.034144
H3_9_17 K9acK14ac	0.008034	0.008215	0.006327	0.014321	0.015133	0.014399	0.0114	0.007203	0.007835	0.011587	0.010888	0.011732	0.023675	0.021116	0.024585	0.009524	0.009102	0.010939
KQLATKAAR(H3_18_26)
H3_18_26 unmod	0.616214	0.607604	0.61604	0.544017	0.546607	0.552215	0.595775	0.601201	0.628196	0.596385	0.582505	0.587293	0.526455	0.530957	0.469355	0.59469	0.633084	0.622309
H3_18_26 K23me1	0.001973	0.000978	0.001855	0.001917	0.002084	0.001529	0.001608	0.001918	0.001087	0.002081	0.002032	0.002294	0.001852	0.001703	0.001438	0.00113	0.001049	0.000805
H3_18_26 K18me1	0.001006	0.002009	0.000874	0.001616	0.001556	0.002236	0.002144	0.002416	0.002196	0.000776	0.00095	0.000873	0.001852	0.002103	0.002103	0.001839	0.001497	0.00176
H3_18_26 K18me1K23me1	0.000528	0.000608	0.000494	0.001208	0.001391	0.001625	0.000266	0.00198	0.001385	0.000531	0.000532	0.000727	1e-06	0.001936	0.001375	0.001222	0.000984	0.00075
H3_18_26 K18ac	0.042696	0.049043	0.042482	0.060578	0.055255	0.05705	0.049794	0.041264	0.055696	0.051841	0.049771	0.05493	0.045997	0.061363	0.059809	0.055388	0.050072	0.048405
H3_18_26 K23ac	0.295408	0.298833	0.299817	0.322296	0.31997	0.318291	0.292792	0.298889	0.262496	0.299562	0.315862	0.301632	0.314744	0.31231	0.360376	0.301247	0.266952	0.274655
H3_18_26 K18acK23ac	0.042177	0.040925	0.038437	0.068368	0.073137	0.067055	0.057622	0.052332	0.048945	0.048825	0.048349	0.052251	0.109099	0.089629	0.105545	0.044484	0.046362	0.051315
KSAPATGGVKKPHR(H3_27_40)
H3_27_40 unmod	0.077948	0.094049	0.066815	0.054416	0.064977	0.079779	0.061211	0.049882	0.090869	0.067799	0.091054	0.090153	0.064671	0.061339	0.057503	0.042684	0.042351	0.044855
H3_27_40 K36me1	0.019592	0.021033	0.01453	0.011463	0.029884	0.0202	0.012368	0.03047	0.017876	0.014473	0.018878	0.057999	0.015333	0.01376	0.013033	0.008588	0.00853	0.013276
H3_27_40 K27me1	0.070278	0.082253	0.055647	0.045473	0.055706	0.069419	0.053655	0.044727	0.069189	0.064598	0.083249	0.084464	0.059687	0.050228	0.051813	0.034296	0.034058	0.031636
H3_27_40 K27me2	0.14752	0.150327	0.159739	0.16289	0.158811	0.161768	0.163228	0.16248	0.146066	0.176519	0.17354	0.137944	0.177904	0.171102	0.185943	0.174217	0.177102	0.179321
H3_27_40 K36me2	0.045317	0.04163	0.042978	0.037918	0.039017	0.034551	0.030334	0.031283	0.042968	0.039135	0.03664	0.078172	0.031758	0.032681	0.030021	0.029487	0.036365	0.036035
H3_27_40 K27me3	0.03891	0.045937	0.034539	0.040885	0.039014	0.054189	0.050759	0.048438	0.055108	0.039767	0.058151	0.059289	0.047241	0.048344	0.047051	0.052261	0.066307	0.058616
H3_27_40 K36me3	0.043446	0.041861	0.043081	0.035999	0.034324	0.034288	0.033474	0.031995	0.038888	0.038819	0.042947	0.036161	0.027732	0.032911	0.033693	0.029195	0.033339	0.035631
H3_27_40 K27me2K36me1	0.1083	0.097644	0.122622	0.113296	0.113864	0.10641	0.102888	0.099999	0.089604	0.113096	0.109739	0.081635	0.132253	0.122892	0.126202	0.096348	0.089356	0.090303
H3_27_40 K27me1K36me2	0.090283	0.086608	0.080828	0.081001	0.081978	0.083071	0.070014	0.063606	0.077944	0.078812	0.069778	0.067285	0.072015	0.073692	0.070017	0.061728	0.056529	0.057283
H3_27_40 K27me1K36me1	0.037624	0.043728	0.027736	0.023816	0.02835	0.031888	0.024155	0.020486	0.034598	0.028692	0.036926	0.035272	0.025909	0.024105	0.025315	0.014672	0.013894	0.01401
H3_27_40 K27me3K36me1	0.040246	0.046136	0.036771	0.038463	0.038754	0.048281	0.041453	0.039757	0.055312	0.03772	0.053688	0.052544	0.045087	0.045743	0.041704	0.04147	0.051553	0.045195
H3_27_40 K27me1K36me3	0.020182	0.023817	0.015384	0.016114	0.015673	0.021048	0.018144	0.016516	0.021512	0.017818	0.022054	0.023953	0.011121	0.014727	0.009498	0.01152	0.013368	0.011737
H3_27_40 K27me2K36me2	0.18659	0.15249	0.228991	0.254789	0.226043	0.176566	0.245055	0.263303	0.173679	0.210966	0.137881	0.129088	0.215159	0.226453	0.234187	0.291156	0.254985	0.270495
H3_27_40 K27me3K36me2	0.069989	0.067748	0.067005	0.079846	0.069686	0.072833	0.090405	0.095655	0.082898	0.068079	0.060446	0.060947	0.064854	0.076872	0.067798	0.100479	0.107999	0.097093
H3_27_40 K27ac	0.003775	0.00474	0.003333	0.00363	0.003919	0.005709	0.002858	0.001405	0.003488	0.003708	0.005029	0.005093	0.009274	0.005152	0.006222	0.011899	0.014266	0.014516
KSAPSTGGVKKPHR(H33_27_40)
H33_27_40 unmod	0.022905	0.023001	0.033891	0.054433	0.043013	0.026799	0.052859	0.064145	0.034428	0.035897	0.025515	0.035005	0.073053	0.053603	0.06586	0.053509	0.031859	0.035444
H33_27_40 K36me1	0.007261	0.008928	0.0114	0.01462	0.011249	0.006668	0.016667	0.012701	0.007635	0.011064	0.007474	0.008026	0.014841	0.009648	0.016409	0.010572	0.006921	0.005465
H33_27_40 K27me1	0.012383	0.01221	0.008668	0.011786	0.00939	0.002086	0.020882	0.011584	0.006469	0.011594	0.002032	0.005983	0.010345	0.003417	0.034008	0.005113	0.011476	0.007052
H33_27_40 K27me2	0.026788	0.022758	0.055464	0.086433	0.048491	0.029609	0.083941	0.083679	0.030634	0.056475	0.032398	0.041546	0.091199	0.079481	0.098657	0.122645	0.057637	0.068272
H33_27_40 K36me2	0.026402	0.028407	0.047041	0.059728	0.036009	0.054101	0.041733	0.044395	0.024277	0.041433	0.048246	0.080169	0.025896	0.032847	0.040255	0.052957	0.047782	0.039781
H33_27_40 K27me3	0.01341	0.010377	0.01798	0.027534	0.017115	0.011709	0.028878	0.03103	0.015826	0.017712	0.014632	0.019906	0.028919	0.024845	0.030788	0.033394	0.021587	0.022887
H33_27_40 K36me3	0.012525	0.011273	0.024994	0.012696	0.004924	0.007495	0.018716	0.019627	0.010853	0.023728	0.015442	0.016752	0.001895	0.015545	0.015832	0.025793	0.030009	0.025266
H33_27_40 K27me2K36me1	0.031132	0.018647	0.062781	0.09014	0.064584	0.02941	0.070969	0.075144	0.034798	0.057813	0.034489	0.033741	0.086092	0.074509	0.084675	0.097836	0.03477	0.066914
H33_27_40 K27me1K36me2	0.074252	0.097174	0.068295	0.110692	0.076032	0.054091	0.075607	0.086474	0.069164	0.067555	0.077249	0.048962	0.076867	0.079607	0.096622	0.100646	0.050997	0.067442
H33_27_40 K27me1K36me1	0.01007	0.00946	0.014818	0.020365	0.019236	0.011652	0.018953	0.016698	0.011478	0.015564	0.011667	0.015134	0.024823	0.021322	0.024289	0.016028	0.006767	0.008405
H33_27_40 K27me3K36me1	0.009016	0.010566	0.016948	0.023259	0.018952	0.012824	0.02415	0.021645	0.012797	0.023878	0.003678	0.022977	0.026755	0.025547	0.025121	0.033624	0.016059	0.019723
H33_27_40 K27me1K36me3	0.013162	0.01367	0.021127	0.029654	0.017102	0.012719	0.024315	0.025673	0.016648	0.022701	0.016045	0.025892	0.014232	0.020446	0.011239	0.025903	0.015678	0.018102
H33_27_40 K27me2K36me2	0.634974	0.577238	0.525428	0.350576	0.522664	0.587237	0.401339	0.366799	0.722966	0.501897	0.517413	0.486926	0.44366	0.432372	0.379185	0.332941	0.526703	0.479026
H33_27_40 K27me3K36me2	0.104486	0.154873	0.088267	0.099286	0.105801	0.150102	0.116613	0.135909	0.000232	0.11037	0.192544	0.156366	0.067444	0.118432	0.062738	0.082378	0.138144	0.131976
H33_27_40 K27ac	0.001234	0.001419	0.002899	0.008799	0.005438	0.003498	0.004379	0.004496	0.001793	0.002317	0.001176	0.002615	0.01398	0.008378	0.014322	0.006662	0.00361	0.004244
YRPGTVALR(H3_41_49)
H3_41_49 unmod	1	1	1	1	0.999996	1	1	0.999989	1	1	1	1	0.999992	1	1	1	1	1
H3_41_49 Y41ph	0	0	0	0	4e-06	0	0	1.1e-05	0	0	0	0	8e-06	0	0	0	0	0
YQKSTELLIR(H3_54_63)
H3_54_63 unmod	0.992132	0.996201	0.997612	0.999247	0.999763	0.999109	0.999362	0.972454	0.995344	0.999535	0.998648	0.998484	0.99739	0.99894	0.977145	0.999483	0.99977	0.999887
H3_54_63 K56me1	0.000104	0	0	3.5e-05	0	0	0.000267	8.9e-05	0	0	0	0	2.2e-05	0	0	0.000396	0.00023	2.7e-05
H3_54_63 K56me2	0.007408	0.002516	0.000317	6.8e-05	3e-05	2.2e-05	0.000371	0.018497	0.004133	0.000301	0.000168	5.2e-05	4.7e-05	1.8e-05	0.01891	7.7e-05	0	8.6e-05
H3_54_63 K56me3	0	0	0	0	0	0	0	0	0	1e-05	0	0	0	0	0	0	0	0
H3_54_63 K56ac	0.000355	0.001283	0.002072	0.000651	0.000208	0.000869	0	0.00896	0.000523	0.000154	0.001184	0.001463	0.00254	0.001041	0.003944	4.4e-05	0	0
EIAQDFKTDLR(H3_73_83)
H3_73_83 unmod	0.931806	0.916091	0.906851	0.89489	0.895555	0.889718	0.917689	0.911311	0.912993	0.924809	0.903649	0.874932	0.882556	0.902938	0.917893	0.886014	0.862148	0.87196
H3_73_83 K79me1	0.051874	0.07029	0.069504	0.07794	0.080131	0.09365	0.059755	0.052954	0.076329	0.074752	0.082773	0.115445	0.089392	0.063198	0.052823	0.06339	0.06403	0.068806
H3_73_83 K79me2	0.016229	0.013231	0.022926	0.026641	0.024146	0.015723	0.021832	0.033934	0.009897	5e-05	0.01294	0.008632	0.027003	0.029686	0.023741	0.034623	0.028848	0.030374
H3_73_83 K79me3	4.6e-05	7e-06	0	8.3e-05	0	0	0	5.8e-05	3.3e-05	0	0	4.9e-05	0.000154	0	0.000297	0	0.000148	0.00561
H3_73_83 K79ac	4.5e-05	0.000381	0.000718	0.000447	0.000168	0.000909	0.000723	0.001742	0.00075	0.000389	0.000638	0.000942	0.000895	0.004178	0.005246	0.015974	0.044826	0.023249
VTIMPKDIQLAR(H3_117_128)
H3_117_128 unmod	1	1	0.979229	0.999974	0.999942	0.99849	0.999855	0.999613	0.729672	0.999965	1	0.966144	0.999978	1	1	0.990769	0.485754	0.973526
H3_117_128 K122ac	0	0	0.020771	2.6e-05	5.8e-05	0.00151	0.000145	0.000387	0.270328	3.5e-05	0	0.033856	2.2e-05	0	0	0.009231	0.514246	0.026474
GKGGKGLGKGGAKR(H4_4_17)
H4_4_17 unmod	0.488808	0.494324	0.515178	0.447716	0.447103	0.461493	0.5329	0.554061	0.618711	0.40099	0.416098	0.417429	0.385645	0.413182	0.365075	0.465779	0.499332	0.515479
H4_4_17 K5ac	0.024393	0.023224	0.022584	0.022236	0.023825	0.024055	0.020903	0.019335	0.014572	0.024833	0.024312	0.024668	0.018551	0.021534	0.022357	0.016797	0.014735	0.014859
H4_4_17 K8ac	0.037224	0.036406	0.036162	0.038159	0.037529	0.039617	0.035029	0.032146	0.02684	0.033156	0.034298	0.03337	0.034013	0.035247	0.041137	0.036796	0.033933	0.031986
H4_4_17 K12ac	0.065905	0.06627	0.063595	0.072168	0.076682	0.077366	0.057107	0.055925	0.041309	0.069792	0.067452	0.07063	0.064193	0.077296	0.079146	0.052969	0.0477	0.046902
H4_4_17 K16ac	0.223849	0.213172	0.212917	0.210277	0.182136	0.175187	0.20298	0.192228	0.193222	0.220889	0.235945	0.208302	0.205599	0.18524	0.227629	0.229666	0.216248	0.220745
H4_4_17 K5acK8ac	0.004248	0.003434	0.0033	0.00461	0.006449	0.00585	0.00419	0.004562	0.003345	0.005575	0.005335	0.005646	0.005947	0.005865	0.005269	0.053613	0.052835	0.045892
H4_4_17 K5acK12ac	0.012811	0.010535	0.009959	0.015014	0.020822	0.019434	0.012113	0.011821	0.007589	0.01971	0.019039	0.018933	0.018794	0.021951	0.015987	0.005418	0.005208	0.004363
H4_4_17 K5acK16ac	0.008733	0.046416	0.015018	0.036002	0.009522	0.009017	0.007783	0.006822	0.005368	0.018024	0.013192	0.014374	0.008515	0.012912	0.034658	0.004484	0.004743	0.004267
H4_4_17 K8acK12ac	0.024439	0.007405	0.030968	0.012268	0.020174	0.021279	0.01381	0.014332	0.008285	0.011289	0.011016	0.010744	0.037425	0.013759	0.012717	0.033203	0.018183	0.031526
H4_4_17 K8acK16ac	0.024121	0.019897	0.0188	0.027857	0.035416	0.035673	0.025438	0.024336	0.020789	0.040349	0.038305	0.041709	0.036927	0.037053	0.035444	0.010156	0.007857	0.006784
H4_4_17 K12acK16ac	0.038882	0.032048	0.029771	0.050794	0.067311	0.063493	0.041493	0.040157	0.03131	0.076635	0.06999	0.076515	0.06834	0.072384	0.066118	0.036085	0.039714	0.028815
H4_4_17 K5acK8acK12ac	0.007944	0.007849	0.007243	0.007598	0.009302	0.008132	0.005793	0.006164	0.004078	0.008852	0.00723	0.008997	0.012197	0.010261	0.010202	0.006174	0.009852	0.005486
H4_4_17 K5acK8acK16ac	0.00535	0.005402	0.004858	0.007102	0.008097	0.008475	0.006146	0.005616	0.003826	0.008748	0.008128	0.009998	0.0136	0.012158	0.010547	0.006531	0.000747	0.005734
H4_4_17 K5acK12acK16ac	0.008768	0.008342	0.007408	0.0104	0.012675	0.011632	0.007425	0.006949	0.004367	0.016534	0.013711	0.01695	0.017891	0.017473	0.014591	0.008838	0.000191	0.008131
H4_4_17 K8acK12acK16ac	0.018527	0.018359	0.016505	0.026593	0.031868	0.029823	0.019631	0.018665	0.012245	0.032165	0.027082	0.033707	0.05298	0.04658	0.041511	0.023054	0.039757	0.02041
H4_4_17 K5acK8acK12acK16ac	0.005999	0.006917	0.005734	0.011206	0.01109	0.009476	0.00726	0.00688	0.004143	0.012461	0.008866	0.008028	0.019382	0.017105	0.017612	0.010437	0.008966	0.00862
KVLR(H4_20_23)
H4_20_23 unmod	0.215909	0.23462	0.197622	0.118693	0.12567	0.118591	0.107524	0.092415	0.117437	0.239605	0.278603	0.246162	0.115419	0.125961	0.10164	0.078309	0.095031	0.09251
H4_20_23 K20me1	0.190088	0.181559	0.147696	0.148506	0.184325	0.162414	0.122866	0.121793	0.130284	0.179235	0.20851	0.168195	0.253445	0.215656	0.276677	0.094312	0.104159	0.095907
H4_20_23 K20me2	0.556696	0.53869	0.616964	0.666848	0.640495	0.658445	0.699766	0.738149	0.648148	0.534331	0.468433	0.530493	0.596622	0.618023	0.575285	0.742786	0.675698	0.698655
H4_20_23 K20me3	0.037307	0.044886	0.037673	0.065943	0.049492	0.060471	0.069836	0.047636	0.104117	0.046587	0.044116	0.054889	0.034335	0.040247	0.046398	0.064836	0.09646	0.089594
H4_20_23 K20ac	0	0.000245	4.5e-05	9e-06	1.8e-05	7.8e-05	8e-06	7e-06	1.4e-05	0.000242	0.000337	0.000261	0.000179	0.000114	0	0.019756	0.028653	0.023334
DNIQGITKPAIR(H4_24_35)
H4_24_35 unmod	1	1	1	1	1	1	1	1	1	1	1	1	1	1	1	1	1	1
RGGVKR(H4_40_45)
H4_40_45 unmod	0.999098	0.999745	0.999958	0.999936	0.99996	0.999598	1	0.999921	0.999833	0.99997	0.999396	0.999211	0.99975	0.999629	0.999056	0.999623	0.999531	0.999682
H4_40_45 K44ac	0.000902	0.000255	4.2e-05	6.4e-05	4e-05	0.000402	0	7.9e-05	0.000167	3e-05	0.000604	0.000789	0.00025	0.000371	0.000944	0.000377	0.000469	0.000318
KTVTAMDVVYALKR(H4_79_92)
H4_79_92 unmod	1	1	1	1	1	1	1	1	1	1	1	1	1	1	1	1	1	1
unmod(H1_1_35)
H1_1_35 H11.SETAPVAQAASTATEKPAAAKKTKKPAKAAAPR	0.145155	0.220955	0.117895	0.003382	0.004442	0.117777	0.089452	0.128541	0.1036	0.13999	0.151561	0.219614	0.182974	0.178162	0.015151	0.013794	0.000979	0.006407
H1_1_35 H12.SEAAPAAPAAAPPAEKAPAKKKAAKKPAGVR	0.000818	0.000568	0.001042	0.000558	0.000208	0.000267	0	0	0	0.000669	0	0.000157	0.000304	0.00015	0.000917	0.000274	0.000139	0.000458
H1_1_35 H13.SETAPAAPAAPAPVEKTPVKKKAKKTGAAAGKR	0.203635	0.012736	0.217538	0.1817	0.000872	0.001856	0.001396	0.002881	0.012504	0.225676	0.018032	0.017005	0.001929	0.000397	0.002286	0.065089	0.003498	0.00277
H1_1_35 H14.SETAPAAPAAPAPAEKTPVKKKAR	0.632112	0.72793	0.657026	0.78364	0.924792	0.812911	0.851452	0.866574	0.702773	0.631682	0.8145	0.650403	0.560151	0.700081	0.86728	0.875405	0.966613	0.970611
H1_1_35 H15.SETAPAETAAPAPVEKSPAKKKTTKKAGAAKR	0.01828	0.037811	0.006499	0.03072	0.069684	0.06719	0.0577	0.002004	0.181123	0.001982	0.015907	0.112821	0.254643	0.121211	0.114366	0.045439	0.028771	0.019753
unmod(H1_54_81)
H1_54_81 H11.SGVSLAALKKSLAAAGYDVEKNNSR	0.010469	0.055161	0.01118	0.02032	0.028566	0.069346	0.022491	0.041359	0.052374	0.039456	0.153543	0.147214	0.05616	0.02405	0.013159	0.017549	0.009732	0.017626
H1_54_81 H1v234.SGVSLAALKKALAAAGYDVEKNNSR	0.053483	0.111955	0.014398	0.010411	0.147219	0.08178	0.100389	0.170909	0.03606	0.017427	0.061183	0.107772	0.205337	0.136029	0.036128	0.18205	0.121825	0.119944
H1_54_81 H15.GGVSLPALKKALAAGGYDVEKNNSR	0.933539	0.825068	0.963633	0.9527	0.819842	0.843362	0.873841	0.782123	0.895142	0.938667	0.766268	0.736111	0.731481	0.834769	0.950389	0.783875	0.858787	0.845346
H1_54_81 H1T.AGMSLAALKKALAAAGYDVEKNNSR	0.002509	0.007816	0.01079	0.016569	0.004373	0.005512	0.003279	0.005609	0.016424	0.00445	0.019006	0.008904	0.007022	0.005153	0.000324	0.016527	0.009656	0.017084
KGNYAER(H2A1_36_42)
H2A1_36_42 unmod	0.786654	0.795749	0.887517	0.762991	0.746198	0.901628	0.606552	0.916615	0.57792	0.790856	0.985278	0.969744	0.906097	0.902142	0.92817	0.539146	0.914725	0.74445
H2A1_36_42 K36ac	0.213346	0.204251	0.112483	0.237009	0.253802	0.098372	0.393448	0.083385	0.42208	0.209144	0.014722	0.030256	0.093903	0.097858	0.07183	0.460854	0.085275	0.25555
KGNYSER(H2A3_36_42)
H2A3_36_42 unmod	0.99999	1	0.999981	0.999897	0.999947	0.999987	0.999987	1	0.999325	0.999993	0.999833	0.999992	1	0.999994	0.999735	0.999984	0.999743	0.999984
H2A3_36_42 K36ac	1e-05	0	1.9e-05	0.000103	5.3e-05	1.3e-05	1.3e-05	0	0.000675	7e-06	0.000167	8e-06	0	6e-06	0.000265	1.6e-05	0.000257	1.6e-05
KGHYAER(H2AX_36_42)
H2AX_36_42 unmod	1	0.999384	0.999593	0.999985	1	1	1	0.999954	0.99998	0.999936	0.999965	0.999969	0.998413	0.999983	0.999984	0.999962	0.999243	0.999506
H2AX_36_42 K36ac	0	0.000616	0.000407	1.5e-05	0	0	0	4.6e-05	2e-05	6.4e-05	3.5e-05	3.1e-05	0.001587	1.7e-05	1.6e-05	3.8e-05	0.000757	0.000494
GKQGGKAR(H2A1_4_11)
H2A1_4_11 unmod	0.903818	0.910836	0.925195	0.849762	0.850443	0.847881	0.802282	0.83497	0.877358	0.886716	0.905967	0.899077	0.792361	0.814228	0.831048	0.870966	0.872844	0.878916
H2A1_4_11 K5ac	0.080342	0.073296	0.059652	0.127154	0.126683	0.132769	0.179821	0.147631	0.108507	0.086573	0.07212	0.083621	0.167106	0.164589	0.142639	0.11513	0.113842	0.107009
H2A1_4_11 K9ac	0.013277	0.013442	0.012008	0.017247	0.016095	0.014205	0.011326	0.010886	0.011502	0.017248	0.016085	0.014231	0.026496	0.014324	0.019403	0.010334	0.010459	0.011457
H2A1_4_11 K5acK9ac	0.002089	0.001816	0.001624	0.003596	0.00413	0.003995	0.004849	0.004106	0.002623	0.002313	0.002078	0.002545	0.006675	0.005632	0.005837	0.002871	0.00283	0.002616
H2A1_4_11 K9me1	0.000234	0.000336	0.000709	0.001214	0.000602	0.000734	0.000909	0.000514	4e-06	0.000636	0.000807	0.000176	0.003325	0.000701	0.000741	0.000635	7e-06	0
H2A1_4_11 K5me1	0.00024	0.000274	0.000812	0.001026	0.002046	0.000416	0.000812	0.001892	6e-06	0.006515	0.002944	0.000349	0.004038	0.000526	0.000333	6.4e-05	1.8e-05	2e-06
GKQGGKVR(H2AJ_4_11)
H2AJ_4_11 unmod	0.353703	0.005638	0.27255	0.133998	0.004066	0.003456	0.091952	0.003876	0.406292	0.006179	0.006918	0.005838	0.003613	0.003628	0.536161	0.004705	0.738796	0.396019
H2AJ_4_11 K5ac	0.158222	7.9e-05	0.072985	0.07112	0.000214	0.000408	0.07009	0.000273	0.059053	0.000228	0.000272	1e-06	0.000326	0.000372	0.059485	0	0.035154	0.340473
H2AJ_4_11 K9ac	0.06901	0.000284	0.025774	0.013607	0.000476	0.000448	0.013548	0.00031	0.060918	0.000454	0.000464	0.000569	0.000445	0.000481	0.139995	7.2e-05	0.013325	0.163917
H2AJ_4_11 K5acK9ac	0.007748	0.983878	0.000428	0.000627	0.974513	0.98947	0.000682	0.946595	0.003923	0.950402	0.975933	0.973895	0.960384	0.990764	0.003752	0.993761	0.002576	0.009485
H2AJ_4_11 K9me1	0.293125	0.008067	0.527552	0.312467	0.015609	0.005137	0.048325	0.019724	0.263369	0.02586	0.013051	0.016524	0.024247	0.003732	0.162238	0.001179	0.02903	0.003145
H2AJ_4_11 K5me1	0.118192	0.002053	0.100711	0.46818	0.005121	0.00108	0.775404	0.029221	0.206444	0.016877	0.003362	0.003174	0.010986	0.001023	0.098369	0.000282	0.181119	0.086961
GKTGGKAR(H2AX_4_11)
H2AX_4_11 unmod	0.907266	0.987429	0.982847	0.849075	0.854815	0.989074	0.800092	0.820117	0.873851	0.981234	0.975653	0.951701	0.956191	0.799296	0.821349	0.759069	0.708849	0.728536
H2AX_4_11 K5ac	0.050895	0.002494	0.007804	0.079622	0.087922	0.002438	0.126876	0.112728	0.069536	0.002445	0.008964	0.014545	0.00153	0.120071	0.13573	0.078445	0.075019	0.078865
H2AX_4_11 K9ac	0.037129	0.001337	0.00308	0.060688	0.048805	0.001159	0.056208	0.041315	0.046212	0.001083	0.006338	0.016529	0.002775	0.072784	0.037352	0.100426	0.153486	0.129049
H2AX_4_11 K5acK9ac	0.001189	0.006251	0.000874	0.003897	0.00371	0.00466	0.005289	0.003234	0.002706	0.002636	0.002136	0.001754	0.008947	0.006333	0.003512	0.060951	0.059663	0.057888
H2AX_4_11 K9me1	0.001199	0.000884	0.001592	0.004829	0.001306	0.000932	0.001863	0.009916	0.00172	0.00734	0.004617	0.010099	0.011682	0.000669	0.001497	0.000981	0.00025	0.001372
H2AX_4_11 K5me1	0.002323	0.001606	0.003803	0.001889	0.003442	0.001738	0.009671	0.012691	0.005975	0.005261	0.002291	0.005372	0.018876	0.000848	0.000562	0.000128	0.002731	0.004288
SGRGKQGGKAR(H2A1_1_11)
H2A1_1_11 unmod	0.202992	0.243778	0.241944	0.354617	0.316636	0.315856	0.428842	0.222064	0.290917	0.19896	0.20828	0.434106	0.167613	0.222586	0.040364	0.330144	0.488736	0.250053
H2A1_1_11 S1ac	0.018048	0.021157	0.017715	0.01394	0.021015	0.026777	0.02159	0.106673	0.007454	0	0.013065	0	0	0.03072	0.00542	0.007586	0.031397	0.006343
H2A1_1_11 K5ac	0.77896	0.735065	0.740341	0.631444	0.662348	0.657367	0.549568	0.671263	0.701629	0.80104	0.778655	0.565894	0.832387	0.746694	0.954216	0.66227	0.479867	0.743604
AGGKAGKDSGKAKAKAVSR(H2AV_1_19)
H2AV_1_19 unmod	0.893641	0.882967	0.912707	0.821068	0.826387	0.786337	0.785649	0.770604	0.872797	0.868853	0.859771	0.825161	0.748938	0.733527	0.760766	0.638846	0.683266	0.63932
H2AV_1_19 K4ac	0.035429	0.03252	0.026066	0.058019	0.06694	0.078501	0.108752	0.107564	0.0411	0.042619	0.043532	0.064639	0.094249	0.094939	0.077554	0.04412	0.029779	0.033802
H2AV_1_19 K7ac	0.022113	0.025012	0.0093	0.042789	0.046771	0.046156	0.035723	0.035236	0.02806	0.028874	0.02317	0.029637	0.019742	0.057153	0.063572	0.025499	0.026299	0.018066
H2AV_1_19 K11ac	0.037665	0.041829	0.044551	0.038576	0.038752	0.051256	0.019974	0.030658	0.043404	0.048965	0.056308	0.058879	0.083188	0.058919	0.053947	0.023806	0.019302	0.031117
H2AV_1_19 K15ac	0.00306	0.005044	0.003848	0.010933	0.005907	0.005398	0.01104	0.011075	0.002281	0.003955	0.003202	0.003598	0.01619	0.005113	0.005102	0.004407	0.000799	0
H2AV_1_19 K4acK7ac	0.004526	0.005332	0.00123	0.005243	0.008972	0.015383	0.015606	0.022734	0.000823	0	0.003937	0.003028	0.015814	0.015528	0.018052	0.094358	0.065725	0.092957
H2AV_1_19 K4acK11ac	0	6.3e-05	0	7.6e-05	0.001787	1.1e-05	0.001354	0.002772	0	0	6.1e-05	0	0	0.014939	0.005569	0	0.009026	0
H2AV_1_19 K4acK15ac	0.001374	7e-06	0.000629	9e-05	0.002387	3.2e-05	0.000698	0.003238	0.003724	0	0	0	0.000309	0.007666	0.003102	0.001521	0.002281	0.000155
H2AV_1_19 K7acK11ac	0	0.002569	3e-05	0.015376	0.00018	0.009634	0.0142	0.000172	0.001853	0.003611	0.006026	0.009345	0.012311	0.000991	0.001434	0.019337	0.060369	0.066218
H2AV_1_19 K7acK15ac	0.000149	4.2e-05	0	0.0001	0	0.000848	7.1e-05	0.000344	0.000802	0.001775	0	0	2e-06	2.9e-05	0.003118	0.013055	0.021665	0
H2AV_1_19 K11acK15ac	0.002043	0.002886	0.00164	0.007728	0.001698	0.006444	0.003483	0.014087	0.00491	0.001346	0.003994	0.005712	0.009256	0.010731	0.007258	0.094548	0.04601	0.076703
H2AV_1_19 K7acK11acK15ac	0	0	0	0	0	0	0	0	0	0	0	0	0	0	0	0.005223	0.012654	0.005085
H2AV_1_19 K4acK11acK15ac	0	0	0	0	0	0	0	0	0	0	0	0	0	8e-06	0	0.008877	2e-05	0.000228
H2AV_1_19 K4acK7acK15ac	0	0	0	0	0.000108	0	0.001797	0.000902	0	0	0	0	0	5e-05	0.000139	0.006008	0.002477	0.018595
H2AV_1_19 K4acK7acK11ac	0	0	0	0	0.00011	0	0.001654	0.000614	0	0	0	0	0	0.000407	0.000157	0.002651	0.00459	0.004948
H2AV_1_19 K4acK7acK11acK15ac	0	0.001727	0	0	0	0	0	0	0.000246	0	0	0	0	0	0.000228	0.017741	0.015738	0.012806
AGGKAGKDSGKAKTKAVSR(H2AZ_1_19)
H2AZ_1_19 unmod	0.855372	0.886975	0.892106	0.819009	0.803145	0.81186	0.75986	0.747209	0.856677	0.850653	0.87779	0.839102	0.648642	0.745657	0.754195	0.973313	0.630633	0.606262
H2AZ_1_19 K4ac	0.026358	0.022479	0.026199	0.048292	0.030927	0.058008	0.074393	0.069712	0.045846	0.025253	0.042813	0.04984	0.088072	0.060716	0.065252	0.011122	0.032659	0.02838
H2AZ_1_19 K7ac	0.043497	0.041717	0.024718	0.046862	0.058036	0.06045	0.080529	0.085755	0.044132	0.044314	0.02358	0.04015	0.115	0.089493	0.072891	0.004045	0.033763	0.037884
H2AZ_1_19 K11ac	0.046212	0.034199	0.042987	0.059901	0.071818	0.039185	0.035137	0.039265	0.036938	0.054541	0.045072	0.045165	0.079232	0.052061	0.057662	0.002013	0.013938	0.020662
H2AZ_1_19 K15ac	0.004641	0.003165	0.006372	0.00488	0.004274	0.004387	0.011674	0.00822	0.003503	0.004599	0.003984	0.004958	0.006481	0.006786	0.005554	0.001032	0.000892	0.002047
H2AZ_1_19 K4acK7ac	0.005802	0.00379	0.00242	0.00717	0.01392	0.010872	0.016092	0.023349	0.005829	0.006917	0.001479	0.007066	0.026687	0.020237	0.016144	0.001708	0.122299	0.158064
H2AZ_1_19 K4acK11ac	0.003173	0.001519	0.000897	0.001628	0.002928	0.003338	0.001839	0.005421	0	0.002088	0.00279	0.003552	0.007695	0.004468	0.003337	6.4e-05	0.000859	0.002923
H2AZ_1_19 K4acK15ac	0.001241	0.000386	0.000371	0.003487	0.001134	0.000469	0.006734	0.000877	0	0.000286	3.4e-05	0.000232	0.003959	0.000474	0	0.000669	0	0
H2AZ_1_19 K7acK11ac	0.00063	0.000214	8.9e-05	1e-06	0.001402	0.002164	0	0.001076	4.4e-05	0.000676	2.9e-05	0.003104	0.012141	0.004774	0.009476	0	0.008133	0.007996
H2AZ_1_19 K7acK15ac	0.00557	0.000713	0.000428	0.000555	0.002486	0.000887	0.001231	0.002601	0	0.001888	0	0.000454	0.002144	0.003191	0.002356	0.00116	9.9e-05	0
H2AZ_1_19 K11acK15ac	0.003438	0.001626	0.001008	0.001798	0.003552	0.00223	0.002123	0.004842	0.004451	0.004464	0	0.001858	0.007933	0.003334	0.005279	0.001558	0.102692	0.078264
H2AZ_1_19 K7acK11acK15ac	9.5e-05	0.000302	6e-06	9e-06	0.000177	9e-06	0.00061	0.001246	0	8e-06	0	0	0.000114	0.000216	0.000172	0.000197	0.006338	0.015414
H2AZ_1_19 K4acK11acK15ac	0.001096	0.000307	0.000175	0.000431	0.001181	6e-06	0.001768	0.001732	0.000995	0.0008	0.0002	0.00041	0.000116	0.000535	0.000961	0.000275	0	0
H2AZ_1_19 K4acK7acK15ac	0.001386	0.000824	0.001431	0.002746	0.001808	0.000965	0.00433	0.003323	0.001334	0.001283	0.000123	0.000617	0.000827	0.001523	0.001868	0.000413	1.3e-05	1e-06
H2AZ_1_19 K4acK7acK11ac	0.001488	0.001785	0.000793	0.00321	0.003211	0.005169	0.003546	0.005241	0.000253	0.002148	0.002106	0.003491	0.000957	0.006516	0.004852	0.000695	0.013368	0.008238
H2AZ_1_19 K4acK7acK11acK15ac	0	0	0	2.2e-05	0	0	0.000131	0.000131	0	8.2e-05	0	0	0	1.9e-05	0	0.001737	0.034314	0.033866
AKAKTR(H2A1_12_17)
H2A1_12_17 unmod	0.694404	0.69771	0.688201	0.654089	0.672478	0.678858	0.630483	0.638402	0.656621	0.686885	0.663579	0.685433	0.674799	0.645909	0.655468	0.601065	0.557741	0.596926
H2A1_12_17 K13ac	0.000294	0.001983	0.002161	0.002121	0.000309	0.002467	0.002975	0.002495	0.000329	0.002028	0.002195	0.003055	0.00032	0.000345	0.002684	0.002612	0.002502	0.000399
H2A1_12_17 K15ac	0.283708	0.282566	0.289256	0.319426	0.309172	0.308401	0.351489	0.350229	0.313537	0.291644	0.312328	0.296858	0.319435	0.344812	0.326038	0.324877	0.355211	0.311145
H2A1_12_17 K13acK15ac	0.00027	0.000255	0.000205	0.000373	0.000389	0.000843	0.000583	0.00057	0.000316	0.000274	0.002728	0.000362	1e-06	0.000449	0.000102	0.059766	0.062201	0.050237
H2A1_12_17 K15me1	0.003911	0.002629	0.00281	0.022947	0.016523	0.008424	0.013262	0.007265	0.002611	0.002861	0.002501	0.00175	0.005193	0.007584	0.014882	0.010826	0.003339	0.006554
H2A1_12_17 K13me1	0.017413	0.014856	0.017367	0.001044	0.001128	0.001008	0.001208	0.00104	0.026586	0.016307	0.016669	0.012542	0.000253	0.000902	0.000826	0.000854	0.019006	0.03474
AKAKSR(H2A3_12_17)
H2A3_12_17 unmod	0.291189	0.290302	0.298339	0.330677	0.315868	0.314461	0.359729	0.356192	0.323376	0.300681	0.32102	0.304171	0.321785	0.34838	0.33443	0.321802	0.354471	0.315037
H2A3_12_17 K13ac	0.000174	0.000154	0.000143	0.000264	1.7e-05	0.000336	0.000399	7.2e-05	0.00021	0.00016	0.001441	0.00033	5e-06	0.000227	1e-06	0.00324	0.003497	0.007818
H2A3_12_17 K15ac	0.000101	0.000105	6.6e-05	0.000118	1.2e-05	0.000513	0.000191	5.1e-05	0.000115	0.000118	0.001274	3.8e-05	3.1e-05	0.000225	1.6e-05	0.055286	0.057549	0.042491
H2A3_12_17 K13acK15ac	0.000486	0.000322	0.00031	0.000325	0.000485	0.00055	0.000247	0.000138	0.000439	0.000433	0.001298	0.000503	0.00027	0.0001	0.000282	0.031077	0.035072	0.033889
H2A3_12_17 K15me1	0.69735	0.700319	0.690248	0.65827	0.672787	0.675895	0.627822	0.633984	0.657347	0.689238	0.669147	0.687883	0.667604	0.642672	0.656701	0.580002	0.54135	0.586143
H2A3_12_17 K13me1	0.0107	0.008799	0.010894	0.010347	0.01083	0.008245	0.011612	0.009563	0.018514	0.009369	0.00582	0.007076	0.010304	0.008395	0.00857	0.008592	0.00806	0.014621
DNKKTR(H2A1_72_77)
H2A1_72_77 unmod	0.99968	0.999664	0.999977	0.999887	0.999771	0.999233	0.999324	0.999876	0.999287	0.999691	0.999309	0.999993	0.999444	0.99944	0.999337	0.999284	0.999212	0.999964
H2A1_72_77 K74ac	0.00032	0.000336	2.3e-05	0.000113	0.000229	0.000767	0.000676	0.000124	0.000713	0.000309	0.000691	7e-06	0.000556	0.00056	0.000663	0.000716	0.000788	3.6e-05
HLQLAIR(H2A_82_88)
H2A_82_88 unmod	1	1	1	1	1	1	1	1	1	1	1	1	1	1	1	1	1	1
unmod(H2A_1_88)
H2A_1_88 H2A14s.HLQLAIR	0.392591	0.73534	0.608857	0.777478	0.809707	0.873342	0.813318	0.76966	0.826675	0.753478	0.853461	0.866956	0.852329	0.840381	0.371209	0.838062	0.798851	0.813502
H2A_1_88 H2AZ.AGGKAGKDSGKAKTKAVSR	0.404363	0.176944	0.232285	0.094538	0.109635	0.056829	0.064973	0.087089	0.069944	0.174738	0.092744	0.084795	0.079765	0.084678	0.303325	0.062414	0.05032	0.057974
H2A_1_88 H2AX.GKTGGKAR	0.203046	0.087716	0.158858	0.127984	0.080659	0.069828	0.121709	0.143251	0.103382	0.071784	0.053794	0.048249	0.067906	0.074941	0.325467	0.099524	0.150829	0.128524
unmod(H2B_1_29)
H2B_1_29 1C.PEPAKSAPAPKKGSKKAVTKAQKKDGKKR	0.375368	0.31215	0.495095	0.377054	0.48149	0.586819	0.476501	0.451821	0.415812	0.297428	0.535802	0.374996	0.282394	0.301386	0.525673	0.302565	0.000358	0.477256
H2B_1_29 1H.PEPAKSAPAPKKGSKKALTKAQKKDGKKR	0.027033	0.026502	0.025201	0.032205	0.0433	0.052964	0.024779	0.035163	0.01764	0.019035	0.044038	0.037127	0.027444	0.031432	0.044894	0.012491	0.002455	0.028523
H2B_1_29 2B.PDPAKSAPAPKKGSKKAVTKVQKKDGKKR	0.038869	0.039334	0.039747	0.040659	0.063116	0.089425	0.055198	0.070964	0.037877	0.023639	0.075173	0.048984	0.056374	0.046715	0.057292	0.058763	0.000303	0.048144
H2B_1_29 1B.PEPSKSAPAPKKGSKKAISKAQKKDGKKR	0.006528	0.007041	0.008675	0.005588	0.012029	0.012519	0.005969	0.00561	0.006933	0.00614	0.013148	0.007629	0.008185	0.010008	0.015111	0.00723	0.23032	0.009124
H2B_1_29 3B.PDPSKSAPAPKKGSKKAVTKAQKKDGKKR	0.480845	0.573311	0.337143	0.479869	0.302925	0.086586	0.379134	0.346565	0.466805	0.597638	0.256321	0.42719	0.552081	0.52865	0.268415	0.548277	0.712436	0.364903
H2B_1_29 1M.PEPTKSAPAPKKGSKKAVTKAQKKDGKKR	0.023949	1.6e-05	0.030391	0.021174	0.025836	0.031147	2.2e-05	0.021764	2e-05	0.018739	1.6e-05	0.025313	0.014713	0.000154	0.000157	0.004564	0.012867	0.002093
H2B_1_29 1P.PEPVKSVPAPKKGSKKAVTKAQKKDGKKR	0.001905	0.001414	0.000613	4.4e-05	0.000557	0.000985	0.001683	0.012911	0.002906	4.5e-05	0.001106	0.001226	0.001517	0.005524	0.014976	0.013464	0.040863	0.012674
H2B_1_29 2E.PELAKSAPAPKKGSKKAVTKAQKKDGKKR	0.045503	0.040232	0.063136	0.043407	0.070747	0.139556	0.056715	0.055202	0.052008	0.037336	0.074396	0.077535	0.057292	0.07613	0.073483	0.052648	0.000398	0.057282
