# Supplementary material for: Cleavage of histone H2A during embryonic stem cell differentiation destabilizes nucleosomes to counteract gene activation
Source: J Biol Chem. 2026 Apr 9;302(6):111437. doi: 10.1016/j.jbc.2026.111437 (PMC13156748; doi:10.1016/j.jbc.2026.111437)
Supplement: Data S4 [file mmc7.xlsx]

## Sheet: summary (4)
chr	start	end	Annotation	NearestGene	Distance.to.TSS	In.KD.0.K9ac.rep1	In.KD.2.K9ac.rep1	In.KD.2.K9ac.rep2	In.KD.4.K9ac.rep1	In.KD.4.K9ac.rep2	In.scr.0.K9ac.rep1	In.scr.2.K9ac.rep1	In.scr.2.K9ac.rep2	In.scr.4.K9ac.rep1	In.scr.4.K9ac.rep2	scr.0	scr.2	scr.4	KD.0	KD.2	KD.4	log2FC.KD.0_vs_scr.0	FDR.KD.0_vs_scr.0	DBA.KD.0_vs_scr.0	log2FC.KD.2_vs_scr.2	FDR.KD.2_vs_scr.2	DBA.KD.2_vs_scr.2	log2FC.KD.4_vs_scr.4	FDR.KD.4_vs_scr.4	DBA.KD.4_vs_scr.4	log2FC.scr.4_vs_scr.2	FDR.scr.4_vs_scr.2	DBA.scr.4_vs_scr.2	log2FC.KD.4_vs_KD.2	FDR.KD.4_vs_KD.2	DBA.KD.4_vs_KD.2	RNA.KD.Day0_vs_scr.Day0.FDR	RNA.KD.Day0_vs_scr.Day0.log2FC	RNA.KD.Day0_vs_scr.Day0.DEG	RNA.KD.Day2_vs_scr.Day2.FDR	RNA.KD.Day2_vs_scr.Day2.log2FC	RNA.KD.Day2_vs_scr.Day2.DEG	RNA.KD.Day4_vs_scr.Day4.FDR	RNA.KD.Day4_vs_scr.Day4.log2FC	RNA.KD.Day4_vs_scr.Day4.DEG	RNA.scr.Day2_vs_scr.Day0.FDR	RNA.scr.Day2_vs_scr.Day0.log2FC	RNA.scr.Day2_vs_scr.Day0.DEG	RNA.scr.Day4_vs_scr.Day0.FDR
chr1	3667800	3671599	Intergenic	Xkr4	-8121	0	0	0	0	0	0	0	1	0	0	11.4963	9.77439	2.65233	12.5642	10.3458	7.24096	0.00801323	NA	Same	0.0110929	1	Same	0.585053	0.840095	Same	-0.845112	0.532055	Same	-0.271152	NA	Same	NA	0.0145677	Same	NA	-0.271785	Same	NA	-0.328345	Same	0.25412	-1.1031	Same	0.801871
chr1	3981600	3986599	Intergenic	Xkr4	-322521	0	0	0	0	0	0	1	1	1	0	5.74815	16.8791	16.5188	11.779	15.2969	10.0924	0.415469	NA	Same	-0.135267	1	Same	-0.559121	0.834959	Same	0.0150923	0.995178	Same	-0.408761	NA	Same	NA	0.0145677	Same	NA	-0.271785	Same	NA	-0.328345	Same	0.25412	-1.1031	Same	0.801871
chr1	4137800	4141999	Intergenic	Rp1	210495	0	0	0	0	0	0	1	1	0	0	11.4963	21.1847	5.41762	11.779	10.8397	10.18	-0.0351504	NA	Same	-0.681574	1	Same	0.480958	0.874286	Same	-1.24662	0.272474	Same	-0.0840868	NA	Same	NA	-0.743659	Same	NA	-0.449386	Same	NA	0.863021	Same	NA	0.299239	Same	0.736728
chr1	4468400	4473399	Intergenic	Sox17	16535	0	0	0	0	0	0	0	0	0	1	3.19342	7.44927	6.79026	6.28211	7.42261	11.4338	0.307299	NA	Same	-0.0308243	1	Same	0.479563	0.878031	Same	-0.087151	0.966033	Same	0.423237	NA	Same	1	0.790811	Same	0.956245	0.0248699	Same	0.299701	-0.606419	Same	2.84782e-30	5.96735	Up	2.13142e-31
chr1	4481200	4484199	exon	Sox17	4735	0	0	0	0	0	0	0	0	0	1	19.1605	1.23942	13.647	8.6379	9.41666	16.3893	-0.686908	NA	Same	1.45786	0.665319	Same	0.159808	0.97118	Same	1.8522	0.0664989	Same	0.554145	NA	Same	1	0.790811	Same	0.956245	0.0248699	Same	0.299701	-0.606419	Same	2.84782e-30	5.96735	Up	2.13142e-31
chr1	4485400	4487999	exon	Sox17	735	0	0	0	1	0	0	0	0	0	0	10.8576	9.78712	12.0384	17.2758	6.67254	27.4258	0.320158	NA	Same	-0.358762	1	Same	0.821765	0.668796	Same	0.260603	0.867891	Same	1.44113	NA	Same	1	0.790811	Same	0.956245	0.0248699	Same	0.299701	-0.606419	Same	2.84782e-30	5.96735	Up	2.13142e-31
chr1	4508400	4512399	Intergenic	Sox17	-22965	0	0	0	0	0	0	0	0	0	1	1.91605	6.51626	18.9981	14.1347	8.63262	6.86915	1.17403	NA	Same	0.259857	1	Same	-1.09514	0.491788	Same	1.12501	0.31762	Same	-0.229986	NA	Same	1	0.790811	Same	0.956245	0.0248699	Same	0.299701	-0.606419	Same	2.84782e-30	5.96735	Up	2.13142e-31
chr1	4559200	4566599	Intergenic	Sox17	-75465	0	0	0	0	0	0	0	0	1	1	7.6642	8.70142	21.707	17.2758	10.9251	11.5543	0.632438	NA	Same	0.221952	1	Same	-0.750573	0.689039	Same	1.03136	0.323946	Same	0.0588331	NA	Same	1	0.790811	Same	0.956245	0.0248699	Same	0.299701	-0.606419	Same	2.84782e-30	5.96735	Up	2.13142e-31
chr1	4657600	4665399	Intergenic	Mrpl15	114307	0	0	0	1	0	0	0	0	0	1	18.5218	8.95694	12.9557	7.85263	10.9251	15.8677	-0.767186	NA	Same	0.185579	1	Same	0.195268	0.959494	Same	0.390026	0.780357	Same	0.399714	NA	Same	1	0.114242	Same	0.733073	0.132514	Same	0.768152	0.165699	Same	2.26277e-09	-1.46551	Same	6.83571e-12
chr1	4756800	4759399	Intergenic	Mrpl15	17707	0	0	0	0	0	0	0	0	1	0	3.19342	15.0258	25.659	18.8463	12.6464	18.1062	1.23314	0.999767	Same	-0.209854	1	Same	-0.468393	0.847268	Same	0.656882	0.568256	Same	0.398343	0.999939	Same	1	0.114242	Same	0.733073	0.132514	Same	0.768152	0.165699	Same	2.26277e-09	-1.46551	Same	6.83571e-12
chr1	4767600	4770599	intron	Mrpl15	6707	0	0	0	0	0	0	1	0	0	0	18.5218	14.7967	4.52684	6.28211	10.2007	3.47836	-0.866067	NA	Same	-0.402431	1	Same	-0.230754	0.956031	Same	-1.11382	0.350355	Same	-0.942143	NA	Same	1	0.114242	Same	0.733073	0.132514	Same	0.768152	0.165699	Same	2.26277e-09	-1.46551	Same	6.83571e-12
chr1	4772400	4777999	intron	Mrpl15	607	1	1	1	1	1	1	1	1	1	1	89.4157	60.8845	54.6745	39.2632	42.7968	55.9227	-1.13596	0.970457	Same	-0.502718	1	Same	-0.00361784	0.999402	Same	-0.13629	0.87134	Same	0.36281	0.999939	Same	1	0.114242	Same	0.733073	0.132514	Same	0.768152	0.165699	Same	2.26277e-09	-1.46551	Same	6.83571e-12
chr1	4786400	4806799	Intergenic	Lypla1	-1374	1	1	1	1	1	1	1	1	1	1	71.5325	40.761	27.9489	50.2569	27.4063	27.3053	-0.516479	0.999767	Same	-0.530348	1	Same	-0.088945	0.974806	Same	-0.455663	0.5987	Same	-0.0142597	0.999939	Same	0.552651	0.257601	Same	0.235086	-0.204073	Same	0.784585	-0.068973	Same	8.20506e-12	-0.735898	Same	3.34986e-26
chr1	4808200	4812399	intron	Lypla1	12326	1	0	0	0	0	0	0	1	0	1	19.7992	21.2738	11.2041	36.9074	13.8822	4.71437	0.560799	0.999767	Same	-0.518538	1	Same	-0.934944	0.560372	Same	-0.705252	0.527432	Same	-1.12166	0.698078	Same	0.552651	0.257601	Same	0.235086	-0.204073	Same	0.784585	-0.068973	Same	8.20506e-12	-0.735898	Same	3.34986e-26
chr1	4816400	4820399	intron	Lypla1	20426	0	1	0	0	0	0	0	0	0	0	15.9671	5.63518	7.18918	18.8463	17.6747	9.22442	0.0652193	NA	Same	0.941323	1	Same	0.144967	0.97436	Same	0.233809	0.893801	Same	-0.562547	NA	Same	0.552651	0.257601	Same	0.235086	-0.204073	Same	0.784585	-0.068973	Same	8.20506e-12	-0.735898	Same	3.34986e-26
chr1	4839000	4852599	Intergenic	Tcea1	-1975	1	1	1	1	1	1	1	1	1	1	75.3646	48.4012	42.2972	43.1895	42.5581	43.9965	-0.797078	0.999767	Same	-0.196732	1	Same	0.00294952	0.999702	Same	-0.155687	0.858109	Same	0.0439944	0.999939	Same	0.792167	0.225837	Same	0.0647329	-0.368851	Same	0.794365	-0.0731647	Same	8.65202e-19	-1.01789	Same	1.44517e-26
chr1	4902600	4907199	intron	Tcea1	56491	1	0	0	0	0	0	1	0	0	1	16.6058	23.038	15.9969	47.1158	16.7199	19.2039	0.997134	0.999767	Same	-0.397595	1	Same	0.138426	0.969874	Same	-0.384273	0.75023	Same	0.151748	0.999939	Same	0.792167	0.225837	Same	0.0647329	-0.368851	Same	0.794365	-0.0731647	Same	8.65202e-19	-1.01789	Same	1.44517e-26
chr1	4957400	4963399	intron	Rgs20	48415	1	0	0	0	0	1	1	1	0	0	35.1276	20.6864	11.2806	40.8337	16.4133	16.4984	0.0791458	0.999767	Same	-0.300411	1	Same	0.328355	0.90977	Same	-0.61602	0.580588	Same	0.0127463	0.999939	Same	1	0.290323	Same	NA	0.438399	Same	0.418635	1.13655	Same	0.843857	-0.113527	Same	0.000538283
chr1	5008200	5011199	promoter-TSS	Rgs20	-80	0	0	0	0	0	0	0	1	0	0	8.94157	28.9267	3.46662	7.06737	15.7826	12.3525	-0.208847	NA	Same	-0.706591	1	Same	1.07361	0.513005	Same	-2.02045	0.0272175	Down	-0.24025	NA	Same	1	0.290323	Same	NA	0.438399	Same	0.418635	1.13655	Same	0.843857	-0.113527	Same	0.000538283
chr1	5072600	5075799	intron	Atp6v1h	1033	1	1	1	1	1	1	1	1	1	1	53.0107	40.3253	41.177	57.3242	41.808	56.3529	0.00594715	0.999767	Same	0.0293962	1	Same	0.399628	0.801574	Same	0.0162474	0.990778	Same	0.386479	0.999939	Same	1	0.117038	Same	0.414456	0.251161	Same	0.645879	0.215799	Same	0.00469504	-0.599672	Same	0.0450796
chr1	5215200	5228399	Intergenic	Atp6v1h	148633	0	0	0	0	0	0	1	1	1	0	21.0766	24.9412	11.5266	25.9137	14.6065	10.3183	0.134268	0.999767	Same	-0.65692	1	Same	-0.201644	0.953997	Same	-0.848727	0.402131	Same	-0.393452	0.999939	Same	1	0.117038	Same	0.414456	0.251161	Same	0.645879	0.215799	Same	0.00469504	-0.599672	Same	0.0450796
chr1	5247000	5253799	Intergenic	Atp6v1h	177233	1	0	1	0	0	1	1	1	1	0	44.7078	33.4644	12.2944	49.4716	19.6174	11.4084	0.0287736	0.999767	Same	-0.673793	1	Same	-0.202898	0.950662	Same	-1.10143	0.202467	Same	-0.630539	0.976757	Same	1	0.117038	Same	0.414456	0.251161	Same	0.645879	0.215799	Same	0.00469504	-0.599672	Same	0.0450796
chr1	5933400	5934799	Intergenic	Npbwr1	-26621	0	0	0	0	0	0	0	1	0	0	17.2445	31.6239	4.85927	10.2084	9.68932	11.5581	-0.473604	NA	Same	-1.27367	0.772207	Same	0.675037	0.780215	Same	-1.78997	0.0618136	Same	0.15874	0.999939	Same	1	-0.286127	Same	NA	0.886397	Same	NA	-0.501679	Same	0.892545	0.15936	Same	2.41561e-05
chr1	6202000	6208599	intron	Rb1cc1	557	0	1	1	1	1	1	1	1	1	1	29.3794	47.0462	51.1314	29.0547	48.4291	41.6044	-0.0904197	0.999767	Same	0.0263084	1	Same	-0.296594	0.881584	Same	0.117865	0.915773	Same	-0.205038	0.999939	Same	1	0.0355428	Same	0.23112	-0.305548	Same	0.619157	-0.187509	Same	0.00469426	0.47626	Same	7.88675e-07
chr1	6271200	6275199	Intergenic	Rb1cc1	68457	0	0	0	0	0	0	0	1	1	0	27.4634	26.0142	21.604	16.4905	14.3339	11.817	-0.551594	0.999767	Same	-0.704187	1	Same	-0.741443	0.683387	Same	-0.18264	0.9003	Same	-0.219896	0.999939	Same	1	0.0355428	Same	0.23112	-0.305548	Same	0.619157	-0.187509	Same	0.00469426	0.47626	Same	7.88675e-07
chr1	6430800	6433599	Intergenic	St18	-45112	0	0	0	1	0	0	0	0	0	0	10.2189	16.4317	13.78	25.1284	12.7658	17.9172	0.629524	0.999767	Same	-0.269506	1	Same	0.214282	0.957769	Same	-0.15792	0.925582	Same	0.325867	0.999939	Same	NA	-0.392566	Same	NA	-0.334706	Same	NA	-0.773469	Same	0.790849	-0.32714	Same	0.0264299
chr1	7000400	7005799	Intergenic	Pcmtd1	-75901	0	0	1	0	0	0	1	1	1	1	14.051	35.1004	32.7517	18.8463	19.924	14.0264	0.218042	0.999767	Same	-0.7102	1	Same	-1.08982	0.324089	Same	-0.0513202	0.973784	Same	-0.430945	0.999939	Same	1	-0.136757	Same	0.142637	-0.544621	Same	0.51091	-0.374171	Same	0.0335287	0.512523	Same	0.00751723
chr1	7032200	7046399	Intergenic	Pcmtd1	-39701	0	1	0	1	0	1	1	1	1	1	22.9926	32.3787	23.7445	21.2021	22.3872	17.3042	-0.150067	0.999767	Same	-0.477245	1	Same	-0.434309	0.850883	Same	-0.334539	0.784411	Same	-0.291603	0.999939	Same	1	-0.136757	Same	0.142637	-0.544621	Same	0.51091	-0.374171	Same	0.0335287	0.512523	Same	0.00751723
chr1	7074400	7084199	intron	Pcmtd1	299	1	1	1	1	1	1	1	1	1	1	58.7589	90.0931	84.385	47.1158	70.1856	77.3106	-0.369417	0.999767	Same	-0.360282	1	Same	-0.166919	0.917468	Same	-0.0706355	0.930667	Same	0.122728	0.999939	Same	1	-0.136757	Same	0.142637	-0.544621	Same	0.51091	-0.374171	Same	0.0335287	0.512523	Same	0.00751723
chr1	7092600	7096599	intron	Pcmtd1	15599	0	0	0	0	0	0	1	0	0	0	21.7152	19.6145	12.5303	13.3495	10.1153	11.1749	-0.453741	NA	Same	-0.668437	1	Same	-0.15311	0.971802	Same	-0.432131	0.762636	Same	0.0831961	0.999939	Same	1	-0.136757	Same	0.142637	-0.544621	Same	0.51091	-0.374171	Same	0.0335287	0.512523	Same	0.00751723
chr1	7127400	7130599	intron	Pcmtd1	49999	0	0	0	0	0	0	0	0	0	1	22.9926	6.40174	13.667	14.1347	14.6322	11.1241	-0.4837	NA	Same	0.778327	1	Same	-0.26588	0.94198	Same	0.774122	0.533232	Same	-0.270086	NA	Same	1	-0.136757	Same	0.142637	-0.544621	Same	0.51091	-0.374171	Same	0.0335287	0.512523	Same	0.00751723
chr1	7142400	7146199	intron	Pcmtd1	65299	0	0	0	0	0	0	0	0	0	1	10.8576	5.92888	10.5593	11.779	5.5222	13.8804	0.00456621	NA	Same	-0.0700783	1	Same	0.268016	0.944646	Same	0.532745	0.708199	Same	0.87084	NA	Same	1	-0.136757	Same	0.142637	-0.544621	Same	0.51091	-0.374171	Same	0.0335287	0.512523	Same	0.00751723
chr1	7190000	7198799	Intergenic	Pcmtd1	115399	0	0	1	0	0	0	0	1	1	0	8.30288	18.4758	11.7825	13.3495	17.8363	15.9223	0.339552	NA	Same	-0.0701605	1	Same	0.259725	0.936217	Same	-0.455033	0.715466	Same	-0.125147	0.999939	Same	1	-0.136757	Same	0.142637	-0.544621	Same	0.51091	-0.374171	Same	0.0335287	0.512523	Same	0.00751723
chr1	7300000	7311199	Intergenic	Pcmtd1	226599	0	1	0	0	0	0	1	1	1	1	19.1605	45.653	24.5688	22.7726	17.8023	18.3943	0.10418	0.999767	Same	-1.20139	0.505559	Same	-0.426433	0.838418	Same	-0.729321	0.421182	Same	0.0456375	0.999939	Same	1	-0.136757	Same	0.142637	-0.544621	Same	0.51091	-0.374171	Same	0.0335287	0.512523	Same	0.00751723
chr1	7385400	7389199	Intergenic	Pcmtd1	308299	0	1	0	0	1	0	0	0	1	0	19.7992	23.8173	31.0201	18.8463	20.9982	29.6783	-0.108208	0.999767	Same	-0.1794	1	Same	-0.108483	0.976522	Same	0.347975	0.785738	Same	0.418892	0.999939	Same	1	-0.136757	Same	0.142637	-0.544621	Same	0.51091	-0.374171	Same	0.0335287	0.512523	Same	0.00751723
chr1	7766800	7769799	Intergenic	Pcmtd1	689299	0	0	0	0	0	0	0	0	0	1	4.47078	13.9146	17.3596	2.35579	9.53601	13.9426	-0.312505	NA	Same	-0.426772	1	Same	-0.270391	0.939065	Same	0.245807	0.875311	Same	0.402188	NA	Same	1	-0.136757	Same	0.142637	-0.544621	Same	0.51091	-0.374171	Same	0.0335287	0.512523	Same	0.00751723
chr1	7956600	7962199	Intergenic	Pcmtd1	880399	0	0	0	0	0	0	0	0	1	0	8.30288	15.997	11.2342	6.28211	13.6949	5.26132	-0.182171	NA	Same	-0.182887	1	Same	-0.678953	0.801574	Same	-0.285263	0.866931	Same	-0.781329	NA	Same	1	-0.136757	Same	0.142637	-0.544621	Same	0.51091	-0.374171	Same	0.0335287	0.512523	Same	0.00751723
chr1	8522400	8524399	intron	Sntg1	766558	0	0	0	0	0	0	0	1	0	0	12.7737	26.4224	6.6773	8.6379	28.2335	22.7584	-0.327089	0.999767	Same	0.0260115	1	Same	1.16805	0.425468	Same	-1.35295	0.18996	Same	-0.21091	0.999939	Same	1	0.724288	Same	0.833978	0.143838	Same	0.686897	0.330867	Same	3.74587e-05	2.68883	Up	5.59179e-12
chr1	8570200	8575599	intron	Sntg1	717058	0	0	0	0	0	1	1	0	1	0	30.0181	9.58352	8.89425	43.9748	12.1608	12.0391	0.294091	0.999767	Same	0.215585	1	Same	0.209087	0.957852	Same	0.00257125	0.999387	Same	-0.00392643	0.999939	Same	1	0.724288	Same	0.833978	0.143838	Same	0.686897	0.330867	Same	3.74587e-05	2.68883	Up	5.59179e-12
chr1	8912400	8917399	intron	Sntg1	375058	0	0	0	0	0	0	1	0	0	0	8.30288	10.4392	2.70881	25.1284	8.99068	12.2142	0.862483	NA	Same	-0.181613	1	Same	1.23906	0.418008	Same	-1.09774	0.351376	Same	0.322933	NA	Same	1	0.724288	Same	0.833978	0.143838	Same	0.686897	0.330867	Same	3.74587e-05	2.68883	Up	5.59179e-12
chr1	8925200	8934199	intron	Sntg1	360258	0	1	0	1	0	0	1	1	0	1	20.4379	20.38	17.3596	25.9137	15.6889	21.5008	0.160299	0.999767	Same	-0.333746	1	Same	0.214779	0.949405	Same	-0.178904	0.900496	Same	0.369621	0.999939	Same	1	0.724288	Same	0.833978	0.143838	Same	0.686897	0.330867	Same	3.74587e-05	2.68883	Up	5.59179e-12
chr1	9227000	9227399	intron	Sntg1	62758	0	0	0	0	0	0	0	0	1	1	2.55473	53.9198	114.814	18.0611	44.6633	95.2506	0.936513	0.999767	Same	-0.23844	1	Same	-0.264376	0.93486	Same	0.890231	0.404239	Same	0.864295	0.890811	Same	1	0.724288	Same	0.833978	0.143838	Same	0.686897	0.330867	Same	3.74587e-05	2.68883	Up	5.59179e-12
chr1	9363800	9368199	Intergenic	Sntg1	-76042	0	0	0	0	0	0	0	0	0	1	15.3284	16.0606	12.7098	16.4905	12.8851	8.62673	-0.00115369	NA	Same	-0.252719	1	Same	-0.4246	0.890397	Same	-0.22566	0.890552	Same	-0.397541	NA	Same	1	0.724288	Same	0.833978	0.143838	Same	0.686897	0.330867	Same	3.74587e-05	2.68883	Up	5.59179e-12
chr1	9531800	9543999	promoter-TSS	Adhfe1	-227	1	1	1	1	1	1	1	1	1	1	66.4231	35.9942	49.2004	50.2569	33.7382	32.0412	-0.435885	0.999767	Same	-0.11646	1	Same	-0.601599	0.578784	Same	0.426008	0.5843	Same	-0.0591304	0.999939	Same	1	0.0523531	Same	0.963099	-0.0234606	Same	0.744812	0.241485	Same	0.435331	0.269121	Same	0.0651453
chr1	9618200	9622799	intron	2610203C22Rik	673	0	0	0	0	0	0	0	0	0	1	3.19342	17.4537	15.741	19.6316	15.6035	21.3257	1.36947	0.999767	Same	-0.158244	1	Same	0.305136	0.914325	Same	-0.08988	0.95435	Same	0.373499	0.999939	Same	NA	0.101371	Same	NA	0.587359	Same	NA	-0.520861	Same	NA	-0.579235	Same	0.611083
chr1	9627600	9631999	Intergenic	2610203C22Rik	-8627	0	0	1	0	1	0	0	0	0	1	9.58025	15.0258	16.6782	22.7726	29.5536	22.8091	0.718728	0.999767	Same	0.773466	1	Same	0.330891	0.906475	Same	0.141229	0.923208	Same	-0.301346	0.999939	Same	NA	0.101371	Same	NA	0.587359	Same	NA	-0.520861	Same	NA	-0.579235	Same	0.611083
chr1	9686600	9694599	promoter-TSS	Mybl1	-310	1	1	1	1	1	1	1	1	1	1	43.4305	34.3328	32.0868	51.0421	36.4566	26.8205	0.103311	0.999767	Same	0.0478934	1	Same	-0.273433	0.900899	Same	-0.0746209	0.952266	Same	-0.395948	0.999939	Same	1	0.28034	Same	0.358085	-0.322948	Same	0.818586	-0.124891	Same	0.723598	0.10014	Same	0.380644
chr1	9729200	9741999	exon	1700034P13Rik	-2129	0	1	1	1	1	1	1	1	1	1	34.4889	33.1199	32.0768	27.4842	36.4649	37.1896	-0.335437	0.999767	Same	0.103887	1	Same	0.16118	0.953516	Same	-0.0379324	0.978814	Same	0.0193607	0.999939	Same	1	-0.0882514	Same	NA	0.866816	Same	NA	0.210243	Same	0.499714	-0.685132	Same	0.592268
chr1	9744800	9749199	intron	Vcpip1	-8537	0	0	0	0	0	0	0	0	0	1	10.2189	8.94421	21.9529	16.4905	14.6405	26.3243	0.374492	0.999767	Same	0.541042	1	Same	0.193602	0.95389	Same	1.03961	0.275924	Same	0.692169	0.959132	Same	1	0.128017	Same	0.223991	-0.532357	Same	0.591543	-0.353397	Same	0.98988	0.00465338	Same	0.390081
chr1	9757000	9766599	TTS	Vcpip1	-23337	0	0	0	0	1	0	0	0	0	1	15.9671	9.27608	9.88799	16.4905	12.8255	25.285	-0.038566	NA	Same	0.324624	1	Same	0.994	0.501844	Same	0.114171	0.944073	Same	0.783547	0.946314	Same	1	0.128017	Same	0.223991	-0.532357	Same	0.591543	-0.353397	Same	0.98988	0.00465338	Same	0.390081
chr1	9776800	9780199	Intergenic	Sgk3	-9711	0	0	0	0	0	0	0	1	0	0	12.135	16.5844	10.2769	18.0611	11.4107	24.7241	0.268038	0.999767	Same	-0.403512	1	Same	0.849881	0.640846	Same	-0.438695	0.749499	Same	0.814698	0.950673	Same	1	-0.031929	Same	0.992458	0.00318984	Same	0.0647368	0.52898	Same	0.399247	-0.172448	Same	0.00588515
chr1	9785400	9790999	promoter-TSS	Sgk3	-11	0	0	0	0	0	0	0	0	0	1	10.2189	8.16493	10.6823	17.2758	14.0951	19.4882	0.370468	NA	Same	0.538896	1	Same	0.637045	0.789498	Same	0.252471	0.872854	Same	0.35062	NA	Same	1	-0.031929	Same	0.992458	0.00318984	Same	0.0647368	0.52898	Same	0.399247	-0.172448	Same	0.00588515
chr1	9836200	9843999	intron	Sgk3	1738	0	0	1	0	0	0	0	0	0	1	19.1605	9.76167	17.805	22.7726	15.6632	12.8995	0.0940315	0.999767	Same	0.494014	1	Same	-0.387798	0.887586	Same	0.676212	0.556831	Same	-0.2056	0.999939	Same	1	-0.031929	Same	0.992458	0.00318984	Same	0.0647368	0.52898	Same	0.399247	-0.172448	Same	0.00588515
chr1	9928800	9946599	Intergenic	Snhg6	-3501	1	1	1	1	1	1	1	1	1	1	62.591	38.3448	46.0663	51.8274	31.5137	36.635	-0.327514	0.999767	Same	-0.27468	1	Same	-0.343803	0.82382	Same	0.263566	0.755225	Same	0.194444	0.999939	Same	1	0.271008	Same	0.553218	0.215672	Same	0.539743	0.373966	Same	0.103054	-0.425733	Same	0.025872
chr1	9957800	9960399	intron	Tcf24	-1534	0	0	0	0	0	0	1	0	0	1	8.94157	15.6916	20.9956	25.1284	19.319	18.4197	0.793224	0.999767	Same	0.210117	1	Same	-0.166776	0.965888	Same	0.323547	0.820321	Same	-0.0533449	0.999939	Same	1	0.178686	Same	0.533404	-0.287964	Same	0.776847	0.205673	Same	7.27271e-10	2.11793	Up	0.000260771
chr1	9996200	10002799	promoter-TSS	Ppp1r42	-283	0	0	1	0	1	0	0	0	0	1	13.4124	11.9087	15.465	18.0611	23.0004	24.2787	0.207954	0.999767	Same	0.732535	1	Same	0.520196	0.81915	Same	0.282842	0.835861	Same	0.0705023	0.999939	Same	NA	0.0417445	Same	NA	0.232405	Same	NA	0.0559519	Same	NA	-0.0592927	Same	0.867064
chr1	10025000	10033199	promoter-TSS	Cspp1	801	1	1	1	1	1	1	1	1	1	1	41.5144	65.4966	91.2482	46.3305	72.478	69.4237	0.047202	0.999767	Same	0.116142	1	Same	-0.403034	0.74515	Same	0.458991	0.494925	Same	-0.0601851	0.999939	Same	1	-0.0351277	Same	0.429613	-0.190046	Same	0.511414	-0.262482	Same	0.0143126	-0.40886	Same	0.957617
chr1	10082800	10087999	intron	Cspp1	57101	0	1	0	0	0	0	0	1	0	1	11.4963	13.4036	10.9017	11.779	14.2999	13.0784	-0.0366195	NA	Same	0.0300212	1	Same	0.11812	0.977162	Same	-0.166957	0.91997	Same	-0.0788584	NA	Same	1	-0.0351277	Same	0.429613	-0.190046	Same	0.511414	-0.262482	Same	0.0143126	-0.40886	Same	0.957617
chr1	10159000	10162999	intron	Arfgef1	61751	0	0	0	0	0	1	0	0	0	0	43.4305	9.03329	15.4951	25.1284	11.4961	8.94017	-0.633374	0.999767	Same	0.227867	1	Same	-0.654897	0.762318	Same	0.616877	0.61008	Same	-0.265887	0.999939	Same	1	0.0683678	Same	0.267927	-0.42715	Same	0.783424	-0.156568	Same	0.000122532	0.982972	Same	1.36643e-06
chr1	10217400	10227999	promoter-TSS	Arfgef1	51	0	1	1	1	1	0	1	1	1	1	12.135	22.1432	32.8246	21.2021	23.1537	37.1604	0.486105	0.999767	Same	0.039834	1	Same	0.133736	0.965549	Same	0.492053	0.616105	Same	0.585955	0.974577	Same	1	0.0683678	Same	0.267927	-0.42715	Same	0.783424	-0.156568	Same	0.000122532	0.982972	Same	1.36643e-06
chr1	10243400	10249799	Intergenic	Arfgef1	-23849	0	0	1	1	0	0	1	1	1	1	5.74815	36.9516	25.2965	11.779	19.924	27.7685	0.534578	0.999767	Same	-0.783847	1	Same	0.0716344	0.983389	Same	-0.460086	0.659338	Same	0.395396	0.999939	Same	1	0.0683678	Same	0.267927	-0.42715	Same	0.783424	-0.156568	Same	0.000122532	0.982972	Same	1.36643e-06
chr1	10254000	10258199	Intergenic	Arfgef1	-33349	0	0	0	0	0	0	0	0	0	1	5.74815	14.5784	13.3446	10.2084	15.1518	14.7776	0.347982	NA	Same	0.0177179	1	Same	0.05959	0.989466	Same	-0.0742193	0.968122	Same	-0.0323472	NA	Same	1	0.0683678	Same	0.267927	-0.42715	Same	0.783424	-0.156568	Same	0.000122532	0.982972	Same	1.36643e-06
chr1	10268000	10278199	Intergenic	Arfgef1	-50349	0	0	1	1	0	0	0	0	0	1	6.38683	7.75569	22.0759	10.9937	15.3309	20.8079	0.372603	NA	Same	0.718538	1	Same	-0.0950666	0.979853	Same	1.17453	0.233983	Same	0.360925	0.999939	Same	1	0.0683678	Same	0.267927	-0.42715	Same	0.783424	-0.156568	Same	0.000122532	0.982972	Same	1.36643e-06
chr1	10584800	10588199	intron	Cpa6	123526	0	0	0	0	0	0	0	0	0	1	10.2189	7.85748	15.3521	4.71158	6.91124	12.3018	-0.510594	NA	Same	-0.12839	1	Same	-0.254809	0.94936	Same	0.662509	0.624177	Same	0.536091	NA	Same	NA	0	Same	NA	0.148097	Same	NA	-0.312794	Same	NA	0.483148	Same	NA
chr1	10866600	10871399	Intergenic	Prex2	-114546	0	0	0	0	0	0	1	0	1	1	9.58025	13.7365	18.1474	9.42316	21.1175	15.6926	-0.0561349	0.999767	Same	0.412045	1	Same	-0.20521	0.958641	Same	0.322426	0.830962	Same	-0.294828	0.999939	Same	1	-0.315565	Same	0.275961	-0.52642	Same	0.596911	-0.401092	Same	3.23635e-07	1.63626	Up	0.000394246
chr1	10979600	10986999	promoter-TSS	Prex2	-246	0	0	1	0	0	0	0	1	1	1	12.135	14.4511	25.373	20.4168	17.9896	19.4006	0.438734	0.999767	Same	0.239995	1	Same	-0.38113	0.871	Same	0.706968	0.475922	Same	0.0858428	0.999939	Same	1	-0.315565	Same	0.275961	-0.52642	Same	0.596911	-0.401092	Same	3.23635e-07	1.63626	Up	0.000394246
chr1	11135400	11142999	intron	Prex2	-114844	0	0	0	0	0	0	0	1	0	0	10.8576	19.8562	10.7123	10.2084	16.5069	12.3271	-0.106577	NA	Same	-0.242562	1	Same	0.0772012	0.984423	Same	-0.631499	0.595586	Same	-0.311735	NA	Same	1	-0.315565	Same	0.275961	-0.52642	Same	0.596911	-0.401092	Same	3.23635e-07	1.63626	Up	0.000394246
chr1	11239200	11244199	intron	Prex2	-12344	0	0	0	0	0	0	1	1	0	0	27.4634	20.4563	3.77904	22.7726	6.67254	14.223	-0.265342	NA	Same	-1.20035	0.792985	Same	1.22818	0.367227	Same	-1.65956	0.0738625	Same	0.768969	0.957905	Same	1	-0.315565	Same	0.275961	-0.52642	Same	0.596911	-0.401092	Same	3.23635e-07	1.63626	Up	0.000394246
chr1	11265400	11273599	intron	Prex2	15456	0	1	1	0	0	1	1	1	1	1	42.7918	52.9231	17.0672	21.9874	25.2332	12.0175	-0.80827	0.999767	Same	-0.956681	0.814777	Same	-0.498857	0.804167	Same	-1.36214	0.0664989	Same	-0.904313	0.752085	Same	1	-0.315565	Same	0.275961	-0.52642	Same	0.596911	-0.401092	Same	3.23635e-07	1.63626	Up	0.000394246
chr1	11307200	11309599	Intergenic	Prex2	54356	0	0	0	0	0	0	1	0	0	0	3.19342	19.4607	8.39238	19.6316	9.45061	9.51631	1.03167	NA	Same	-0.699821	1	Same	0.0311913	0.996088	Same	-0.745125	0.576019	Same	-0.0141123	NA	Same	1	-0.315565	Same	0.275961	-0.52642	Same	0.596911	-0.401092	Same	3.23635e-07	1.63626	Up	0.000394246
chr1	11311200	11313399	Intergenic	Prex2	58256	0	0	0	0	0	0	0	1	0	0	3.19342	28.6584	2.27343	13.3495	9.14399	5.89583	0.71478	NA	Same	-1.11602	0.977532	Same	0.509693	0.870097	Same	-1.99254	0.0523731	Same	-0.366832	NA	Same	1	-0.315565	Same	0.275961	-0.52642	Same	0.596911	-0.401092	Same	3.23635e-07	1.63626	Up	0.000394246
chr1	11314200	11344599	Intergenic	A830018L16Rik	-74786	1	1	1	1	0	1	1	1	1	1	21.7152	35.4567	16.6983	25.1284	21.8161	14.803	0.0737245	0.999767	Same	-0.624061	1	Same	-0.226171	0.942028	Same	-0.847413	0.37782	Same	-0.449523	0.999939	Same	1	0.209339	Same	0.430578	-0.30445	Same	0.601451	0.407991	Same	0.00858579	0.722529	Same	7.62914e-12
chr1	11346000	11347999	Intergenic	A830018L16Rik	-57186	0	0	0	0	0	0	0	1	0	0	7.02552	19.7269	4.7263	3.92632	4.55914	3.79179	-0.334177	NA	Same	-1.31873	0.834558	Same	-0.213335	0.961095	Same	-1.25358	0.296165	Same	-0.148185	NA	Same	1	0.209339	Same	0.430578	-0.30445	Same	0.601451	0.407991	Same	0.00858579	0.722529	Same	7.62914e-12
chr1	11350000	11355199	Intergenic	A830018L16Rik	-51586	0	0	0	0	0	0	0	1	0	0	6.38683	12.0995	5.99599	21.2021	13.5755	4.05067	0.735374	NA	Same	0.0685335	1	Same	-0.352785	0.922694	Same	-0.535468	0.719324	Same	-0.956787	NA	Same	1	0.209339	Same	0.430578	-0.30445	Same	0.601451	0.407991	Same	0.00858579	0.722529	Same	7.62914e-12
chr1	11379000	11380799	Intergenic	A830018L16Rik	-24286	0	0	0	0	0	0	0	1	0	0	8.30288	25.2847	3.45661	18.8463	8.75198	5.80445	0.570536	NA	Same	-1.10933	0.951258	Same	0.3949	0.90878	Same	-1.87292	0.0597041	Same	-0.368686	NA	Same	1	0.209339	Same	0.430578	-0.30445	Same	0.601451	0.407991	Same	0.00858579	0.722529	Same	7.62914e-12
chr1	11383400	11394199	Intergenic	A830018L16Rik	-15386	0	1	0	1	0	1	1	1	1	1	40.2371	34.3583	14.1024	25.9137	15.7486	12.3348	-0.515102	0.999767	Same	-0.929436	0.978261	Same	-0.211461	0.953269	Same	-0.985504	0.328985	Same	-0.267529	0.999939	Same	1	0.209339	Same	0.430578	-0.30445	Same	0.601451	0.407991	Same	0.00858579	0.722529	Same	7.62914e-12
chr1	11395800	11398799	Intergenic	A830018L16Rik	-6886	0	0	0	0	0	0	1	0	0	0	14.6897	21.4667	8.57183	21.9874	11.6155	4.02148	0.27549	NA	Same	-0.670305	1	Same	-0.715629	0.763774	Same	-0.882512	0.467007	Same	-0.927835	NA	Same	1	0.209339	Same	0.430578	-0.30445	Same	0.601451	0.407991	Same	0.00858579	0.722529	Same	7.62914e-12
chr1	11399600	11409199	exon	A830018L16Rik	214	0	1	0	0	1	0	1	1	1	1	16.6058	34.4855	19.52	14.1347	24.7733	18.9666	-0.221515	0.999767	Same	-0.448289	1	Same	-0.0938	0.977389	Same	-0.664966	0.492986	Same	-0.310477	0.999939	Same	1	0.209339	Same	0.430578	-0.30445	Same	0.601451	0.407991	Same	0.00858579	0.722529	Same	7.62914e-12
chr1	11453200	11458199	intron	A830018L16Rik	51514	0	0	0	0	0	0	1	0	0	1	15.9671	18.0941	12.7098	21.9874	16.6263	20.9247	0.205881	0.999767	Same	-0.114989	1	Same	0.480659	0.859607	Same	-0.3459	0.813127	Same	0.249748	0.999939	Same	1	0.209339	Same	0.430578	-0.30445	Same	0.601451	0.407991	Same	0.00858579	0.722529	Same	7.62914e-12
chr1	11508800	11511599	intron	A830018L16Rik	106014	1	0	0	0	0	0	0	0	0	0	2.55473	2.97716	5.79653	41.619	9.20367	11.897	2.10834	NA	Same	0.988696	1	Same	0.646143	0.798147	Same	0.622218	0.648746	Same	0.279665	NA	Same	1	0.209339	Same	0.430578	-0.30445	Same	0.601451	0.407991	Same	0.00858579	0.722529	Same	7.62914e-12
chr1	12387200	12390199	Intergenic	Mir6341	-27367	0	0	0	0	0	0	0	0	0	1	7.6642	5.68608	14.5078	18.0611	8.41964	10.1432	0.565826	NA	Same	0.32486	1	Same	-0.354136	0.918793	Same	0.855257	0.505148	Same	0.176261	NA	Same	NA	NA	Same	NA	NA	Same	NA	NA	Same	NA	NA	Same	NA
chr1	12565200	12568399	Intergenic	Gm17644	-90844	0	0	0	0	0	0	0	0	0	1	26.186	13.1735	20.6367	22.7726	20.2481	8.99473	-0.221596	0.999767	Same	0.467496	1	Same	-0.980339	0.469147	Same	0.535199	0.636171	Same	-0.912637	0.836061	Same	NA	0.143267	Same	NA	0.1157	Same	NA	1.46478	Same	NA	-0.171153	Same	NA
chr1	12678600	12695599	intron	Sulf1	4589	0	1	1	0	1	1	1	1	1	1	26.8247	19.5753	16.8212	25.1284	20.2224	14.1977	-0.146442	0.999767	Same	0.0162784	1	Same	-0.275617	0.922694	Same	-0.12626	0.928732	Same	-0.418155	0.999939	Same	1	-0.142662	Same	0.258763	-0.440358	Same	0.547927	-0.376733	Same	0.00123843	-0.835747	Same	0.0478564
chr1	12696000	12715999	intron	Sulf1	-2626	1	1	1	1	1	1	1	1	1	1	42.7918	39.0223	26.3103	36.1221	37.1892	20.7204	-0.291483	0.999767	Same	-0.0836786	1	Same	-0.3575	0.840773	Same	-0.487624	0.549868	Same	-0.761446	0.751327	Same	1	-0.142662	Same	0.258763	-0.440358	Same	0.547927	-0.376733	Same	0.00123843	-0.835747	Same	0.0478564
chr1	12718400	12727799	intron	Sulf1	14474	1	1	0	1	1	1	1	0	1	1	56.8428	17.4802	20.5238	51.8274	19.6431	21.2965	-0.187982	0.999767	Same	0.107539	1	Same	-0.013156	0.997477	Same	0.222491	0.863587	Same	0.101796	0.999939	Same	1	-0.142662	Same	0.258763	-0.440358	Same	0.547927	-0.376733	Same	0.00123843	-0.835747	Same	0.0478564
chr1	12728600	12746399	intron	Sulf1	28874	1	1	1	1	0	1	1	1	0	1	68.3391	21.5431	15.3621	53.3979	25.1992	14.1685	-0.38445	0.999767	Same	0.166919	1	Same	-0.165237	0.956549	Same	-0.371707	0.72348	Same	-0.703863	0.892723	Same	1	-0.142662	Same	0.258763	-0.440358	Same	0.547927	-0.376733	Same	0.00123843	-0.835747	Same	0.0478564
chr1	12752600	12755999	intron	Sulf1	45674	0	0	0	0	0	0	1	0	0	0	45.9852	14.0302	6.61082	39.2632	12.1608	18.7369	-0.251164	0.999767	Same	-0.180447	1	Same	1.05161	0.447069	Same	-0.74318	0.508731	Same	0.488882	0.999939	Same	1	-0.142662	Same	0.258763	-0.440358	Same	0.547927	-0.376733	Same	0.00123843	-0.835747	Same	0.0478564
chr1	12784200	12789399	intron	Sulf1	78174	0	0	1	0	0	0	1	0	1	1	21.7152	16.9819	16.7547	24.3432	17.2652	14.6901	0.0375853	0.999767	Same	0.000921212	1	Same	-0.211433	0.953604	Same	0.0235287	0.99064	Same	-0.188826	0.999939	Same	1	-0.142662	Same	0.258763	-0.440358	Same	0.547927	-0.376733	Same	0.00123843	-0.835747	Same	0.0478564
chr1	12794800	12807599	intron	Sulf1	92574	1	1	1	0	0	1	1	1	1	1	44.0692	28.1494	15.0497	35.3369	26.435	18.5948	-0.329116	0.999767	Same	-0.108592	1	Same	0.179804	0.954828	Same	-0.7096	0.45474	Same	-0.421204	0.999939	Same	1	-0.142662	Same	0.258763	-0.440358	Same	0.547927	-0.376733	Same	0.00123843	-0.835747	Same	0.0478564
chr1	12823200	12828399	intron	Sulf1	117174	0	1	1	1	1	1	1	1	1	1	42.7918	43.7107	34.8721	21.9874	34.548	27.5311	-0.830672	0.999767	Same	-0.34429	1	Same	-0.353442	0.850984	Same	-0.265846	0.79124	Same	-0.274998	0.999939	Same	1	-0.142662	Same	0.258763	-0.440358	Same	0.547927	-0.376733	Same	0.00123843	-0.835747	Same	0.0478564
chr1	12831800	12834199	intron	Sulf1	124374	0	0	0	0	0	0	0	0	0	1	10.8576	13.5436	17.579	14.1347	10.8654	11.6089	0.160951	NA	Same	-0.255109	1	Same	-0.512439	0.838199	Same	0.327268	0.817564	Same	0.0699377	NA	Same	1	-0.142662	Same	0.258763	-0.440358	Same	0.547927	-0.376733	Same	0.00123843	-0.835747	Same	0.0478564
chr1	12854800	12858799	exon	Slco5a1	124416	0	0	0	0	0	0	0	0	1	0	12.135	11.7931	14.8902	14.1347	16.3619	10.3767	0.0603199	NA	Same	0.314998	1	Same	-0.432717	0.886362	Same	0.284073	0.857611	Same	-0.463642	NA	Same	1	-0.320121	Same	0.251959	-0.741059	Same	0.754641	-0.322921	Same	0.340315	-0.43695	Same	0.00159517
chr1	12860600	12869399	intron	Slco5a1	116216	0	1	1	1	0	0	1	1	1	1	11.4963	28.5068	20.4673	17.2758	22.1824	21.8435	0.323265	0.999767	Same	-0.337767	1	Same	0.0136102	0.997387	Same	-0.367931	0.743027	Same	-0.0165537	0.999939	Same	1	-0.320121	Same	0.251959	-0.741059	Same	0.754641	-0.322921	Same	0.340315	-0.43695	Same	0.00159517
chr1	12943200	12945399	intron	Slco5a1	36916	0	0	0	0	0	0	0	1	0	0	8.94157	22.0658	8.25941	20.4168	9.41666	13.0416	0.604086	NA	Same	-0.909576	1	Same	0.381533	0.904855	Same	-0.958683	0.406372	Same	0.332426	NA	Same	1	-0.320121	Same	0.251959	-0.741059	Same	0.754641	-0.322921	Same	0.340315	-0.43695	Same	0.00159517
chr1	12980000	12988399	Intergenic	Slco5a1	-2984	0	0	0	0	0	0	1	1	0	1	16.6058	20.6737	15.618	17.2758	15.2115	16.6951	-0.0323332	0.999767	Same	-0.384934	1	Same	0.0181833	0.997085	Same	-0.292035	0.820078	Same	0.111082	0.999939	Same	1	-0.320121	Same	0.251959	-0.741059	Same	0.754641	-0.322921	Same	0.340315	-0.43695	Same	0.00159517
chr1	12993000	12997799	Intergenic	Slco5a1	-14184	0	1	1	0	0	0	1	1	0	1	18.5218	28.5068	19.2076	29.0547	23.7505	13.6254	0.388519	0.999767	Same	-0.252762	1	Same	-0.473924	0.827394	Same	-0.43863	0.691705	Same	-0.659793	0.961519	Same	1	-0.320121	Same	0.251959	-0.741059	Same	0.754641	-0.322921	Same	0.340315	-0.43695	Same	0.00159517
chr1	13000400	13007999	Intergenic	Slco5a1	-22984	0	0	0	1	1	0	0	1	0	1	24.9087	16.8399	12.9092	22.7726	10.141	21.5516	-0.16493	0.999767	Same	-0.575384	1	Same	0.5286	0.816687	Same	-0.261662	0.850674	Same	0.842323	0.891281	Same	1	-0.320121	Same	0.251959	-0.741059	Same	0.754641	-0.322921	Same	0.340315	-0.43695	Same	0.00159517
chr1	13040000	13042599	Intergenic	Slco5a1	-60084	0	0	0	0	0	0	0	0	0	1	38.321	12.1769	18.6593	17.2758	9.45061	23.2762	-0.866504	0.999767	Same	-0.260749	1	Same	0.182232	0.959257	Same	0.535126	0.653003	Same	0.978108	0.814326	Same	1	-0.320121	Same	0.251959	-0.741059	Same	0.754641	-0.322921	Same	0.340315	-0.43695	Same	0.00159517
chr1	13044800	13052599	Intergenic	Slco5a1	-67484	1	0	0	0	0	1	1	1	0	1	58.7589	30.6527	10.1339	41.619	12.9788	14.8322	-0.489242	0.999767	Same	-1.05894	0.720014	Same	0.377055	0.872211	Same	-1.29982	0.100555	Same	0.13618	0.999939	Same	1	-0.320121	Same	0.251959	-0.741059	Same	0.754641	-0.322921	Same	0.340315	-0.43695	Same	0.00159517
chr1	13056600	13126599	Intergenic	Prdm14	25644	1	1	1	1	1	1	1	1	1	1	56.2041	34.6647	17.1336	40.0484	23.1198	20.3486	-0.490636	0.999767	Same	-0.536914	1	Same	0.119687	0.969335	Same	-0.823069	0.304988	Same	-0.166468	0.999939	Same	1	-0.085562	Same	0.321872	-0.326485	Same	0.930988	-0.0668713	Same	3.97294e-34	-2.3088	Down	7.113e-62
chr1	13204200	13209199	intron	Prdm14	-89456	1	0	1	0	1	1	1	1	0	1	58.1202	22.7443	12.9092	57.3242	22.8554	25.0261	-0.102901	0.999767	Same	0.000125399	1	Same	0.719295	0.620737	Same	-0.620287	0.527968	Same	0.098883	0.999939	Same	1	-0.085562	Same	0.321872	-0.326485	Same	0.930988	-0.0668713	Same	3.97294e-34	-2.3088	Down	7.113e-62
chr1	13279400	13284599	intron	Ncoa2	80510	0	0	0	1	0	0	0	0	0	1	12.135	10.3628	21.2516	14.1347	17.6573	24.6289	0.0723595	0.999767	Same	0.574355	1	Same	0.153765	0.967128	Same	0.809421	0.449168	Same	0.388832	0.999939	Same	1	-0.303839	Same	0.341326	-0.492896	Same	0.565344	-0.48599	Same	0.0122212	0.898728	Same	0.000747492
chr1	13358800	13367399	promoter-TSS	Ncoa2	-590	0	1	1	1	1	0	1	1	1	1	19.7992	45.0265	55.1099	21.9874	46.5205	50.169	0.0417496	0.999767	Same	0.025491	1	Same	-0.157826	0.947215	Same	0.280032	0.751525	Same	0.096715	0.999939	Same	1	-0.303839	Same	0.341326	-0.492896	Same	0.565344	-0.48599	Same	0.0122212	0.898728	Same	0.000747492
chr1	13374800	13379799	Intergenic	Ncoa2	-13136	0	0	0	0	0	0	0	0	0	1	8.94157	4.47211	6.35488	12.5642	9.68932	11.5213	0.20359	NA	Same	0.694653	1	Same	0.552417	0.840413	Same	0.322633	0.840371	Same	0.180397	NA	Same	1	-0.303839	Same	0.341326	-0.492896	Same	0.565344	-0.48599	Same	0.0122212	0.898728	Same	0.000747492
chr1	13414600	13419599	Intergenic	Ncoa2	-52936	0	0	0	0	0	0	0	0	0	1	14.6897	14.4129	11.3936	21.9874	16.7714	13.3665	0.279778	NA	Same	0.117939	1	Same	0.113022	0.97759	Same	-0.215822	0.892951	Same	-0.220739	0.999939	Same	1	-0.303839	Same	0.341326	-0.492896	Same	0.565344	-0.48599	Same	0.0122212	0.898728	Same	0.000747492
chr1	13454000	13459599	Intergenic	Ncoa2	-92636	0	0	0	0	0	0	0	0	0	1	10.8576	8.42045	13.5905	21.9874	12.4931	16.5276	0.56668	NA	Same	0.391005	1	Same	0.181299	0.961911	Same	0.522189	0.683206	Same	0.312482	NA	Same	1	-0.303839	Same	0.341326	-0.492896	Same	0.565344	-0.48599	Same	0.0122212	0.898728	Same	0.000747492
chr1	13483000	13484799	Intergenic	Tram1	96091	0	0	0	1	0	0	0	0	0	0	24.9087	12.6879	6.41136	16.4905	9.14399	26.5147	-0.399158	NA	Same	-0.323431	1	Same	1.34282	0.349304	Same	-0.617911	0.649968	Same	1.04834	0.845011	Same	0.764095	0.212774	Same	0.302009	-0.159502	Same	0.626085	0.117252	Same	1.23538e-05	0.453946	Same	0.392675
chr1	13489800	13492399	Intergenic	Tram1	88891	0	0	0	0	0	0	0	1	0	0	10.8576	19.5488	18.6593	16.4905	23.5972	26.3281	0.301647	0.999767	Same	0.185031	1	Same	0.321241	0.912238	Same	0.001491	0.999594	Same	0.1377	0.999939	Same	0.764095	0.212774	Same	0.302009	-0.159502	Same	0.626085	0.117252	Same	1.23538e-05	0.453946	Same	0.392675
chr1	13575400	13581999	intron	Tram1	1291	0	1	1	1	1	0	1	1	1	1	24.9087	30.5127	40.0138	26.699	40.4787	48.2401	-0.000891271	0.999957	Same	0.345327	1	Same	0.214606	0.922032	Same	0.363674	0.686191	Same	0.232953	0.999939	Same	0.764095	0.212774	Same	0.302009	-0.159502	Same	0.626085	0.117252	Same	1.23538e-05	0.453946	Same	0.392675
chr1	13588800	13590999	Intergenic	Tram1	-9909	0	0	0	0	0	0	1	0	1	0	15.3284	27.332	30.4518	13.3495	21.7647	20.5122	-0.171171	0.999767	Same	-0.27587	1	Same	-0.505852	0.83124	Same	0.164784	0.911091	Same	-0.0651984	0.999939	Same	0.764095	0.212774	Same	0.302009	-0.159502	Same	0.626085	0.117252	Same	1.23538e-05	0.453946	Same	0.392675
chr1	13595000	13599399	Intergenic	Tram1	-17209	0	0	1	0	0	1	1	0	0	1	32.5729	15.8952	12.2279	24.3432	20.495	16.0644	-0.382764	0.999767	Same	0.277273	1	Same	0.213859	0.949332	Same	-0.223293	0.871399	Same	-0.286706	0.999939	Same	0.764095	0.212774	Same	0.302009	-0.159502	Same	0.626085	0.117252	Same	1.23538e-05	0.453946	Same	0.392675
chr1	13646000	13655399	promoter-TSS	Lactb2	-110	1	1	1	1	1	1	1	1	1	1	57.4815	49.5632	41.1605	34.5516	45.1572	48.164	-0.723917	0.999767	Same	-0.146279	1	Same	0.165901	0.931845	Same	-0.229137	0.773913	Same	0.0830429	0.999939	Same	1	0.10016	Same	0.251081	-0.255247	Same	0.166226	-0.413951	Same	1.41795e-17	-1.17137	Same	1.10426e-27
chr1	13777600	13780999	Intergenic	Gm5523	-2290	0	0	0	1	1	0	0	0	0	0	11.4963	8.06313	13.933	13.3495	15.2455	29.0882	0.0581474	0.999767	Same	0.613079	1	Same	0.715672	0.750077	Same	0.577821	0.667419	Same	0.680413	0.999939	Same	1	-0.226867	Same	NA	0.0457614	Same	0.938452	-0.143719	Same	0.225349	-0.88167	Same	0.0322039
chr1	14281800	14286799	intron	Eya1	15980	0	0	0	0	0	0	0	0	1	0	15.3284	11.5376	14.1224	14.92	14.7259	22.2736	-0.0861929	0.999767	Same	0.234806	1	Same	0.428254	0.875664	Same	0.275044	0.851472	Same	0.468492	0.999939	Same	1	0.122168	Same	0.707627	-0.200044	Same	0.293361	-0.805468	Same	0.154492	-0.526313	Same	0.932899
chr1	14295600	14306199	promoter-TSS	Eya1	-620	0	0	1	1	1	0	1	1	1	1	11.4963	12.9562	21.9629	24.3432	17.896	21.6099	0.667415	0.999767	Same	0.352363	1	Same	-0.0571935	0.987594	Same	0.644244	0.534018	Same	0.234687	0.999939	Same	1	0.122168	Same	0.707627	-0.200044	Same	0.293361	-0.805468	Same	0.154492	-0.526313	Same	0.932899
chr1	14452400	14457399	Intergenic	Eya1	-154620	0	0	0	0	0	0	0	0	1	1	11.4963	10.0172	20.9692	18.8463	9.53601	22.2229	0.369881	0.999767	Same	-0.0671858	1	Same	0.0110841	0.998273	Same	0.842098	0.446454	Same	0.920367	0.870756	Same	1	0.122168	Same	0.707627	-0.200044	Same	0.293361	-0.805468	Same	0.154492	-0.526313	Same	0.932899
chr1	14623000	14626599	Intergenic	Msc	121247	0	0	0	0	0	0	1	0	0	0	21.0766	18.1959	7.54807	19.6316	5.94818	13.1076	-0.13104	NA	Same	-1.09592	0.938744	Same	0.512952	0.847964	Same	-0.883544	0.456935	Same	0.725323	NA	Same	0.877012	0.369714	Same	0.807122	0.136012	Same	0.945081	0.083192	Same	3.69931e-61	-4.45688	Down	5.51492e-50
chr1	14629400	14630999	Intergenic	Msc	115847	0	0	0	0	0	0	0	1	0	0	2.55473	33.2853	8.37237	9.42316	9.89407	1.46571	0.73132	NA	Same	-1.37865	0.695854	Same	-1.40859	0.326439	Same	-1.48069	0.152697	Same	-1.51062	NA	Same	0.877012	0.369714	Same	0.807122	0.136012	Same	0.945081	0.083192	Same	3.69931e-61	-4.45688	Down	5.51492e-50
chr1	15633000	15638599	intron	Terf1	-159927	0	0	0	0	0	0	1	1	0	0	17.8831	18.1047	13.4876	18.0611	17.4103	19.5136	-0.056887	0.999767	Same	-0.0765148	1	Same	0.332518	0.913737	Same	-0.27035	0.851135	Same	0.138682	0.999939	Same	1	0.0346789	Same	0.135116	-0.338677	Same	0.695895	-0.125906	Same	2.57425e-22	-1.29252	Same	3.13297e-58
chr1	15638600	15644199	intron	Terf1	-154327	0	0	0	0	0	0	1	1	1	1	12.7737	21.1593	15.9405	16.4905	11.8624	15.0289	0.169102	0.999767	Same	-0.680359	1	Same	-0.137107	0.971393	Same	-0.282075	0.833227	Same	0.261178	0.999939	Same	1	0.0346789	Same	0.135116	-0.338677	Same	0.695895	-0.125906	Same	2.57425e-22	-1.29252	Same	3.13297e-58
chr1	15776800	15800599	Intergenic	Terf1	-7027	1	1	1	1	1	1	1	1	1	1	70.8939	74.2998	43.1115	55.7537	54.3608	36.4967	-0.403176	0.999767	Same	-0.45059	1	Same	-0.270297	0.852665	Same	-0.719707	0.185344	Same	-0.539414	0.850094	Same	1	0.0346789	Same	0.135116	-0.338677	Same	0.695895	-0.125906	Same	2.57425e-22	-1.29252	Same	3.13297e-58
chr1	15801800	15805199	intron	Terf1	7773	1	0	0	0	1	0	0	0	0	0	14.051	11.4103	10.021	33.7663	9.32302	25.3903	0.69972	0.999767	Same	-0.217959	1	Same	0.910565	0.610702	Same	-0.0764611	0.96776	Same	1.05206	0.825549	Same	1	0.0346789	Same	0.135116	-0.338677	Same	0.695895	-0.125906	Same	2.57425e-22	-1.29252	Same	3.13297e-58
chr1	15805400	15812199	intron	Terf1	13073	0	0	0	0	0	0	1	0	0	0	14.6897	9.31528	5.91949	22.7726	7.81463	7.04428	0.286221	NA	Same	-0.175706	1	Same	0.0851769	0.985006	Same	-0.353138	0.826988	Same	-0.0922553	NA	Same	1	0.0346789	Same	0.135116	-0.338677	Same	0.695895	-0.125906	Same	2.57425e-22	-1.29252	Same	3.13297e-58
chr1	15879600	15885599	exon	Sbspon	203	0	0	1	0	0	0	1	0	0	0	7.6642	9.58352	7.75754	13.3495	16.2682	10.4566	0.328056	NA	Same	0.492666	1	Same	0.206711	0.96073	Same	-0.134807	0.940391	Same	-0.420762	NA	Same	1	-0.606843	Same	NA	-0.151865	Same	0.952756	-0.103664	Same	0.982446	-0.0179078	Same	0.117073
chr1	16091200	16097999	promoter-TSS	Rpl7	-86	1	1	1	1	1	1	1	1	1	1	52.372	39.546	66.7695	44.76	43.9554	42.9356	-0.285911	0.999767	Same	0.12811	1	Same	-0.641015	0.449376	Same	0.725001	0.226356	Same	-0.0441243	0.999939	Same	1	0.220432	Same	0.340948	0.424724	Same	0.885024	0.10195	Same	0.0388804	-0.645651	Same	0.0121261
chr1	16291800	16294999	intron	Rdh10	197437	0	0	0	0	0	0	0	0	0	1	15.9671	7.0273	11.4601	5.49684	7.36294	8.65211	-0.822934	NA	Same	0.0234642	1	Same	-0.32572	0.925694	Same	0.500901	0.72678	Same	0.151717	NA	Same	1	-0.00817598	Same	0.510277	0.175442	Same	0.695825	0.144688	Same	2.0886e-06	0.954002	Same	5.41849e-33
chr1	16507400	16512199	promoter-TSS	Stau2	-417	0	0	1	1	1	0	1	1	0	1	8.94157	20.4574	28.3278	19.6316	20.8613	33.8825	0.656587	0.999767	Same	0.0121681	1	Same	0.173441	0.95641	Same	0.421284	0.704853	Same	0.582557	0.99321	Same	1	-0.262562	Same	0.291196	-0.434902	Same	0.874371	-0.102953	Same	6.71755e-07	1.39626	Same	1.32162e-05
chr1	16606000	16611999	intron	Ube2w	419	1	1	1	1	1	1	1	1	1	1	33.2115	49.7424	49.8553	48.6863	43.1374	54.2818	0.382622	0.999767	Same	-0.208527	1	Same	0.0629744	0.97759	Same	0.0321308	0.97716	Same	0.303632	0.999939	Same	1	0.237697	Same	0.996709	-0.000910109	Same	0.579966	0.207665	Same	0.481384	0.126348	Same	0.187577
chr1	16643400	16659999	intron	Tmem70	-3572	1	1	1	1	1	1	1	1	1	1	31.9342	43.6089	53.1024	38.4779	51.8297	42.56	0.139165	0.999767	Same	0.211218	1	Same	-0.332872	0.820626	Same	0.275981	0.726867	Same	-0.268109	0.999939	Same	1	-0.0996029	Same	0.430291	-0.189802	Same	0.827517	-0.0814147	Same	0.961709	0.0101419	Same	0.681489
chr1	16671400	16681199	Intergenic	Ly96	-2237	0	1	1	1	1	0	1	1	1	1	26.186	25.1076	38.6111	25.1284	24.6879	22.2076	-0.11954	0.999767	Same	-0.0453748	1	Same	-0.707311	0.618071	Same	0.542165	0.581325	Same	-0.119772	0.999939	Same	1	0.180706	Same	0.663278	0.29806	Same	0.943589	-0.0646238	Same	0.0293148	1.28083	Same	4.5605e-11
chr1	16810800	16817399	Intergenic	Ly96	135563	0	1	1	0	0	0	1	1	1	1	32.5729	33.5917	19.8625	37.6926	32.7155	17.643	0.078312	0.999767	Same	-0.0607439	1	Same	-0.24092	0.931327	Same	-0.562732	0.574032	Same	-0.742908	0.891281	Same	1	0.180706	Same	0.663278	0.29806	Same	0.943589	-0.0646238	Same	0.0293148	1.28083	Same	4.5605e-11
chr1	17238800	17242599	Intergenic	Gdap1	105246	1	0	0	0	0	1	0	0	0	0	31.2955	11.3849	5.59707	58.1095	12.8255	9.57468	0.559492	0.999767	Same	0.103625	1	Same	0.476321	0.860441	Same	-0.687996	0.575542	Same	-0.315301	0.999939	Same	1	0.203017	Same	NA	-0.293637	Same	0.756777	-0.347924	Same	0.206613	0.821622	Same	0.0038234
chr1	17676200	17679999	intron	Crispld1	-39398	0	1	0	0	0	0	1	1	1	0	14.051	46.2023	12.1714	19.6316	15.263	15.0581	0.220372	0.999767	Same	-1.28467	0.696083	Same	0.138749	0.973588	Same	-1.41837	0.139109	Same	0.00504423	0.999939	Same	1	-0.242462	Same	0.366814	-0.393707	Same	0.729738	0.239587	Same	8.73549e-10	2.13458	Up	4.06173e-05
chr1	17715800	17718799	promoter-TSS	Crispld1	-198	0	0	0	0	1	0	0	0	1	0	10.8576	17.0318	23.698	8.6379	13.6692	28.3839	-0.223854	0.999767	Same	-0.272117	1	Same	0.155509	0.967696	Same	0.416622	0.746168	Same	0.844249	0.903568	Same	1	-0.242462	Same	0.366814	-0.393707	Same	0.729738	0.239587	Same	8.73549e-10	2.13458	Up	4.06173e-05
chr1	18212600	18215799	promoter-TSS	Defb44-ps	-555	0	0	0	0	0	0	0	0	1	0	11.4963	10.7456	22.7407	14.1347	19.7285	23.3637	0.112085	0.999767	Same	0.617096	1	Same	-0.0213264	0.997022	Same	0.853224	0.440624	Same	0.214802	0.999939	Same	NA	0	Same	NA	0	Same	NA	-0.171103	Same	NA	0	Same	NA
chr1	18258000	18260999	Intergenic	Defb41	-4281	0	0	0	0	0	0	1	0	0	0	24.9087	22.1442	9.77503	16.4905	11.7688	12.2941	-0.407782	NA	Same	-0.669583	1	Same	0.153021	0.971802	Same	-0.769474	0.535589	Same	0.0531304	0.999939	Same	NA	0	Same	NA	0	Same	NA	0.148697	Same	NA	0	Same	NA
chr1	20731800	20735799	Intergenic	Il17a	12814	0	0	0	0	0	0	0	1	0	0	10.2189	14.3483	6.97971	14.1347	8.02762	8.50998	0.186601	NA	Same	-0.582293	1	Same	0.152214	0.973491	Same	-0.689576	0.606687	Same	0.0449303	NA	Same	NA	-0.276762	Same	NA	0	Same	NA	0.148697	Same	NA	-0.408167	Same	NA
chr1	20743200	20745999	Intergenic	Il17a	23614	0	0	0	0	0	0	0	1	0	0	15.3284	17.9001	7.31215	4.71158	8.35996	6.69402	-0.830306	NA	Same	-0.777672	1	Same	-0.143998	0.97436	Same	-0.831848	0.514128	Same	-0.198174	NA	Same	NA	-0.276762	Same	NA	0	Same	NA	0.148697	Same	NA	-0.408167	Same	NA
chr1	20747600	20754599	Intergenic	Il17f	23251	0	0	0	0	0	1	1	1	1	0	30.0181	23.4727	16.7748	22.7726	11.1977	17.7636	-0.338694	0.999767	Same	-0.826109	1	Same	-0.0226064	0.996857	Same	-0.317954	0.815508	Same	0.485549	0.999939	Same	NA	-0.0959082	Same	NA	0.433191	Same	NA	0.621955	Same	NA	0.0815839	Same	0.762297
chr1	20764800	20768799	TTS	Il17f	7551	0	0	0	0	0	0	1	0	0	0	21.0766	20.1245	8.89425	24.3432	8.39392	6.00876	0.0596109	NA	Same	-0.881677	1	Same	-0.452795	0.880929	Same	-0.763909	0.541095	Same	-0.335028	NA	Same	NA	-0.0959082	Same	NA	0.433191	Same	NA	0.621955	Same	NA	0.0815839	Same	0.762297
chr1	20773200	20775599	promoter-TSS	Il17f	-49	0	0	0	0	0	0	0	1	0	0	10.8576	14.2847	2.7753	7.85263	12.1011	8.53535	-0.285758	NA	Same	-0.202596	1	Same	0.820003	0.711125	Same	-1.35696	0.224254	Same	-0.33436	NA	Same	NA	-0.0959082	Same	NA	0.433191	Same	NA	0.621955	Same	NA	0.0815839	Same	0.762297
chr1	20805600	20812599	intron	Mcm3	1194	1	1	1	1	1	1	1	1	1	1	90.0544	68.5882	80.626	76.9558	47.0493	52.5319	-0.300242	0.999767	Same	-0.542249	0.962932	Same	-0.634975	0.36762	Same	0.246626	0.715466	Same	0.153899	0.999939	Same	1	0.0278109	Same	0.259964	-0.152801	Same	0.572186	-0.124094	Same	5.1922e-19	-0.769864	Same	1.72188e-58
chr1	20828800	20830999	Intergenic	Mcm3	-19606	0	0	1	0	0	0	0	0	0	0	15.9671	4.7149	1.82804	6.28211	17.4268	12.553	-0.679296	NA	Same	1.17275	0.93602	Same	1.37563	0.367227	Same	-0.528363	0.724544	Same	-0.325483	NA	Same	1	0.0278109	Same	0.259964	-0.152801	Same	0.572186	-0.124094	Same	5.1922e-19	-0.769864	Same	1.72188e-58
chr1	20832800	20836999	Intergenic	Mcm3	-24606	0	0	0	0	0	0	0	0	0	1	7.6642	10.8993	11.0812	10.9937	19.0977	9.57087	0.215187	NA	Same	0.560334	1	Same	-0.199781	0.959654	Same	0.0447658	0.982508	Same	-0.715349	NA	Same	1	0.0278109	Same	0.259964	-0.152801	Same	0.572186	-0.124094	Same	5.1922e-19	-0.769864	Same	1.72188e-58
chr1	20852200	20855799	Intergenic	6720483E21Rik	26554	0	0	0	0	0	0	0	0	0	1	24.9087	11.845	11.6295	19.6316	15.6889	6.86915	-0.284655	NA	Same	0.259635	1	Same	-0.533651	0.839903	Same	-0.0221088	0.991736	Same	-0.815395	NA	Same	NA	-0.667612	Same	NA	-0.843412	Same	NA	-0.91297	Same	0.327923	1.02326	Same	0.682636
chr1	20856800	20860799	Intergenic	6720483E21Rik	21754	0	0	0	0	0	0	1	1	0	1	32.5729	26.4488	21.574	24.3432	14.3935	10.2891	-0.386749	0.999767	Same	-0.750917	1	Same	-0.887069	0.527984	Same	-0.242544	0.85113	Same	-0.378696	0.999939	Same	NA	-0.667612	Same	NA	-0.843412	Same	NA	-0.91297	Same	0.327923	1.02326	Same	0.682636
chr1	20875600	20891599	intron	Paqr8	2897	1	0	1	1	1	0	1	1	1	1	19.7992	19.8817	22.6078	21.9874	14.5468	26.8421	0.0333627	0.999767	Same	-0.394862	1	Same	0.150851	0.962024	Same	0.195486	0.877912	Same	0.741199	0.903399	Same	1	0.0246528	Same	0.273381	-0.515401	Same	0.892992	-0.0996081	Same	3.34346e-12	2.20351	Up	3.69292e-09
chr1	20893400	20908199	intron	Paqr8	20097	1	1	1	1	1	1	1	1	1	1	43.4305	34.9456	31.9274	32.9811	28.7274	31.6732	-0.405573	0.999767	Same	-0.285357	1	Same	-0.0789113	0.97759	Same	-0.0753836	0.951227	Same	0.131062	0.999939	Same	1	0.0246528	Same	0.273381	-0.515401	Same	0.892992	-0.0996081	Same	3.34346e-12	2.20351	Up	3.69292e-09
chr1	20910200	20911799	intron	Paqr8	30297	0	0	0	0	0	0	0	1	0	0	13.4124	23.3424	10.2104	10.2084	9.80044	14.9121	-0.0868002	NA	Same	-0.442889	1	Same	0.153641	0.97228	Same	-0.404297	0.785912	Same	0.192232	NA	Same	1	0.0246528	Same	0.273381	-0.515401	Same	0.892992	-0.0996081	Same	3.34346e-12	2.20351	Up	3.69292e-09
chr1	20939000	20946399	intron	Efhc1	993	0	0	1	0	0	0	0	1	1	1	22.3539	21.031	29.0191	25.1284	25.8382	20.4615	0.0477002	0.999767	Same	0.235049	1	Same	-0.484759	0.797508	Same	0.42767	0.674203	Same	-0.292138	0.999939	Same	1	-0.183923	Same	0.752971	-0.15729	Same	0.79912	0.20773	Same	0.0762972	0.644907	Same	0.679593
chr1	20962800	20966399	intron	Efhc1	22893	0	0	0	0	0	0	1	1	0	1	15.3284	34.0391	17.2466	15.7053	15.4842	9.51631	-0.0444057	0.999767	Same	-0.95597	0.93602	Same	-0.726188	0.683398	Same	-0.789342	0.439787	Same	-0.55956	0.999939	Same	1	-0.183923	Same	0.752971	-0.15729	Same	0.79912	0.20773	Same	0.0762972	0.644907	Same	0.679593
chr1	20966800	20971799	intron	Efhc1	27593	0	0	0	0	0	0	1	0	0	0	9.58025	12.637	4.09146	13.3495	17.7427	15.2002	0.212187	NA	Same	0.336293	1	Same	1.24031	0.3803	Same	-1.05541	0.348272	Same	-0.151395	NA	Same	1	-0.183923	Same	0.752971	-0.15729	Same	0.79912	0.20773	Same	0.0762972	0.644907	Same	0.679593
chr1	20974600	20981399	intron	Efhc1	36293	0	0	0	0	0	0	0	0	1	0	8.94157	7.2701	10.7888	10.9937	11.9818	9.51249	0.0922094	NA	Same	0.445192	1	Same	-0.190629	0.964185	Same	0.419134	0.781526	Same	-0.216686	NA	Same	1	-0.183923	Same	0.752971	-0.15729	Same	0.79912	0.20773	Same	0.0762972	0.644907	Same	0.679593
chr1	20984600	20989799	Intergenic	Efhc1	45493	0	0	0	0	0	0	0	0	1	1	7.6642	10.4646	23.7909	18.0611	12.6207	16.4146	0.660327	NA	Same	0.19934	1	Same	-0.472887	0.846602	Same	0.941736	0.375816	Same	0.269508	0.999939	Same	1	-0.183923	Same	0.752971	-0.15729	Same	0.79912	0.20773	Same	0.0762972	0.644907	Same	0.679593
chr1	21058200	21073199	intron	Tram2	3606	0	1	1	1	1	0	1	1	1	1	15.9671	22.1814	31.7179	23.5579	22.7874	31.9321	0.336787	0.999767	Same	0.0102269	1	Same	-0.0364566	0.992511	Same	0.471342	0.61888	Same	0.424659	0.999939	Same	1	-0.407304	Same	0.665759	-0.38779	Same	0.645879	-0.616565	Same	0.895221	-0.0962302	Same	0.754765
chr1	21155800	21158199	Intergenic	Tmem14a	-51656	0	0	0	0	0	0	0	0	0	1	14.6897	27.4709	20.8162	18.8463	24.4749	32.8178	0.178988	0.999767	Same	-0.174092	1	Same	0.548913	0.756703	Same	-0.348596	0.75295	Same	0.374409	0.999939	Same	1	0.196006	Same	0.496572	-0.265159	Same	0.520169	0.422003	Same	0.460463	-0.219123	Same	0.130212
chr1	21207200	21210799	intron	Tmem14a	344	0	0	1	1	1	0	1	1	1	1	38.9597	29.8108	41.1405	24.3432	29.5454	53.4468	-0.596405	0.999767	Same	-0.037807	1	Same	0.3024	0.886362	Same	0.422571	0.656745	Same	0.762778	0.825549	Same	1	0.196006	Same	0.496572	-0.265159	Same	0.520169	0.422003	Same	0.460463	-0.219123	Same	0.130212
chr1	21220000	21223799	Intergenic	Gsta3	-8766	0	0	0	0	0	0	1	1	0	1	37.0436	21.031	17.3596	16.4905	10.8911	11.8132	-0.861132	0.999767	Same	-0.7606	1	Same	-0.457724	0.85518	Same	-0.212873	0.885042	Same	0.0900033	0.999939	Same	1	-0.123699	Same	0.709605	-0.226328	Same	0.844376	-0.161923	Same	1.9524e-07	-1.86163	Down	0.0815395
chr1	21236400	21251799	intron	Gsta3	13434	1	1	1	1	0	1	1	1	1	1	56.2041	37.6037	25.0706	46.3305	25.9833	18.912	-0.320278	0.999767	Same	-0.503435	1	Same	-0.438777	0.806731	Same	-0.463506	0.602257	Same	-0.398849	0.999939	Same	1	-0.123699	Same	0.709605	-0.226328	Same	0.844376	-0.161923	Same	1.9524e-07	-1.86163	Down	0.0815395
chr1	22473400	22477599	intron	Rims1	337063	0	0	0	0	0	0	0	0	0	1	11.4963	15.0777	16.3558	14.1347	15.8083	16.1735	0.106651	NA	Same	0.013758	1	Same	-0.0364394	0.995098	Same	0.0992694	0.954834	Same	0.049072	0.999939	Same	0.819051	-0.950441	Same	NA	-0.362211	Same	0.543871	-0.722333	Same	0.289967	-0.549153	Same	0.733624
chr1	23259800	23266399	Intergenic	Mir30a	-16008	0	0	1	1	1	0	1	1	1	0	19.7992	15.2696	13.1551	13.3495	15.7569	37.9548	-0.433033	0.999767	Same	0.0212463	1	Same	1.20547	0.298213	Same	-0.14193	0.923208	Same	1.0423	0.6989	Same	NA	-0.116862	Same	NA	0	Same	NA	0	Same	NA	-0.248267	Same	NA
chr1	23269400	23272999	Intergenic	Mir30a	-7908	0	0	0	0	1	0	0	0	0	1	17.2445	8.254	21.584	20.4168	8.6923	17.7483	0.0794852	NA	Same	0.0419756	1	Same	-0.233413	0.951978	Same	0.996133	0.387495	Same	0.720744	0.990069	Same	NA	-0.116862	Same	NA	0	Same	NA	0	Same	NA	-0.248267	Same	NA
chr1	23277000	23280199	promoter-TSS	Mir30a	-508	0	0	0	1	0	0	0	0	0	1	5.10947	7.47472	24.3593	23.5579	10.8911	28.5705	1.21877	0.999767	Same	0.366869	1	Same	0.145601	0.969137	Same	1.3408	0.151037	Same	1.11953	0.675649	Same	NA	-0.116862	Same	NA	0	Same	NA	0	Same	NA	-0.248267	Same	NA
chr1	23386600	23394199	promoter-TSS	Ogfrl1	-386	0	0	1	1	1	0	1	1	1	1	17.8831	21.1847	22.6278	14.92	23.6651	22.3282	-0.240579	0.999767	Same	0.112538	1	Same	-0.0939263	0.977783	Same	0.136104	0.921272	Same	-0.0703605	0.999939	Same	0.7389	-0.379826	Same	0.229744	-0.335509	Same	0.988174	-0.00580933	Same	0.130431	-0.287309	Same	0.0447747
chr1	23925800	23931599	intron	Smap1	520	0	0	1	1	1	0	1	1	1	1	17.8831	27.8547	35.1745	25.9137	22.6084	39.1908	0.324631	0.999767	Same	-0.28172	1	Same	0.105956	0.971802	Same	0.314434	0.753415	Same	0.702111	0.866649	Same	1	-0.0940979	Same	0.852158	0.049128	Same	0.847022	0.072586	Same	1	5.39462e-06	Same	0.312817
chr1	24010000	24014799	promoter-TSS	Sdhaf4	79	0	1	1	1	1	0	1	1	1	1	34.4889	44.0563	43.168	37.6926	48.1657	26.6339	0.0195402	0.999767	Same	0.0855063	1	Same	-0.665122	0.532594	Same	-0.00937095	0.995186	Same	-0.759999	0.713392	Same	1	0.167087	Same	0.222478	0.614362	Same	0.667006	0.31432	Same	0.342816	-0.342899	Same	0.382484
chr1	24100400	24109199	intron	Fam135a	2380	0	0	1	1	1	1	1	1	1	1	22.3539	19.2805	38.6111	14.1347	24.7218	35.6439	-0.518431	0.999767	Same	0.283589	1	Same	-0.135807	0.966234	Same	0.863669	0.326833	Same	0.444272	0.999939	Same	1	0.0484072	Same	0.190837	-0.656982	Same	0.766539	-0.211398	Same	0.0827256	0.588301	Same	0.0124857
chr1	24683600	24686599	promoter-TSS	Lmbrd1	-283	0	1	1	1	1	0	1	1	1	1	29.3794	33.579	45.9233	7.06737	48.7368	39.5042	-1.43543	0.999767	Same	0.448707	1	Same	-0.22462	0.921472	Same	0.417788	0.640156	Same	-0.255539	0.999939	Same	1	-0.151148	Same	0.0352263	-0.552973	Same	0.209239	-0.433347	Same	4.80221e-18	1.45385	Same	1.85123e-19
chr1	25068400	25070599	Intergenic	Gm20172	265299	0	0	0	0	0	0	0	1	0	0	10.2189	25.5805	7.25567	18.8463	7.0306	11.5328	0.364623	NA	Same	-1.19276	0.91836	Same	0.313696	0.933448	Same	-1.10368	0.365436	Same	0.402777	NA	Same	NA	0.0862553	Same	NA	0.77189	Same	NA	1.30084	Same	NA	-0.590484	Same	NA
chr1	28731600	28735399	Intergenic	Gm597	103597	0	0	0	0	0	0	0	0	1	0	3.19342	4.44666	13.4311	10.9937	14.1209	6.00876	0.64679	NA	Same	0.994256	1	Same	-0.796231	0.731478	Same	1.0151	0.415825	Same	-0.775391	NA	Same	NA	0	Same	NA	0	Same	NA	0.308596	Same	NA	0	Same	NA
chr1	30606800	30611799	Intergenic	Phf3	310801	0	0	0	0	0	1	0	0	0	0	33.2115	9.36618	5.42763	18.0611	12.5868	6.69783	-0.606544	NA	Same	0.269439	1	Same	0.0675245	0.988707	Same	-0.396722	0.794357	Same	-0.598636	NA	Same	1	-0.160583	Same	0.274947	-0.403667	Same	0.506408	-0.403271	Same	0.13156	-0.395603	Same	0.46257
chr1	30834600	30837799	Intergenic	Phf3	83901	0	0	0	0	0	0	1	0	0	1	15.9671	21.6703	17.9944	22.7726	17.8363	6.23464	0.277233	0.999767	Same	-0.258688	1	Same	-1.19232	0.33782	Same	-0.210125	0.879651	Same	-1.14376	0.637495	Same	1	-0.160583	Same	0.274947	-0.403667	Same	0.506408	-0.403271	Same	0.13156	-0.395603	Same	0.46257
chr1	30854000	30857599	Intergenic	Phf3	64301	0	0	0	0	0	0	0	0	0	1	8.30288	15.153	12.2544	10.9937	7.2693	9.19905	0.127914	NA	Same	-0.683919	1	Same	-0.28059	0.943893	Same	-0.199368	0.909369	Same	0.203961	NA	Same	1	-0.160583	Same	0.274947	-0.403667	Same	0.506408	-0.403271	Same	0.13156	-0.395603	Same	0.46257
chr1	30903000	30905599	intron	Phf3	15801	0	0	0	0	0	0	0	0	0	1	11.4963	12.267	19.3871	16.4905	12.5271	15.1164	0.241887	NA	Same	0.00960708	1	Same	-0.315619	0.921153	Same	0.520537	0.685216	Same	0.195311	0.999939	Same	1	-0.160583	Same	0.274947	-0.403667	Same	0.506408	-0.403271	Same	0.13156	-0.395603	Same	0.46257
chr1	30918800	30936199	Intergenic	Phf3	-7399	1	1	1	1	1	1	1	1	1	1	51.0947	37.7065	42.0413	39.2632	48.14	28.6796	-0.413631	0.999767	Same	0.297276	1	Same	-0.550391	0.618198	Same	0.165731	0.859451	Same	-0.681936	0.762184	Same	1	-0.160583	Same	0.274947	-0.403667	Same	0.506408	-0.403271	Same	0.13156	-0.395603	Same	0.46257
chr1	30992000	30995999	Intergenic	Gm13363	12555	0	0	1	0	0	0	0	0	0	1	14.051	20.5973	18.1174	26.699	22.1228	23.5719	0.563707	0.999767	Same	0.0601166	1	Same	0.278056	0.92115	Same	-0.144878	0.917217	Same	0.0730621	0.999939	Same	NA	NA	Same	NA	NA	Same	NA	NA	Same	NA	NA	Same	NA
chr1	31003600	31011199	promoter-TSS	Ptp4a1	-800	1	1	1	1	1	1	1	1	1	1	76.0033	80.7662	119.616	55.7537	69.9047	68.1254	-0.484801	0.999767	Same	-0.220641	1	Same	-0.812009	0.167386	Same	0.559928	0.314767	Same	-0.0314396	0.999939	Same	0.896057	0.520655	Same	0.615853	0.207704	Same	0.704587	0.230676	Same	3.37874e-06	1.33107	Same	4.84817e-11
chr1	33610800	33614599	intron	Prim2	113939	0	0	0	0	0	1	1	0	0	0	39.5984	17.441	9.01722	14.92	13.6692	9.56705	-0.996613	0.999767	Same	-0.29509	1	Same	-0.0320332	0.995306	Same	-0.624628	0.611513	Same	-0.361571	0.999939	Same	1	-0.0621664	Same	0.705327	-0.0728616	Same	0.8539	-0.0558131	Same	1.40295e-06	-0.591863	Same	3.93782e-16
chr1	33676400	33679999	intron	Prim2	48439	0	0	0	0	0	0	1	1	0	0	12.7737	24.0983	9.13018	10.9937	18.4927	21.1036	-0.167543	0.999767	Same	-0.331372	1	Same	0.811465	0.675119	Same	-0.987467	0.378679	Same	0.15537	0.999939	Same	1	-0.0621664	Same	0.705327	-0.0728616	Same	0.8539	-0.0558131	Same	1.40295e-06	-0.591863	Same	3.93782e-16
chr1	33691200	33697199	intron	Prim2	32439	1	1	1	0	0	1	1	1	1	1	60.0362	33.3118	23.9039	38.4779	23.2988	23.3891	-0.594327	0.999767	Same	-0.467771	1	Same	-0.0542045	0.98689	Same	-0.404798	0.691387	Same	0.00876819	0.999939	Same	1	-0.0621664	Same	0.705327	-0.0728616	Same	0.8539	-0.0558131	Same	1.40295e-06	-0.591863	Same	3.93782e-16
chr1	33697800	33705199	intron	Prim2	25139	0	0	0	0	0	0	0	0	0	1	22.9926	11.9087	13.8365	13.3495	12.8851	11.6089	-0.570035	NA	Same	0.0581031	1	Same	-0.211475	0.954449	Same	0.165899	0.915715	Same	-0.103679	NA	Same	1	-0.0621664	Same	0.705327	-0.0728616	Same	0.8539	-0.0558131	Same	1.40295e-06	-0.591863	Same	3.93782e-16
chr1	33724600	33730399	promoter-TSS	1700001G17Rik	831	0	1	1	1	1	0	1	1	1	1	37.0436	29.5797	23.8374	36.9074	37.4022	33.4854	-0.0891564	0.999767	Same	0.282881	1	Same	0.407682	0.823623	Same	-0.277227	0.7883	Same	-0.152426	0.999939	Same	1	-0.129907	Same	NA	-0.609842	Same	NA	1.12807	Same	0.656509	0.383812	Same	0.898962
chr1	33768400	33772799	Intergenic	Rab23	-6141	0	0	0	0	0	0	1	0	0	0	17.2445	18.4641	12.5403	25.1284	16.9926	17.9095	0.277571	0.999767	Same	-0.111863	1	Same	0.307658	0.921858	Same	-0.368063	0.786384	Same	0.0514575	0.999939	Same	1	0.0604685	Same	0.480143	-0.203843	Same	0.850788	-0.08505	Same	0.00182087	-0.611509	Same	1.6219e-05
chr1	33774200	33780599	exon	Rab23	136	1	1	1	1	1	1	1	1	1	1	56.8428	37.6037	29.531	53.3979	41.237	37.0183	-0.169192	0.999767	Same	0.10632	1	Same	0.224382	0.912925	Same	-0.272898	0.756417	Same	-0.154835	0.999939	Same	1	0.0604685	Same	0.480143	-0.203843	Same	0.850788	-0.08505	Same	0.00182087	-0.611509	Same	1.6219e-05
chr1	33781000	33784199	intron	Rab23	5336	1	0	0	0	0	0	0	0	0	0	10.8576	10.771	3.53311	47.1158	12.5868	11.4921	1.2953	NA	Same	0.144484	1	Same	0.956945	0.58949	Same	-0.903626	0.445609	Same	-0.0911648	NA	Same	1	0.0604685	Same	0.480143	-0.203843	Same	0.850788	-0.08505	Same	0.00182087	-0.611509	Same	1.6219e-05
chr1	33798600	33801599	TTS	Bag2	14495	0	0	0	0	0	0	0	0	0	1	17.2445	14.0047	9.61203	12.5642	7.69528	14.6609	-0.29867	NA	Same	-0.577128	1	Same	0.394555	0.90516	Same	-0.371203	0.809189	Same	0.60048	NA	Same	1	0.00625482	Same	0.458335	0.174806	Same	0.4226	0.305305	Same	1.89693e-13	1.295	Same	1.50778e-25
chr1	33802200	33806199	intron	Bag2	10395	0	0	0	0	0	0	1	0	0	0	14.051	16.4963	4.79279	18.0611	8.84561	4.8565	0.142756	NA	Same	-0.629062	1	Same	-0.0829337	0.985127	Same	-1.08755	0.360266	Same	-0.541425	NA	Same	1	0.00625482	Same	0.458335	0.174806	Same	0.4226	0.305305	Same	1.89693e-13	1.295	Same	1.50778e-25
chr1	33808800	33818199	intron	Bag2	1095	1	1	1	1	1	1	1	1	1	1	33.2115	27.1136	23.0331	32.9811	30.5167	29.0514	-0.0932076	0.999767	Same	0.130165	1	Same	0.255924	0.912305	Same	-0.188786	0.865198	Same	-0.0630278	0.999939	Same	1	0.00625482	Same	0.458335	0.174806	Same	0.4226	0.305305	Same	1.89693e-13	1.295	Same	1.50778e-25
chr1	33856000	33857999	intron	Zfp451	14440	1	0	0	0	0	0	0	0	0	0	19.7992	16.5727	12.6633	52.6126	18.5349	10.9782	0.959465	0.999767	Same	0.115789	1	Same	-0.242791	0.938957	Same	-0.249435	0.853466	Same	-0.608015	0.996787	Same	1	0.0404094	Same	0.351416	-0.198141	Same	0.380202	-0.301078	Same	0.000307982	-0.515528	Same	0.000109278
chr1	33867600	33873999	intron	Zfp451	640	1	1	1	1	1	1	1	1	1	1	54.2881	63.7079	77.1858	50.2569	65.6182	50.089	-0.187862	0.999767	Same	0.0147956	1	Same	-0.621913	0.419324	Same	0.2712	0.698967	Same	-0.365509	0.999832	Same	1	0.0404094	Same	0.351416	-0.198141	Same	0.380202	-0.301078	Same	0.000307982	-0.515528	Same	0.000109278
chr1	33955800	33967999	intron	Bend6	2566	1	1	1	1	0	1	1	1	1	1	37.6823	34.1791	28.6702	30.6253	32.2123	18.8867	-0.30729	0.999767	Same	-0.0887791	1	Same	-0.592935	0.720248	Same	-0.168207	0.892299	Same	-0.672363	0.934227	Same	0.961751	0.632273	Same	0.8029	0.114621	Same	0.671969	0.292147	Same	1.59612e-07	1.81561	Up	0.000119104
chr1	33993800	34005399	intron	Dst	34530	0	1	1	0	0	1	1	1	1	1	39.5984	24.9285	19.3971	22.7726	18.467	14.5441	-0.672015	0.999767	Same	-0.393392	1	Same	-0.409224	0.857478	Same	-0.262301	0.832528	Same	-0.278133	0.999939	Same	1	-0.317821	Same	0.368513	-0.506447	Same	0.617467	-0.435711	Same	0.475084	-0.307686	Same	0.321198
chr1	34019600	34040799	intron	Dst	-38470	1	1	1	1	0	1	1	1	1	1	21.7152	19.2169	19.776	21.2021	17.5636	16.2395	-0.0991131	0.999767	Same	-0.134284	1	Same	-0.299128	0.914157	Same	0.0736447	0.962826	Same	-0.0911997	0.999939	Same	1	-0.317821	Same	0.368513	-0.506447	Same	0.617467	-0.435711	Same	0.475084	-0.307686	Same	0.321198
chr1	34048800	34055999	intron	Dst	-16270	0	0	0	0	0	0	1	0	1	0	17.2445	15.065	13.5441	12.5642	16.1149	16.9324	-0.334577	NA	Same	0.0471263	1	Same	0.17549	0.96332	Same	-0.0735457	0.966997	Same	0.0548183	0.999939	Same	1	-0.317821	Same	0.368513	-0.506447	Same	0.617467	-0.435711	Same	0.475084	-0.307686	Same	0.321198
chr1	34058200	34071999	intron	Dst	-3570	1	1	1	1	1	1	1	1	1	1	51.7334	53.0779	77.2058	34.5516	52.8782	36.6465	-0.582039	0.999767	Same	-0.0326918	1	Same	-1.05044	0.0797239	Same	0.524905	0.416462	Same	-0.49284	0.939224	Same	1	-0.317821	Same	0.368513	-0.506447	Same	0.617467	-0.435711	Same	0.475084	-0.307686	Same	0.321198
chr1	34076400	34080999	intron	Dst	10030	0	0	0	0	0	0	0	0	0	1	16.6058	11.4994	15.4286	25.9137	9.59569	15.0872	0.35971	NA	Same	-0.214911	1	Same	-0.0802179	0.983402	Same	0.362132	0.785146	Same	0.496825	0.999939	Same	1	-0.317821	Same	0.368513	-0.506447	Same	0.617467	-0.435711	Same	0.475084	-0.307686	Same	0.321198
chr1	34090800	34099599	intron	Dst	26530	1	0	0	0	0	0	1	1	1	0	21.0766	20.01	12.2179	31.4105	9.35698	16.6697	0.329707	0.999767	Same	-0.858887	1	Same	0.28342	0.924783	Same	-0.519578	0.659514	Same	0.62273	0.999939	Same	1	-0.317821	Same	0.368513	-0.506447	Same	0.617467	-0.435711	Same	0.475084	-0.307686	Same	0.321198
chr1	34100600	34106399	intron	Dst	34830	0	1	0	0	0	0	0	0	0	1	25.5473	5.72425	7.11269	19.6316	17.1377	12.8995	-0.320019	NA	Same	1.08191	0.932031	Same	0.561783	0.825204	Same	0.236138	0.882958	Same	-0.28399	NA	Same	1	-0.317821	Same	0.368513	-0.506447	Same	0.617467	-0.435711	Same	0.475084	-0.307686	Same	0.321198
chr1	34107400	34135199	intron	Dst	52630	1	0	1	1	1	1	1	1	1	1	36.405	16.8663	16.5553	35.3369	16.8989	17.5593	-0.116643	0.999767	Same	-0.0249805	1	Same	0.0177794	0.997085	Same	0.00697147	0.996971	Same	0.0497314	0.999939	Same	1	-0.317821	Same	0.368513	-0.506447	Same	0.617467	-0.435711	Same	0.475084	-0.307686	Same	0.321198
chr1	34153800	34164399	intron	Mir6896	-15104	1	0	1	1	1	1	1	1	1	1	65.1457	12.4579	25.2201	47.9011	17.3506	19.827	-0.444493	0.999767	Same	0.363559	1	Same	-0.316822	0.895449	Same	0.849076	0.343682	Same	0.168695	0.999939	Same	NA	NA	Same	NA	NA	Same	NA	NA	Same	NA	NA	Same	NA
chr1	34165200	34169199	intron	Mir6896	-7004	0	0	0	1	0	1	0	0	1	1	52.372	16.6745	21.0357	32.1958	12.1268	34.5094	-0.608937	0.999767	Same	-0.392505	1	Same	0.537858	0.789027	Same	0.313582	0.799087	Same	1.24395	0.474404	Same	NA	NA	Same	NA	NA	Same	NA	NA	Same	NA	NA	Same	NA
chr1	34169800	34175799	intron	Mir6896	-1404	0	1	0	0	0	1	1	0	0	1	38.9597	13.3272	18.5728	26.699	16.7456	17.3042	-0.465466	0.999767	Same	0.224647	1	Same	-0.137461	0.971372	Same	0.404783	0.746829	Same	0.0426743	0.999939	Same	NA	NA	Same	NA	NA	Same	NA	NA	Same	NA	NA	Same	NA
chr1	34176600	34181599	intron	Mir6896	4896	0	0	0	0	1	0	0	0	0	1	8.30288	9.90267	19.6895	14.1347	8.63262	27.6441	0.397093	0.999767	Same	-0.153319	1	Same	0.379579	0.886155	Same	0.787964	0.464145	Same	1.32086	0.488324	Same	NA	NA	Same	NA	NA	Same	NA	NA	Same	NA	NA	Same	NA
chr1	34189600	34191799	intron	Mir6896	16496	0	0	0	0	0	0	0	0	0	1	30.6568	15.2559	10.3698	21.9874	6.06753	10.2307	-0.398195	NA	Same	-0.933083	1	Same	-0.0168253	0.997387	Same	-0.431644	0.751085	Same	0.484613	NA	Same	NA	NA	Same	NA	NA	Same	NA	NA	Same	NA	NA	Same	NA
chr1	34194200	34200799	intron	Dst	-19675	0	0	1	1	0	1	1	1	1	1	51.7334	22.3743	36.7366	39.2632	21.4324	23.1378	-0.386659	0.999767	Same	-0.0630824	1	Same	-0.60702	0.719135	Same	0.621136	0.524671	Same	0.0771986	0.999939	Same	1	-0.317821	Same	0.368513	-0.506447	Same	0.617467	-0.435711	Same	0.475084	-0.307686	Same	0.321198
chr1	34201600	34204599	intron	Dst	-14075	0	0	0	0	0	0	0	0	0	1	14.6897	8.52327	15.2956	10.9937	5.07051	12.3271	-0.253691	NA	Same	-0.419063	1	Same	-0.237675	0.954638	Same	0.558431	0.698666	Same	0.739818	NA	Same	1	-0.317821	Same	0.368513	-0.506447	Same	0.617467	-0.435711	Same	0.475084	-0.307686	Same	0.321198
chr1	34231600	34237199	intron	Dst	17225	0	0	1	0	0	1	0	0	1	1	35.1276	11.7677	15.741	25.1284	21.9437	25.285	-0.442239	0.999767	Same	0.715222	1	Same	0.514099	0.801574	Same	0.37719	0.748973	Same	0.176067	0.999939	Same	1	-0.317821	Same	0.368513	-0.506447	Same	0.617467	-0.435711	Same	0.475084	-0.307686	Same	0.321198
chr1	34292200	34295999	intron	Dst	76925	0	0	0	0	0	0	0	0	0	1	20.4379	5.87798	22.8337	14.92	24.1765	23.0541	-0.349822	0.999767	Same	1.47868	0.436682	Same	-0.026139	0.996143	Same	1.4486	0.120485	Same	-0.0562192	0.999939	Same	1	-0.317821	Same	0.368513	-0.506447	Same	0.617467	-0.435711	Same	0.475084	-0.307686	Same	0.321198
chr1	34448800	34453799	Intergenic	Mir5103	38744	0	0	0	0	0	0	1	0	0	0	6.38683	17.5438	4.7263	14.1347	12.6722	7.96304	0.513859	NA	Same	-0.37334	1	Same	0.374247	0.913667	Same	-1.19339	0.297444	Same	-0.445806	NA	Same	NA	0.202938	Same	NA	-0.119013	Same	NA	-0.171103	Same	NA	0.0746517	Same	NA
chr1	34488000	34494199	Intergenic	Mir5103	-1056	0	1	1	1	1	1	1	1	1	1	40.8757	55.5186	49.4564	25.9137	55.6562	42.1997	-0.606781	0.999767	Same	-0.0232735	1	Same	-0.258455	0.89387	Same	-0.135574	0.893708	Same	-0.370756	0.999939	Same	NA	0.202938	Same	NA	-0.119013	Same	NA	-0.171103	Same	NA	0.0746517	Same	NA
chr1	34494600	34498599	promoter-TSS	Imp4	-74	1	1	1	1	1	1	1	1	1	1	72.8099	43.2516	57.9417	52.6126	51.2926	44.8861	-0.498167	0.999767	Same	0.21438	1	Same	-0.376591	0.786205	Same	0.402686	0.58046	Same	-0.188285	0.999939	Same	1	-0.0757385	Same	0.890428	-0.0330958	Same	0.590719	-0.186905	Same	2.81649e-36	-1.7214	Down	3.08513e-31
chr1	34515200	34517999	promoter-TSS	Ptpn18	9	0	0	0	0	1	0	0	0	0	1	22.9926	20.6355	19.8889	18.8463	19.1317	26.7431	-0.259881	0.999767	Same	-0.116341	1	Same	0.31233	0.91358	Same	-0.0196833	0.991649	Same	0.408987	0.999939	Same	1	-0.0969073	Same	NA	0.0523384	Same	0.635497	0.558457	Same	0.00459721	1.62233	Up	0.128913
chr1	34524000	34527199	intron	Ptpn18	9009	0	0	0	0	0	0	0	0	0	1	17.8831	21.0829	18.5828	26.699	20.0011	12.1558	0.309069	0.999767	Same	-0.101075	1	Same	-0.52864	0.82324	Same	-0.105283	0.947125	Same	-0.532848	0.999939	Same	1	-0.0969073	Same	NA	0.0523384	Same	0.635497	0.558457	Same	0.00459721	1.62233	Up	0.128913
chr1	34540200	34543599	Intergenic	Prss39	-13375	0	0	1	0	0	0	0	1	0	0	12.7737	18.4112	14.3684	20.4168	26.2642	20.3371	0.328289	0.999767	Same	0.373327	1	Same	0.31641	0.921393	Same	-0.220807	0.887	Same	-0.277725	0.999939	Same	NA	-0.363968	Same	NA	0.381543	Same	NA	0.568688	Same	NA	0.618615	Same	0.898907
chr1	34565800	34569399	Intergenic	Prss39	12325	0	0	0	0	0	0	0	0	0	1	7.6642	15.4859	14.7373	15.7053	14.0612	15.0289	0.537544	NA	Same	-0.141428	1	Same	-0.0328095	0.99513	Same	-0.0203488	0.991933	Same	0.0882702	0.999939	Same	NA	-0.363968	Same	NA	0.381543	Same	NA	0.568688	Same	NA	0.618615	Same	0.898907
chr1	34731600	34735399	Intergenic	AA619741	-40445	0	0	0	0	1	0	0	0	0	0	3.8321	8.98239	5.61708	27.4842	6.39987	20.228	1.36752	NA	Same	-0.314011	1	Same	1.15404	0.468952	Same	-0.33815	0.829021	Same	1.1299	NA	Same	NA	0.517887	Same	NA	-0.695961	Same	NA	0	Same	NA	0.633447	Same	NA
chr1	34856800	34859799	promoter-TSS	Arhgef4	-267	0	0	0	0	1	0	0	0	0	1	21.0766	11.6659	26.3668	8.6379	14.9131	32.6719	-0.902239	0.999767	Same	0.277575	1	Same	0.231544	0.93486	Same	0.99332	0.269652	Same	0.947289	0.744315	Same	1	-0.0518842	Same	0.580827	0.20615	Same	0.704192	0.229756	Same	0.870974	0.0523782	Same	0.352206
chr1	34895400	34918999	intron	Plekhb2	396	1	1	1	1	1	1	1	1	1	1	32.5729	51.5056	57.5828	31.4105	47.2109	43.5372	-0.128706	0.999767	Same	-0.137947	1	Same	-0.421333	0.719528	Same	0.170044	0.838771	Same	-0.113343	0.999939	Same	1	-0.160412	Same	0.652897	-0.114459	Same	0.894007	-0.0530036	Same	1.464e-25	1.78069	Up	2.33606e-26
chr1	35275200	35278799	Intergenic	Plekhb2	370196	0	0	0	0	0	0	0	0	0	1	16.6058	15.857	15.5615	7.85263	9.47634	13.1622	-0.682169	NA	Same	-0.578707	1	Same	-0.248496	0.942595	Same	0.0200374	0.992011	Same	0.350249	NA	Same	1	-0.160412	Same	0.652897	-0.114459	Same	0.894007	-0.0530036	Same	1.464e-25	1.78069	Up	2.33606e-26
chr1	35286600	35292999	Intergenic	Plekhb2	382996	0	0	0	0	0	1	1	1	0	0	28.1021	26.6153	10.0774	9.42316	11.7688	9.2828	-1.09758	NA	Same	-0.975528	0.94189	Same	-0.162509	0.965888	Same	-1.07046	0.274325	Same	-0.257438	0.999939	Same	1	-0.160412	Same	0.652897	-0.114459	Same	0.894007	-0.0530036	Same	1.464e-25	1.78069	Up	2.33606e-26
chr1	35441200	35447799	Intergenic	Plekhb2	537696	0	0	0	0	0	0	0	0	0	1	7.6642	5.05949	8.49533	13.3495	7.6356	11.7586	0.330194	NA	Same	0.33112	1	Same	0.265709	0.948645	Same	0.457911	0.763366	Same	0.3925	NA	Same	1	-0.160412	Same	0.652897	-0.114459	Same	0.894007	-0.0530036	Same	1.464e-25	1.78069	Up	2.33606e-26
chr1	35684800	35690599	Intergenic	Hs6st1	-437545	0	1	1	0	1	0	0	1	1	1	7.6642	15.7287	26.7257	7.85263	22.3018	25.6391	-0.0244442	0.999767	Same	0.381592	1	Same	-0.0775834	0.983055	Same	0.633663	0.55104	Same	0.174488	0.999939	Same	1	-0.114475	Same	0.595744	0.1984	Same	0.813419	-0.134912	Same	0.0248512	0.582105	Same	0.0208576
chr1	35709400	35711799	Intergenic	Hs6st1	-414645	0	0	0	0	0	0	0	0	0	1	3.19342	8.39397	17.1801	6.28211	9.95375	13.0492	0.252913	NA	Same	0.109062	1	Same	-0.289656	0.941399	Same	0.655207	0.643573	Same	0.256489	NA	Same	1	-0.114475	Same	0.595744	0.1984	Same	0.813419	-0.134912	Same	0.0248512	0.582105	Same	0.0208576
chr1	35750400	35756399	Intergenic	Hs6st1	-371845	0	0	0	0	0	0	0	0	0	1	7.6642	16.368	17.7485	11.779	14.3935	19.5097	0.294198	0.999767	Same	-0.178733	1	Same	0.0744508	0.984251	Same	0.112031	0.942079	Same	0.365214	0.999939	Same	1	-0.114475	Same	0.595744	0.1984	Same	0.813419	-0.134912	Same	0.0248512	0.582105	Same	0.0208576
chr1	35772400	35775999	Intergenic	Hs6st1	-351045	0	0	1	0	0	0	0	0	0	0	8.94157	13.3018	11.9519	14.92	24.125	18.044	0.354636	0.999767	Same	0.650917	1	Same	0.423953	0.879437	Same	-0.10485	0.951162	Same	-0.331813	0.999939	Same	1	-0.114475	Same	0.595744	0.1984	Same	0.813419	-0.134912	Same	0.0248512	0.582105	Same	0.0208576
chr1	35780600	35784199	Intergenic	Hs6st1	-342845	0	0	0	0	0	0	0	0	0	1	7.02552	8.254	13.3146	18.8463	15.5696	17.2205	0.647325	NA	Same	0.582501	1	Same	0.245159	0.951185	Same	0.446182	0.760369	Same	0.10884	NA	Same	1	-0.114475	Same	0.595744	0.1984	Same	0.813419	-0.134912	Same	0.0248512	0.582105	Same	0.0208576
chr1	35862800	35864799	Intergenic	Hs6st1	-261445	0	0	0	0	0	0	0	1	0	0	17.8831	18.5766	16.8877	3.92632	15.6035	21.464	-0.923974	0.999767	Same	-0.198147	1	Same	0.197733	0.961911	Same	-0.0692294	0.972526	Same	0.326651	0.999939	Same	1	-0.114475	Same	0.595744	0.1984	Same	0.813419	-0.134912	Same	0.0248512	0.582105	Same	0.0208576
chr1	35866200	35873399	Intergenic	Hs6st1	-255445	0	0	0	1	0	0	0	1	0	1	17.8831	20.5454	11.839	18.0611	12.6804	20.1557	-0.0554556	0.999767	Same	-0.527495	1	Same	0.505957	0.841921	Same	-0.558515	0.659913	Same	0.474938	0.999939	Same	1	-0.114475	Same	0.595744	0.1984	Same	0.813419	-0.134912	Same	0.0248512	0.582105	Same	0.0208576
chr1	35876000	35885799	Intergenic	Hs6st1	-244345	0	0	1	0	1	0	1	1	0	1	19.1605	20.8274	17.7585	21.2021	19.1996	18.6202	0.0284822	0.999767	Same	-0.11187	1	Same	-0.00242932	0.999816	Same	-0.151369	0.91202	Same	-0.0419281	0.999939	Same	1	-0.114475	Same	0.595744	0.1984	Same	0.813419	-0.134912	Same	0.0248512	0.582105	Same	0.0208576
chr1	35895000	35901399	Intergenic	Hs6st1	-227045	0	1	0	0	0	0	0	1	0	1	12.7737	26.8443	12.6633	18.8463	20.9128	13.9388	0.292269	0.999767	Same	-0.329136	1	Same	0.0294764	0.99538	Same	-0.818032	0.431914	Same	-0.45942	0.999939	Same	1	-0.114475	Same	0.595744	0.1984	Same	0.813419	-0.134912	Same	0.0248512	0.582105	Same	0.0208576
chr1	35905000	35914599	Intergenic	Hs6st1	-215445	0	0	1	0	0	0	1	1	1	1	13.4124	35.673	16.1864	23.5579	23.3328	18.6532	0.480121	0.999767	Same	-0.542707	1	Same	0.0956181	0.97759	Same	-0.911384	0.324178	Same	-0.273058	0.999939	Same	1	-0.114475	Same	0.595744	0.1984	Same	0.813419	-0.134912	Same	0.0248512	0.582105	Same	0.0208576
chr1	35917600	35922199	Intergenic	Hs6st1	-205345	0	0	0	0	1	0	0	0	0	0	13.4124	15.205	6.91323	7.85263	14.3339	20.662	-0.478928	NA	Same	-0.0961544	1	Same	1.17448	0.404595	Same	-0.849657	0.461555	Same	0.420979	NA	Same	1	-0.114475	Same	0.595744	0.1984	Same	0.813419	-0.134912	Same	0.0248512	0.582105	Same	0.0208576
chr1	35926200	35936999	Intergenic	Hs6st1	-193645	0	1	1	0	0	0	1	1	0	0	19.7992	28.0212	15.3156	29.0547	25.3186	15.204	0.315845	0.999767	Same	-0.15476	1	Same	-0.102106	0.977162	Same	-0.64936	0.532576	Same	-0.596706	0.995653	Same	1	-0.114475	Same	0.595744	0.1984	Same	0.813419	-0.134912	Same	0.0248512	0.582105	Same	0.0208576
chr1	35937400	35943399	Intergenic	Hs6st1	-184845	0	0	0	0	0	0	1	1	0	1	14.6897	31.8667	13.4776	13.3495	20.1627	13.421	-0.158154	0.999767	Same	-0.587658	1	Same	-0.0769039	0.983239	Same	-0.996031	0.269576	Same	-0.485277	0.999939	Same	1	-0.114475	Same	0.595744	0.1984	Same	0.813419	-0.134912	Same	0.0248512	0.582105	Same	0.0208576
chr1	35956400	35966599	Intergenic	Hs6st1	-163745	0	0	0	0	0	0	1	1	0	0	17.8831	18.4504	8.88425	26.699	12.3398	16.1773	0.310956	0.999767	Same	-0.478072	1	Same	0.564935	0.811552	Same	-0.731193	0.525575	Same	0.311814	0.999939	Same	1	-0.114475	Same	0.595744	0.1984	Same	0.813419	-0.134912	Same	0.0248512	0.582105	Same	0.0208576
chr1	35970800	35980199	Intergenic	Hs6st1	-149745	0	1	1	0	0	0	1	1	0	1	22.3539	26.7934	11.1377	17.2758	26.6479	18.1646	-0.332576	0.999767	Same	-0.0390713	1	Same	0.524816	0.805069	Same	-1.02157	0.263282	Same	-0.457678	0.999939	Same	1	-0.114475	Same	0.595744	0.1984	Same	0.813419	-0.134912	Same	0.0248512	0.582105	Same	0.0208576
chr1	35980600	36022599	Intergenic	Hs6st1	-123645	0	1	1	1	1	1	1	1	1	1	21.7152	46.867	30.6477	21.2021	30.7893	27.6809	-0.101729	0.999767	Same	-0.566614	1	Same	-0.179694	0.944681	Same	-0.534273	0.52481	Same	-0.147353	0.999939	Same	1	-0.114475	Same	0.595744	0.1984	Same	0.813419	-0.134912	Same	0.0248512	0.582105	Same	0.0208576
chr1	36023400	36044399	Intergenic	Hs6st1	-91345	0	1	1	1	1	1	1	1	1	1	20.4379	39.5715	25.7055	17.2758	33.5931	20.662	-0.248837	0.999767	Same	-0.238064	1	Same	-0.354907	0.863092	Same	-0.494747	0.587517	Same	-0.61159	0.950673	Same	1	-0.114475	Same	0.595744	0.1984	Same	0.813419	-0.134912	Same	0.0248512	0.582105	Same	0.0208576
chr1	36055400	36080399	Intergenic	Hs6st1	-57345	1	1	1	1	1	1	1	1	1	1	36.405	50.5217	46.9106	43.9748	46.9639	36.7924	0.141447	0.999767	Same	-0.123673	1	Same	-0.392966	0.784678	Same	-0.0604205	0.954626	Same	-0.329714	0.999939	Same	1	-0.114475	Same	0.595744	0.1984	Same	0.813419	-0.134912	Same	0.0248512	0.582105	Same	0.0208576
chr1	36086000	36088199	Intergenic	Hs6st1	-38145	0	0	0	0	0	0	0	1	0	0	40.2371	25.1957	12.4738	27.4842	18.9866	14.1469	-0.437358	0.999767	Same	-0.330861	1	Same	0.0531756	0.990937	Same	-0.715932	0.539254	Same	-0.331896	0.999939	Same	1	-0.114475	Same	0.595744	0.1984	Same	0.813419	-0.134912	Same	0.0248512	0.582105	Same	0.0208576
chr1	36095200	36097999	Intergenic	Hs6st1	-28645	0	0	0	0	0	0	0	0	1	0	14.6897	21.0193	13.1852	15.7053	6.51922	7.96304	-0.00638029	NA	Same	-1.15696	0.910936	Same	-0.566628	0.83363	Same	-0.433272	0.763686	Same	0.157056	NA	Same	1	-0.114475	Same	0.595744	0.1984	Same	0.813419	-0.134912	Same	0.0248512	0.582105	Same	0.0208576
chr1	36108800	36132599	Intergenic	Hs6st1	-4545	1	1	1	1	1	1	1	1	1	1	68.3391	49.4105	49.9783	45.5453	32.8091	29.2595	-0.600229	0.999767	Same	-0.565853	1	Same	-0.767873	0.352468	Same	0.0419467	0.969953	Same	-0.160074	0.999939	Same	1	-0.114475	Same	0.595744	0.1984	Same	0.813419	-0.134912	Same	0.0248512	0.582105	Same	0.0208576
chr1	36142400	36147199	intron	Hs6st1	19555	0	0	0	0	1	0	0	0	0	0	19.7992	13.7227	15.7975	7.06737	11.8881	18.7547	-0.821111	NA	Same	-0.173896	1	Same	0.154852	0.970883	Same	0.166098	0.91997	Same	0.494846	0.999939	Same	1	-0.114475	Same	0.595744	0.1984	Same	0.813419	-0.134912	Same	0.0248512	0.582105	Same	0.0208576
chr1	36169600	36183799	Intergenic	Mir6897	24458	0	0	0	0	1	0	0	1	1	1	7.02552	12.637	15.4286	11.779	11.0784	14.4857	0.351209	NA	Same	-0.156965	1	Same	-0.124228	0.97436	Same	0.252458	0.864968	Same	0.285195	NA	Same	NA	NA	Same	NA	NA	Same	NA	NA	Same	NA	NA	Same	NA
chr1	36185800	36192599	Intergenic	Mir6897	11958	0	0	0	0	0	0	1	1	0	1	7.02552	16.6108	13.9594	24.3432	13.1578	8.28029	0.95428	NA	Same	-0.276128	1	Same	-0.568532	0.822724	Same	-0.187513	0.905874	Same	-0.479917	NA	Same	NA	NA	Same	NA	NA	Same	NA	NA	Same	NA	NA	Same	NA
chr1	36294200	36313799	Intergenic	Uggt1	-2853	1	1	1	1	1	1	1	1	1	1	31.2955	29.426	34.9186	18.8463	30.1843	25.7482	-0.642207	0.999767	Same	0.0104452	1	Same	-0.425637	0.808076	Same	0.23164	0.82397	Same	-0.204442	0.999939	Same	1	-0.0533702	Same	0.389697	-0.198982	Same	0.5352	-0.236627	Same	0.140749	-0.245648	Same	0.445875
chr1	36317400	36320199	Intergenic	Neurl3	11470	0	0	0	0	0	0	0	1	0	0	16.6058	19.817	10.2104	9.42316	18.1769	10.6318	-0.518423	NA	Same	-0.10803	1	Same	-0.0342241	0.99516	Same	-0.657875	0.589907	Same	-0.584068	0.999939	Same	1	-0.110307	Same	0.254705	-0.645015	Same	0.970395	0.0315711	Same	3.25984e-13	4.19541	Up	2.05013e-27
chr1	36326200	36333799	intron	Neurl3	270	0	0	0	0	1	0	0	0	0	1	19.7992	15.6524	15.1062	11.779	9.86835	23.1594	-0.555842	0.999767	Same	-0.536185	1	Same	0.46275	0.841921	Same	-0.0187837	0.992069	Same	0.980152	0.790321	Same	1	-0.110307	Same	0.254705	-0.645015	Same	0.970395	0.0315711	Same	3.25984e-13	4.19541	Up	2.05013e-27
chr1	36357600	36367199	Intergenic	Arid5a	-2178	0	0	1	0	1	1	0	1	1	1	43.4305	20.2263	13.913	25.1284	26.2045	30.8344	-0.698681	0.999767	Same	0.308689	1	Same	0.918687	0.418601	Same	-0.413444	0.693863	Same	0.196554	0.999939	Same	1	0.0250638	Same	0.740656	0.131877	Same	0.85652	0.130834	Same	1.89567e-05	-1.05642	Same	1.08541e-12
chr1	36367800	36375599	intron	Arid5a	7122	1	1	1	1	1	1	1	1	1	1	81.7515	69.8277	41.8618	50.2569	52.8864	38.3088	-0.718051	0.999767	Same	-0.397467	1	Same	-0.178034	0.921858	Same	-0.66206	0.244177	Same	-0.442627	0.953709	Same	1	0.0250638	Same	0.740656	0.131877	Same	0.85652	0.130834	Same	1.89567e-05	-1.05642	Same	1.08541e-12
chr1	36422200	36429799	promoter-TSS	Kansl3	26	0	1	1	1	1	1	1	1	1	1	38.321	17.3901	30.1658	25.1284	24.5685	32.413	-0.562144	0.999767	Same	0.408222	1	Same	0.030305	0.994086	Same	0.732463	0.385424	Same	0.354545	0.999939	Same	1	-0.131364	Same	0.95152	-0.0166678	Same	0.675763	-0.145953	Same	0.212667	0.212946	Same	0.00549397
chr1	36500000	36504799	promoter-TSS	Lman2l	-284	0	0	1	1	1	0	1	1	1	1	33.2115	34.7537	40.1003	33.7663	26.7416	47.3911	-0.066052	0.999767	Same	-0.363505	1	Same	0.165875	0.941719	Same	0.218711	0.815184	Same	0.74809	0.722657	Same	1	0.139445	Same	0.272512	0.253106	Same	0.590235	0.200695	Same	1.43484e-15	1.26939	Same	7.27897e-12
chr1	36513200	36515199	Intergenic	Lman2l	-12084	0	0	0	0	0	0	0	0	0	1	13.4124	18.8077	22.9466	3.92632	18.4073	10.8944	-0.88182	0.999767	Same	-0.0584768	1	Same	-0.854045	0.61781	Same	0.226539	0.879024	Same	-0.569029	0.999939	Same	1	0.139445	Same	0.272512	0.253106	Same	0.590235	0.200695	Same	1.43484e-15	1.26939	Same	7.27897e-12
chr1	36522600	36533399	promoter-TSS	Cnnm4	-442	0	0	1	1	1	0	1	1	1	1	15.9671	26.4234	24.4358	22.7726	27.0739	36.1211	0.302012	0.999767	Same	0.00622996	1	Same	0.432287	0.811552	Same	-0.0534753	0.969422	Same	0.372582	0.999939	Same	1	-0.346443	Same	0.426175	-0.334376	Same	0.89403	-0.0904091	Same	0.0034127	0.856699	Same	0.282809
chr1	36546400	36550999	intron	Cnnm3	-20012	0	0	0	0	0	0	0	0	1	1	12.7737	9.96629	18.0144	23.5579	13.2854	15.4007	0.496261	NA	Same	0.307948	1	Same	-0.229005	0.948745	Same	0.68789	0.551104	Same	0.150937	0.999939	Same	1	0.000221487	Same	0.972434	0.00773416	Same	0.590235	-0.170287	Same	1.62979e-13	0.964036	Same	5.24045e-07
chr1	36565600	36573399	exon	Cnnm3	788	1	1	1	1	1	1	1	1	1	1	20.4379	37.0799	25.762	25.1284	37.3682	36.0665	0.151954	0.999767	Same	-0.0139091	1	Same	0.355959	0.840773	Same	-0.416717	0.633206	Same	-0.0468486	0.999939	Same	1	0.000221487	Same	0.972434	0.00773416	Same	0.590235	-0.170287	Same	1.62979e-13	0.964036	Same	5.24045e-07
chr1	36574600	36577199	exon	Cnnm3	7188	0	0	1	0	0	0	0	0	0	1	45.3465	21.2229	19.776	29.0547	32.2463	8.56454	-0.573705	0.999767	Same	0.501469	1	Same	-1.03147	0.388044	Same	-0.0415857	0.979751	Same	-1.57452	0.137104	Same	1	0.000221487	Same	0.972434	0.00773416	Same	0.590235	-0.170287	Same	1.62979e-13	0.964036	Same	5.24045e-07
chr1	36584400	36585799	TTS	Ankrd23	7484	0	0	1	0	0	0	0	0	0	0	19.7992	22.2206	9.83151	21.2021	42.7022	19.7217	-0.00355523	0.999767	Same	0.738275	1	Same	0.643081	0.77375	Same	-0.802243	0.479634	Same	-0.897437	0.876292	Same	1	-0.0139978	Same	0.726182	0.111251	Same	0.835956	-0.0955227	Same	3.10587e-07	1.20397	Same	5.03725e-14
chr1	36593400	36598199	exon	Ankrd23	-2399	0	0	0	0	0	0	0	0	1	1	15.3284	13.3781	19.4736	21.2021	9.2973	19.4298	0.235135	0.999767	Same	-0.395714	1	Same	-0.0729563	0.984743	Same	0.471987	0.703038	Same	0.794744	0.937977	Same	1	-0.0139978	Same	0.726182	0.111251	Same	0.835956	-0.0955227	Same	3.10587e-07	1.20397	Same	5.03725e-14
chr1	36599600	36606399	intron	Ankrd39	1097	0	1	1	1	1	1	1	1	1	1	29.3794	32.0331	46.7476	27.4842	35.9195	48.2515	-0.160425	0.999767	Same	0.129046	1	Same	0.00618648	0.998671	Same	0.511714	0.491544	Same	0.388854	0.999939	Same	1	-0.0577022	Same	0.452322	0.209069	Same	0.923819	0.0436027	Same	0.000403389	0.728904	Same	0.000260295
chr1	36610800	36656799	intron	Fam178b	16377	0	1	1	1	1	1	1	1	1	1	19.7992	45.3593	69.1559	20.4168	39.814	46.0346	-0.0391691	0.999767	Same	-0.196782	1	Same	-0.590409	0.51776	Same	0.587801	0.35858	Same	0.194173	0.999939	Same	1	-0.180908	Same	0.497791	0.155144	Same	0.62694	0.203986	Same	0.00384547	0.479026	Same	1.11132e-06
chr1	36664800	36667199	intron	Fam178b	-15823	0	0	0	0	1	0	0	0	0	1	12.7737	18.2086	23.8009	32.9811	23.1455	30.9866	0.494879	0.999767	Same	0.17959	1	Same	0.203115	0.96321	Same	0.241205	0.89075	Same	0.26473	0.999939	Same	1	-0.180908	Same	0.497791	0.155144	Same	0.62694	0.203986	Same	0.00384547	0.479026	Same	1.11132e-06
chr1	36668000	36676199	intron	Fam178b	-21923	0	1	1	0	1	0	1	1	1	1	30.0181	33.2598	32.3063	27.4842	25.1396	27.4398	-0.179871	0.999767	Same	-0.382842	1	Same	-0.266161	0.909354	Same	0.00216495	0.999236	Same	0.118846	0.999939	Same	1	-0.180908	Same	0.497791	0.155144	Same	0.62694	0.203986	Same	0.00384547	0.479026	Same	1.11132e-06
chr1	36684200	36700399	intron	Fam178b	-42123	0	0	1	0	1	0	1	1	1	1	16.6058	16.8918	23.7245	14.1347	15.8422	24.1987	-0.222069	0.999767	Same	-0.105835	1	Same	-0.0157439	0.997085	Same	0.425034	0.708654	Same	0.515125	0.999939	Same	1	-0.180908	Same	0.497791	0.155144	Same	0.62694	0.203986	Same	0.00384547	0.479026	Same	1.11132e-06
chr1	36701000	36704999	intron	Fam178b	37028	0	0	0	0	1	0	0	1	0	1	22.9926	17.6329	21.8499	27.4842	15.3648	20.6874	0.109717	0.999767	Same	-0.173891	1	Same	-0.118178	0.973875	Same	0.29233	0.811175	Same	0.348042	0.999939	Same	1	-0.180908	Same	0.497791	0.155144	Same	0.62694	0.203986	Same	0.00384547	0.479026	Same	1.11132e-06
chr1	36719200	36751199	intron	Fam178b	4828	1	1	1	1	1	1	1	1	1	1	33.2115	38.4084	43.2245	29.84	44.6715	32.3585	-0.211374	0.999767	Same	0.175314	1	Same	-0.41783	0.773004	Same	0.167306	0.861013	Same	-0.425837	0.999832	Same	1	-0.180908	Same	0.497791	0.155144	Same	0.62694	0.203986	Same	0.00384547	0.479026	Same	1.11132e-06
chr1	36763200	36770199	promoter-TSS	Actr1b	70	0	1	1	1	1	1	1	1	1	1	24.27	47.29	61.6443	29.0547	53.1251	46.9279	0.127149	0.999767	Same	0.131691	1	Same	-0.397739	0.780417	Same	0.363634	0.642071	Same	-0.165797	0.999939	Same	1	0.020457	Same	0.876207	0.027283	Same	0.862788	-0.043138	Same	0.460451	-0.090244	Same	0.684651
chr1	36822200	36829199	intron	Zap70	1921	1	0	1	0	0	1	1	1	0	1	38.9597	26.2834	9.94447	47.9011	28.7778	19.492	0.139182	0.999767	Same	0.102036	1	Same	0.679228	0.717048	Same	-1.05877	0.267413	Same	-0.481573	0.999939	Same	1	0.363631	Same	NA	0.576079	Same	0.592756	0.791808	Same	0.0640777	-0.940044	Same	5.02744e-05
chr1	36840400	36843199	Intergenic	Zap70	5971	0	0	0	0	0	0	0	1	0	1	24.27	21.8495	22.1423	14.1347	24.8154	17.5377	-0.574571	0.999767	Same	0.134185	1	Same	-0.313442	0.91358	Same	0.0262183	0.988931	Same	-0.421409	0.999939	Same	1	0.363631	Same	NA	0.576079	Same	0.592756	0.791808	Same	0.0640777	-0.940044	Same	5.02744e-05
chr1	36860400	36862799	intron	Zap70	25771	0	0	1	0	0	0	1	0	0	0	23.6313	36.6982	18.3368	33.7663	28.1646	25.2926	0.294221	0.999767	Same	-0.339882	1	Same	0.298288	0.912496	Same	-0.776799	0.414725	Same	-0.138629	0.999939	Same	1	0.363631	Same	NA	0.576079	Same	0.592756	0.791808	Same	0.0640777	-0.940044	Same	5.02744e-05
chr1	36886200	36892799	intron	Zap70	53671	1	1	1	1	1	1	1	1	1	1	55.5655	36.4798	48.7651	57.3242	54.4802	37.0436	-0.0532692	0.999767	Same	0.511352	1	Same	-0.406845	0.752491	Same	0.401563	0.576891	Same	-0.516634	0.907843	Same	1	0.363631	Same	NA	0.576079	Same	0.592756	0.791808	Same	0.0640777	-0.940044	Same	5.02744e-05
chr1	36899600	36904199	intron	Zap70	66071	0	0	1	0	1	0	1	1	1	1	10.2189	24.7238	22.5977	13.3495	29.6133	22.7838	0.184012	0.999767	Same	0.202209	1	Same	-0.0309086	0.995098	Same	-0.0866149	0.952123	Same	-0.319732	0.999939	Same	1	0.363631	Same	NA	0.576079	Same	0.592756	0.791808	Same	0.0640777	-0.940044	Same	5.02744e-05
chr1	36906000	36918799	intron	Zap70	76571	0	0	1	0	0	0	1	1	0	1	17.8831	9.58352	12.9092	22.7726	11.138	15.5466	0.153602	NA	Same	0.144185	1	Same	0.14942	0.970883	Same	0.346612	0.8083	Same	0.351847	NA	Same	1	0.363631	Same	NA	0.576079	Same	0.592756	0.791808	Same	0.0640777	-0.940044	Same	5.02744e-05
chr1	36939600	36942199	intron	Tmem131	55472	0	0	0	0	0	0	0	0	0	1	8.94157	15.7043	13.2581	25.1284	8.35996	10.1394	0.712621	NA	Same	-0.603444	1	Same	-0.262709	0.947394	Same	-0.164761	0.924089	Same	0.175975	NA	Same	1	-0.0984886	Same	0.262521	-0.523758	Same	0.542394	-0.461959	Same	0.00497079	-0.884524	Same	0.00176005
chr1	36955400	36986799	intron	Tmem131	25272	1	1	1	1	1	1	1	1	1	1	33.2115	23.8428	15.864	32.1958	20.7934	21.096	-0.118072	0.999767	Same	-0.195512	1	Same	0.285739	0.912783	Same	-0.462885	0.6568	Same	0.0183661	0.999939	Same	1	-0.0984886	Same	0.262521	-0.523758	Same	0.542394	-0.461959	Same	0.00497079	-0.884524	Same	0.00176005
chr1	36988200	37004399	promoter-TSS	Tmem131	72	1	1	1	1	1	1	1	1	1	1	58.1202	54.5973	48.2932	50.2569	50.739	34.2835	-0.276857	0.999767	Same	-0.123045	1	Same	-0.524203	0.594578	Same	-0.126318	0.885342	Same	-0.527476	0.884284	Same	1	-0.0984886	Same	0.262521	-0.523758	Same	0.542394	-0.461959	Same	0.00497079	-0.884524	Same	0.00176005
chr1	37017200	37021799	Intergenic	Tmem131	-23128	0	1	0	0	0	0	1	1	0	0	26.8247	24.7758	6.62082	14.92	23.5375	9.42493	-0.62915	0.999767	Same	-0.0941928	1	Same	0.238334	0.947215	Same	-1.33949	0.158357	Same	-1.00696	0.793446	Same	1	-0.0984886	Same	0.262521	-0.523758	Same	0.542394	-0.461959	Same	0.00497079	-0.884524	Same	0.00176005
chr1	37026200	37028399	Intergenic	Tmem131	-30928	0	0	0	0	0	0	0	1	0	0	42.1531	30.0516	7.37863	23.5579	21.2369	13.7053	-0.625385	0.999767	Same	-0.431005	1	Same	0.513295	0.840136	Same	-1.39306	0.152886	Same	-0.448765	0.999939	Same	1	-0.0984886	Same	0.262521	-0.523758	Same	0.542394	-0.461959	Same	0.00497079	-0.884524	Same	0.00176005
chr1	37035600	37075799	Intergenic	Tmem131	-59328	1	1	1	1	0	1	1	1	1	1	60.0362	26.6662	16.8112	40.0484	25.9236	14.402	-0.556568	0.999767	Same	-0.0641684	1	Same	-0.259981	0.921301	Same	-0.52475	0.591028	Same	-0.720563	0.89208	Same	1	-0.0984886	Same	0.262521	-0.523758	Same	0.542394	-0.461959	Same	0.00497079	-0.884524	Same	0.00176005
chr1	37082600	37087799	Intergenic	Tmem131	-88828	1	0	0	0	0	0	0	0	0	0	22.3539	10.1836	14.0559	47.9011	9.47634	16.473	0.692912	0.999767	Same	-0.0843566	1	Same	0.0902985	0.981885	Same	0.402411	0.762419	Same	0.577066	0.999939	Same	1	-0.0984886	Same	0.262521	-0.523758	Same	0.542394	-0.461959	Same	0.00497079	-0.884524	Same	0.00176005
chr1	37087800	37091399	Intergenic	Tmem131	-93228	0	1	0	0	0	0	0	0	0	0	15.3284	14.6048	5.03872	20.4168	20.2481	14.0517	0.197852	NA	Same	0.336404	1	Same	0.96531	0.548245	Same	-1.02714	0.340257	Same	-0.398229	0.999939	Same	1	-0.0984886	Same	0.262521	-0.523758	Same	0.542394	-0.461959	Same	0.00497079	-0.884524	Same	0.00176005
chr1	37094000	37110199	Intergenic	Tmem131	-105728	1	1	1	0	0	1	1	1	0	1	27.4634	27.3564	10.2104	36.1221	22.7535	13.3957	0.208797	0.999767	Same	-0.251581	1	Same	0.189281	0.95641	Same	-1.05509	0.26189	Same	-0.614229	0.993263	Same	1	-0.0984886	Same	0.262521	-0.523758	Same	0.542394	-0.461959	Same	0.00497079	-0.884524	Same	0.00176005
chr1	37120400	37123199	Intergenic	Tmem131	-125428	0	0	0	0	0	0	0	0	1	0	15.9671	14.4766	16.3959	22.7726	17.3506	14.5111	0.254714	0.999767	Same	0.168393	1	Same	-0.209541	0.954828	Same	0.193755	0.898914	Same	-0.184179	0.999939	Same	1	-0.0984886	Same	0.262521	-0.523758	Same	0.542394	-0.461959	Same	0.00497079	-0.884524	Same	0.00176005
chr1	37131600	37139399	Intergenic	Tmem131	-139128	0	0	0	0	0	1	1	1	0	0	31.9342	24.0474	9.51909	21.2021	14.6065	11.8386	-0.488649	0.999767	Same	-0.599302	1	Same	0.133874	0.973402	Same	-0.962325	0.345435	Same	-0.229148	0.999939	Same	1	-0.0984886	Same	0.262521	-0.523758	Same	0.542394	-0.461959	Same	0.00497079	-0.884524	Same	0.00176005
chr1	37139400	37150799	Intergenic	Cnga3	-130023	1	0	1	0	0	1	1	1	1	1	38.9597	22.4369	13.9895	32.1958	21.8244	13.6545	-0.286723	0.999767	Same	-0.0510908	1	Same	-0.125177	0.973402	Same	-0.487642	0.664433	Same	-0.561728	0.999939	Same	1	-0.340048	Same	NA	-0.233748	Same	0.687982	0.674241	Same	5.26258e-06	-2.86396	Down	7.98112e-07
chr1	37154200	37167999	Intergenic	Cnga3	-114023	1	1	1	0	0	1	1	1	1	0	49.1786	30.1936	11.726	29.0547	24.6282	14.4566	-0.656356	0.999767	Same	-0.272957	1	Same	0.119871	0.974173	Same	-1.02602	0.252328	Same	-0.633196	0.975616	Same	1	-0.340048	Same	NA	-0.233748	Same	0.687982	0.674241	Same	5.26258e-06	-2.86396	Down	7.98112e-07
chr1	37177200	37181999	Intergenic	Cnga3	-95523	0	0	0	0	0	0	0	1	0	0	14.051	13.6846	9.27316	7.06737	12.9788	11.7548	-0.555097	NA	Same	-0.0761516	1	Same	0.147585	0.973402	Same	-0.32605	0.830116	Same	-0.102313	NA	Same	1	-0.340048	Same	NA	-0.233748	Same	0.687982	0.674241	Same	5.26258e-06	-2.86396	Down	7.98112e-07
chr1	37183400	37190599	Intergenic	Cnga3	-88123	1	1	0	0	0	1	1	1	1	1	61.3136	34.8937	16.3094	40.0484	17.8023	20.8448	-0.535682	0.999767	Same	-0.818092	1	Same	0.207526	0.95071	Same	-0.850168	0.390057	Same	0.17545	0.999939	Same	1	-0.340048	Same	NA	-0.233748	Same	0.687982	0.674241	Same	5.26258e-06	-2.86396	Down	7.98112e-07
chr1	37303000	37306599	intron	Cnga3	28750	0	1	0	0	0	0	0	1	0	0	12.7737	20.8783	8.43885	25.1284	15.0243	12.6774	0.538041	NA	Same	-0.402019	1	Same	0.348294	0.913072	Same	-0.923291	0.408188	Same	-0.172978	0.999939	Same	1	-0.340048	Same	NA	-0.233748	Same	0.687982	0.674241	Same	5.26258e-06	-2.86396	Down	7.98112e-07
chr1	37354600	37360399	intron	Inpp4a	817	0	0	0	0	0	0	1	1	0	1	27.4634	19.0642	19.1111	32.1958	19.1317	20.0059	0.0861388	0.999767	Same	-0.0238757	1	Same	0.0310693	0.99513	Same	-0.00150139	0.999594	Same	0.0534436	0.999939	Same	1	-0.0856482	Same	0.207583	-0.396185	Same	0.913698	-0.051604	Same	0.000598184	0.710801	Same	0.0119596
chr1	37391000	37395599	intron	Inpp4a	-32762	0	0	1	1	0	0	0	0	0	0	28.7408	12.3688	4.78278	19.6316	20.495	17.9425	-0.422599	0.999767	Same	0.522153	1	Same	1.23397	0.379448	Same	-0.866686	0.461381	Same	-0.154867	0.999939	Same	1	-0.0856482	Same	0.207583	-0.396185	Same	0.913698	-0.051604	Same	0.000598184	0.710801	Same	0.0119596
chr1	37465600	37467799	exon	Coa5	20248	0	0	0	0	0	0	0	1	0	0	36.405	27.4455	15.3821	18.0611	15.1261	22.0071	-0.766657	0.999767	Same	-0.693648	1	Same	0.32953	0.907982	Same	-0.605651	0.5843	Same	0.417527	0.999939	Same	1	0.216156	Same	0.509959	-0.181812	Same	0.858777	-0.0767299	Same	0.00029078	-0.673744	Same	0.00935121
chr1	37484200	37489999	promoter-TSS	Unc50	83	1	1	1	1	1	1	1	1	1	1	34.4889	31.5603	40.6186	40.0484	50.6536	43.3836	0.0881649	0.999767	Same	0.589612	1	Same	0.067295	0.981885	Same	0.323571	0.737155	Same	-0.198746	0.999939	Same	1	0.119365	Same	0.27499	0.252358	Same	0.498315	0.258891	Same	0.0381341	0.339386	Same	0.0195125
chr1	37533200	37536599	intron	4930594C11Rik	10550	0	0	0	0	0	0	0	0	0	1	1.91605	8.53497	13.903	7.85263	9.86835	16.841	0.713262	NA	Same	0.123349	1	Same	0.186027	0.962868	Same	0.518954	0.701596	Same	0.581632	NA	Same	1	-0.114785	Same	0.445073	-0.486936	Same	0.577494	0.624139	Same	0.0552439	-0.826225	Same	0.000183374
chr1	37549600	37552399	intron	4930594C11Rik	-5550	0	0	1	1	0	0	0	0	0	0	7.02552	4.8559	12.3773	21.2021	24.2444	22.1975	0.295399	0.999767	Same	0.728174	1	Same	0.289968	0.93922	Same	0.376751	0.80932	Same	-0.061456	0.999939	Same	1	-0.114785	Same	0.445073	-0.486936	Same	0.577494	0.624139	Same	0.0552439	-0.826225	Same	0.000183374
chr1	37556600	37562799	intron	4930594C11Rik	-14250	0	0	1	0	1	0	1	1	0	1	22.9926	26.9991	19.6895	33.7663	21.0064	25.9779	0.338738	0.999767	Same	-0.332988	1	Same	0.315844	0.895411	Same	-0.385657	0.717858	Same	0.263175	0.999939	Same	1	-0.114785	Same	0.445073	-0.486936	Same	0.577494	0.624139	Same	0.0552439	-0.826225	Same	0.000183374
chr1	37566000	37570599	intron	4930594C11Rik	-22850	0	0	0	0	0	0	0	0	0	1	17.2445	12.6752	17.2831	13.3495	12.9191	10.0087	-0.236149	NA	Same	0.00338541	1	Same	-0.551024	0.842664	Same	0.305074	0.851064	Same	-0.249335	NA	Same	1	-0.114785	Same	0.445073	-0.486936	Same	0.577494	0.624139	Same	0.0552439	-0.826225	Same	0.000183374
chr1	37578600	37583199	intron	Mgat4a	12349	0	0	0	0	0	0	0	0	0	1	23.6313	13.5573	14.5278	18.0611	9.08432	14.0809	-0.324093	NA	Same	-0.434881	1	Same	-0.0565281	0.989819	Same	0.0789456	0.96444	Same	0.457299	0.999939	Same	1	0.00137131	Same	0.356027	-0.396792	Same	0.98823	0.0090955	Same	2.52955e-05	1.22117	Same	2.01278e-06
chr1	37589800	37603799	intron	Mgat4a	1061	0	0	1	1	1	0	1	1	1	1	19.1605	26.2834	16.5753	24.3432	19.711	23.0503	0.168702	0.999767	Same	-0.364423	1	Same	0.302081	0.912496	Same	-0.486144	0.658289	Same	0.18036	0.999939	Same	1	0.00137131	Same	0.356027	-0.396792	Same	0.98823	0.0090955	Same	2.52955e-05	1.22117	Same	2.01278e-06
chr1	37622600	37624799	Intergenic	Mgat4a	-25839	0	0	0	1	0	0	0	0	0	0	13.4124	14.502	14.4248	7.85263	11.743	35.3013	-0.493349	0.999767	Same	-0.244338	1	Same	0.981573	0.480768	Same	0.0377135	0.983628	Same	1.26362	0.528226	Same	1	0.00137131	Same	0.356027	-0.396792	Same	0.98823	0.0090955	Same	2.52955e-05	1.22117	Same	2.01278e-06
chr1	37625800	37630399	Intergenic	Mgat4a	-30239	0	0	0	1	0	0	0	0	0	1	12.135	4.5739	13.9895	6.28211	10.746	32.4714	-0.510391	NA	Same	0.785589	1	Same	0.869558	0.636333	Same	1.11149	0.32545	Same	1.19546	0.698078	Same	1	0.00137131	Same	0.356027	-0.396792	Same	0.98823	0.0090955	Same	2.52955e-05	1.22117	Same	2.01278e-06
chr1	37663200	37677799	intron	Mgat4a	-72639	0	0	1	1	1	0	1	0	1	1	6.38683	17.4028	16.2993	14.92	19.106	23.7063	0.670217	0.999767	Same	0.0872406	1	Same	0.415706	0.857498	Same	-0.0617739	0.969946	Same	0.266691	0.999939	Same	1	0.00137131	Same	0.356027	-0.396792	Same	0.98823	0.0090955	Same	2.52955e-05	1.22117	Same	2.01278e-06
chr1	37689000	37692199	intron	2010300C02Rik	86056	0	0	0	0	0	0	1	1	0	0	21.7152	31.5857	13.7235	15.7053	14.3678	9.34499	-0.368529	0.999767	Same	-0.922428	0.989709	Same	-0.475706	0.847964	Same	-0.929247	0.37538	Same	-0.482526	0.999939	Same	1	-0.0210659	Same	0.384711	0.324752	Same	0.506408	0.45859	Same	2.65221e-22	3.51025	Up	6.45608e-10
chr1	37695600	37699399	intron	2010300C02Rik	79156	0	0	0	0	0	0	0	0	0	1	28.7408	19.4343	11.3371	21.9874	9.51029	13.388	-0.343165	0.999767	Same	-0.788854	1	Same	0.121799	0.97436	Same	-0.559128	0.639545	Same	0.351525	0.999939	Same	1	-0.0210659	Same	0.384711	0.324752	Same	0.506408	0.45859	Same	2.65221e-22	3.51025	Up	6.45608e-10
chr1	37724800	37733999	intron	2010300C02Rik	47256	1	0	0	0	0	1	1	1	0	0	49.1786	15.0131	7.43511	32.1958	15.7826	14.9705	-0.54303	0.999767	Same	0.0307793	1	Same	0.664531	0.732075	Same	-0.686294	0.533795	Same	-0.0525425	0.999939	Same	1	-0.0210659	Same	0.384711	0.324752	Same	0.506408	0.45859	Same	2.65221e-22	3.51025	Up	6.45608e-10
chr1	37746600	37751999	intron	2010300C02Rik	27356	0	0	0	0	0	0	0	0	0	1	12.135	17.4028	17.1136	18.0611	12.6125	15.7763	0.297262	0.999767	Same	-0.395811	1	Same	-0.124819	0.97436	Same	-0.00808902	0.996613	Same	0.262903	0.999939	Same	1	-0.0210659	Same	0.384711	0.324752	Same	0.506408	0.45859	Same	2.65221e-22	3.51025	Up	6.45608e-10
chr1	37919400	37923799	intron	Tsga10	327	0	0	1	0	1	0	0	1	0	1	23.6313	26.6916	42.0978	26.699	37.9218	28.5806	0.0515669	0.999767	Same	0.417423	1	Same	-0.508898	0.795864	Same	0.579844	0.55955	Same	-0.346477	0.999939	Same	1	0.0998424	Same	0.482057	-0.447403	Same	0.661687	-0.426371	Same	0.611418	0.256502	Same	0.522688
chr1	37925200	37932199	promoter-TSS	Lipt1	-351	1	1	1	1	1	1	1	1	1	1	37.6823	44.5281	38.6411	50.2569	35.0161	32.3623	0.259601	0.999767	Same	-0.334074	1	Same	-0.280652	0.88055	Same	-0.167015	0.865393	Same	-0.113593	0.999939	Same	1	0.023364	Same	0.40319	-0.280506	Same	0.76949	-0.149433	Same	1.57708e-07	-1.101	Same	4.94476e-06
chr1	37945000	37949399	promoter-TSS	Mitd1	56	1	1	1	1	1	1	1	1	1	1	40.8757	49.9979	57.8952	46.3305	67.7141	51.1499	0.0661014	0.999767	Same	0.393328	1	Same	-0.209132	0.904972	Same	0.216792	0.785088	Same	-0.385668	0.996108	Same	1	0.00736886	Same	0.843058	0.0515962	Same	0.558568	0.233515	Same	3.02698e-11	-1.01963	Same	4.37006e-10
chr1	37958000	37962199	Intergenic	Mrpl30	12702	0	0	0	0	0	0	0	1	1	0	19.7992	23.6636	15.2491	33.7663	18.3734	22.0731	0.459859	0.999767	Same	-0.332282	1	Same	0.345828	0.899202	Same	-0.452016	0.704032	Same	0.226093	0.999939	Same	1	0.0693208	Same	0.628071	0.196249	Same	0.964882	0.0297687	Same	0.00297111	-0.808401	Same	0.00218782
chr1	37968400	37971599	intron	Lyg2	3338	0	0	1	0	0	0	0	1	0	0	8.30288	19.0632	8.68479	21.2021	19.1739	5.86282	0.730719	NA	Same	-0.00629268	1	Same	-0.426733	0.884457	Same	-0.824553	0.478386	Same	-1.24499	NA	Same	NA	-0.317265	Same	NA	-0.381357	Same	NA	1.50792	Same	0.31475	1.12595	Same	0.842996
chr1	37977600	37987799	Intergenic	Lyg2	-9362	1	1	1	0	0	1	1	1	1	1	31.2955	28.8132	13.2881	30.6253	26.5626	16.987	-0.106718	0.999767	Same	-0.123602	1	Same	0.209601	0.943845	Same	-0.888771	0.311117	Same	-0.555568	0.993263	Same	NA	-0.317265	Same	NA	-0.381357	Same	NA	1.50792	Same	0.31475	1.12595	Same	0.842996
chr1	38003800	38006199	intron	Lyg1	9604	0	0	0	0	0	0	0	1	0	0	5.74815	24.1863	6.82028	4.71158	19.3704	6.9529	-0.117925	NA	Same	-0.259517	1	Same	-0.06349	0.990017	Same	-1.10683	0.365347	Same	-0.910802	NA	Same	NA	NA	Same	NA	NA	Same	NA	NA	Same	NA	NA	Same	NA
chr1	38051800	38059199	intron	Eif5b	645	1	1	1	1	1	1	1	1	1	1	42.1531	43.8008	66.4671	36.9074	66.0864	68.2168	-0.248159	0.999767	Same	0.539456	1	Same	-0.01289	0.997008	Same	0.587831	0.347863	Same	0.0354849	0.999939	Same	1	0.124644	Same	0.905104	0.0469863	Same	0.600068	0.289019	Same	0.0217152	-0.563029	Same	0.0436703
chr1	38181600	38190399	intron	Rev1	507	1	1	1	1	1	1	1	1	1	1	61.3136	66.9533	87.1002	66.7474	68.4128	69.3475	0.015481	0.999767	Same	0.0160626	1	Same	-0.345378	0.811552	Same	0.366422	0.620444	Same	0.0049813	0.999939	Same	1	-0.0548984	Same	0.423638	-0.40604	Same	0.723868	-0.271634	Same	0.493506	-0.267513	Same	0.879477
chr1	38440200	38442999	intron	Aff3	242489	0	0	0	0	0	0	0	0	0	1	7.6642	21.2112	26.9816	14.92	10.5588	8.94017	0.453283	0.999767	Same	-0.77821	1	Same	-1.22349	0.375179	Same	0.282244	0.849449	Same	-0.163036	0.999939	Same	0.259988	-0.985203	Same	0.389697	-0.390542	Same	0.597391	-0.378235	Same	5.07498e-14	2.33496	Up	1.29925e-14
chr1	38445600	38455399	intron	Aff3	233589	0	0	0	0	0	0	1	1	1	1	11.4963	17.5947	24.6152	8.6379	15.1776	11.8678	-0.290176	0.999767	Same	-0.204815	1	Same	-0.886007	0.564505	Same	0.418087	0.735648	Same	-0.263105	0.999939	Same	0.259988	-0.985203	Same	0.389697	-0.390542	Same	0.597391	-0.378235	Same	5.07498e-14	2.33496	Up	1.29925e-14
chr1	38495400	38507799	intron	Aff3	182489	0	0	0	0	0	0	0	0	1	1	2.55473	6.1844	20.1349	9.42316	8.41964	10.2891	0.742548	NA	Same	0.279712	1	Same	-0.76219	0.717698	Same	1.25155	0.245206	Same	0.209646	NA	Same	0.259988	-0.985203	Same	0.389697	-0.390542	Same	0.597391	-0.378235	Same	5.07498e-14	2.33496	Up	1.29925e-14
chr1	38531800	38535999	intron	Aff3	150189	0	0	0	0	0	0	0	0	0	1	8.94157	4.74035	19.8124	7.85263	14.1888	15.2078	-0.14482	NA	Same	1.07609	0.944984	Same	-0.326076	0.9198	Same	1.46746	0.143315	Same	0.0652922	NA	Same	0.259988	-0.985203	Same	0.389697	-0.390542	Same	0.597391	-0.378235	Same	5.07498e-14	2.33496	Up	1.29925e-14
chr1	38544200	38546999	intron	Aff3	138489	0	0	0	0	0	0	0	0	0	1	5.74815	10.1063	29.3315	7.85263	8.96496	13.1622	0.168718	NA	Same	-0.133741	1	Same	-0.939809	0.572441	Same	1.20097	0.24601	Same	0.394901	NA	Same	0.259988	-0.985203	Same	0.389697	-0.390542	Same	0.597391	-0.378235	Same	5.07498e-14	2.33496	Up	1.29925e-14
chr1	38553400	38559799	intron	Aff3	127489	0	0	0	0	0	0	0	0	1	1	6.38683	10.8219	16.1099	10.2084	9.14399	12.4439	0.286538	NA	Same	-0.19406	1	Same	-0.311705	0.925081	Same	0.438204	0.753758	Same	0.320559	NA	Same	0.259988	-0.985203	Same	0.389697	-0.390542	Same	0.597391	-0.378235	Same	5.07498e-14	2.33496	Up	1.29925e-14
chr1	38562200	38571199	intron	Aff3	117389	0	0	0	0	0	0	0	0	0	1	11.4963	5.71153	9.25314	11.779	7.69528	8.36404	-0.0413504	NA	Same	0.255603	1	Same	-0.139936	0.97436	Same	0.475375	0.74389	Same	0.0798361	NA	Same	0.259988	-0.985203	Same	0.389697	-0.390542	Same	0.597391	-0.378235	Same	5.07498e-14	2.33496	Up	1.29925e-14
chr1	38600800	38611199	intron	Aff3	78089	0	0	0	0	0	0	0	0	1	1	9.58025	5.76243	12.3309	11.779	7.69528	9.14068	0.100785	NA	Same	0.248489	1	Same	-0.332541	0.922859	Same	0.745113	0.564747	Same	0.164082	NA	Same	0.259988	-0.985203	Same	0.389697	-0.390542	Same	0.597391	-0.378235	Same	5.07498e-14	2.33496	Up	1.29925e-14
chr1	38617400	38620399	intron	Aff3	65189	0	0	0	0	0	0	0	0	1	0	5.74815	12.7007	34.7227	10.2084	14.1805	9.45411	0.373698	0.999767	Same	0.0847701	1	Same	-1.52763	0.157074	Same	1.1899	0.226567	Same	-0.4225	0.999939	Same	0.259988	-0.985203	Same	0.389697	-0.390542	Same	0.597391	-0.378235	Same	5.07498e-14	2.33496	Up	1.29925e-14
chr1	38677400	38679399	intron	Aff3	5689	0	0	0	0	0	0	1	0	0	0	48.5399	14.8868	9.50908	30.6253	27.432	13.7421	-0.500665	0.999767	Same	0.619444	1	Same	0.291244	0.933319	Same	-0.396599	0.780639	Same	-0.724799	0.981183	Same	0.259988	-0.985203	Same	0.389697	-0.390542	Same	0.597391	-0.378235	Same	5.07498e-14	2.33496	Up	1.29925e-14
chr1	38681400	38699799	Intergenic	Aff3	-6511	0	1	1	1	0	0	1	1	1	1	12.135	25.6187	41.6724	14.92	23.2649	14.6025	0.131647	0.999767	Same	-0.155281	1	Same	-1.3441	0.143717	Same	0.632412	0.5089	Same	-0.556412	0.999939	Same	0.259988	-0.985203	Same	0.389697	-0.390542	Same	0.597391	-0.378235	Same	5.07498e-14	2.33496	Up	1.29925e-14
chr1	38820600	38826199	Intergenic	Lonrf2	54660	0	0	0	0	0	0	0	0	0	1	8.94157	5.45601	15.854	13.3495	13.6692	5.057	0.259007	NA	Same	0.877773	1	Same	-1.1632	0.447676	Same	1.08027	0.344557	Same	-0.960701	NA	Same	1	-0.419705	Same	0.723673	-0.174691	Same	0.516744	-0.521282	Same	0.000456656	1.16675	Same	0.00819886
chr1	38851400	38857999	exon	Lonrf2	23360	0	1	1	0	0	0	1	1	1	1	12.7737	23.2289	16.9542	18.8463	33.0735	17.5631	0.294067	0.999767	Same	0.390049	1	Same	-0.0472152	0.991133	Same	-0.310172	0.808294	Same	-0.747436	0.929143	Same	1	-0.419705	Same	0.723673	-0.174691	Same	0.516744	-0.521282	Same	0.000456656	1.16675	Same	0.00819886
chr1	38875800	38884199	Intergenic	Lonrf2	-1940	1	1	0	0	0	0	0	1	0	1	15.9671	22.8196	5.41762	22.7726	12.4592	12.4439	0.250473	NA	Same	-0.697318	1	Same	0.727311	0.738212	Same	-1.41019	0.162539	Same	0.0144365	0.999939	Same	1	-0.419705	Same	0.723673	-0.174691	Same	0.516744	-0.521282	Same	0.000456656	1.16675	Same	0.00819886
chr1	38892200	38895599	Intergenic	Lonrf2	-15840	0	0	0	0	0	0	0	1	0	1	24.27	19.9326	25.9414	24.3432	13.6435	9.27899	-0.0738516	0.999767	Same	-0.454581	1	Same	-1.22729	0.272524	Same	0.343502	0.778831	Same	-0.429206	0.999939	Same	1	-0.419705	Same	0.723673	-0.174691	Same	0.516744	-0.521282	Same	0.000456656	1.16675	Same	0.00819886
chr1	38952400	38956599	intron	Chst10	505	0	0	1	1	0	0	1	1	1	0	32.5729	33.2598	23.2526	29.84	25.4719	23.568	-0.177919	0.999767	Same	-0.360753	1	Same	-0.0720253	0.982443	Same	-0.385479	0.708616	Same	-0.0967511	0.999939	Same	1	-0.102644	Same	0.941459	0.0197475	Same	0.585398	0.213339	Same	0.000651974	0.561832	Same	0.451257
chr1	38957400	38962199	Intergenic	Chst10	-4795	0	0	0	0	0	0	1	1	0	0	31.9342	21.5431	10.0874	18.0611	18.7057	12.987	-0.605637	0.999767	Same	-0.194302	1	Same	0.176701	0.963216	Same	-0.749734	0.515964	Same	-0.378731	0.999939	Same	1	-0.102644	Same	0.941459	0.0197475	Same	0.585398	0.213339	Same	0.000651974	0.561832	Same	0.451257
chr1	39038800	39047399	Intergenic	Pdcl3	-1559	0	1	1	1	1	1	1	1	1	1	29.3794	50.9055	50.3171	17.2758	44.688	45.9293	-0.634612	0.999767	Same	-0.177387	1	Same	-0.156506	0.953269	Same	-0.00413457	0.997574	Same	0.0167455	0.999939	Same	1	0.209815	Same	0.243323	0.335789	Same	0.285817	0.443701	Same	0.00722419	0.519941	Same	0.0323161
chr1	39061200	39065599	Intergenic	Pdcl3	18741	0	0	0	0	0	0	0	1	0	1	11.4963	18.0411	11.9419	18.0611	15.6632	19.3207	0.310498	0.999767	Same	-0.177214	1	Same	0.491126	0.851607	Same	-0.445854	0.743228	Same	0.222486	0.999939	Same	1	0.209815	Same	0.243323	0.335789	Same	0.285817	0.443701	Same	0.00722419	0.519941	Same	0.0323161
chr1	39178600	39181399	Intergenic	Mir6349	63837	0	0	0	0	0	0	0	1	0	1	10.8576	29.9996	19.3871	18.0611	10.533	16.9248	0.383939	0.999767	Same	-1.20483	0.731584	Same	-0.196409	0.956031	Same	-0.490686	0.683296	Same	0.517735	0.999939	Same	NA	NA	Same	NA	NA	Same	NA	NA	Same	NA	NA	Same	NA
chr1	39232600	39237799	Intergenic	Mir6349	8637	0	1	0	0	0	0	1	1	1	1	14.051	30.4481	26.2073	10.2084	28.216	18.9412	-0.34741	0.999767	Same	-0.129264	1	Same	-0.468951	0.819678	Same	-0.142251	0.913251	Same	-0.481938	0.999939	Same	NA	NA	Same	NA	NA	Same	NA	NA	Same	NA	NA	Same	NA
chr1	39262800	39266999	intron	Npas2	13783	0	0	0	0	0	0	0	1	0	1	10.8576	23.1907	13.2781	18.8463	12.3141	11.7802	0.440578	NA	Same	-0.753275	1	Same	-0.167245	0.96382	Same	-0.633027	0.574739	Same	-0.0469981	0.999939	Same	1	-0.07301	Same	NA	0.0736394	Same	0.664592	-0.445445	Same	0.00101411	1.78741	Up	0.000274656
chr1	39414600	39427399	TTS	Rpl31	-3696	1	1	1	1	1	1	1	1	1	1	52.372	41.3728	56.4261	36.9074	41.808	45.367	-0.507502	0.999767	Same	-0.00438941	1	Same	-0.318808	0.844484	Same	0.421884	0.587848	Same	0.107466	0.999939	Same	1	0.140823	Same	0.541411	0.242533	Same	0.604215	0.330349	Same	8.4771e-05	-1.03933	Same	1.88858e-07
chr1	39472800	39475799	intron	Rpl31	49604	0	0	0	0	0	0	0	1	0	1	24.9087	27.6628	23.535	19.6316	21.1854	10.3145	-0.323322	0.999767	Same	-0.356607	1	Same	-1.00527	0.405206	Same	-0.1829	0.889053	Same	-0.831558	0.85885	Same	1	0.140823	Same	0.541411	0.242533	Same	0.604215	0.330349	Same	8.4771e-05	-1.03933	Same	1.88858e-07
chr1	39505600	39520599	intron	Tbc1d8	22492	0	0	0	0	0	1	1	1	1	1	40.8757	20.38	18.5063	29.84	18.9527	17.2458	-0.434445	0.999767	Same	-0.11304	1	Same	-0.140926	0.966036	Same	-0.0891702	0.949927	Same	-0.117056	0.999939	Same	1	-0.264948	Same	0.798214	-0.0851416	Same	0.871958	-0.0810123	Same	0.0386544	0.460256	Same	0.726632
chr1	39521600	39525799	intron	Tbc1d8	11892	0	0	0	0	0	0	0	1	1	1	18.5218	19.5488	25.7519	16.4905	16.8732	16.6075	-0.183166	0.999767	Same	-0.191785	1	Same	-0.571085	0.773438	Same	0.360214	0.762239	Same	-0.0190857	0.999939	Same	1	-0.264948	Same	0.798214	-0.0851416	Same	0.871958	-0.0810123	Same	0.0386544	0.460256	Same	0.726632
chr1	39533200	39540599	Intergenic	Tbc1d8	-1308	0	0	1	1	1	0	1	1	1	1	24.9087	32.4413	38.7441	32.9811	28.463	22.4741	0.234828	0.999767	Same	-0.190112	1	Same	-0.725826	0.535	Same	0.233095	0.824376	Same	-0.30262	0.999939	Same	1	-0.264948	Same	0.798214	-0.0851416	Same	0.871958	-0.0810123	Same	0.0386544	0.460256	Same	0.726632
chr1	39564600	39570799	Intergenic	Cnot11	-24947	1	0	0	0	0	0	0	0	0	1	24.27	12.1769	14.1124	29.84	13.4047	17.7598	0.134724	0.999767	Same	0.103846	1	Same	0.190171	0.95641	Same	0.219415	0.877304	Same	0.30574	0.999939	Same	1	0.0732089	Same	0.723142	0.0796882	Same	0.731635	0.11192	Same	0.106755	-0.249733	Same	0.193295
chr1	39573400	39579399	Intergenic	Cnot11	-16247	0	0	0	0	0	0	0	0	0	1	26.186	9.16156	13.1451	18.8463	12.5271	19.6049	-0.391915	0.999767	Same	0.322852	1	Same	0.419707	0.875664	Same	0.391146	0.769765	Same	0.488001	0.999939	Same	1	0.0732089	Same	0.723142	0.0796882	Same	0.731635	0.11192	Same	0.106755	-0.249733	Same	0.193295
chr1	39583000	39596399	Intergenic	Cnot11	-2947	1	1	1	1	1	1	1	1	1	1	38.9597	36.3261	35.0416	27.4842	27.3209	32.8178	-0.489152	0.999767	Same	-0.380325	1	Same	-0.11636	0.966653	Same	-0.0391496	0.976688	Same	0.224816	0.999939	Same	1	0.0732089	Same	0.723142	0.0796882	Same	0.731635	0.11192	Same	0.106755	-0.249733	Same	0.193295
chr1	39616000	39639799	intron	Rnf149	6292	1	1	1	1	1	1	1	1	1	1	27.4634	28.3785	37.5044	31.4105	32.8431	28.8547	0.071517	0.999767	Same	0.170954	1	Same	-0.38322	0.823657	Same	0.378651	0.670603	Same	-0.175524	0.999939	Same	1	0.00579945	Same	0.335621	0.320611	Same	0.43017	0.431532	Same	0.307271	0.253461	Same	0.777387
chr1	39661000	39666999	Intergenic	Rnf149	-29808	0	0	1	0	0	0	1	1	0	1	7.02552	24.2011	12.3973	29.84	26.1366	11.8424	1.2584	0.999767	Same	0.063011	1	Same	-0.0983001	0.978501	Same	-0.76069	0.466391	Same	-0.922001	0.826078	Same	1	0.00579945	Same	0.335621	0.320611	Same	0.43017	0.431532	Same	0.307271	0.253461	Same	0.777387
chr1	39669800	39674599	Intergenic	Creg2	35827	0	0	0	0	1	0	0	1	0	1	7.02552	16.2779	17.9279	19.6316	15.0325	23.969	0.842463	0.999767	Same	-0.108607	1	Same	0.318246	0.910489	Same	0.117753	0.936561	Same	0.544605	0.999939	Same	1	-0.814303	Same	0.142575	-0.889654	Same	0.763606	-0.257982	Same	4.81656e-12	3.85618	Up	8.46941e-10
chr1	39678400	39680799	exon	Creg2	28427	0	0	0	1	0	0	0	0	0	1	18.5218	22.757	27.0016	33.7663	21.0403	30.3573	0.547856	0.999767	Same	-0.108099	1	Same	0.0903966	0.977907	Same	0.231981	0.852019	Same	0.430476	0.999939	Same	1	-0.814303	Same	0.142575	-0.889654	Same	0.763606	-0.257982	Same	4.81656e-12	3.85618	Up	8.46941e-10
chr1	39703400	39715799	Intergenic	Creg2	-1573	1	1	1	1	1	1	1	1	1	1	41.5144	41.8584	38.5747	41.619	49.5969	34.4625	-0.0852104	0.999767	Same	0.205808	1	Same	-0.195	0.924814	Same	-0.0918203	0.928502	Same	-0.492628	0.957905	Same	1	-0.814303	Same	0.142575	-0.889654	Same	0.763606	-0.257982	Same	4.81656e-12	3.85618	Up	8.46941e-10
chr1	39743800	39748199	intron	Rfx8	31834	0	0	0	0	1	0	0	0	0	0	18.5218	6.49081	2.20694	11.779	11.1977	15.8232	-0.391954	NA	Same	0.457856	1	Same	1.46268	0.313834	Same	-0.661181	0.639601	Same	0.343638	NA	Same	NA	-0.056826	Same	NA	0.488624	Same	NA	0.69658	Same	0.170258	1.28504	Same	0.972712
chr1	39770800	39773599	intron	Rfx8	5634	0	0	0	0	0	0	0	0	0	1	6.38683	6.78451	12.9657	10.2084	14.8792	15.3169	0.296056	NA	Same	0.795426	1	Same	0.146087	0.971802	Same	0.690252	0.576813	Same	0.0409134	NA	Same	NA	-0.056826	Same	NA	0.488624	Same	NA	0.69658	Same	0.170258	1.28504	Same	0.972712
chr1	39775000	39778799	intron	Rfx8	934	0	0	1	0	0	0	1	1	0	1	27.4634	29.427	12.5203	21.9874	25.3525	20.4323	-0.312776	0.999767	Same	-0.210448	1	Same	0.546892	0.779722	Same	-1.01723	0.245734	Same	-0.259885	0.999939	Same	NA	-0.056826	Same	NA	0.488624	Same	NA	0.69658	Same	0.170258	1.28504	Same	0.972712
chr1	39785000	39789399	Intergenic	Rfx8	-9366	0	1	0	0	0	0	0	0	0	1	17.2445	16.7762	12.0749	8.6379	22.9325	19.7432	-0.650769	0.999767	Same	0.325786	1	Same	0.538412	0.816414	Same	-0.372111	0.775514	Same	-0.159484	0.999939	Same	NA	-0.056826	Same	NA	0.488624	Same	NA	0.69658	Same	0.170258	1.28504	Same	0.972712
chr1	39790200	39795999	Intergenic	Rfx8	-15266	0	0	0	0	0	0	0	0	1	1	9.58025	12.6243	24.5588	10.9937	15.7826	9.4833	0.0573828	NA	Same	0.220621	1	Same	-1.12824	0.391401	Same	0.794239	0.462834	Same	-0.55462	0.999939	Same	NA	-0.056826	Same	NA	0.488624	Same	NA	0.69658	Same	0.170258	1.28504	Same	0.972712
chr1	39814800	39822799	Intergenic	Rfx8	-40966	0	1	1	0	1	0	1	1	1	1	35.1276	27.8547	23.4685	27.4842	28.855	27.2063	-0.3513	0.999767	Same	0.0209408	1	Same	0.155238	0.959343	Same	-0.199901	0.867871	Same	-0.065604	0.999939	Same	NA	-0.056826	Same	NA	0.488624	Same	NA	0.69658	Same	0.170258	1.28504	Same	0.972712
chr1	39826800	39831799	Intergenic	Gm3646	32877	0	0	0	0	0	0	1	0	1	0	16.6058	19.0388	17.4561	21.9874	17.862	18.9628	0.190775	0.999767	Same	-0.105119	1	Same	0.0298251	0.99538	Same	-0.0501385	0.97833	Same	0.0848058	0.999939	Same	NA	NA	Same	NA	NA	Same	NA	NA	Same	NA	NA	Same	NA
chr1	39895600	39897799	Intergenic	1700066B17Rik	7475	0	0	0	0	0	0	0	1	0	0	20.4379	22.4369	12.6733	48.6863	24.6539	23.0034	0.755097	0.999767	Same	0.0763314	1	Same	0.548909	0.818837	Same	-0.552992	0.653475	Same	-0.0804143	0.999939	Same	NA	-0.695124	Same	NA	0.495551	Same	NA	0.306674	Same	NA	-1.38341	Same	NA
chr1	39907800	39911599	Intergenic	1700066B17Rik	-5525	0	0	1	0	0	0	0	1	0	0	8.94157	16.0988	13.4111	21.9874	26.9803	16.2611	0.72568	0.999767	Same	0.566033	1	Same	0.167615	0.963823	Same	-0.171456	0.908782	Same	-0.569873	0.999939	Same	NA	-0.695124	Same	NA	0.495551	Same	NA	0.306674	Same	NA	-1.38341	Same	NA
chr1	39912800	39928999	Intergenic	1700066B17Rik	-16725	1	1	1	0	0	1	1	1	1	1	34.4889	27.9957	23.7245	37.6926	22.4551	22.9335	0.0165954	0.999767	Same	-0.299744	1	Same	-0.0847586	0.97759	Same	-0.190752	0.869961	Same	0.0242335	0.999939	Same	NA	-0.695124	Same	NA	0.495551	Same	NA	0.306674	Same	NA	-1.38341	Same	NA
chr1	39940000	39948599	Intergenic	Map4k4	-13458	0	0	0	0	0	0	1	0	1	1	21.7152	13.57	15.9405	27.4842	18.9527	17.7306	0.160889	0.999767	Same	0.355567	1	Same	0.0510001	0.990709	Same	0.233055	0.868688	Same	-0.0715119	0.999939	Same	1	-0.337224	Same	0.417975	-0.2921	Same	0.566688	-0.337157	Same	0.949221	-0.0196074	Same	0.866264
chr1	39951600	39966599	intron	Map4k4	1342	1	1	1	1	1	1	1	1	1	1	49.8173	55.965	69.7242	43.9748	59.8398	54.825	-0.240053	0.999767	Same	0.0781214	1	Same	-0.365284	0.794854	Same	0.3163	0.677487	Same	-0.127105	0.999939	Same	1	-0.337224	Same	0.417975	-0.2921	Same	0.566688	-0.337157	Same	0.949221	-0.0196074	Same	0.866264
chr1	39977200	39983399	intron	Map4k4	22542	0	0	0	0	1	0	1	0	1	1	22.3539	9.05976	17.3796	19.6316	15.5099	16.4362	-0.183598	0.999767	Same	0.527438	1	Same	-0.105978	0.978581	Same	0.706715	0.559592	Same	0.0732994	0.999939	Same	1	-0.337224	Same	0.417975	-0.2921	Same	0.566688	-0.337157	Same	0.949221	-0.0196074	Same	0.866264
chr1	39991600	39994199	intron	Map4k4	35142	0	0	0	0	0	0	0	0	0	1	14.051	17.4283	20.7697	16.4905	13.7628	27.389	0.0873211	0.999767	Same	-0.298777	1	Same	0.296409	0.911492	Same	0.232363	0.855476	Same	0.827549	0.858374	Same	1	-0.337224	Same	0.417975	-0.2921	Same	0.566688	-0.337157	Same	0.949221	-0.0196074	Same	0.866264
chr1	40090400	40091799	Intergenic	Il1r2	-50513	0	0	0	0	0	0	0	0	0	1	17.2445	19.9463	23.648	37.6926	12.3398	20.3371	0.646971	0.999767	Same	-0.534926	1	Same	-0.191834	0.959343	Same	0.202643	0.894291	Same	0.545735	0.999939	Same	1	-0.351933	Same	NA	0.464928	Same	NA	0.23957	Same	0.247233	0.999409	Same	0.378351
chr1	40112800	40115599	Intergenic	Il1r2	-27413	0	0	0	0	0	0	0	1	0	0	5.10947	25.835	10.7788	4.71158	13.7885	16.072	-0.0690281	NA	Same	-0.711757	1	Same	0.33546	0.920634	Same	-0.880447	0.458187	Same	0.16677	0.999939	Same	1	-0.351933	Same	NA	0.464928	Same	NA	0.23957	Same	0.247233	0.999409	Same	0.378351
chr1	40322200	40324599	promoter-TSS	Il1r1	-31	0	0	0	0	0	0	0	0	0	1	6.38683	14.2974	16.2993	4.71158	11.5897	23.714	-0.228687	NA	Same	-0.255048	1	Same	0.395092	0.886155	Same	0.162867	0.915933	Same	0.813007	0.929308	Same	1	-0.0590907	Same	0.278105	-0.556222	Same	0.749096	-0.231527	Same	5.72626e-11	2.56709	Up	1.74313e-27
chr1	40358800	40363399	intron	Il1rl2	-20372	0	0	0	0	0	1	1	1	0	0	51.0947	35.8277	15.894	26.699	16.1746	12.2434	-0.763756	0.999767	Same	-0.965459	0.913461	Same	-0.39931	0.87465	Same	-0.880254	0.367953	Same	-0.314106	0.999939	Same	1	-0.338074	Same	NA	-0.834592	Same	NA	0.647367	Same	0.000434344	2.7957	Up	0.120394
chr1	40378800	40384599	intron	Il1rl2	228	0	1	0	0	0	0	1	1	1	1	7.6642	24.6348	20.5803	25.1284	19.2253	11.2663	1.05894	0.999767	Same	-0.329667	1	Same	-0.756447	0.62501	Same	-0.201645	0.877912	Same	-0.628425	0.979248	Same	1	-0.338074	Same	NA	-0.834592	Same	NA	0.647367	Same	0.000434344	2.7957	Up	0.120394
chr1	40412400	40417199	intron	Il1rl2	33328	0	1	0	0	0	0	1	1	1	1	14.051	46.8013	27.9389	19.6316	29.4178	20.6151	0.231053	0.999767	Same	-0.58896	1	Same	-0.402228	0.875664	Same	-0.593391	0.592533	Same	-0.40666	0.999939	Same	1	-0.338074	Same	NA	-0.834592	Same	NA	0.647367	Same	0.000434344	2.7957	Up	0.120394
chr1	40432200	40435399	Intergenic	Il1rl2	52328	0	0	0	0	0	0	0	0	0	1	10.2189	18.4122	12.1979	13.3495	16.1406	10.2016	0.156458	NA	Same	-0.184683	1	Same	-0.202927	0.958404	Same	-0.449045	0.740745	Same	-0.467288	NA	Same	1	-0.338074	Same	NA	-0.834592	Same	NA	0.647367	Same	0.000434344	2.7957	Up	0.120394
chr1	41186800	41189599	Intergenic	4930448I06Rik	49897	0	0	0	0	0	0	1	0	0	0	13.4124	16.6755	20.0219	4.71158	6.85157	3.56592	-0.697931	NA	Same	-0.854737	1	Same	-1.60405	0.216833	Same	0.207568	0.902416	Same	-0.541745	NA	Same	NA	0	Same	NA	0.203906	Same	NA	0.308596	Same	NA	0	Same	NA
chr1	41195600	41198199	Intergenic	4930448I06Rik	41197	0	0	0	0	0	0	1	0	0	0	14.6897	26.1689	13.4976	23.5579	11.9478	12.4515	0.307278	0.999767	Same	-0.806511	1	Same	-0.149751	0.97343	Same	-0.622753	0.641962	Same	0.0340071	0.999939	Same	NA	0	Same	NA	0.203906	Same	NA	0.308596	Same	NA	0	Same	NA
chr1	41441400	41451799	Intergenic	4930448I06Rik	-208503	0	0	0	0	0	0	1	1	0	0	13.4124	22.2323	8.25941	11.779	13.0045	10.7815	-0.156645	NA	Same	-0.60144	1	Same	0.169034	0.968528	Same	-0.958094	0.411307	Same	-0.18762	NA	Same	NA	0	Same	NA	0.203906	Same	NA	0.308596	Same	NA	0	Same	NA
chr1	42164000	42166399	Intergenic	Pantr1	586470	0	0	0	0	0	0	0	0	0	1	5.10947	6.03067	15.3421	15.7053	14.5468	20.7496	0.802859	NA	Same	0.887101	1	Same	0.323997	0.917468	Same	0.968769	0.38768	Same	0.405666	NA	Same	1	0	Same	NA	-0.0605614	Same	0.851049	-0.254486	Same	0.246628	1.17451	Same	1.44074e-08
chr1	42297400	42299999	Intergenic	Pantr1	452970	0	0	0	0	0	0	0	0	0	1	22.9926	4.5739	22.9566	22.7726	4.01381	13.7421	-0.0760366	NA	Same	-0.0802263	1	Same	-0.573317	0.828818	Same	1.55484	0.133434	Same	1.06175	NA	Same	1	0	Same	NA	-0.0605614	Same	0.851049	-0.254486	Same	0.246628	1.17451	Same	1.44074e-08
chr1	42313000	42320599	Intergenic	Pantr1	434870	0	0	0	0	0	0	0	0	1	1	5.10947	6.55444	23.4585	9.42316	11.3171	9.62924	0.363056	NA	Same	0.516401	1	Same	-0.985739	0.564516	Same	1.33901	0.205713	Same	-0.163131	NA	Same	1	0	Same	NA	-0.0605614	Same	0.851049	-0.254486	Same	0.246628	1.17451	Same	1.44074e-08
chr1	42583800	42586799	Intergenic	Pantr1	166370	0	0	0	0	0	0	0	0	0	1	10.8576	2.95171	15.5415	10.2084	8.90529	21.2051	-0.108413	NA	Same	0.984016	1	Same	0.321632	0.921301	Same	1.59742	0.107699	Same	0.935036	NA	Same	1	0	Same	NA	-0.0605614	Same	0.851049	-0.254486	Same	0.246628	1.17451	Same	1.44074e-08
chr1	42595200	42601199	Intergenic	Pantr1	153470	0	0	0	0	0	0	0	0	0	1	5.10947	9.36618	14.6043	6.28211	11.8027	12.6152	0.0916257	NA	Same	0.222266	1	Same	-0.194572	0.96073	Same	0.488568	0.720974	Same	0.0717302	NA	Same	1	0	Same	NA	-0.0605614	Same	0.851049	-0.254486	Same	0.246628	1.17451	Same	1.44074e-08
chr1	42742200	42744799	intron	Pantr1	8170	0	0	0	0	0	0	0	0	0	1	4.47078	4.7658	16.2793	5.49684	10.1153	8.6813	0.0765606	NA	Same	0.665047	1	Same	-0.642548	0.808983	Same	1.1486	0.33378	Same	-0.15899	NA	Same	1	0	Same	NA	-0.0605614	Same	0.851049	-0.254486	Same	0.246628	1.17451	Same	1.44074e-08
chr1	42905600	42912799	intron	Mrps9	1122	1	1	1	1	0	1	1	1	1	1	34.4889	17.9011	24.7382	33.7663	28.4547	17.7928	-0.105323	0.999767	Same	0.529449	1	Same	-0.455405	0.824878	Same	0.419129	0.697922	Same	-0.565725	0.993263	Same	1	0.00732203	Same	0.341121	0.287077	Same	0.9655	0.0221035	Same	3.28465e-07	-1.01659	Same	2.83289e-07
chr1	42932200	42935599	intron	Mrps9	25822	0	0	0	0	0	0	0	0	0	1	21.0766	14.3112	9.68853	20.4168	19.285	15.9768	-0.103568	0.999767	Same	0.313001	1	Same	0.520132	0.827526	Same	-0.414443	0.748394	Same	-0.207313	0.999939	Same	1	0.00732203	Same	0.341121	0.287077	Same	0.9655	0.0221035	Same	3.28465e-07	-1.01659	Same	2.83289e-07
chr1	42942400	42949999	intron	Mrps9	38122	0	0	1	1	0	0	1	1	1	1	11.4963	17.16	27.58	15.7053	16.8732	17.0161	0.226511	0.999767	Same	-0.0387424	1	Same	-0.641268	0.71623	Same	0.603951	0.56223	Same	0.00142617	0.999939	Same	1	0.00732203	Same	0.341121	0.287077	Same	0.9655	0.0221035	Same	3.28465e-07	-1.01659	Same	2.83289e-07
chr1	42966600	42976999	Intergenic	Gpr45	-37917	0	0	1	0	1	0	0	0	0	1	6.38683	14.1702	11.0147	10.2084	17.0862	14.7408	0.30879	NA	Same	0.192944	1	Same	0.285175	0.929721	Same	-0.258475	0.859451	Same	-0.166245	NA	Same	NA	-0.483968	Same	NA	0.014917	Same	NA	-0.511538	Same	0.353709	0.939353	Same	0.223541
chr1	43005200	43009599	Intergenic	Gpr45	-2317	0	0	0	0	0	0	0	0	1	0	10.8576	11.4612	14.7573	19.6316	10.2604	23.7647	0.445471	NA	Same	-0.133936	1	Same	0.453527	0.864146	Same	0.332682	0.815026	Same	0.920144	0.876292	Same	NA	-0.483968	Same	NA	0.014917	Same	NA	-0.511538	Same	0.353709	0.939353	Same	0.223541
chr1	43145400	43157399	intron	Tgfbrap1	4067	1	1	1	1	1	0	1	1	1	1	30.0181	44.0181	57.2504	30.6253	44.1859	51.8136	-0.0595534	0.999767	Same	-0.0225525	1	Same	-0.168498	0.931845	Same	0.36313	0.621503	Same	0.217185	0.999939	Same	1	-0.236564	Same	0.372734	-0.336424	Same	0.748349	-0.180988	Same	5.8112e-07	1.28158	Same	1.79569e-10
chr1	43194200	43199199	intron	Fhl2	24106	0	0	0	0	0	0	1	0	0	1	4.47078	14.6176	15.608	22.7726	17.4186	11.9807	1.26081	NA	Same	0.181875	1	Same	-0.328818	0.913737	Same	0.0919689	0.955688	Same	-0.418724	0.999939	Same	1	0.127125	Same	0.411003	0.443445	Same	0.970395	-0.0308687	Same	6.29535e-05	1.7104	Up	3.80114e-21
chr1	43205600	43209799	intron	Fhl2	13106	0	0	0	0	0	0	0	0	0	1	6.38683	7.321	11.7625	25.9137	10.2264	18.7331	0.99993	NA	Same	0.281106	1	Same	0.452104	0.880584	Same	0.460592	0.750881	Same	0.63159	NA	Same	1	0.127125	Same	0.411003	0.443445	Same	0.970395	-0.0308687	Same	6.29535e-05	1.7104	Up	3.80114e-21
chr1	43223600	43226999	intron	Fhl2	-4494	0	1	0	0	0	0	0	0	0	1	13.4124	8.395	6.03245	6.28211	25.6087	26.6961	-0.546963	NA	Same	1.08416	0.955063	Same	1.45674	0.26951	Same	-0.2993	0.851775	Same	0.0732761	0.999939	Same	1	0.127125	Same	0.411003	0.443445	Same	0.970395	-0.0308687	Same	6.29535e-05	1.7104	Up	3.80114e-21
chr1	43239000	43244999	intron	Fhl2	11606	0	0	0	0	0	0	0	0	0	1	12.135	15.1286	20.8562	20.4168	16.6006	16.9286	0.420182	0.999767	Same	0.0862933	1	Same	-0.314719	0.912987	Same	0.420414	0.729355	Same	0.0194015	0.999939	Same	1	0.127125	Same	0.411003	0.443445	Same	0.970395	-0.0308687	Same	6.29535e-05	1.7104	Up	3.80114e-21
chr1	43258400	43261399	Intergenic	Fhl2	-6294	0	0	0	1	0	0	0	0	0	1	15.9671	11.2948	13.5341	15.7053	18.1347	32.9384	-0.0821389	0.999767	Same	0.50351	1	Same	0.992196	0.461123	Same	0.230748	0.871342	Same	0.719435	0.954496	Same	1	0.127125	Same	0.411003	0.443445	Same	0.970395	-0.0308687	Same	6.29535e-05	1.7104	Up	3.80114e-21
chr1	43318800	43323999	Intergenic	Fhl2	-67794	0	0	0	0	0	0	0	1	1	1	8.94157	12.8915	18.6493	18.8463	18.7397	20.2026	0.547307	0.999767	Same	0.376361	1	Same	0.0323144	0.995171	Same	0.437386	0.742372	Same	0.0933398	0.999939	Same	1	0.127125	Same	0.411003	0.443445	Same	0.970395	-0.0308687	Same	6.29535e-05	1.7104	Up	3.80114e-21
chr1	43355000	43364399	Intergenic	Fhl2	-106094	0	0	0	0	0	0	0	0	1	1	8.94157	9.50615	22.2953	11.779	15.5696	16.3524	0.169548	NA	Same	0.508135	1	Same	-0.409173	0.878031	Same	0.986954	0.344351	Same	0.0696464	0.999939	Same	1	0.127125	Same	0.411003	0.443445	Same	0.970395	-0.0308687	Same	6.29535e-05	1.7104	Up	3.80114e-21
chr1	43393200	43396799	Intergenic	Nck2	-107596	0	0	0	0	0	0	0	0	1	0	10.8576	12.4324	16.4523	7.06737	12.4592	15.3715	-0.340781	NA	Same	-0.0342137	1	Same	-0.126041	0.975229	Same	0.33194	0.825468	Same	0.240113	NA	Same	1	-0.0859971	Same	0.588382	0.115893	Same	0.722025	0.115543	Same	6.18663e-33	1.83572	Up	1.50734e-34
chr1	43414000	43425599	Intergenic	Nck2	-82796	0	0	1	1	1	0	1	1	1	1	8.94157	32.8241	57.4434	8.6379	17.4186	28.6542	-0.074364	0.999767	Same	-0.806931	0.954422	Same	-0.953632	0.342636	Same	0.754141	0.358284	Same	0.60744	0.959132	Same	1	-0.0859971	Same	0.588382	0.115893	Same	0.722025	0.115543	Same	6.18663e-33	1.83572	Up	1.50734e-34
chr1	43427400	43432799	Intergenic	Nck2	-72496	0	0	0	0	0	0	0	1	1	0	1.91605	10.0935	16.6983	14.92	18.1686	9.10767	1.14544	NA	Same	0.588703	1	Same	-0.677147	0.775067	Same	0.55991	0.675175	Same	-0.70594	NA	Same	1	-0.0859971	Same	0.588382	0.115893	Same	0.722025	0.115543	Same	6.18663e-33	1.83572	Up	1.50734e-34
chr1	43452800	43455799	Intergenic	Nck2	-48296	0	0	0	0	0	0	0	0	0	1	5.10947	6.50354	18.0809	18.0611	13.3368	13.3297	0.885717	NA	Same	0.68887	1	Same	-0.372452	0.906172	Same	1.08138	0.332086	Same	0.0200585	NA	Same	1	-0.0859971	Same	0.588382	0.115893	Same	0.722025	0.115543	Same	6.18663e-33	1.83572	Up	1.50734e-34
chr1	43499600	43505399	promoter-TSS	Nck2	-96	0	1	1	1	1	0	1	1	1	1	11.4963	32.9916	52.943	17.2758	40.5126	39.2568	0.351918	0.999767	Same	0.252272	1	Same	-0.449845	0.749705	Same	0.654043	0.363819	Same	-0.0480738	0.999939	Same	1	-0.0859971	Same	0.588382	0.115893	Same	0.722025	0.115543	Same	6.18663e-33	1.83572	Up	1.50734e-34
chr1	43553200	43555199	intron	Nck2	51604	0	0	0	0	0	0	0	0	0	1	0	11.615	21.6669	22.7726	21.952	24.8624	1.74389	0.915032	Same	0.657346	1	Same	0.13163	0.97436	Same	0.64999	0.60869	Same	0.124273	0.999939	Same	1	-0.0859971	Same	0.588382	0.115893	Same	0.722025	0.115543	Same	6.18663e-33	1.83572	Up	1.50734e-34
chr1	43871000	43880599	intron	Uxs1	8753	0	0	1	1	1	1	1	1	1	1	28.7408	17.5046	19.9654	22.7726	15.5099	22.5325	-0.318956	0.999767	Same	-0.169849	1	Same	0.0797141	0.982062	Same	0.196879	0.884831	Same	0.446443	0.999939	Same	0.117435	-0.614994	Same	0.0235978	-0.663617	Same	0.255091	-0.461572	Same	0.00111215	-0.600918	Same	0.0547489
chr1	43881200	43887799	promoter-TSS	Uxs1	53	1	1	1	1	1	1	1	1	1	1	31.2955	31.3811	28.2813	44.76	35.4339	40.6971	0.338462	0.999767	Same	0.132971	1	Same	0.391932	0.811552	Same	-0.0788256	0.944672	Same	0.180135	0.999939	Same	0.117435	-0.614994	Same	0.0235978	-0.663617	Same	0.255091	-0.461572	Same	0.00111215	-0.600918	Same	0.0547489
chr1	43937600	43941199	Intergenic	Tpp2	-51439	0	0	0	0	1	0	0	0	0	0	17.2445	19.6771	5.66356	21.9874	16.0635	27.3446	0.151408	0.999767	Same	-0.229487	1	Same	1.59634	0.156344	Same	-1.23607	0.232331	Same	0.589763	0.999939	Same	1	-0.0190615	Same	0.113385	-0.600708	Same	0.555821	-0.338228	Same	0.029997	-0.52624	Same	0.0971785
chr1	43985800	43994199	promoter-TSS	Tpp2	-839	1	1	1	1	1	1	1	1	1	1	66.4231	45.6658	62.8775	43.1895	47.8756	44.0549	-0.636476	0.999767	Same	0.0455857	1	Same	-0.531143	0.563022	Same	0.457931	0.475922	Same	-0.118797	0.999939	Same	1	-0.0190615	Same	0.113385	-0.600708	Same	0.555821	-0.338228	Same	0.029997	-0.52624	Same	0.0971785
chr1	43994200	44001999	intron	Tpp2	7261	0	0	0	0	0	1	1	0	0	0	37.6823	8.38227	4.47036	24.3432	9.86835	9.07848	-0.508332	NA	Same	0.144879	1	Same	0.597086	0.815677	Same	-0.530034	0.69717	Same	-0.0778277	NA	Same	1	-0.0190615	Same	0.113385	-0.600708	Same	0.555821	-0.338228	Same	0.029997	-0.52624	Same	0.0971785
chr1	44024600	44029599	intron	Tpp2	36261	0	0	0	0	0	1	0	0	0	0	30.6568	4.02469	3.91201	25.1284	3.56211	5.31969	-0.243724	NA	Same	-0.0698319	1	Same	0.132394	0.976539	Same	0.0513199	0.981357	Same	0.253546	NA	Same	1	-0.0190615	Same	0.113385	-0.600708	Same	0.555821	-0.338228	Same	0.029997	-0.52624	Same	0.0971785
chr1	44097000	44101399	Intergenic	Mettl21c	-22349	0	0	0	0	0	0	0	1	0	0	17.8831	15.9578	7.82403	14.1347	10.8057	18.3067	-0.234519	NA	Same	-0.392947	1	Same	0.725409	0.758524	Same	-0.608182	0.657819	Same	0.510173	NA	Same	NA	-0.116862	Same	NA	-0.0736813	Same	NA	0	Same	NA	0.0293201	Same	NA
chr1	44156400	44161599	intron	Tex30	233	0	1	1	1	1	1	1	1	1	1	38.9597	47.57	73.9086	36.9074	58.9961	50.1652	-0.144879	0.999767	Same	0.271084	1	Same	-0.546673	0.647244	Same	0.597455	0.417799	Same	-0.220302	0.999939	Same	1	0.211391	Same	0.655937	0.162258	Same	0.91327	0.0628403	Same	0.625093	-0.137855	Same	0.143403
chr1	44172600	44179599	promoter-TSS	Kdelc1	-482	1	1	1	1	1	1	1	1	1	1	56.8428	65.1255	83.3348	44.76	59.491	59.1015	-0.387505	0.999767	Same	-0.147293	1	Same	-0.51216	0.578784	Same	0.361347	0.586889	Same	-0.00352022	0.999939	Same	1	0.0786327	Same	0.748803	-0.07022	Same	0.834382	-0.0677974	Same	0.000962602	-0.467977	Same	0.05213
chr1	44202600	44207599	intron	Ercc5	511	0	1	1	1	1	1	1	1	1	1	51.7334	45.3593	73.6298	41.619	77.7018	74.7103	-0.357718	0.999767	Same	0.708494	0.739316	Same	-0.0468462	0.983389	Same	0.699567	0.221237	Same	-0.0557726	0.999939	Same	1	0.198247	Same	0.838369	0.043523	Same	0.948874	0.0207568	Same	0.016533	0.33463	Same	4.14009e-05
chr1	44297600	44301799	Intergenic	Mettl21e	-23924	0	0	0	0	0	1	0	0	0	0	37.6823	9.91539	2.51936	13.3495	8.75198	3.82098	-1.05285	NA	Same	-0.149226	1	Same	0.227055	0.956031	Same	-1.12524	0.333212	Same	-0.748956	NA	Same	NA	-0.207657	Same	NA	-0.0188572	Same	NA	0.734816	Same	NA	0.0239552	Same	NA
chr1	44603800	44613799	intron	Gulp1	284	0	0	1	1	0	0	1	1	1	1	8.30288	20.4691	26.1873	13.3495	24.3298	20.0897	0.366971	0.999767	Same	0.190904	1	Same	-0.377028	0.866423	Same	0.328888	0.773351	Same	-0.239045	0.999939	Same	1	0.354238	Same	0.188982	-0.35257	Same	0.970395	0.015821	Same	8.09071e-75	4.09241	Up	3.63363e-55
chr1	44625000	44627599	intron	Gulp1	17784	0	0	1	0	0	0	0	0	0	0	5.10947	3.75645	10.0574	17.2758	16.4298	13.1952	0.761534	NA	Same	1.30537	0.819282	Same	0.24056	0.953559	Same	0.827662	0.525575	Same	-0.237153	NA	Same	1	0.354238	Same	0.188982	-0.35257	Same	0.970395	0.015821	Same	8.09071e-75	4.09241	Up	3.63363e-55
chr1	44640000	44643799	intron	Gulp1	33384	0	0	0	0	0	0	0	0	0	1	10.8576	7.75569	25.9214	11.779	17.078	21.5808	0.0110268	0.999767	Same	0.835898	1	Same	-0.249216	0.937027	Same	1.37614	0.130294	Same	0.291025	0.999939	Same	1	0.354238	Same	0.188982	-0.35257	Same	0.970395	0.015821	Same	8.09071e-75	4.09241	Up	3.63363e-55
chr1	44649800	44654999	intron	Gulp1	43884	0	0	0	0	0	0	0	0	0	1	10.2189	3.69282	6.47784	13.3495	7.81463	8.24729	0.140803	NA	Same	0.589785	1	Same	0.196063	0.963879	Same	0.455372	0.766706	Same	0.0616493	NA	Same	1	0.354238	Same	0.188982	-0.35257	Same	0.970395	0.015821	Same	8.09071e-75	4.09241	Up	3.63363e-55
chr1	44666600	44672799	intron	Gulp1	61184	0	1	0	1	0	0	1	1	1	1	8.94157	30.6909	17.3231	18.8463	20.0948	16.5606	0.562654	0.999767	Same	-0.52632	1	Same	-0.120653	0.97436	Same	-0.619394	0.59116	Same	-0.213727	0.999939	Same	1	0.354238	Same	0.188982	-0.35257	Same	0.970395	0.015821	Same	8.09071e-75	4.09241	Up	3.63363e-55
chr1	44786800	44788199	intron	4930521E06Rik	14294	0	0	0	0	0	0	0	1	0	0	11.4963	31.8911	11.726	27.4842	23.2988	15.2471	0.344893	0.999767	Same	-0.254041	1	Same	0.141163	0.97483	Same	-0.673799	0.638978	Same	-0.278594	0.999939	Same	NA	0	Same	NA	-0.555055	Same	NA	0.290958	Same	NA	0.80402	Same	NA
chr1	45558000	45560999	intron	Col5a2	627	0	0	0	0	0	0	0	0	0	1	10.8576	9.55808	17.4261	10.9937	12.3141	16.7243	-0.044399	NA	Same	0.24001	1	Same	-0.0734979	0.985853	Same	0.640816	0.613817	Same	0.327309	NA	Same	1	-0.408492	Same	0.398797	-0.254188	Same	0.505392	-0.272816	Same	2.17079e-18	2.70376	Up	7.38647e-72
chr1	45850200	45855199	intron	Wdr75	354	0	0	1	1	1	1	1	1	1	1	44.7078	36.466	49.3434	21.9874	31.1556	35.8368	-0.911155	0.999767	Same	-0.217137	1	Same	-0.470056	0.729454	Same	0.422246	0.597374	Same	0.169326	0.999939	Same	1	0.0959812	Same	0.37367	-0.143582	Same	0.860455	-0.0444237	Same	5.20251e-56	-1.60436	Down	7.95212e-54
chr1	45915600	45919399	Intergenic	Slc40a1	64939	0	0	0	0	0	0	0	0	0	1	6.38683	15.3841	12.9657	18.0611	17.6233	21.0668	0.828426	0.999767	Same	0.12531	1	Same	0.518824	0.820321	Same	-0.173667	0.905141	Same	0.219846	0.999939	Same	1	-0.13003	Same	0.264825	0.332792	Same	0.456276	0.35121	Same	3.11516e-18	2.00058	Up	1.08526e-43
chr1	45920400	45925799	Intergenic	Slc40a1	59339	0	0	0	1	0	0	0	1	1	1	5.10947	16.7381	20.7697	13.3495	12.5528	26.2736	0.691791	0.999767	Same	-0.356993	1	Same	0.233815	0.942359	Same	0.270544	0.842217	Same	0.861352	0.876308	Same	1	-0.13003	Same	0.264825	0.332792	Same	0.456276	0.35121	Same	3.11516e-18	2.00058	Up	1.08526e-43
chr1	45959800	45963999	Intergenic	Slc40a1	20539	0	0	0	0	0	0	0	0	0	1	3.19342	11.3839	18.6293	20.4168	16.0295	13.8804	1.23711	NA	Same	0.347248	1	Same	-0.357637	0.910392	Same	0.547135	0.672983	Same	-0.15775	0.999939	Same	1	-0.13003	Same	0.264825	0.332792	Same	0.456276	0.35121	Same	3.11516e-18	2.00058	Up	1.08526e-43
chr1	46901400	46903599	intron	Slc39a10	7854	0	0	0	0	0	0	0	1	0	0	37.6823	24.7101	8.6183	40.8337	3.52816	24.8079	0.00355961	0.999767	Same	-1.11436	0.989709	Same	0.674927	0.808076	Same	-0.691077	0.628599	Same	1.09821	0.858645	Same	1	-0.0310497	Same	0.231922	-0.631685	Same	0.563396	-0.47725	Same	0.224935	-0.449709	Same	0.939128
chr1	46905200	46914599	intron	Slc39a10	454	1	1	1	1	1	1	1	1	1	1	52.372	45.512	46.3022	48.6863	34.4369	43.7123	-0.179956	0.999767	Same	-0.393424	1	Same	-0.110997	0.96382	Same	0.0313068	0.979156	Same	0.313733	0.999939	Same	1	-0.0310497	Same	0.231922	-0.631685	Same	0.563396	-0.47725	Same	0.224935	-0.449709	Same	0.939128
chr1	46940200	46948199	Intergenic	Slc39a10	-33846	0	0	0	0	0	0	0	1	1	1	12.135	13.0198	26.4132	17.2758	7.69528	19.827	0.255444	0.999767	Same	-0.573174	1	Same	-0.362047	0.895147	Same	0.825192	0.433677	Same	1.03632	0.762184	Same	1	-0.0310497	Same	0.231922	-0.631685	Same	0.563396	-0.47725	Same	0.224935	-0.449709	Same	0.939128
chr1	46950400	46953399	Intergenic	Slc39a10	-41546	1	0	0	0	0	0	0	0	0	0	17.8831	16.1889	9.8215	40.0484	9.71504	14.9819	0.660274	0.999767	Same	-0.536422	1	Same	0.360741	0.912783	Same	-0.47271	0.733847	Same	0.424453	0.999939	Same	1	-0.0310497	Same	0.231922	-0.631685	Same	0.563396	-0.47725	Same	0.224935	-0.449709	Same	0.939128
chr1	46978200	46980799	Intergenic	Slc39a10	-69146	0	0	0	0	0	0	0	0	0	1	43.4305	19.9453	22.1259	9.42316	17.078	17.5263	-1.49724	0.999767	Same	-0.209994	1	Same	-0.33569	0.905515	Same	0.170348	0.905533	Same	0.0446516	0.999939	Same	1	-0.0310497	Same	0.231922	-0.631685	Same	0.563396	-0.47725	Same	0.224935	-0.449709	Same	0.939128
chr1	47018800	47020999	Intergenic	Slc39a10	-109546	0	0	0	0	0	0	0	1	0	0	7.6642	21.031	7.55808	32.1958	12.6464	16.9578	1.26376	0.999767	Same	-0.60505	1	Same	0.806601	0.636252	Same	-1.08332	0.276224	Same	0.328329	0.999939	Same	1	-0.0310497	Same	0.231922	-0.631685	Same	0.563396	-0.47725	Same	0.224935	-0.449709	Same	0.939128
chr1	47060400	47067199	Intergenic	Slc39a10	-153446	0	0	0	0	0	0	1	1	0	0	5.74815	20.2644	10.0774	10.2084	12.7318	6.75239	0.35074	NA	Same	-0.543425	1	Same	-0.44653	0.880908	Same	-0.712376	0.569487	Same	-0.615482	NA	Same	1	-0.0310497	Same	0.231922	-0.631685	Same	0.563396	-0.47725	Same	0.224935	-0.449709	Same	0.939128
chr1	47132400	47135599	Intergenic	Slc39a10	-223646	0	0	0	0	0	0	1	1	0	0	3.8321	21.7339	14.8702	10.9937	6.81761	5.91738	0.600823	NA	Same	-1.19282	0.895878	Same	-0.930118	0.625357	Same	-0.373177	0.80555	Same	-0.110475	NA	Same	1	-0.0310497	Same	0.231922	-0.631685	Same	0.563396	-0.47725	Same	0.224935	-0.449709	Same	0.939128
chr1	48707200	48709999	Intergenic	Mir6350	-1184631	1	0	0	0	0	0	0	0	0	0	16.6058	6.9764	9.39612	52.6126	5.03655	13.0784	0.975588	NA	Same	-0.287142	1	Same	0.244058	0.951838	Same	0.326874	0.835694	Same	0.858074	NA	Same	NA	0.202938	Same	NA	0	Same	NA	0.460677	Same	NA	0	Same	NA
chr1	48936600	48938599	Intergenic	Mir6350	-1413631	0	0	0	1	0	0	0	0	0	0	10.8576	3.4373	3.78905	29.84	4.67849	7.50747	0.31712	NA	Same	0.0643413	1	Same	0.1672	0.96417	Same	0.0240161	0.990385	Same	0.126874	NA	Same	NA	0.202938	Same	NA	0	Same	NA	0.460677	Same	NA	0	Same	NA
chr1	50689600	50696799	Intergenic	Tmeff2	-291167	1	1	0	1	0	0	1	1	1	1	26.8247	24.3411	22.1724	43.1895	22.2936	19.3752	0.407566	0.999767	Same	-0.141492	1	Same	-0.221508	0.947215	Same	-0.0698688	0.966629	Same	-0.149884	0.999939	Same	1	-1.04943	Same	0.829755	0.14569	Same	0.64929	-0.360365	Same	0.0059067	1.52179	Up	1.15944e-13
chr1	50760600	50763799	Intergenic	Tmeff2	-222167	0	0	0	0	0	0	1	1	0	0	8.30288	28.3658	5.17169	9.42316	10.5588	6.00876	0.0377356	NA	Same	-1.06852	0.976822	Same	0.0253298	0.996894	Same	-1.60735	0.120176	Same	-0.513496	NA	Same	1	-1.04943	Same	0.829755	0.14569	Same	0.64929	-0.360365	Same	0.0059067	1.52179	Up	1.15944e-13
chr1	51208000	51210199	intron	Sdpr	-136870	0	0	0	1	0	0	0	0	0	0	4.47078	8.70142	5.98598	10.9937	12.3059	39.0639	0.521578	NA	Same	0.298463	1	Same	1.85767	0.0932567	Same	-0.287705	0.85788	Same	1.2715	0.651106	Same	1	-0.914167	Same	NA	-0.37415	Same	NA	-0.744345	Same	0.642362	0.473796	Same	0.000148622
chr1	51531200	51540199	promoter-TSS	Nabp1	-457	1	1	1	1	1	1	1	1	1	1	67.7004	46.0888	39.256	51.0421	40.0527	37.4116	-0.440052	0.999767	Same	-0.208766	1	Same	-0.0912906	0.972716	Same	-0.20471	0.824852	Same	-0.0872349	0.999939	Same	0.901935	0.207804	Same	0.294587	-0.219706	Same	0.616577	0.165201	Same	3.72948e-70	-2.15655	Down	7.31757e-70
chr1	51560800	51571599	Intergenic	Nabp1	-30957	0	1	1	1	0	0	1	0	1	1	8.94157	14.4384	33.167	16.4905	19.9157	24.2647	0.468538	0.999767	Same	0.338864	1	Same	-0.42547	0.855846	Same	0.999587	0.297678	Same	0.235253	0.999939	Same	0.901935	0.207804	Same	0.294587	-0.219706	Same	0.616577	0.165201	Same	3.72948e-70	-2.15655	Down	7.31757e-70
chr1	51593400	51596599	Intergenic	Nabp1	-59757	0	1	0	0	0	0	0	0	0	0	12.7737	7.35917	7.43511	16.4905	21.6886	14.5365	0.12757	NA	Same	0.956548	1	Same	0.546599	0.846602	Same	0.0471584	0.982655	Same	-0.36279	NA	Same	0.901935	0.207804	Same	0.294587	-0.219706	Same	0.616577	0.165201	Same	3.72948e-70	-2.15655	Down	7.31757e-70
chr1	51625600	51631399	Intergenic	Nabp1	-93257	0	0	0	0	0	0	1	1	0	0	10.2189	26.628	7.94699	18.8463	15.6632	11.1495	0.468263	NA	Same	-0.633555	1	Same	0.238856	0.948164	Same	-1.23714	0.216751	Same	-0.364725	0.999939	Same	0.901935	0.207804	Same	0.294587	-0.219706	Same	0.616577	0.165201	Same	3.72948e-70	-2.15655	Down	7.31757e-70
chr1	51672200	51685999	Intergenic	Nabp1	-143857	1	0	0	1	0	1	1	1	1	1	47.2626	15.0512	9.57557	35.3369	16.2343	14.5149	-0.394686	0.999767	Same	0.0576511	1	Same	0.368553	0.892609	Same	-0.435388	0.724704	Same	-0.124486	0.999939	Same	0.901935	0.207804	Same	0.294587	-0.219706	Same	0.616577	0.165201	Same	3.72948e-70	-2.15655	Down	7.31757e-70
chr1	51687800	51691799	Intergenic	Nabp1	-154557	0	0	0	0	0	0	1	0	0	0	15.9671	12.5225	7.05621	14.1347	11.0444	12.5277	-0.15979	NA	Same	-0.150208	1	Same	0.490614	0.864146	Same	-0.50482	0.719532	Same	0.136003	NA	Same	0.901935	0.207804	Same	0.294587	-0.219706	Same	0.616577	0.165201	Same	3.72948e-70	-2.15655	Down	7.31757e-70
chr1	51700200	51703199	Intergenic	Nabp1	-166457	0	0	0	0	0	0	1	0	0	0	19.1605	17.723	2.64233	8.6379	12.9705	12.2802	-0.560364	NA	Same	-0.320689	1	Same	1.04467	0.583952	Same	-1.40597	0.224123	Same	-0.0406156	NA	Same	0.901935	0.207804	Same	0.294587	-0.219706	Same	0.616577	0.165201	Same	3.72948e-70	-2.15655	Down	7.31757e-70
chr1	51733400	51738999	Intergenic	Nabp1	-200957	0	0	1	1	0	0	0	1	0	1	12.135	16.1497	11.2806	20.4168	26.6222	18.11	0.383874	0.999767	Same	0.535529	1	Same	0.42776	0.876681	Same	-0.328822	0.816565	Same	-0.436592	0.999939	Same	0.901935	0.207804	Same	0.294587	-0.219706	Same	0.616577	0.165201	Same	3.72948e-70	-2.15655	Down	7.31757e-70
chr1	51753200	51756799	Intergenic	Myo1b	217822	0	0	0	0	0	0	0	0	0	1	5.74815	4.21659	14.7937	10.9937	6.61286	15.8093	0.407028	NA	Same	0.405826	1	Same	0.0305963	0.996088	Same	1.23021	0.270985	Same	0.854984	NA	Same	1	-0.194464	Same	0.350733	-0.310047	Same	0.752117	-0.158237	Same	1.08092e-05	0.980084	Same	0.0328449
chr1	51759400	51763199	Intergenic	Myo1b	211522	0	0	0	0	0	0	0	1	0	0	12.135	18.233	6.2984	11.779	13.1578	6.55189	-0.0872753	NA	Same	-0.391274	1	Same	-0.0325778	0.99538	Same	-1.06809	0.333023	Same	-0.709391	NA	Same	1	-0.194464	Same	0.350733	-0.310047	Same	0.752117	-0.158237	Same	1.08092e-05	0.980084	Same	0.0328449
chr1	51797000	51809199	Intergenic	Myo1b	169722	1	1	1	1	1	1	1	1	1	1	25.5473	26.7436	23.7345	45.5453	22.2421	20.7496	0.569156	0.999767	Same	-0.256447	1	Same	-0.223697	0.932512	Same	-0.116955	0.925169	Same	-0.0842047	0.999939	Same	1	-0.194464	Same	0.350733	-0.310047	Same	0.752117	-0.158237	Same	1.08092e-05	0.980084	Same	0.0328449
chr1	51900000	51907399	intron	Myo1b	69122	0	0	0	1	0	0	0	1	1	1	11.4963	19.9453	22.3053	20.4168	15.3309	18.3359	0.474369	0.999767	Same	-0.334297	1	Same	-0.30301	0.913737	Same	0.179603	0.896511	Same	0.21089	0.999939	Same	1	-0.194464	Same	0.350733	-0.310047	Same	0.752117	-0.158237	Same	1.08092e-05	0.980084	Same	0.0328449
chr1	51932600	51938399	intron	Myo1b	37322	0	0	1	1	1	0	1	1	1	1	19.1605	35.8405	36.4542	13.3495	24.1765	16.2357	-0.440594	0.999767	Same	-0.528886	1	Same	-1.07571	0.242758	Same	0.051644	0.969869	Same	-0.495176	0.999939	Same	1	-0.194464	Same	0.350733	-0.310047	Same	0.752117	-0.158237	Same	1.08092e-05	0.980084	Same	0.0328449
chr1	51941000	51946799	intron	Myo1b	28922	0	0	0	0	0	0	0	0	0	1	14.6897	7.56379	11.7625	14.92	13.6095	18.5326	-0.0496355	NA	Same	0.571119	1	Same	0.465232	0.865863	Same	0.45289	0.743757	Same	0.347003	NA	Same	1	-0.194464	Same	0.350733	-0.310047	Same	0.752117	-0.158237	Same	1.08092e-05	0.980084	Same	0.0328449
chr1	51951000	51956599	intron	Myo1b	19022	0	0	0	0	0	0	0	1	1	1	5.74815	11.8196	18.8387	18.0611	14.1548	7.61659	0.826897	NA	Same	0.16805	1	Same	-1.01075	0.532866	Same	0.539963	0.678358	Same	-0.638842	NA	Same	1	-0.194464	Same	0.350733	-0.310047	Same	0.752117	-0.158237	Same	1.08092e-05	0.980084	Same	0.0328449
chr1	51961000	51966999	intron	Myo1b	8822	0	0	1	0	0	0	0	1	1	1	32.5729	18.3221	18.8487	36.1221	23.52	12.1812	0.0284383	0.999767	Same	0.273277	1	Same	-0.547478	0.811552	Same	0.0839657	0.959975	Same	-0.736789	0.957905	Same	1	-0.194464	Same	0.350733	-0.310047	Same	0.752117	-0.158237	Same	1.08092e-05	0.980084	Same	0.0328449
chr1	51967400	51974799	intron	Myo1b	1722	0	1	1	1	1	0	1	1	1	1	28.1021	45.3201	37.5044	27.4842	34.7774	34.0792	-0.105218	0.999767	Same	-0.360463	1	Same	-0.162581	0.950229	Same	-0.230287	0.817102	Same	-0.0324055	0.999939	Same	1	-0.194464	Same	0.350733	-0.310047	Same	0.752117	-0.158237	Same	1.08092e-05	0.980084	Same	0.0328449
chr1	51984000	51995599	Intergenic	Myo1b	-16978	0	1	0	0	0	0	1	1	1	1	16.6058	31.5984	18.4498	19.6316	23.8699	21.8726	0.0978096	0.999767	Same	-0.38267	1	Same	0.141207	0.965733	Same	-0.624922	0.518692	Same	-0.101045	0.999939	Same	1	-0.194464	Same	0.350733	-0.310047	Same	0.752117	-0.158237	Same	1.08092e-05	0.980084	Same	0.0328449
chr1	52052200	52055999	intron	Stat4	10108	0	0	0	0	0	0	0	0	0	1	14.6897	7.321	13.4111	24.3432	15.0922	15.8385	0.389446	NA	Same	0.730113	1	Same	0.126193	0.97436	Same	0.650641	0.599726	Same	0.0467216	0.999939	Same	1	-0.230608	Same	0.316173	-0.28174	Same	0.698043	-0.180799	Same	0.403357	-0.176735	Same	1.80321e-05
chr1	52060800	52063999	intron	Stat4	-2684	0	0	0	0	0	1	0	0	0	0	54.2881	9.4298	8.06996	25.9137	11.5558	11.7802	-0.836606	0.999767	Same	0.185277	1	Same	0.294212	0.928155	Same	-0.0764663	0.966629	Same	0.0324686	0.999939	Same	1	-0.230608	Same	0.316173	-0.28174	Same	0.698043	-0.180799	Same	0.403357	-0.176735	Same	1.80321e-05
chr1	52064000	52067799	intron	Stat4	816	0	0	1	0	0	0	1	0	0	1	15.3284	30.4109	13.524	26.699	26.4432	23.2762	0.491102	0.999767	Same	-0.192609	1	Same	0.625076	0.721563	Same	-0.974981	0.272674	Same	-0.157296	0.999939	Same	1	-0.230608	Same	0.316173	-0.28174	Same	0.698043	-0.180799	Same	0.403357	-0.176735	Same	1.80321e-05
chr1	52134600	52139599	intron	Stat1	-39182	0	0	0	0	0	0	1	1	0	0	13.4124	26.769	10.9017	18.0611	14.3678	8.85642	0.189083	NA	Same	-0.702212	1	Same	-0.291917	0.932012	Same	-0.923173	0.413694	Same	-0.512878	0.999939	Same	1	0.048013	Same	0.339738	-0.231211	Same	0.661687	-0.156258	Same	0.00586012	-0.450714	Same	0.906143
chr1	52168400	52179599	Intergenic	Stat1	-2282	1	1	1	1	1	0	1	1	1	1	29.3794	26.1552	25.0606	35.3369	28.7613	28.5667	0.12782	0.999767	Same	0.0925678	1	Same	0.101932	0.973933	Same	-0.0142356	0.99264	Same	-0.00487171	0.999939	Same	1	0.048013	Same	0.339738	-0.231211	Same	0.661687	-0.156258	Same	0.00586012	-0.450714	Same	0.906143
chr1	52203200	52206399	exon	Stat1	28334	0	0	0	0	0	0	0	1	0	0	22.9926	23.4325	6.05247	21.2021	13.6692	12.185	-0.143568	0.999767	Same	-0.619186	1	Same	0.582179	0.816687	Same	-1.31511	0.20033	Same	-0.113746	0.999939	Same	1	0.048013	Same	0.339738	-0.231211	Same	0.661687	-0.156258	Same	0.00586012	-0.450714	Same	0.906143
chr1	52281600	52292599	intron	Gls	2976	1	1	1	1	1	1	1	1	1	1	44.0692	43.8008	49.9583	26.699	35.2806	35.7531	-0.683384	0.999767	Same	-0.315536	1	Same	-0.48547	0.691041	Same	0.188652	0.835861	Same	0.018718	0.999939	Same	1	0.0772305	Same	0.0593244	-0.563783	Same	0.811549	-0.100181	Same	0.0484628	-0.378597	Same	0.0254296
chr1	52307000	52311599	Intergenic	Gls	-19224	0	0	0	1	0	0	0	0	0	1	12.7737	8.22855	13.1652	6.28211	12.6125	20.8663	-0.591596	NA	Same	0.417397	1	Same	0.454699	0.865653	Same	0.536013	0.678959	Same	0.573315	NA	Same	1	0.0772305	Same	0.0593244	-0.563783	Same	0.811549	-0.100181	Same	0.0484628	-0.378597	Same	0.0254296
chr1	52357600	52360399	Intergenic	Gls	-68924	0	0	0	0	0	0	0	0	0	1	10.8576	13.3262	13.8265	6.28211	15.6889	8.56836	-0.379666	NA	Same	0.126274	1	Same	-0.480752	0.873768	Same	0.0350944	0.98672	Same	-0.571932	NA	Same	1	0.0772305	Same	0.0593244	-0.563783	Same	0.811549	-0.100181	Same	0.0484628	-0.378597	Same	0.0254296
chr1	52362000	52364399	Intergenic	Gls	-73124	0	0	0	0	0	0	0	1	0	0	5.74815	22.2058	9.31963	11.779	7.94222	19.0872	0.432305	NA	Same	-1.04466	0.977532	Same	0.679042	0.777458	Same	-0.868988	0.47196	Same	0.854716	NA	Same	1	0.0772305	Same	0.0593244	-0.563783	Same	0.811549	-0.100181	Same	0.0484628	-0.378597	Same	0.0254296
chr1	52550000	52553999	intron	Nab1	5292	0	0	0	0	0	0	0	0	0	1	13.4124	7.47472	9.12017	15.7053	9.96199	15.8677	0.0708185	NA	Same	0.278756	1	Same	0.55584	0.828818	Same	0.202486	0.900322	Same	0.47957	NA	Same	1	-0.122444	Same	0.439393	-0.218823	Same	0.856728	-0.0826281	Same	0.00190398	0.620101	Same	0.181794
chr1	52554400	52559399	intron	Nab1	392	0	0	0	0	0	0	1	0	0	1	12.7737	25.8498	22.2288	21.2021	17.2056	18.3905	0.404981	0.999767	Same	-0.494181	1	Same	-0.273772	0.925509	Same	-0.146538	0.918393	Same	0.0738712	0.999939	Same	1	-0.122444	Same	0.439393	-0.218823	Same	0.856728	-0.0826281	Same	0.00190398	0.620101	Same	0.181794
chr1	52579800	52584799	Intergenic	Nab1	-25008	0	0	0	0	0	0	1	1	0	0	9.58025	21.5685	6.73378	4.71158	9.749	16.7281	-0.544351	NA	Same	-0.906914	1	Same	0.933027	0.579324	Same	-1.24919	0.22145	Same	0.590754	NA	Same	1	-0.122444	Same	0.439393	-0.218823	Same	0.856728	-0.0826281	Same	0.00190398	0.620101	Same	0.181794
chr1	52608200	52613199	Intergenic	Nab1	-53408	0	0	0	0	0	0	0	1	0	1	7.6642	16.789	6.6673	14.92	12.6464	12.3855	0.481211	NA	Same	-0.335705	1	Same	0.613702	0.801577	Same	-0.968441	0.390539	Same	-0.0190345	NA	Same	1	-0.122444	Same	0.439393	-0.218823	Same	0.856728	-0.0826281	Same	0.00190398	0.620101	Same	0.181794
chr1	52634200	52637599	Intergenic	Nemp2	-51649	0	0	0	0	0	0	0	0	1	1	16.6058	13.5817	23.6315	21.2021	15.0582	15.4882	0.157917	0.999767	Same	0.087834	1	Same	-0.538527	0.817541	Same	0.664892	0.56033	Same	0.0385311	0.999939	Same	1	0.103353	Same	0.439704	-0.202899	Same	0.643107	-0.193867	Same	0.0377988	0.395742	Same	0.866943
chr1	52652600	52656799	Intergenic	Nemp2	-32849	0	0	0	0	0	0	0	0	0	1	14.051	9.95357	18.1174	25.9137	16.8053	26.9804	0.514354	0.999767	Same	0.546628	1	Same	0.440526	0.854833	Same	0.678723	0.542721	Same	0.572622	0.999939	Same	1	0.103353	Same	0.439704	-0.202899	Same	0.643107	-0.193867	Same	0.0377988	0.395742	Same	0.866943
chr1	52685800	52690599	intron	Nemp2	651	0	1	0	0	0	0	1	1	1	1	32.5729	27.4083	18.8287	21.2021	17.7684	21.6061	-0.484253	0.999767	Same	-0.532227	1	Same	0.105548	0.977162	Same	-0.395832	0.75463	Same	0.241943	0.999939	Same	1	0.103353	Same	0.439704	-0.202899	Same	0.643107	-0.193867	Same	0.0377988	0.395742	Same	0.866943
chr1	52774800	52776599	intron	Mfsd6	8462	0	0	0	0	0	0	0	0	0	1	33.2115	13.5945	22.7472	32.9811	16.8989	23.9107	-0.081239	0.999767	Same	0.214085	1	Same	0.0379868	0.994086	Same	0.569551	0.630457	Same	0.393453	0.999939	Same	0.76702	-0.975175	Same	0.58686	-0.290344	Same	0.961494	-0.0433985	Same	7.17156e-09	2.25175	Up	6.24678e-07
chr1	52854200	52858599	intron	Inpp1	18132	0	0	1	1	0	0	0	0	0	1	5.10947	6.41447	12.0084	19.6316	20.1112	27.8268	0.943906	0.999767	Same	1.16513	0.861738	Same	0.895329	0.610677	Same	0.617121	0.632374	Same	0.347318	0.999939	Same	1	0.249947	Same	0.799134	0.100046	Same	0.43017	0.494631	Same	0.256149	-0.312029	Same	0.0499851
chr1	52872800	52875999	exon	Inpp1	132	0	0	0	0	1	0	0	0	1	1	21.7152	25.3631	28.6902	20.4168	23.4521	33.7835	-0.126078	0.999767	Same	-0.112692	1	Same	0.130859	0.971372	Same	0.19664	0.886687	Same	0.440191	0.999939	Same	1	0.249947	Same	0.799134	0.100046	Same	0.43017	0.494631	Same	0.256149	-0.312029	Same	0.0499851
chr1	52878000	52881599	Intergenic	Inpp1	-5268	0	0	0	0	0	0	0	0	1	0	5.10947	21.8877	15.5151	21.2021	13.8564	13.8766	1.02561	0.999767	Same	-0.515728	1	Same	-0.19252	0.959654	Same	-0.323928	0.821164	Same	-0.000719636	0.999939	Same	1	0.249947	Same	0.799134	0.100046	Same	0.43017	0.494631	Same	0.256149	-0.312029	Same	0.0499851
chr1	52899600	52907799	intron	Hibch	1818	0	1	1	1	1	0	1	1	1	1	36.405	29.1323	30.2688	25.9137	26.7755	32.1288	-0.476221	0.999767	Same	-0.124544	1	Same	0.036936	0.991206	Same	0.0658496	0.957717	Same	0.22733	0.999939	Same	1	0.111062	Same	0.58848	-0.118057	Same	0.544164	0.224992	Same	0.00014794	-0.544262	Same	4.58567e-09
chr1	53006800	53016199	Intergenic	1700019D03Rik	-1816	1	1	1	1	1	1	1	1	1	1	65.7844	65.241	40.5192	73.8148	31.7442	32.7341	0.0507579	0.999767	Same	-0.977415	0.498567	Same	-0.365216	0.82594	Same	-0.566087	0.445557	Same	0.046112	0.999939	Same	0.954058	-0.317598	Same	0.83103	0.0781315	Same	0.967602	-0.0279291	Same	3.34467e-41	-2.69061	Down	1.73407e-56
chr1	53023000	53026799	Intergenic	1700019D03Rik	-15216	0	0	0	0	0	0	0	1	0	0	7.02552	15.0767	11.839	15.7053	7.90826	7.49984	0.57015	NA	Same	-0.678648	1	Same	-0.508629	0.850958	Same	-0.229602	0.886887	Same	-0.0595834	NA	Same	0.954058	-0.317598	Same	0.83103	0.0781315	Same	0.967602	-0.0279291	Same	3.34467e-41	-2.69061	Down	1.73407e-56
chr1	53078000	53079799	Intergenic	Mstn	-39584	1	0	0	0	0	0	0	0	0	0	8.30288	9.60897	4.28091	52.6126	8.75198	8.2181	1.65374	NA	Same	-0.114582	1	Same	0.546139	0.837127	Same	-0.722547	0.567603	Same	-0.061826	NA	Same	NA	-0.250483	Same	NA	-0.137299	Same	NA	-0.0431888	Same	NA	0.0724776	Same	NA
chr1	53350800	53356799	promoter-TSS	Pms1	72	1	1	1	1	1	0	1	1	1	1	30.6568	36.5307	41.217	39.2632	38.0504	34.1998	0.204084	0.999767	Same	0.0155765	1	Same	-0.286681	0.883123	Same	0.175287	0.865225	Same	-0.126971	0.999939	Same	1	-0.0137392	Same	0.137763	-0.564307	Same	0.596538	-0.297052	Same	0.00265086	-0.709113	Same	2.52315e-06
chr1	53368600	53372599	exon	Osgepl1	132	1	1	1	1	1	0	1	1	1	1	20.4379	35.0357	62.4121	45.5453	41.0158	29.974	0.860688	0.999767	Same	0.179713	1	Same	-1.01479	0.145826	Same	0.784141	0.219158	Same	-0.410362	0.999939	Same	1	0.141766	Same	0.562744	-0.152242	Same	0.756045	0.12504	Same	0.0640177	-0.342552	Same	0.0196576
chr1	53408000	53412399	promoter-TSS	Asnsd1	-604	0	0	1	0	0	0	1	1	1	1	41.5144	38.243	35.3075	34.5516	28.8889	29.026	-0.306768	0.999767	Same	-0.381556	1	Same	-0.302324	0.870198	Same	-0.083488	0.939582	Same	-0.00425531	0.999939	Same	1	0.211569	Same	0.80187	-0.0677031	Same	0.920082	0.0410208	Same	0.404992	-0.160453	Same	0.00351093
chr1	53801000	53811799	Intergenic	Stk17b	35659	1	1	0	0	0	1	1	1	1	1	72.8099	19.3452	13.8	58.1095	14.9049	10.7193	-0.346561	0.999767	Same	-0.337028	1	Same	-0.380314	0.877377	Same	-0.326044	0.786384	Same	-0.36933	0.999939	Same	0.940199	0.283003	Same	0.987607	-0.00515681	Same	0.20623	0.4582	Same	0.00165766	-0.546951	Same	5.07056e-07
chr1	53836000	53843599	intron	Stk17b	2259	1	1	1	1	1	1	1	1	1	1	33.8502	25.7077	26.3968	36.1221	27.9516	35.3521	-0.00983148	0.999767	Same	0.0876549	1	Same	0.288931	0.895147	Same	0.0906521	0.941335	Same	0.291928	0.999939	Same	0.940199	0.283003	Same	0.987607	-0.00515681	Same	0.20623	0.4582	Same	0.00165766	-0.546951	Same	5.07056e-07
chr1	53894600	53900799	exon	Mir7681	-8568	0	0	1	0	0	0	0	0	0	1	12.7737	10.7837	17.7485	18.0611	17.9896	16.0974	0.249759	0.999767	Same	0.55255	1	Same	-0.158348	0.966234	Same	0.578517	0.623933	Same	-0.132381	0.999939	Same	NA	NA	Same	NA	NA	Same	NA	NA	Same	NA	NA	Same	NA
chr1	53910400	53916199	intron	Mir7681	7032	0	0	0	0	0	0	0	0	1	0	7.02552	7.44927	9.40613	15.7053	9.41666	12.0429	0.48301	NA	Same	0.189045	1	Same	0.152384	0.974153	Same	0.260477	0.878538	Same	0.223817	NA	Same	NA	NA	Same	NA	NA	Same	NA	NA	Same	NA	NA	Same	NA
chr1	53919800	53927799	intron	Mir7681	17532	0	1	1	0	0	0	1	0	1	1	24.9087	25.3886	30.1658	31.4105	36.1922	19.1164	0.174888	0.999767	Same	0.425362	1	Same	-0.639405	0.658892	Same	0.255707	0.81853	Same	-0.809059	0.806925	Same	NA	NA	Same	NA	NA	Same	NA	NA	Same	NA	NA	Same	NA
chr1	54306000	54309799	intron	Ccdc150	373	0	1	0	0	0	0	1	1	1	1	38.9597	28.2894	31.8409	35.3369	28.5144	20.261	-0.195277	0.999767	Same	-0.0265384	1	Same	-0.608216	0.678914	Same	0.167311	0.888071	Same	-0.414367	0.999939	Same	1	0.406431	Same	NA	-0.613467	Same	0.930115	-0.0947301	Same	0.00454657	1.51445	Up	0.00612689
chr1	54493800	54497599	exon	Gtf3c3	170	0	0	1	1	1	1	1	1	1	1	38.321	26.8718	36.2247	18.8463	30.3377	33.1605	-0.827647	0.999767	Same	0.133606	1	Same	-0.139393	0.96382	Same	0.380873	0.714948	Same	0.107874	0.999939	Same	1	0.0726286	Same	0.0889289	-0.364719	Same	0.624831	-0.148388	Same	1.66362e-12	-0.891299	Same	6.09552e-09
chr1	54497600	54501399	Intergenic	Gtf3c3	-3630	0	1	0	0	0	0	0	0	0	0	22.3539	10.7328	8.94072	25.9137	24.7393	11.6381	0.0700257	0.999767	Same	0.892177	1	Same	0.218146	0.953269	Same	-0.150495	0.923269	Same	-0.824526	0.920284	Same	1	0.0726286	Same	0.0889289	-0.364719	Same	0.624831	-0.148388	Same	1.66362e-12	-0.891299	Same	6.09552e-09
chr1	54528800	54532199	exon	Gtf3c3	-34630	0	0	0	0	0	0	1	0	0	0	22.9926	10.5038	7.8805	17.2758	11.6834	16.0428	-0.282721	NA	Same	0.0909391	1	Same	0.580004	0.834482	Same	-0.20332	0.905533	Same	0.285745	NA	Same	1	0.0726286	Same	0.0889289	-0.364719	Same	0.624831	-0.148388	Same	1.66362e-12	-0.891299	Same	6.09552e-09
chr1	54540400	54544199	intron	Gtf3c3	-46430	1	0	0	0	0	0	0	1	0	0	31.2955	20.5973	1.88452	38.4779	13.2514	10.7485	0.137797	0.999767	Same	-0.524858	1	Same	1.52385	0.188281	Same	-2.28866	0.0046789	Down	-0.239956	0.999939	Same	1	0.0726286	Same	0.0889289	-0.364719	Same	0.624831	-0.148388	Same	1.66362e-12	-0.891299	Same	6.09552e-09
chr1	54609400	54619799	promoter-TSS	Pgap1	-72	0	1	1	1	1	1	1	1	1	1	28.7408	31.6493	23.0796	25.1284	22.0631	20.3486	-0.225248	0.999767	Same	-0.472345	1	Same	-0.176534	0.953772	Same	-0.398868	0.702518	Same	-0.103057	0.999939	Same	1	0.232549	Same	0.326042	-0.507501	Same	0.777772	-0.218372	Same	0.475084	0.28181	Same	0.325128
chr1	54662600	54665399	Intergenic	Pgap1	-49472	0	0	0	0	0	0	0	1	0	0	12.7737	33.156	9.51909	19.6316	19.0463	12.732	0.325028	0.999767	Same	-0.675105	1	Same	0.210312	0.953738	Same	-1.34259	0.144619	Same	-0.457174	0.999939	Same	1	0.232549	Same	0.326042	-0.507501	Same	0.777772	-0.218372	Same	0.475084	0.28181	Same	0.325128
chr1	54695800	54698799	Intergenic	Pgap1	-82772	0	0	0	0	0	0	0	1	0	0	4.47078	17.4145	7.80401	16.4905	18.8333	6.86915	0.884107	NA	Same	0.0555362	1	Same	-0.166811	0.968968	Same	-0.813267	0.503582	Same	-1.03561	NA	Same	1	0.232549	Same	0.326042	-0.507501	Same	0.777772	-0.218372	Same	0.475084	0.28181	Same	0.325128
chr1	54731800	54735799	intron	Pgap1	-119272	0	1	0	0	0	0	1	1	1	1	26.8247	27.5356	24.1134	13.3495	20.2738	19.1963	-0.741062	0.999767	Same	-0.406226	1	Same	-0.321114	0.90516	Same	-0.13099	0.924878	Same	-0.0458777	0.999939	Same	1	0.232549	Same	0.326042	-0.507501	Same	0.777772	-0.218372	Same	0.475084	0.28181	Same	0.325128
chr1	54844200	54846599	intron	Ankrd44	137831	0	0	0	0	0	0	0	0	0	1	2.55473	6.90006	12.6433	14.92	5.18986	21.7267	1.08894	NA	Same	-0.271928	1	Same	0.568522	0.825907	Same	0.61641	0.640967	Same	1.45686	NA	Same	1	0.1723	Same	0.33181	-0.37258	Same	0.936437	-0.0497894	Same	1.56981e-22	2.6241	Up	5.69609e-22
chr1	54855200	54858199	intron	Ankrd44	126531	0	0	0	0	0	0	0	0	0	1	19.1605	5.26411	9.00721	10.2084	7.99366	12.0175	-0.529446	NA	Same	0.323124	1	Same	0.215471	0.959494	Same	0.491187	0.741459	Same	0.383535	NA	Same	1	0.1723	Same	0.33181	-0.37258	Same	0.936437	-0.0497894	Same	1.56981e-22	2.6241	Up	5.69609e-22
chr1	54881400	54884999	intron	Ankrd44	100031	0	0	0	0	0	0	0	1	0	1	24.9087	15.716	13.3346	7.85263	11.956	26.4995	-1.10457	0.999767	Same	-0.312134	1	Same	0.77838	0.636051	Same	-0.186489	0.897457	Same	0.904025	0.84985	Same	1	0.1723	Same	0.33181	-0.37258	Same	0.936437	-0.0497894	Same	1.56981e-22	2.6241	Up	5.69609e-22
chr1	54906400	54913199	intron	Ankrd44	73431	0	0	0	0	1	0	0	0	1	0	10.8576	12.9307	15.3156	10.9937	5.58188	19.4514	-0.0465079	NA	Same	-0.840912	1	Same	0.204805	0.957769	Same	0.225756	0.886656	Same	1.27147	NA	Same	1	0.1723	Same	0.33181	-0.37258	Same	0.936437	-0.0497894	Same	1.56981e-22	2.6241	Up	5.69609e-22
chr1	54916200	54926799	intron	Ankrd44	61731	0	0	1	0	1	0	0	1	0	1	8.30288	12.0232	11.1377	15.7053	11.2317	14.1939	0.455641	NA	Same	-0.0780606	1	Same	0.228756	0.952314	Same	-0.0665255	0.972447	Same	0.240291	NA	Same	1	0.1723	Same	0.33181	-0.37258	Same	0.936437	-0.0497894	Same	1.56981e-22	2.6241	Up	5.69609e-22
chr1	54929400	54930799	intron	Ankrd44	53131	0	0	0	1	0	0	0	0	0	0	1.27737	3.27086	9.57557	20.4168	5.07051	37.9929	1.3021	NA	Same	0.309907	1	Same	1.31017	0.397796	Same	0.866453	0.510935	Same	1.86672	NA	Same	1	0.1723	Same	0.33181	-0.37258	Same	0.936437	-0.0497894	Same	1.56981e-22	2.6241	Up	5.69609e-22
chr1	54962400	54967799	intron	Ankrd44	18131	0	0	0	0	0	0	0	0	0	1	11.4963	12.125	21.9729	21.2021	12.8255	25.6022	0.476335	0.999767	Same	0.0392262	1	Same	0.133128	0.973402	Same	0.689211	0.546044	Same	0.783112	0.946314	Same	1	0.1723	Same	0.33181	-0.37258	Same	0.936437	-0.0497894	Same	1.56981e-22	2.6241	Up	5.69609e-22
chr1	54968600	54974199	intron	Ankrd44	11831	0	1	0	0	0	0	0	0	0	1	14.051	17.1473	11.6495	24.3432	17.3167	18.7407	0.435782	0.999767	Same	-0.0284922	1	Same	0.460841	0.855846	Same	-0.38557	0.772374	Same	0.103764	0.999939	Same	1	0.1723	Same	0.33181	-0.37258	Same	0.936437	-0.0497894	Same	1.56981e-22	2.6241	Up	5.69609e-22
chr1	54978400	54985399	intron	Ankrd44	1331	0	0	1	1	1	0	1	1	1	1	14.051	34.2427	30.0329	9.42316	22.3358	26.4741	-0.42046	0.999767	Same	-0.559189	1	Same	-0.218	0.935882	Same	-0.136322	0.91331	Same	0.204867	0.999939	Same	1	0.1723	Same	0.33181	-0.37258	Same	0.936437	-0.0497894	Same	1.56981e-22	2.6241	Up	5.69609e-22
chr1	54986000	54991199	Intergenic	Ankrd44	-5369	0	0	0	0	0	1	1	1	1	0	35.1276	25.555	12.8527	25.9137	17.8106	15.1786	-0.395467	0.999767	Same	-0.439616	1	Same	0.0979502	0.977907	Same	-0.739874	0.474673	Same	-0.202307	0.999939	Same	1	0.1723	Same	0.33181	-0.37258	Same	0.936437	-0.0497894	Same	1.56981e-22	2.6241	Up	5.69609e-22
chr1	55081200	55091799	Intergenic	Sf3b1	-2178	1	1	1	1	1	1	1	1	1	1	77.2807	78.5556	71.9876	64.3916	68.9756	63.3388	-0.32987	0.999767	Same	-0.197731	1	Same	-0.218136	0.880498	Same	-0.102349	0.897044	Same	-0.122755	0.999939	Same	1	0.125411	Same	0.239903	-0.261191	Same	0.688	-0.129468	Same	0.000168982	-0.544537	Same	0.00145327
chr1	55105600	55113199	promoter-TSS	Coq10b	-214	1	0	1	1	1	1	1	1	1	1	35.1276	24.9921	24.1134	35.3369	35.5615	38.7568	-0.07642	0.999767	Same	0.429645	1	Same	0.548491	0.722632	Same	-0.00843988	0.995857	Same	0.110406	0.999939	Same	1	0.120704	Same	0.708594	-0.105457	Same	0.534944	0.27046	Same	0.000903072	-0.606066	Same	0.807669
chr1	55113800	55117599	intron	Coq10b	6086	0	0	0	0	0	0	0	1	0	1	27.4634	18.6804	12.3409	19.6316	20.137	14.3398	-0.422233	0.999767	Same	0.076373	1	Same	0.110835	0.974993	Same	-0.442545	0.705799	Same	-0.408083	0.999939	Same	1	0.120704	Same	0.708594	-0.105457	Same	0.534944	0.27046	Same	0.000903072	-0.606066	Same	0.807669
chr1	55131200	55132799	Intergenic	Hspd1	12776	0	0	0	0	0	0	0	1	0	0	35.1276	23.0232	20.0055	14.92	14.5468	21.1468	-0.5092	0.999767	Same	-0.359374	1	Same	0.0174939	0.997503	Same	-0.0991867	0.961315	Same	0.277682	0.999939	Same	0.764095	0.168735	Same	0.0192114	-0.305101	Same	0.943994	-0.0147366	Same	4.78288e-65	-1.3756	Same	1.6357e-93
chr1	55140200	55153999	intron	Hspe1	2108	1	1	1	1	1	1	1	1	1	1	74.0873	54.7255	67.4608	66.7474	48.7193	47.6208	-0.229628	0.999767	Same	-0.17682	1	Same	-0.519593	0.547759	Same	0.30403	0.651337	Same	-0.038743	0.999939	Same	1	0.193944	Same	0.496282	0.276045	Same	0.66708	0.264338	Same	0.000105775	-1.05674	Same	6.40694e-08
chr1	55155000	55172199	Intergenic	Hspe1	18608	0	1	1	1	1	1	1	1	1	1	33.8502	41.3601	29.7969	22.7726	24.9605	20.7242	-0.520427	0.999767	Same	-0.667885	1	Same	-0.53641	0.738235	Same	-0.370913	0.703174	Same	-0.239438	0.999939	Same	1	0.193944	Same	0.496282	0.276045	Same	0.66708	0.264338	Same	0.000105775	-1.05674	Same	6.40694e-08
chr1	55181800	55191399	Intergenic	Mob4	-1489	1	1	1	1	1	1	1	1	1	1	57.4815	62.5713	76.458	47.1158	56.7387	52.5611	-0.342302	0.999767	Same	-0.163115	1	Same	-0.554874	0.49675	Same	0.292949	0.667345	Same	-0.0988103	0.999939	Same	1	0.211533	Same	0.984597	-0.00680266	Same	0.896463	0.0594379	Same	0.65147	0.10232	Same	0.0600988
chr1	55218400	55225799	Intergenic	Mob4	34011	1	0	0	0	1	0	0	0	0	1	27.4634	16.1634	14.7172	32.9811	22.2421	20.6874	0.115519	0.999767	Same	0.352351	1	Same	0.385647	0.873603	Same	-0.110105	0.939145	Same	-0.0768102	0.999939	Same	1	0.211533	Same	0.984597	-0.00680266	Same	0.896463	0.0594379	Same	0.65147	0.10232	Same	0.0600988
chr1	55226600	55233199	intron	Mob4	41811	0	0	1	0	0	1	1	1	0	1	25.5473	21.3385	19.49	12.5642	19.285	17.5593	-0.751923	0.999767	Same	-0.146055	1	Same	-0.137498	0.969882	Same	-0.115349	0.936561	Same	-0.106792	0.999939	Same	1	0.211533	Same	0.984597	-0.00680266	Same	0.896463	0.0594379	Same	0.65147	0.10232	Same	0.0600988
chr1	55240800	55253799	intron	Rftn2	36326	1	1	1	0	0	1	0	1	1	1	20.4379	18.1821	14.2454	18.0611	18.5607	13.7675	-0.189165	0.999767	Same	-0.00279855	1	Same	-0.126779	0.97436	Same	-0.215316	0.880618	Same	-0.339296	0.999939	Same	1	-0.11253	Same	0.908797	0.0612523	Same	0.380202	-0.647062	Same	5.79292e-14	4.24523	Up	1.07814e-23
chr1	55254800	55256999	intron	Rftn2	27726	0	0	0	0	0	0	0	0	0	1	26.186	19.7534	16.6018	18.8463	19.7624	19.2001	-0.389919	0.999767	Same	-0.0359731	1	Same	0.139599	0.970828	Same	-0.197993	0.890624	Same	-0.0224208	0.999939	Same	1	-0.11253	Same	0.908797	0.0612523	Same	0.380202	-0.647062	Same	5.79292e-14	4.24523	Up	1.07814e-23
chr1	55258400	55261199	intron	Rftn2	23826	0	0	0	1	0	0	0	0	0	0	24.27	15.7934	7.55808	29.84	9.96199	21.2496	0.120114	0.999767	Same	-0.472508	1	Same	0.974688	0.565506	Same	-0.685985	0.583847	Same	0.76121	0.971491	Same	1	-0.11253	Same	0.908797	0.0612523	Same	0.380202	-0.647062	Same	5.79292e-14	4.24523	Up	1.07814e-23
chr1	55268000	55270999	intron	Rftn2	14126	0	0	0	0	0	0	0	1	0	0	8.94157	27.2907	10.8352	18.8463	16.8393	18.1316	0.547137	0.999767	Same	-0.571225	1	Same	0.487136	0.847964	Same	-0.968269	0.374502	Same	0.090092	0.999939	Same	1	-0.11253	Same	0.908797	0.0612523	Same	0.380202	-0.647062	Same	5.79292e-14	4.24523	Up	1.07814e-23
chr1	55280200	55286799	exon	Rftn2	126	0	1	1	1	0	0	1	1	1	1	12.7737	17.0318	18.1574	21.2021	25.5995	23.0503	0.399752	0.999767	Same	0.457167	1	Same	0.192746	0.955236	Same	0.134819	0.927241	Same	-0.129602	0.999939	Same	1	-0.11253	Same	0.908797	0.0612523	Same	0.380202	-0.647062	Same	5.79292e-14	4.24523	Up	1.07814e-23
chr1	55290200	55297399	promoter-TSS	Mars2	-221	1	1	1	1	1	1	1	1	1	1	37.0436	34.1547	35.5534	33.7663	40.2142	26.9258	-0.190259	0.999767	Same	0.197617	1	Same	-0.395887	0.825907	Same	0.0696203	0.95523	Same	-0.523884	0.976757	Same	1	0.058179	Same	0.645544	-0.15116	Same	0.780334	-0.142864	Same	3.21517e-11	-1.3594	Same	7.72015e-17
chr1	55334800	55337399	Intergenic	Mars2	42079	0	0	0	0	0	0	0	1	0	0	18.5218	18.9487	16.9542	38.4779	16.8732	9.10386	0.606088	0.999767	Same	-0.142389	1	Same	-0.689344	0.75276	Same	-0.0779906	0.965991	Same	-0.624946	0.999939	Same	1	0.058179	Same	0.645544	-0.15116	Same	0.780334	-0.142864	Same	3.21517e-11	-1.3594	Same	7.72015e-17
chr1	56752800	56756399	Intergenic	Hsfy2	-60305	0	1	0	0	0	0	1	0	0	0	19.7992	25.0832	7.68105	29.0547	25.0716	14.3106	0.290803	0.999767	Same	-0.0381807	1	Same	0.57842	0.808983	Same	-1.22287	0.22282	Same	-0.606267	0.999939	Same	NA	0	Same	NA	0	Same	NA	0.148697	Same	NA	0	Same	NA
chr1	56993000	56996399	intron	Satb2	33478	0	0	1	0	0	0	0	0	0	0	17.2445	18.0421	7.18918	10.2084	18.4156	13.3665	-0.486025	NA	Same	0.00650816	1	Same	0.519072	0.841921	Same	-0.867652	0.455479	Same	-0.355087	0.999939	Same	1	0.159899	Same	0.224606	-0.667509	Same	0.615674	-0.40537	Same	0.047184	0.736399	Same	0.00140891
chr1	57007600	57015199	intron	Satb2	16778	0	1	1	0	0	0	1	0	0	1	21.0766	14.3112	20.0119	26.699	24.2619	14.5441	0.162478	0.999767	Same	0.581872	1	Same	-0.413834	0.866377	Same	0.405849	0.740414	Same	-0.589857	0.999939	Same	1	0.159899	Same	0.224606	-0.667509	Same	0.615674	-0.40537	Same	0.047184	0.736399	Same	0.00140891
chr1	57025600	57035199	exon	9130024F11Rik	2087	0	1	1	0	1	0	1	1	1	1	9.58025	17.9011	32.3992	14.92	20.4014	22.1239	0.342575	0.999767	Same	0.129372	1	Same	-0.499491	0.804167	Same	0.738584	0.439217	Same	0.109722	0.999939	Same	1	0.108324	Same	0.979516	-0.0193157	Same	0.590235	-0.543232	Same	0.152519	0.724302	Same	0.000309539
chr1	57324200	57327599	Intergenic	BC055402	-54060	0	0	0	0	0	0	0	0	1	0	14.6897	10.9884	18.9152	8.6379	16.7714	11.784	-0.42733	NA	Same	0.383618	1	Same	-0.538194	0.840773	Same	0.585644	0.663874	Same	-0.336168	NA	Same	NA	0.459824	Same	NA	-0.296411	Same	NA	0.289671	Same	NA	-0.161094	Same	NA
chr1	57386000	57395399	Intergenic	4930558J18Rik	43688	0	0	0	0	0	0	0	0	1	0	10.8576	11.704	12.6168	12.5642	13.6692	11.8424	0.0550229	NA	Same	0.127836	1	Same	-0.141049	0.97436	Same	0.130265	0.940295	Same	-0.13862	NA	Same	1	0.0548961	Same	0.744916	-0.189623	Same	0.722369	-0.310196	Same	9.46282e-07	-1.66857	Down	9.71603e-06
chr1	57395600	57403799	Intergenic	4930558J18Rik	34688	1	1	0	0	0	1	1	1	1	1	25.5473	24.0983	28.2148	32.1958	21.5178	13.7967	0.171486	0.999767	Same	-0.166606	1	Same	-0.936476	0.424917	Same	0.23377	0.84441	Same	-0.5361	0.999939	Same	1	0.0548961	Same	0.744916	-0.189623	Same	0.722369	-0.310196	Same	9.46282e-07	-1.66857	Down	9.71603e-06
chr1	57425000	57429199	intron	4930558J18Rik	7288	0	1	0	0	0	0	1	0	0	0	13.4124	15.2442	7.18918	21.9874	18.6718	18.223	0.325096	NA	Same	0.166101	1	Same	0.796555	0.713144	Same	-0.636882	0.635084	Same	-0.00642782	0.999939	Same	1	0.0548961	Same	0.744916	-0.189623	Same	0.722369	-0.310196	Same	9.46282e-07	-1.66857	Down	9.71603e-06
chr1	57430400	57436399	intron	4930558J18Rik	988	1	1	1	1	0	1	1	1	1	1	44.0692	19.3325	32.1068	53.3979	28.3097	27.0426	0.141422	0.999767	Same	0.458445	1	Same	-0.277185	0.895147	Same	0.678228	0.397523	Same	-0.0574014	0.999939	Same	1	0.0548961	Same	0.744916	-0.189623	Same	0.722369	-0.310196	Same	9.46282e-07	-1.66857	Down	9.71603e-06
chr1	57453000	57466999	intron	Maip1	-3392	1	1	1	1	1	1	1	1	1	1	35.1276	29.6052	39.8243	38.4779	41.237	40.3761	0.0220315	0.999767	Same	0.417876	1	Same	-0.0146146	0.997022	Same	0.397515	0.63093	Same	-0.034976	0.999939	Same	1	-0.08248	Same	0.420771	0.265117	Same	0.512369	0.365351	Same	0.0149804	-0.558299	Same	0.000172589
chr1	57480400	57483599	Intergenic	Tyw5	-18482	0	0	0	0	0	0	0	0	0	1	15.3284	15.0385	26.9451	18.0611	23.7762	15.5758	0.0875588	0.999767	Same	0.499529	1	Same	-0.694492	0.689039	Same	0.713344	0.493204	Same	-0.480677	0.999939	Same	1	0.136626	Same	0.536513	0.248607	Same	0.572186	0.375061	Same	0.0323554	-0.602451	Same	0.00306732
chr1	57484400	57490199	Intergenic	Tyw5	-23782	0	1	0	0	0	0	1	1	1	1	14.6897	22.3987	20.7032	13.3495	22.4469	23.1924	-0.149125	0.999767	Same	-0.03855	1	Same	0.0956208	0.977907	Same	-0.076931	0.961288	Same	0.0572398	0.999939	Same	1	0.136626	Same	0.536513	0.248607	Same	0.572186	0.375061	Same	0.0323554	-0.602451	Same	0.00306732
chr1	57505400	57511599	Intergenic	Tyw5	-44982	0	0	0	0	0	0	0	1	1	0	9.58025	14.361	12.9292	12.5642	17.7766	16.0352	0.150302	NA	Same	0.201097	1	Same	0.150397	0.971802	Same	-0.0535865	0.97855	Same	-0.104286	0.999939	Same	1	0.136626	Same	0.536513	0.248607	Same	0.572186	0.375061	Same	0.0323554	-0.602451	Same	0.00306732
chr1	57534600	57537799	Intergenic	Tyw5	-72682	0	0	0	0	0	0	0	0	1	1	10.8576	12.2787	19.9089	36.9074	12.3738	12.6114	1.07394	0.999767	Same	-0.0105083	1	Same	-0.559955	0.810647	Same	0.576417	0.632861	Same	0.0269711	0.999939	Same	1	0.136626	Same	0.536513	0.248607	Same	0.572186	0.375061	Same	0.0323554	-0.602451	Same	0.00306732
chr1	57584200	57587799	Intergenic	Tyw5	-122482	0	0	0	0	0	0	0	1	0	1	6.38683	15.5241	18.3833	7.06737	12.1608	17.789	0.030355	NA	Same	-0.30501	1	Same	-0.0823963	0.983389	Same	0.217329	0.883088	Same	0.439943	0.999939	Same	1	0.136626	Same	0.536513	0.248607	Same	0.572186	0.375061	Same	0.0323554	-0.602451	Same	0.00306732
chr1	57600000	57605199	Intergenic	Tyw5	-139082	0	0	0	0	0	0	0	1	0	1	9.58025	13.5563	21.1386	11.779	8.99068	14.1469	0.0970487	NA	Same	-0.428673	1	Same	-0.463322	0.873877	Same	0.476878	0.734433	Same	0.442229	NA	Same	1	0.136626	Same	0.536513	0.248607	Same	0.572186	0.375061	Same	0.0323554	-0.602451	Same	0.00306732
chr1	57662000	57672599	Intergenic	Spats2l	-164405	0	1	1	1	1	0	1	1	1	1	23.6313	26.9217	28.5272	25.9137	28.3436	22.4741	0.0219802	0.999767	Same	0.0440385	1	Same	-0.367095	0.851779	Same	0.113776	0.924251	Same	-0.297357	0.999939	Same	1	-0.059817	Same	0.497134	0.166981	Same	0.666368	0.180308	Same	2.01019e-43	3.0089	Up	1.92835e-16
chr1	57827000	57834999	promoter-TSS	Spats2l	-705	0	1	1	1	1	0	1	1	1	1	14.6897	32.1985	26.9752	18.8463	32.1784	30.5171	0.180321	0.999767	Same	-0.0220671	1	Same	0.0731593	0.981885	Same	-0.162114	0.894697	Same	-0.0668873	0.999939	Same	1	-0.059817	Same	0.497134	0.166981	Same	0.666368	0.180308	Same	2.01019e-43	3.0089	Up	1.92835e-16
chr1	57890000	57894199	intron	Spats2l	-10315	0	0	0	0	0	0	0	0	0	1	9.58025	10.2992	8.93072	10.9937	11.3428	13.8766	0.0435123	NA	Same	0.0576718	1	Same	0.392365	0.909518	Same	-0.120085	0.948373	Same	0.214608	NA	Same	1	-0.059817	Same	0.497134	0.166981	Same	0.666368	0.180308	Same	2.01019e-43	3.0089	Up	1.92835e-16
chr1	57900800	57906799	intron	Spats2l	1385	0	0	0	1	1	0	1	1	1	1	12.7737	22.3224	18.8287	17.2758	21.9437	29.6314	0.227335	0.999767	Same	-0.0433395	1	Same	0.495127	0.801577	Same	-0.16785	0.896755	Same	0.370616	0.999939	Same	1	-0.059817	Same	0.497134	0.166981	Same	0.666368	0.180308	Same	2.01019e-43	3.0089	Up	1.92835e-16
chr1	57913400	57915599	intron	Spats2l	12085	0	0	0	0	0	0	0	1	0	0	13.4124	19.6888	19.9554	25.1284	16.7117	11.128	0.429273	0.999767	Same	-0.203644	1	Same	-0.624486	0.808076	Same	0.0329269	0.987712	Same	-0.387916	0.999939	Same	1	-0.059817	Same	0.497134	0.166981	Same	0.666368	0.180308	Same	2.01019e-43	3.0089	Up	1.92835e-16
chr1	57943600	57949599	intron	Spats2l	44185	0	1	1	0	0	0	1	1	1	1	5.10947	17.0328	14.9167	11.779	22.3018	14.5111	0.577359	NA	Same	0.2805	1	Same	-0.0695098	0.98548	Same	-0.131764	0.931235	Same	-0.481774	0.999939	Same	1	-0.059817	Same	0.497134	0.166981	Same	0.666368	0.180308	Same	2.01019e-43	3.0089	Up	1.92835e-16
chr1	58003400	58010799	Intergenic	Kctd18	19268	0	0	0	0	0	0	0	0	1	1	12.7737	11.6786	20.8462	12.5642	12.4931	8.16354	-0.0767444	NA	Same	0.0453116	1	Same	-1.08111	0.452119	Same	0.676983	0.566295	Same	-0.449435	NA	Same	1	-0.152333	Same	0.692238	-0.0981067	Same	0.958698	-0.0212155	Same	0.0565735	0.335462	Same	0.146294
chr1	58023400	58029399	promoter-TSS	Kctd18	-32	0	1	1	1	1	0	1	1	1	1	20.4379	46.4588	51.6533	26.699	41.3481	36.3216	0.225062	0.999767	Same	-0.184107	1	Same	-0.501634	0.677811	Same	0.15276	0.873567	Same	-0.164767	0.999939	Same	1	-0.152333	Same	0.692238	-0.0981067	Same	0.958698	-0.0212155	Same	0.0565735	0.335462	Same	0.146294
chr1	58044000	58058999	intron	Sgol2a	-1318	1	1	1	1	1	1	1	1	1	1	44.7078	42.4713	48.5956	45.5453	37.4876	44.1463	-0.066977	0.999767	Same	-0.188631	1	Same	-0.184929	0.924001	Same	0.208532	0.808596	Same	0.212234	0.999939	Same	1	0.0188077	Same	0.12661	-0.423188	Same	0.496983	-0.291963	Same	1.01182e-08	-0.953904	Same	1.3731e-21
chr1	58082400	58095799	intron	Aox1	2287	0	1	1	1	1	0	1	1	1	1	18.5218	29.4769	20.0319	20.4168	21.1597	21.898	0.0266185	0.999767	Same	-0.429974	1	Same	0.0352151	0.99386	Same	-0.426818	0.686846	Same	0.0383707	0.999939	Same	1	-0.412081	Same	0.634675	-0.268069	Same	0.424688	0.897679	Same	0.10463	0.675321	Same	0.00206047
chr1	58108200	58110999	intron	Aox1	22787	0	0	0	1	1	0	0	1	0	1	21.7152	30.1152	13.3546	29.84	24.8669	48.0104	0.258331	0.999767	Same	-0.265847	1	Same	1.48214	0.0797239	Same	-0.915741	0.301587	Same	0.832246	0.820221	Same	1	-0.412081	Same	0.634675	-0.268069	Same	0.424688	0.897679	Same	0.10463	0.675321	Same	0.00206047
chr1	58169000	58172199	intron	Aox3	620	0	0	0	0	0	0	0	0	0	1	3.19342	12.7516	20.3443	16.4905	17.9299	20.1481	1.17961	0.999767	Same	0.373164	1	Same	-0.0721005	0.984251	Same	0.580862	0.608068	Same	0.135598	0.999939	Same	1	-0.0138632	Same	NA	-0.615083	Same	0.684724	0.574831	Same	0.000856199	2.15161	Up	0.626274
chr1	58199600	58203599	intron	Aox3	31620	0	0	0	0	0	0	0	0	1	0	14.6897	9.26336	16.0934	19.6316	11.4364	10.1394	0.159587	NA	Same	0.166746	1	Same	-0.477694	0.876251	Same	0.548251	0.702453	Same	-0.0961881	NA	Same	1	-0.0138632	Same	NA	-0.615083	Same	0.684724	0.574831	Same	0.000856199	2.15161	Up	0.626274
chr1	58276800	58279799	intron	Aox4	11059	0	0	0	0	0	0	0	1	0	0	16.6058	15.8178	14.1789	4.71158	15.8422	24.0896	-0.963569	0.999767	Same	-0.0293872	1	Same	0.520289	0.83363	Same	-0.0728809	0.967341	Same	0.476795	0.999939	Same	1	-0.236316	Same	NA	-0.118252	Same	0.801333	0.362106	Same	0.388128	-0.576124	Same	0.141507
chr1	58345600	58350199	intron	Aox2	12730	0	0	0	0	1	0	1	1	0	0	14.051	24.392	12.5503	6.28211	8.30028	17.8981	-0.641614	NA	Same	-1.16232	0.860282	Same	0.307773	0.924322	Same	-0.668448	0.583345	Same	0.80164	0.954741	Same	NA	0.177745	Same	NA	-0.520196	Same	NA	-0.675495	Same	0.178189	1.36879	Same	0.107452
chr1	58359200	58364599	intron	Aox2	26730	0	1	1	0	0	0	1	1	1	1	10.2189	24.7376	21.3381	20.4168	27.4659	22.3282	0.600851	0.999767	Same	0.103027	1	Same	0.010201	0.997985	Same	-0.158029	0.902274	Same	-0.250855	0.999939	Same	NA	0.177745	Same	NA	-0.520196	Same	NA	-0.675495	Same	0.178189	1.36879	Same	0.107452
chr1	58398600	58420999	intron	Bzw1	-40180	0	0	1	1	1	0	1	1	1	1	8.94157	24.0718	22.4748	21.9874	18.6543	21.7305	0.768549	0.999767	Same	-0.325587	1	Same	-0.0950738	0.97759	Same	-0.0566612	0.972415	Same	0.173852	0.999939	Same	1	0.190253	Same	0.212076	-0.407059	Same	0.971093	-0.0182106	Same	0.0455268	-0.436565	Same	0.0116267
chr1	58423400	58424799	intron	Bzw1	-25880	0	0	0	0	0	0	0	0	0	1	10.2189	20.1107	38.6712	10.2084	14.3678	28.5007	-0.052541	0.999767	Same	-0.407584	1	Same	-0.419014	0.852485	Same	0.821797	0.398398	Same	0.810367	0.884942	Same	1	0.190253	Same	0.212076	-0.407059	Same	0.971093	-0.0182106	Same	0.0455268	-0.436565	Same	0.0116267
chr1	58446200	58449199	Intergenic	Bzw1	-2280	0	1	1	1	1	0	1	1	1	1	37.6823	51.6084	63.2964	25.9137	66.3508	67.7866	-0.525503	0.999767	Same	0.319265	1	Same	0.0263472	0.993291	Same	0.319711	0.661806	Same	0.0267936	0.999939	Same	1	0.190253	Same	0.212076	-0.407059	Same	0.971093	-0.0182106	Same	0.0455268	-0.436565	Same	0.0116267
chr1	58450000	58453799	intron	Bzw1	1920	0	1	1	1	1	0	1	1	1	1	35.7663	50.5344	84.6009	48.6863	51.9912	75.808	0.284128	0.999767	Same	0.0285916	1	Same	-0.186966	0.922225	Same	0.705185	0.264127	Same	0.489627	0.952292	Same	1	0.190253	Same	0.212076	-0.407059	Same	0.971093	-0.0182106	Same	0.0455268	-0.436565	Same	0.0116267
chr1	58478600	58483599	promoter-TSS	Clk1	-168	1	1	1	1	1	1	1	1	1	1	83.0288	86.9495	124.701	61.2505	107.699	110.722	-0.483146	0.999767	Same	0.270969	1	Same	-0.208275	0.87799	Same	0.516278	0.324077	Same	0.0370346	0.999939	Same	1	0.165719	Same	0.612545	-0.103284	Same	0.427731	-0.261621	Same	9.57595e-05	0.531324	Same	1.02582e-20
chr1	58500600	58506599	intron	Ppil3	-1270	1	1	1	1	1	1	1	1	1	1	56.2041	60.6926	80.5859	44.76	60.1814	65.9453	-0.37313	0.999767	Same	-0.0392856	1	Same	-0.307241	0.820676	Same	0.398047	0.543193	Same	0.130092	0.999939	Same	1	0.153372	Same	0.617864	0.195811	Same	0.590184	0.338601	Same	0.166712	-0.388998	Same	0.039431
chr1	58557600	58563599	intron	Orc2	1353	1	1	1	1	1	1	1	1	1	1	83.0288	43.9927	51.8363	61.2505	58.8942	58.8642	-0.462251	0.999767	Same	0.364907	1	Same	0.108138	0.966309	Same	0.258676	0.772238	Same	0.00190685	0.999939	Same	1	0.128388	Same	0.148501	-0.374101	Same	0.592072	-0.203932	Same	1.80625e-22	-1.49875	Same	1.54623e-27
chr1	58641200	58644599	promoter-TSS	Fam126b	98	1	0	1	1	0	0	1	1	1	1	63.2297	32.6587	54.884	54.9684	38.5525	46.1919	-0.263539	0.999767	Same	0.206846	1	Same	-0.284673	0.867972	Same	0.710201	0.293943	Same	0.218683	0.999939	Same	1	-0.158351	Same	0.0647329	-0.632258	Same	0.598327	-0.257072	Same	0.021925	-0.489712	Same	0.0123621
chr1	58670200	58671399	Intergenic	Ndufb3	27559	1	0	0	1	0	1	0	0	0	0	91.9704	21.0829	6.25193	211.236	23.4779	20.9869	0.582168	0.999767	Same	0.0562685	1	Same	0.571344	0.845461	Same	-0.588787	0.691644	Same	-0.073711	0.999939	Same	1	0.046832	Same	0.405942	0.28839	Same	0.506408	0.388609	Same	0.0278296	-0.53603	Same	0.000857054
chr1	58708200	58710199	promoter-TSS	Gm20257	-285	0	0	0	1	0	0	0	0	0	0	15.9671	20.4054	13.4576	8.6379	25.7363	22.0478	-0.563483	0.999767	Same	0.23021	1	Same	0.534485	0.818483	Same	-0.471713	0.702979	Same	-0.167437	0.999939	Same	NA	0	Same	NA	0.342265	Same	NA	0.516945	Same	NA	0	Same	NA
chr1	58765400	58773999	promoter-TSS	Cflar	-430	1	1	1	1	1	0	1	1	1	1	25.5473	53.7279	78.5985	37.6926	68.243	61.6764	0.383869	0.999767	Same	0.298227	1	Same	-0.378123	0.742263	Same	0.538283	0.365521	Same	-0.138067	0.999939	Same	1	0.234502	Same	0.482519	-0.334101	Same	0.754678	-0.219108	Same	0.0625858	0.638488	Same	1.90321e-06
chr1	58780000	58782999	intron	Cflar	-5896	0	0	0	0	0	0	0	0	1	0	31.9342	16.5462	19.0482	8.6379	9.32302	14.7738	-1.14349	0.999767	Same	-0.610684	1	Same	-0.341246	0.915017	Same	0.197119	0.900496	Same	0.466557	0.999939	Same	1	0.234502	Same	0.482519	-0.334101	Same	0.754678	-0.219108	Same	0.0625858	0.638488	Same	1.90321e-06
chr1	58817600	58828199	Intergenic	Casp8	-29318	0	0	0	0	0	0	0	1	1	1	11.4963	14.3101	14.2354	21.2021	14.2145	12.5315	0.483408	NA	Same	-0.0324728	1	Same	-0.203523	0.956031	Same	0.0332698	0.986085	Same	-0.13778	0.999939	Same	1	0.248238	Same	0.867415	0.0456035	Same	0.652493	0.173994	Same	5.17863e-32	2.56526	Up	2.04322e-28
chr1	58850600	58855399	intron	Casp8	782	0	0	1	1	1	0	1	0	1	1	5.74815	19.4353	34.6526	11.779	24.8751	33.3318	0.500853	0.999767	Same	0.276488	1	Same	-0.0762706	0.983231	Same	0.705328	0.489803	Same	0.352569	0.999939	Same	1	0.248238	Same	0.867415	0.0456035	Same	0.652493	0.173994	Same	5.17863e-32	2.56526	Up	2.04322e-28
chr1	58957800	58960799	exon	Trak2	71026	0	0	0	0	0	0	0	1	0	0	8.30288	21.8485	23.1096	7.85263	18.6286	15.9553	-0.0836835	0.999767	Same	-0.195549	1	Same	-0.477871	0.844484	Same	0.0902112	0.956281	Same	-0.192111	0.999939	Same	0.98652	-0.424444	Same	0.050543	-0.854979	Same	0.415914	-0.541749	Same	0.580553	-0.174288	Same	0.897476
chr1	59004600	59022199	intron	Trak2	16926	0	1	1	1	1	1	1	1	1	1	31.2955	28.2248	31.625	18.0611	25.1138	28.5337	-0.669623	0.999767	Same	-0.166401	1	Same	-0.198779	0.94042	Same	0.191845	0.86828	Same	0.159468	0.999939	Same	0.98652	-0.424444	Same	0.050543	-0.854979	Same	0.415914	-0.541749	Same	0.580553	-0.174288	Same	0.897476
chr1	59023000	59033799	intron	Trak2	1926	0	1	1	1	1	1	1	1	1	1	33.2115	27.42	34.3038	27.4842	32.9027	28.7887	-0.297304	0.999767	Same	0.214001	1	Same	-0.267036	0.904677	Same	0.3119	0.751432	Same	-0.169137	0.999939	Same	0.98652	-0.424444	Same	0.050543	-0.854979	Same	0.415914	-0.541749	Same	0.580553	-0.174288	Same	0.897476
chr1	59174600	59185999	exon	Tmem237	-3360	1	1	1	1	1	1	1	1	1	1	26.8247	18.8851	18.1839	25.1284	22.5148	28.2164	-0.14997	0.999767	Same	0.189306	1	Same	0.509736	0.789944	Same	-0.0335836	0.983397	Same	0.286847	0.999939	Same	0.918498	0.305179	Same	0.393475	0.226677	Same	0.713824	0.148388	Same	0.117588	-0.300095	Same	0.155087
chr1	59207000	59209399	intron	Mpp4	10280	0	0	1	0	0	0	0	0	0	0	7.6642	10.8993	10.8352	21.2021	29.2213	8.42242	0.822943	NA	Same	1.10417	0.855324	Same	-0.345424	0.911362	Same	0.0436009	0.981766	Same	-1.40599	0.423504	Same	1	0.751993	Same	NA	0.129392	Same	NA	0.419425	Same	0.153589	1.23378	Same	0.0270208
chr1	59276600	59279199	intron	Als2	16037	0	0	0	0	0	0	1	0	0	1	16.6058	27.9321	18.5992	16.4905	11.956	13.7091	-0.0692649	0.999767	Same	-0.942763	0.995991	Same	-0.348275	0.909758	Same	-0.469588	0.712418	Same	0.1249	0.999939	Same	1	-0.159645	Same	0.36384	-0.347936	Same	0.603809	-0.310245	Same	0.303325	0.293641	Same	0.206932
chr1	59291200	59297399	promoter-TSS	Als2	-225	0	1	1	1	1	1	1	1	1	1	42.7918	30.8064	39.7979	28.2695	31.062	30.5971	-0.557695	0.999767	Same	-0.00633464	1	Same	-0.390306	0.828855	Same	0.365561	0.69717	Same	-0.018411	0.999939	Same	1	-0.159645	Same	0.36384	-0.347936	Same	0.603809	-0.310245	Same	0.303325	0.293641	Same	0.206932
chr1	59304000	59306599	Intergenic	Cdk15	-8451	0	0	0	0	0	0	0	1	0	0	5.10947	21.5039	11.1277	4.71158	11.4107	14.1939	-0.0777963	NA	Same	-0.719615	1	Same	0.260682	0.941399	Same	-0.743707	0.533314	Same	0.236589	NA	Same	NA	-0.90937	Same	NA	0.531585	Same	NA	0.590269	Same	0.343856	0.929734	Same	0.237111
chr1	59307800	59324399	intron	Cdk15	2349	0	0	1	0	1	0	1	1	0	1	19.7992	20.7765	15.7975	25.1284	18.0493	20.6912	0.169654	0.999767	Same	-0.189277	1	Same	0.276351	0.921301	Same	-0.303371	0.806548	Same	0.162257	0.999939	Same	NA	-0.90937	Same	NA	0.531585	Same	NA	0.590269	Same	0.343856	0.929734	Same	0.237111
chr1	59324600	59330799	intron	Cdk15	13949	0	0	0	1	0	0	1	1	1	1	10.2189	26.488	22.0394	21.2021	18.4413	23.3092	0.633144	0.999767	Same	-0.46418	1	Same	0.00789296	0.998878	Same	-0.190603	0.883088	Same	0.28147	0.999939	Same	NA	-0.90937	Same	NA	0.531585	Same	NA	0.590269	Same	0.343856	0.929734	Same	0.237111
chr1	59351800	59355599	intron	Cdk15	39949	0	0	0	0	0	0	0	1	0	0	10.8576	22.5005	6.96971	21.9874	17.0523	21.0668	0.533969	0.999767	Same	-0.331292	1	Same	1.16908	0.412699	Same	-1.26542	0.221019	Same	0.234961	0.999939	Same	NA	-0.90937	Same	NA	0.531585	Same	NA	0.590269	Same	0.343856	0.929734	Same	0.237111
chr1	59364600	59391999	intron	Cdk15	64549	0	1	1	1	1	0	1	1	1	1	15.3284	21.9131	32.7781	22.7726	21.8841	22.1569	0.337878	0.999767	Same	-0.0209875	1	Same	-0.52669	0.759834	Same	0.517318	0.588759	Same	0.0116161	0.999939	Same	NA	-0.90937	Same	NA	0.531585	Same	NA	0.590269	Same	0.343856	0.929734	Same	0.237111
chr1	59395200	59399999	intron	Cdk15	83849	0	0	0	0	0	0	0	1	0	1	14.051	14.4638	29.1221	17.2758	20.3674	28.3116	0.129232	0.999767	Same	0.367882	1	Same	-0.0684919	0.984251	Same	0.843427	0.383816	Same	0.407053	0.999939	Same	NA	-0.90937	Same	NA	0.531585	Same	NA	0.590269	Same	0.343856	0.929734	Same	0.237111
chr1	59415200	59430799	Intergenic	Cdk15	109249	0	1	1	1	1	0	1	1	1	1	24.27	21.5039	24.4158	24.3432	27.7643	20.5237	-0.0736694	0.999767	Same	0.283211	1	Same	-0.258401	0.922225	Same	0.172544	0.893629	Same	-0.369068	0.999939	Same	NA	-0.90937	Same	NA	0.531585	Same	NA	0.590269	Same	0.343856	0.929734	Same	0.237111
chr1	59431400	59457199	Intergenic	Fzd7	-94691	1	1	1	1	1	1	1	1	1	1	33.2115	42.2677	35.4405	30.6253	28.2757	29.6567	-0.178895	0.999767	Same	-0.557214	1	Same	-0.283761	0.885614	Same	-0.202589	0.838734	Same	0.0708633	0.999939	Same	1	-0.0197682	Same	0.371486	-0.279391	Same	0.910791	-0.0568787	Same	8.37747e-08	1.11156	Same	1.8036e-07
chr1	59458200	59463399	Intergenic	Fzd7	-78191	0	0	0	0	0	0	0	0	0	1	8.30288	8.77777	14.1589	9.42316	12.7997	19.9691	0.0453002	NA	Same	0.388127	1	Same	0.357041	0.906778	Same	0.527694	0.681679	Same	0.496607	NA	Same	1	-0.0197682	Same	0.371486	-0.279391	Same	0.910791	-0.0568787	Same	8.37747e-08	1.11156	Same	1.8036e-07
chr1	59466000	59497999	Intergenic	Fzd7	-56991	0	1	1	1	1	1	1	1	1	1	21.7152	32.8633	26.6327	22.7726	28.4033	24.6289	-0.0258866	0.999767	Same	-0.210458	1	Same	-0.159492	0.954449	Same	-0.234815	0.825288	Same	-0.183849	0.999939	Same	1	-0.0197682	Same	0.371486	-0.279391	Same	0.910791	-0.0568787	Same	8.37747e-08	1.11156	Same	1.8036e-07
chr1	59498400	59562799	Intergenic	Fzd7	-8391	1	1	1	1	1	1	1	1	1	1	35.1276	43.7117	43.3775	29.84	39.6607	38.1375	-0.280174	0.999767	Same	-0.154397	1	Same	-0.231692	0.901896	Same	0.0231551	0.984469	Same	-0.0541399	0.999939	Same	1	-0.0197682	Same	0.371486	-0.279391	Same	0.910791	-0.0568787	Same	8.37747e-08	1.11156	Same	1.8036e-07
chr1	59563400	59566199	Intergenic	Gm973	-8308	0	0	1	0	0	0	0	0	0	0	40.2371	10.9894	8.25941	32.1958	37.2829	18.2052	-0.153676	0.999767	Same	0.743297	1	Same	0.373482	0.917468	Same	-0.115293	0.953196	Same	-0.485108	0.999939	Same	1	0.0254777	Same	NA	-0.208393	Same	0.522363	0.76952	Same	0.124484	0.799712	Same	0.889406
chr1	59570400	59585199	intron	Gm973	4692	0	1	1	1	1	1	1	1	1	1	17.2445	37.821	33.8019	24.3432	38.2799	29.5984	0.301098	0.999767	Same	-0.000929343	1	Same	-0.220821	0.921646	Same	-0.120996	0.9118	Same	-0.340888	0.999939	Same	1	0.0254777	Same	NA	-0.208393	Same	0.522363	0.76952	Same	0.124484	0.799712	Same	0.889406
chr1	59586400	59603599	intron	Gm973	21892	0	1	1	1	0	0	1	0	1	1	16.6058	14.643	16.1864	18.8463	22.5487	21.8143	0.05362	0.999767	Same	0.493563	1	Same	0.287186	0.917468	Same	0.162682	0.906165	Same	-0.0436947	0.999939	Same	1	0.0254777	Same	NA	-0.208393	Same	0.522363	0.76952	Same	0.124484	0.799712	Same	0.889406
chr1	59606400	59610799	intron	Gm973	35492	0	0	0	0	0	0	0	0	0	1	7.02552	8.40772	17.6255	15.7053	17.7509	13.1076	0.597958	NA	Same	0.796365	1	Same	-0.378535	0.895987	Same	0.827391	0.462099	Same	-0.34751	NA	Same	1	0.0254777	Same	NA	-0.208393	Same	0.522363	0.76952	Same	0.124484	0.799712	Same	0.889406
chr1	59620800	59643399	intron	Gm973	58992	0	1	1	1	1	0	1	1	1	1	13.4124	24.481	40.0703	21.2021	38.5525	34.8927	0.39814	0.999767	Same	0.562814	1	Same	-0.214305	0.930854	Same	0.638175	0.452752	Same	-0.138945	0.999939	Same	1	0.0254777	Same	NA	-0.208393	Same	0.522363	0.76952	Same	0.124484	0.799712	Same	0.889406
chr1	59645000	59651399	intron	Gm973	75092	0	0	0	0	1	0	1	1	1	1	18.5218	32.3523	25.8549	21.2021	18.0153	23.7317	0.0646682	0.999767	Same	-0.744762	1	Same	-0.130622	0.969137	Same	-0.268955	0.821352	Same	0.345185	0.999939	Same	1	0.0254777	Same	NA	-0.208393	Same	0.522363	0.76952	Same	0.124484	0.799712	Same	0.889406
chr1	59659400	59672999	intron	Sumo1	61478	1	1	1	1	1	1	1	1	1	1	41.5144	37.5136	28.8961	39.2632	30.6103	38.3926	-0.154246	0.999767	Same	-0.279413	1	Same	0.312677	0.865242	Same	-0.305791	0.738248	Same	0.286298	0.999939	Same	1	0.0943421	Same	0.547462	0.239421	Same	0.783877	0.165034	Same	0.0288786	-0.608606	Same	0.00833781
chr1	59674200	59678199	intron	Sumo1	51478	0	0	0	0	0	0	0	0	0	1	8.30288	8.72687	15.8075	18.8463	17.7509	17.6722	0.661513	NA	Same	0.776683	1	Same	0.0741107	0.984251	Same	0.695692	0.538395	Same	-0.00688	0.999939	Same	1	0.0943421	Same	0.547462	0.239421	Same	0.783877	0.165034	Same	0.0288786	-0.608606	Same	0.00833781
chr1	59679000	59685799	intron	Sumo1	45278	0	0	0	0	0	0	0	1	1	1	15.9671	14.8084	15.608	25.9137	17.6573	14.3436	0.398156	0.999767	Same	0.179935	1	Same	-0.143407	0.970055	Same	0.080071	0.961786	Same	-0.243271	0.999939	Same	1	0.0943421	Same	0.547462	0.239421	Same	0.783877	0.165034	Same	0.0288786	-0.608606	Same	0.00833781
chr1	59723400	59729599	intron	Sumo1	1178	1	1	1	1	1	1	1	1	1	1	81.7515	83.4115	107.92	58.8948	79.3039	80.8689	-0.511832	0.999767	Same	-0.0859087	1	Same	-0.443518	0.617661	Same	0.375748	0.533232	Same	0.0181384	0.999939	Same	1	0.0943421	Same	0.547462	0.239421	Same	0.783877	0.165034	Same	0.0288786	-0.608606	Same	0.00833781
chr1	59736600	59746399	promoter-TSS	Nop58	-350	1	1	1	1	1	1	1	1	1	1	91.9704	74.5298	107.874	73.8148	74.1058	79.0821	-0.382113	0.999767	Same	-0.0279636	1	Same	-0.476719	0.535	Same	0.534313	0.298171	Same	0.0855569	0.999939	Same	1	0.127382	Same	0.513146	-0.143808	Same	0.706603	0.124761	Same	5.25179e-31	-1.63947	Down	1.2772e-35
chr1	59746400	59758799	intron	Snord70	3798	1	0	0	0	0	1	0	0	0	0	63.2297	3.69282	2.58585	29.84	7.20963	7.78791	-0.844055	NA	Same	0.554121	1	Same	0.785214	0.722395	Same	-0.147658	0.932684	Same	0.0834351	NA	Same	NA	0.455943	Same	NA	-0.175422	Same	NA	-0.897005	Same	0.167263	-1.37582	Same	0.0796158
chr1	59783600	59788999	Intergenic	Snord11	24648	1	0	0	0	0	1	1	1	0	1	26.186	25.3631	12.3973	42.4042	23.1198	27.0426	0.463892	0.999767	Same	-0.139363	1	Same	0.91154	0.422706	Same	-0.854231	0.320427	Same	0.196672	0.999939	Same	NA	0.508181	Same	NA	-0.288734	Same	NA	-0.317294	Same	NA	-0.664059	Same	NA
chr1	59795400	59798799	Intergenic	Bmpr2	-24023	0	0	0	0	0	0	0	0	0	1	17.8831	14.272	14.1689	32.9811	19.498	13.8589	0.51186	0.999767	Same	0.323599	1	Same	-0.0917369	0.981885	Same	0.0274148	0.989274	Same	-0.387921	0.999939	Same	1	0.0234081	Same	0.197322	-0.636808	Same	0.66576	-0.305569	Same	0.00375368	0.930881	Same	1.0809e-08
chr1	59799800	59802399	Intergenic	Bmpr2	-20023	0	0	0	0	0	0	0	0	0	1	33.2115	18.8087	13.0122	18.8463	23.4521	14.0555	-0.641274	0.999767	Same	0.234263	1	Same	0.074465	0.984251	Same	-0.433565	0.724591	Same	-0.593363	0.999939	Same	1	0.0234081	Same	0.197322	-0.636808	Same	0.66576	-0.305569	Same	0.00375368	0.930881	Same	1.0809e-08
chr1	59803200	59809799	Intergenic	Bmpr2	-14623	0	0	0	0	0	0	0	1	0	1	12.135	19.3706	9.26315	23.5579	20.9467	11.6381	0.560898	0.999767	Same	0.0656811	1	Same	0.157767	0.967102	Same	-0.76086	0.482864	Same	-0.668775	0.977606	Same	1	0.0234081	Same	0.197322	-0.636808	Same	0.66576	-0.305569	Same	0.00375368	0.930881	Same	1.0809e-08
chr1	59810400	59811999	Intergenic	Bmpr2	-9923	0	0	0	0	0	0	0	1	0	0	8.94157	30.9973	7.55808	37.6926	24.1847	30.8382	1.35475	0.999767	Same	-0.316621	1	Same	1.5451	0.0893621	Same	-1.5764	0.0465093	Down	0.285322	0.999939	Same	1	0.0234081	Same	0.197322	-0.636808	Same	0.66576	-0.305569	Same	0.00375368	0.930881	Same	1.0809e-08
chr1	59813800	59825199	Intergenic	Bmpr2	-1623	1	1	1	1	1	1	1	1	1	1	42.7918	51.7102	63.2828	43.1895	53.0397	55.7222	-0.0766165	0.999767	Same	0.0168927	1	Same	-0.204782	0.910392	Same	0.280688	0.712646	Same	0.0590133	0.999939	Same	1	0.0234081	Same	0.197322	-0.636808	Same	0.66576	-0.305569	Same	0.00375368	0.930881	Same	1.0809e-08
chr1	59833200	59835399	intron	Bmpr2	13177	0	0	0	1	0	0	0	0	0	0	9.58025	5.45601	2.96475	32.9811	8.05334	17.1367	0.88741	NA	Same	0.285863	1	Same	1.33277	0.388607	Same	-0.345964	0.832774	Same	0.700946	NA	Same	1	0.0234081	Same	0.197322	-0.636808	Same	0.66576	-0.305569	Same	0.00375368	0.930881	Same	1.0809e-08
chr1	59889000	59892399	intron	Bmpr2	69577	0	0	0	0	0	0	0	0	0	1	19.1605	5.95433	10.6258	11.779	15.476	19.1671	-0.467841	NA	Same	0.909344	1	Same	0.606668	0.808076	Same	0.556166	0.679641	Same	0.25349	NA	Same	1	0.0234081	Same	0.197322	-0.636808	Same	0.66576	-0.305569	Same	0.00375368	0.930881	Same	1.0809e-08
chr1	59936400	59942599	Intergenic	Fam117b	-30350	0	0	0	1	0	1	1	1	0	0	31.9342	17.9011	9.57557	14.1347	13.1578	17.0415	-0.887191	0.999767	Same	-0.378439	1	Same	0.566132	0.798386	Same	-0.645169	0.564164	Same	0.299403	0.999939	Same	1	-0.0519175	Same	0.232482	-0.461932	Same	0.608522	-0.294652	Same	0.00602973	0.701319	Same	0.00108427
chr1	59949000	59952599	Intergenic	Fam117b	-19050	0	0	0	0	0	0	0	0	0	1	14.6897	6.24802	12.6897	27.4842	9.17795	17.0085	0.480453	NA	Same	0.357533	1	Same	0.305442	0.929605	Same	0.668455	0.606561	Same	0.616363	NA	Same	1	-0.0519175	Same	0.232482	-0.461932	Same	0.608522	-0.294652	Same	0.00602973	0.701319	Same	0.00108427
chr1	59955200	59974999	Intergenic	Fam117b	-4750	0	1	1	1	1	1	1	1	1	1	18.5218	19.728	27.0381	18.0611	23.3925	28.705	-0.095226	0.999767	Same	0.185142	1	Same	0.056706	0.98689	Same	0.382646	0.733116	Same	0.25421	0.999939	Same	1	-0.0519175	Same	0.232482	-0.461932	Same	0.608522	-0.294652	Same	0.00602973	0.701319	Same	0.00108427
chr1	59997200	60002999	intron	Fam117b	30250	1	1	1	1	1	0	1	1	1	1	28.7408	20.7373	25.343	26.699	30.7636	21.5554	-0.157341	0.999767	Same	0.470043	1	Same	-0.223054	0.937119	Same	0.244826	0.839585	Same	-0.448271	0.999939	Same	1	-0.0519175	Same	0.232482	-0.461932	Same	0.608522	-0.294652	Same	0.00602973	0.701319	Same	0.00108427
chr1	60054200	60058599	intron	Ica1l	43566	0	0	1	0	0	0	0	0	1	0	14.051	12.6116	20.6768	19.6316	22.1907	16.954	0.236106	0.999767	Same	0.622163	1	Same	-0.293519	0.923225	Same	0.602755	0.607205	Same	-0.312927	0.999939	Same	1	0.470474	Same	NA	0.325482	Same	0.900702	0.153663	Same	0.00519137	1.57607	Up	0.115903
chr1	60061200	60066399	intron	Ica1l	36166	0	0	0	0	0	0	1	0	0	1	14.6897	17.5184	14.7272	17.2758	18.0153	16.9578	0.082096	0.999767	Same	0.00147212	1	Same	0.114329	0.975357	Same	-0.1756	0.905141	Same	-0.0627436	0.999939	Same	1	0.470474	Same	NA	0.325482	Same	0.900702	0.153663	Same	0.00519137	1.57607	Up	0.115903
chr1	60150800	60157999	promoter-TSS	Wdr12	351	1	0	1	1	1	1	1	1	1	1	51.0947	44.5938	57.9882	46.3305	36.9505	49.4799	-0.20483	0.999767	Same	-0.258684	1	Same	-0.239623	0.904517	Same	0.355694	0.670623	Same	0.374754	0.999939	Same	1	0.111452	Same	0.953011	-0.0148542	Same	0.754305	-0.102002	Same	5.636e-35	-1.66654	Down	1.78703e-31
chr1	60173000	60176399	intron	Carf	9773	0	0	0	0	0	0	0	0	1	1	12.7737	6.66999	21.707	24.3432	14.1548	34.5932	0.557296	0.999767	Same	0.800235	1	Same	0.536964	0.798386	Same	1.33577	0.134051	Same	1.0725	0.663505	Same	1	0.0620967	Same	0.212402	-0.429007	Same	0.61718	-0.253447	Same	0.00291199	0.682027	Same	8.67074e-05
chr1	60226600	60232799	Intergenic	Nbeal1	-7743	0	0	0	0	0	0	0	0	0	1	9.58025	9.71077	10.8152	22.7726	12.8255	17.6253	0.648666	NA	Same	0.257665	1	Same	0.479464	0.863166	Same	0.109889	0.951162	Same	0.331689	NA	Same	1	-0.103115	Same	0.459236	-0.699955	Same	0.630108	-0.699872	Same	0.707936	0.284738	Same	0.359127
chr1	60233000	60243399	intron	Nbeal1	757	1	1	1	1	1	1	1	1	1	1	32.5729	50.1771	82.281	29.0547	56.2016	58.6828	-0.218353	0.999767	Same	0.128063	1	Same	-0.496356	0.602847	Same	0.683035	0.236462	Same	0.0586165	0.999939	Same	1	-0.103115	Same	0.459236	-0.699955	Same	0.630108	-0.699872	Same	0.707936	0.284738	Same	0.359127
chr1	60397600	60404199	intron	Cyp20a1	756	1	1	1	1	1	1	1	1	1	1	81.7515	44.9639	56.5426	42.4042	61.6898	43.4534	-0.928217	0.999767	Same	0.398917	1	Same	-0.422169	0.702075	Same	0.349428	0.609377	Same	-0.471658	0.925492	Same	1	-0.00328855	Same	0.356027	-0.222761	Same	0.69443	0.142238	Same	0.57692	0.105645	Same	0.581321
chr1	60416600	60419599	intron	Cyp20a1	17956	0	0	0	0	0	0	0	0	1	1	13.4124	23.0253	26.2738	15.7053	18.075	11.6419	0.0782172	0.999767	Same	-0.313649	1	Same	-0.998917	0.466891	Same	0.193246	0.892206	Same	-0.492023	0.999939	Same	1	-0.00328855	Same	0.356027	-0.222761	Same	0.69443	0.142238	Same	0.57692	0.105645	Same	0.581321
chr1	60424800	60428199	intron	Cyp20a1	26356	0	0	0	1	0	0	0	0	0	0	8.94157	6.66999	3.57958	19.6316	6.43383	16.3055	0.451498	NA	Same	-0.0166994	1	Same	1.12066	0.541055	Same	-0.407307	0.801389	Same	0.73005	NA	Same	1	-0.00328855	Same	0.356027	-0.222761	Same	0.69443	0.142238	Same	0.57692	0.105645	Same	0.581321
chr1	60461000	60474799	intron	Abi2	1437	1	1	1	1	1	1	1	1	1	1	34.4889	29.2733	46.3787	28.2695	31.8378	30.3712	-0.311418	0.999767	Same	0.0767107	1	Same	-0.589364	0.635733	Same	0.617151	0.433677	Same	-0.0489241	0.999939	Same	1	0.00318405	Same	0.158701	-0.430807	Same	0.780774	-0.11907	Same	0.43828	-0.167637	Same	0.690925
chr1	60596400	60602199	intron	Raph1	24309	0	0	0	0	0	1	1	0	0	0	24.27	19.2179	8.9972	14.1347	11.5301	10.9236	-0.556739	NA	Same	-0.570548	1	Same	0.156828	0.969874	Same	-0.795781	0.495257	Same	-0.0684048	NA	Same	1	-0.106915	Same	0.22882	-0.422981	Same	0.687923	-0.203348	Same	0.164133	-0.337452	Same	0.0096647
chr1	60618800	60628999	promoter-TSS	Raph1	-291	1	1	1	1	1	1	1	1	1	1	44.0692	39.2905	48.4162	28.2695	37.999	45.6919	-0.624368	0.999767	Same	-0.0707632	1	Same	-0.136665	0.951573	Same	0.314764	0.685268	Same	0.248863	0.999939	Same	1	-0.106915	Same	0.22882	-0.422981	Same	0.687923	-0.203348	Same	0.164133	-0.337452	Same	0.0096647
chr1	60653400	60655599	Intergenic	Raph1	-30891	0	0	0	0	0	0	1	0	0	0	13.4124	20.011	8.55181	14.1347	19.9157	13.6875	-0.0131044	NA	Same	-0.0295619	1	Same	0.372708	0.914514	Same	-0.756826	0.570083	Same	-0.354556	0.999939	Same	1	-0.106915	Same	0.22882	-0.422981	Same	0.687923	-0.203348	Same	0.164133	-0.337452	Same	0.0096647
chr1	60718600	60721799	Intergenic	Cd28	-83032	0	0	0	0	0	0	0	0	0	1	7.02552	10.5028	17.0371	13.3495	13.7628	11.6711	0.433602	NA	Same	0.262158	1	Same	-0.431121	0.881448	Same	0.515234	0.696897	Same	-0.178045	NA	Same	NA	0.934632	Same	NA	0.768789	Same	NA	0.415981	Same	0.891444	0.167632	Same	0.167798
chr1	60723600	60727399	Intergenic	Cd28	-77732	0	0	0	0	0	0	0	0	1	1	14.051	9.34073	18.6293	19.6316	14.8195	12.8487	0.231927	NA	Same	0.469886	1	Same	-0.452567	0.865242	Same	0.763377	0.511984	Same	-0.159076	0.999939	Same	NA	0.934632	Same	NA	0.768789	Same	NA	0.415981	Same	0.891444	0.167632	Same	0.167798
chr1	60816600	60819399	intron	Cd28	14768	0	1	0	0	0	0	0	0	0	0	13.4124	10.6438	1.07023	19.6316	25.0716	9.91349	0.268492	NA	Same	0.890351	1	Same	1.55172	0.224734	Same	-1.64172	0.108152	Same	-0.980352	NA	Same	NA	0.934632	Same	NA	0.768789	Same	NA	0.415981	Same	0.891444	0.167632	Same	0.167798
chr1	60833600	60837599	Intergenic	Cd28	32368	0	0	0	0	0	0	1	0	0	1	35.7663	21.0575	20.1249	17.2758	11.5301	18.5872	-0.800719	0.999767	Same	-0.692868	1	Same	-0.110293	0.975438	Same	-0.0488361	0.977946	Same	0.533738	0.999939	Same	NA	0.934632	Same	NA	0.768789	Same	NA	0.415981	Same	0.891444	0.167632	Same	0.167798
chr1	60863000	60868999	Intergenic	Cd28	62768	0	0	0	0	0	0	1	1	0	0	17.2445	16.6108	10.9582	15.7053	17.0183	10.3183	-0.153299	NA	Same	-0.00719971	1	Same	-0.130077	0.97436	Same	-0.417399	0.751946	Same	-0.540276	0.999939	Same	NA	0.934632	Same	NA	0.768789	Same	NA	0.415981	Same	0.891444	0.167632	Same	0.167798
chr1	60869400	60920999	Intergenic	Ctla4	-70669	1	1	1	1	1	1	1	1	1	1	35.1276	30.0908	18.7057	34.5516	23.2052	17.9057	-0.101902	0.999767	Same	-0.35588	1	Same	-0.129203	0.968968	Same	-0.537564	0.582972	Same	-0.310886	0.999939	Same	NA	0	Same	NA	0.0382838	Same	NA	0.50732	Same	NA	0.107594	Same	NA
chr1	61151400	61154199	Intergenic	Icos	118042	0	0	0	0	0	0	0	0	0	1	10.2189	1.72501	13.0222	21.2021	15.9956	19.3207	0.557054	NA	Same	1.89428	0.1875	Same	0.3911	0.899202	Same	1.70988	0.0878278	Same	0.206705	NA	Same	NA	-0.214569	Same	NA	0.13106	Same	NA	0.272307	Same	NA	-0.680446	Same	NA
chr1	61192000	61201599	Intergenic	Icos	162042	0	0	0	0	1	0	0	0	1	1	9.58025	13.2244	30.3353	12.5642	14.1548	16.6989	0.180609	0.999767	Same	0.0563955	1	Same	-0.766302	0.617442	Same	1.01482	0.272587	Same	0.192127	0.999939	Same	NA	-0.214569	Same	NA	0.13106	Same	NA	0.272307	Same	NA	-0.680446	Same	NA
chr1	61235600	61239799	Intergenic	9530026F06Rik	-197576	0	0	0	0	0	0	0	0	1	1	1.91605	4.21659	24.8612	5.49684	7.78891	20.5706	0.505915	NA	Same	0.58505	1	Same	-0.247944	0.944275	Same	1.89391	0.0368624	Up	1.06091	NA	Same	NA	-0.147274	Same	NA	0.248302	Same	NA	-0.349068	Same	NA	-0.0849213	Same	NA
chr1	61356400	61361799	Intergenic	9530026F06Rik	-76176	0	0	0	0	0	0	0	0	0	1	10.8576	6.0434	16.2429	7.85263	6.85157	9.02011	-0.280844	NA	Same	0.103965	1	Same	-0.622007	0.811552	Same	0.982874	0.417121	Same	0.256902	NA	Same	NA	-0.147274	Same	NA	0.248302	Same	NA	-0.349068	Same	NA	-0.0849213	Same	NA
chr1	61429400	61436999	Intergenic	9530026F06Rik	-2076	0	0	0	0	0	0	0	0	0	1	5.10947	9.6726	19.1211	10.2084	11.4704	17.7014	0.458582	NA	Same	0.168382	1	Same	-0.110624	0.977162	Same	0.764067	0.503582	Same	0.485061	NA	Same	NA	-0.147274	Same	NA	0.248302	Same	NA	-0.349068	Same	NA	-0.0849213	Same	NA
chr1	61448600	61452999	intron	9530026F06Rik	15524	0	0	0	0	0	0	0	0	0	1	9.58025	7.90941	7.34861	3.14105	6.63858	5.54557	-0.610977	NA	Same	-0.170921	1	Same	-0.227231	0.958404	Same	-0.0804007	0.969284	Same	-0.136711	NA	Same	NA	-0.147274	Same	NA	0.248302	Same	NA	-0.349068	Same	NA	-0.0849213	Same	NA
chr1	61474000	61479199	Intergenic	9530026F06Rik	41324	0	0	0	0	0	0	0	1	0	1	12.135	19.7661	15.0397	13.3495	13.5241	12.6774	0.0208458	NA	Same	-0.442875	1	Same	-0.233654	0.947422	Same	-0.296123	0.831918	Same	-0.0869016	0.999939	Same	NA	-0.147274	Same	NA	0.248302	Same	NA	-0.349068	Same	NA	-0.0849213	Same	NA
chr1	61515600	61519999	Intergenic	9530026F06Rik	82524	0	0	0	0	0	0	0	0	1	1	10.2189	3.46275	14.8602	7.06737	11.1041	7.61659	-0.3168	NA	Same	1.02711	0.999682	Same	-0.719918	0.758524	Same	1.3859	0.205868	Same	-0.361119	NA	Same	NA	-0.147274	Same	NA	0.248302	Same	NA	-0.349068	Same	NA	-0.0849213	Same	NA
chr1	61570000	61571599	Intergenic	Pard3b	-114598	0	0	0	1	0	0	0	0	0	0	9.58025	10.2101	2.39639	22.7726	9.47634	24.6074	0.529899	NA	Same	-0.0760317	1	Same	1.70918	0.187166	Same	-0.920735	0.480952	Same	0.864478	NA	Same	1	-0.702343	Same	0.629661	-0.213459	Same	0.940499	-0.053283	Same	4.72312e-35	4.72738	Up	5.9565e-38
chr1	61684000	61687799	exon	Pard3b	502	0	0	0	0	0	0	0	0	0	1	4.47078	7.25737	18.7422	9.42316	12.561	21.2089	0.461842	NA	Same	0.567105	1	Same	0.117625	0.97629	Same	1.02103	0.351528	Same	0.571546	NA	Same	1	-0.702343	Same	0.629661	-0.213459	Same	0.940499	-0.053283	Same	4.72312e-35	4.72738	Up	5.9565e-38
chr1	61729600	61734799	intron	Pard3b	46802	0	1	0	0	0	0	1	1	0	1	12.135	25.9378	15.608	12.5642	20.7934	23.9982	-0.0297424	0.999767	Same	-0.302284	1	Same	0.477019	0.821682	Same	-0.597891	0.559108	Same	0.181412	0.999939	Same	1	-0.702343	Same	0.629661	-0.213459	Same	0.940499	-0.053283	Same	4.72312e-35	4.72738	Up	5.9565e-38
chr1	61970200	61976199	intron	Pard3b	287802	0	0	0	1	0	0	0	0	1	1	9.58025	5.96705	20.1349	14.1347	6.24656	19.4298	0.269749	NA	Same	0.0384346	1	Same	-0.0753312	0.984745	Same	1.31886	0.186841	Same	1.20509	NA	Same	1	-0.702343	Same	0.629661	-0.213459	Same	0.940499	-0.053283	Same	4.72312e-35	4.72738	Up	5.9565e-38
chr1	62061400	62067999	intron	Pard3b	379302	0	0	0	0	0	0	0	0	0	1	5.10947	2.27423	12.0184	12.5642	4.40583	10.4604	0.558706	NA	Same	0.468289	1	Same	-0.162067	0.971802	Same	1.39852	0.220302	Same	0.76816	NA	Same	1	-0.702343	Same	0.629661	-0.213459	Same	0.940499	-0.053283	Same	4.72312e-35	4.72738	Up	5.9565e-38
chr1	62092600	62095799	intron	Pard3b	408802	0	0	0	0	0	0	0	0	0	1	4.47078	6.69543	11.706	10.2084	7.0306	20.5161	0.51849	NA	Same	0.0270383	1	Same	0.584465	0.81732	Same	0.583543	0.660983	Same	1.14097	NA	Same	1	-0.702343	Same	0.629661	-0.213459	Same	0.940499	-0.053283	Same	4.72312e-35	4.72738	Up	5.9565e-38
chr1	62218800	62222399	intron	Nrp2	-529291	0	0	0	0	0	0	0	0	0	1	31.2955	7.18102	13.8565	16.4905	6.75793	9.02392	-0.675506	NA	Same	-0.075777	1	Same	-0.500107	0.850432	Same	0.705793	0.57056	Same	0.281464	NA	Same	0.621191	-0.805914	Same	0.145168	-0.838997	Same	0.534404	-0.542944	Same	0.398021	0.340642	Same	0.000668672
chr1	62223400	62225799	intron	Nrp2	-525291	0	0	0	0	0	0	0	0	0	1	21.7152	1.23942	12.3773	23.5579	8.38568	10.5226	0.00284122	NA	Same	1.20461	0.91836	Same	-0.172243	0.969874	Same	1.58824	0.145846	Same	0.211384	NA	Same	0.621191	-0.805914	Same	0.145168	-0.838997	Same	0.534404	-0.542944	Same	0.398021	0.340642	Same	0.000668672
chr1	62226800	62231999	intron	Nrp2	-520491	0	0	0	0	0	0	0	0	0	1	15.3284	2.95171	8.55181	10.2084	6.03357	12.2434	-0.364751	NA	Same	0.52319	1	Same	0.322852	0.930288	Same	0.856278	0.513934	Same	0.655939	NA	Same	0.621191	-0.805914	Same	0.145168	-0.838997	Same	0.534404	-0.542944	Same	0.398021	0.340642	Same	0.000668672
chr1	62360400	62364199	intron	Nrp2	-387591	0	0	0	0	0	0	0	0	0	1	5.10947	9.90267	12.8792	6.28211	6.63858	8.24729	0.0786115	NA	Same	-0.386061	1	Same	-0.432654	0.894423	Same	0.245019	0.886527	Same	0.198426	NA	Same	0.621191	-0.805914	Same	0.145168	-0.838997	Same	0.534404	-0.542944	Same	0.398021	0.340642	Same	0.000668672
chr1	62443200	62445599	intron	Nrp2	-305491	0	0	0	0	0	0	0	0	0	1	7.02552	4.72763	21.1386	9.42316	8.26633	11.6381	0.160312	NA	Same	0.48999	1	Same	-0.67316	0.775701	Same	1.52606	0.134523	Same	0.362912	NA	Same	0.621191	-0.805914	Same	0.145168	-0.838997	Same	0.534404	-0.542944	Same	0.398021	0.340642	Same	0.000668672
chr1	62564000	62565999	intron	Nrp2	-184891	0	0	0	0	0	0	0	1	0	0	10.2189	12.4823	5.10521	12.5642	8.41964	4.25118	0.0792166	NA	Same	-0.347877	1	Same	-0.163287	0.972531	Same	-0.662267	0.645602	Same	-0.477677	NA	Same	0.621191	-0.805914	Same	0.145168	-0.838997	Same	0.534404	-0.542944	Same	0.398021	0.340642	Same	0.000668672
chr1	62609800	62614799	intron	Nrp2	-137591	0	0	0	0	0	0	1	0	1	1	11.4963	15.9471	25.8284	3.92632	13.3708	12.8449	-0.733462	NA	Same	-0.210698	1	Same	-0.820761	0.655729	Same	0.569072	0.650935	Same	-0.0409912	0.999939	Same	0.621191	-0.805914	Same	0.145168	-0.838997	Same	0.534404	-0.542944	Same	0.398021	0.340642	Same	0.000668672
chr1	62691200	62698999	Intergenic	Nrp2	-54791	0	0	1	0	1	0	1	1	1	1	8.94157	25.0822	22.1724	14.92	15.6632	21.0046	0.397406	0.999767	Same	-0.590584	1	Same	-0.125123	0.971802	Same	-0.109426	0.938334	Same	0.356035	0.999939	Same	0.621191	-0.805914	Same	0.145168	-0.838997	Same	0.534404	-0.542944	Same	0.398021	0.340642	Same	0.000668672
chr1	62710800	62716799	Intergenic	Nrp2	-36091	0	0	0	0	0	0	0	1	0	1	27.4634	19.1406	19.1311	25.9137	15.6035	14.7192	-0.136921	0.999767	Same	-0.257669	1	Same	-0.354292	0.894496	Same	0.018326	0.992069	Same	-0.078297	0.999939	Same	0.621191	-0.805914	Same	0.145168	-0.838997	Same	0.534404	-0.542944	Same	0.398021	0.340642	Same	0.000668672
chr1	62724400	62726399	Intergenic	Nrp2	-24491	0	0	0	0	0	0	0	0	0	1	30.0181	9.74997	25.3995	13.3495	26.6901	24.0059	-0.442544	0.999767	Same	0.70316	1	Same	-0.0829533	0.985749	Same	0.693283	0.626772	Same	-0.0928302	0.999939	Same	0.621191	-0.805914	Same	0.145168	-0.838997	Same	0.534404	-0.542944	Same	0.398021	0.340642	Same	0.000668672
chr1	62742400	62775799	intron	Nrp2	9209	0	0	1	1	1	1	1	1	1	1	16.6058	19.2042	23.1661	18.8463	17.504	21.3003	0.053852	0.999767	Same	-0.135923	1	Same	-0.15578	0.96321	Same	0.251373	0.843566	Same	0.231516	0.999939	Same	0.621191	-0.805914	Same	0.145168	-0.838997	Same	0.534404	-0.542944	Same	0.398021	0.340642	Same	0.000668672
chr1	62777600	62802199	intron	Nrp2	40009	1	1	1	1	1	1	1	1	1	1	27.4634	32.5951	19.9554	24.3432	22.2761	24.9132	-0.214153	0.999767	Same	-0.501202	1	Same	0.225882	0.930339	Same	-0.588055	0.515964	Same	0.139029	0.999939	Same	0.621191	-0.805914	Same	0.145168	-0.838997	Same	0.534404	-0.542944	Same	0.398021	0.340642	Same	0.000668672
chr1	62805200	62808199	intron	4930487H11Rik	34606	0	0	0	0	0	0	0	0	0	1	17.2445	12.7388	11.7525	25.1284	12.0754	19.2293	0.282354	0.999767	Same	-0.0651451	1	Same	0.533534	0.827526	Same	-0.10254	0.952127	Same	0.496139	0.999939	Same	NA	-0.71114	Same	NA	-0.559921	Same	NA	-1.34993	Same	0.433003	-0.839932	Same	0.831015
chr1	62810400	62834399	intron	4930487H11Rik	18906	1	1	1	1	1	1	1	1	1	1	52.372	41.8584	29.7204	38.4779	24.9008	26.0984	-0.46089	0.999767	Same	-0.69496	0.972991	Same	-0.238813	0.913693	Same	-0.406075	0.634248	Same	0.0500718	0.999939	Same	NA	-0.71114	Same	NA	-0.559921	Same	NA	-1.34993	Same	0.433003	-0.839932	Same	0.831015
chr1	62837600	62848599	exon	4930487H11Rik	-1794	0	1	0	0	1	0	1	1	1	1	17.8831	22.1559	16.4888	17.2758	17.504	13.822	-0.106248	0.999767	Same	-0.310439	1	Same	-0.246142	0.93486	Same	-0.334798	0.783684	Same	-0.270502	0.999939	Same	NA	-0.71114	Same	NA	-0.559921	Same	NA	-1.34993	Same	0.433003	-0.839932	Same	0.831015
chr1	62867400	62871399	Intergenic	4930487H11Rik	-28094	0	0	0	0	0	0	0	0	0	1	0.638683	9.07146	14.9367	13.3495	9.3827	17.6392	1.20384	NA	Same	0.000857014	1	Same	0.127504	0.97629	Same	0.52526	0.710904	Same	0.651907	NA	Same	NA	-0.71114	Same	NA	-0.559921	Same	NA	-1.34993	Same	0.433003	-0.839932	Same	0.831015
chr1	62894600	62900599	Intergenic	4930487H11Rik	-56294	0	0	0	0	0	0	0	0	1	1	11.4963	2.73437	21.594	8.6379	6.69826	11.0658	-0.283339	NA	Same	0.740566	1	Same	-0.769486	0.713144	Same	2.01671	0.029248	Up	0.506659	NA	Same	NA	-0.71114	Same	NA	-0.559921	Same	NA	-1.34993	Same	0.433003	-0.839932	Same	0.831015
chr1	62929800	62935599	Intergenic	4930487H11Rik	-91394	0	0	0	0	0	0	0	0	0	1	7.6642	7.28282	9.98093	16.4905	11.956	18.2483	0.463833	NA	Same	0.43414	1	Same	0.575198	0.835947	Same	0.261008	0.8775	Same	0.402066	NA	Same	NA	-0.71114	Same	NA	-0.559921	Same	NA	-1.34993	Same	0.433003	-0.839932	Same	0.831015
chr1	62955800	62959199	Intergenic	4930487H11Rik	-116194	0	0	1	0	1	0	0	0	0	1	19.1605	15.1159	13.9694	14.92	18.7819	35.6579	-0.301925	0.999767	Same	0.247389	1	Same	1.07067	0.392374	Same	-0.0718378	0.96597	Same	0.751441	0.931048	Same	NA	-0.71114	Same	NA	-0.559921	Same	NA	-1.34993	Same	0.433003	-0.839932	Same	0.831015
chr1	62972400	62978199	Intergenic	4930487H11Rik	-133994	0	1	0	0	0	0	0	0	0	1	3.8321	10.5028	12.4738	10.9937	16.865	9.65843	0.619046	NA	Same	0.45304	1	Same	-0.318469	0.926036	Same	0.210156	0.898108	Same	-0.561354	NA	Same	NA	-0.71114	Same	NA	-0.559921	Same	NA	-1.34993	Same	0.433003	-0.839932	Same	0.831015
chr1	62985400	62989199	Intergenic	4930487H11Rik	-145994	0	0	0	0	0	0	0	0	0	1	7.02552	3.91017	7.73752	14.1347	1.44872	6.69402	0.410153	NA	Same	-0.51663	1	Same	-0.135807	0.97629	Same	0.533204	0.725759	Same	0.914027	NA	Same	NA	-0.71114	Same	NA	-0.559921	Same	NA	-1.34993	Same	0.433003	-0.839932	Same	0.831015
chr1	62995400	62997999	Intergenic	4930487H11Rik	-155394	0	0	0	0	0	0	0	1	0	0	13.4124	25.836	11.839	25.9137	13.5498	18.0009	0.509219	0.999767	Same	-0.72731	1	Same	0.376842	0.900899	Same	-0.810257	0.480527	Same	0.293895	0.999939	Same	NA	-0.71114	Same	NA	-0.559921	Same	NA	-1.34993	Same	0.433003	-0.839932	Same	0.831015
chr1	63009400	63014399	Intergenic	Ino80d	148941	0	0	1	0	1	0	0	0	1	1	6.38683	18.3358	27.6929	19.6316	17.1459	22.5833	0.930103	0.999767	Same	-0.0959468	1	Same	-0.285754	0.916693	Same	0.520007	0.628978	Same	0.330199	0.999939	Same	1	-0.0740085	Same	0.191308	-0.620647	Same	0.525286	-0.471246	Same	0.0381812	-0.651996	Same	0.112507
chr1	63029600	63036599	Intergenic	Ino80d	127741	0	1	0	0	1	0	0	1	0	1	15.3284	12.7261	15.2856	18.0611	17.7087	24.45	0.0807806	0.999767	Same	0.322952	1	Same	0.502994	0.837127	Same	0.209364	0.890624	Same	0.389406	0.999939	Same	1	-0.0740085	Same	0.191308	-0.620647	Same	0.525286	-0.471246	Same	0.0381812	-0.651996	Same	0.112507
chr1	63037800	63041399	Intergenic	Ino80d	121241	0	0	0	0	0	0	0	0	0	1	8.30288	10.3109	15.7975	13.3495	12.0754	18.0225	0.322052	NA	Same	0.156598	1	Same	0.104533	0.978654	Same	0.479387	0.715466	Same	0.427322	NA	Same	1	-0.0740085	Same	0.191308	-0.620647	Same	0.525286	-0.471246	Same	0.0381812	-0.651996	Same	0.112507
chr1	63049200	63052999	Intergenic	Ino80d	109741	0	0	1	0	0	0	0	0	0	1	6.38683	12.9297	17.4825	4.71158	16.7282	26.9005	-0.192462	0.999767	Same	0.257284	1	Same	0.438496	0.881584	Same	0.320426	0.832382	Same	0.501638	0.999939	Same	1	-0.0740085	Same	0.191308	-0.620647	Same	0.525286	-0.471246	Same	0.0381812	-0.651996	Same	0.112507
chr1	63134200	63139599	intron	Ino80d	23941	0	0	0	0	0	0	1	1	0	0	20.4379	21.9269	9.26315	22.7726	17.8363	12.1597	0.0310921	0.999767	Same	-0.257344	1	Same	0.194796	0.959097	Same	-0.87275	0.429367	Same	-0.42061	0.999939	Same	1	-0.0740085	Same	0.191308	-0.620647	Same	0.525286	-0.471246	Same	0.0381812	-0.651996	Same	0.112507
chr1	63150800	63168199	intron	Ino80d	1341	1	1	1	1	1	1	1	1	1	1	72.8099	77.9035	83.6172	55.7537	64.3907	57.7056	-0.433024	0.999767	Same	-0.27643	1	Same	-0.546809	0.496458	Same	0.112489	0.890226	Same	-0.15789	0.999939	Same	1	-0.0740085	Same	0.191308	-0.620647	Same	0.525286	-0.471246	Same	0.0381812	-0.651996	Same	0.112507
chr1	63169800	63191799	intron	Ino80dos	19486	1	1	1	1	0	1	1	1	1	1	35.1276	22.8334	14.0459	37.6926	24.4492	18.5072	-0.00529692	0.999767	Same	0.0634388	1	Same	0.247801	0.926441	Same	-0.528903	0.5987	Same	-0.344541	0.999939	Same	1	-0.2278	Same	0.891353	-0.0807748	Same	0.713288	-0.284902	Same	0.237305	-0.459291	Same	0.577265
chr1	63220000	63278199	intron	Zdbf2	2168	1	1	1	1	1	1	1	1	1	1	51.0947	55.9141	56.1537	48.6863	47.6626	33.715	-0.151395	0.999767	Same	-0.235907	1	Same	-0.745118	0.3417	Same	0.0366909	0.972989	Same	-0.47252	0.953638	Same	1	0.15717	Same	0.295503	-0.611326	Same	0.48397	-0.67657	Same	0.0432205	-0.82385	Same	0.0563984
chr1	63280200	63305799	intron	Zdbf2	-26843	1	1	1	1	1	1	1	1	1	1	32.5729	45.2194	49.7688	21.2021	34.2239	25.8104	-0.569436	0.999767	Same	-0.396485	1	Same	-0.903649	0.281902	Same	0.140982	0.890624	Same	-0.366182	0.999939	Same	1	0.15717	Same	0.295503	-0.611326	Same	0.48397	-0.67657	Same	0.0432205	-0.82385	Same	0.0563984
chr1	63306600	63310999	intron	Zdbf2	-11043	0	0	0	0	0	0	0	1	0	1	21.7152	15.294	7.60455	21.2021	10.2007	15.1164	-0.0938195	NA	Same	-0.449556	1	Same	0.71362	0.737806	Same	-0.747553	0.532239	Same	0.415623	NA	Same	1	0.15717	Same	0.295503	-0.611326	Same	0.48397	-0.67657	Same	0.0432205	-0.82385	Same	0.0563984
chr1	63312200	63324399	intron	Zdbf2	-1543	1	1	1	1	1	1	1	1	1	1	26.186	29.6052	36.6237	21.2021	19.9836	22.4741	-0.310814	0.999767	Same	-0.509452	1	Same	-0.66478	0.605354	Same	0.289775	0.776705	Same	0.134446	0.999939	Same	1	0.15717	Same	0.295503	-0.611326	Same	0.48397	-0.67657	Same	0.0432205	-0.82385	Same	0.0563984
chr1	63367400	63372799	Intergenic	Zdbf2	50257	1	0	1	0	0	1	1	1	0	0	43.4305	35.7249	11.849	44.76	24.8669	11.6381	-0.0514881	0.999767	Same	-0.481825	1	Same	-0.133903	0.969187	Same	-1.24649	0.115911	Same	-0.898564	0.768659	Same	1	0.15717	Same	0.295503	-0.611326	Same	0.48397	-0.67657	Same	0.0432205	-0.82385	Same	0.0563984
chr1	63449400	63453999	Intergenic	Adam23	-40765	0	0	0	0	0	1	0	0	0	0	46.6239	16.0362	12.7198	25.9137	8.75198	9.82975	-0.698843	0.999767	Same	-0.673278	1	Same	-0.344802	0.906778	Same	-0.222951	0.877304	Same	0.105525	0.999939	Same	0.491434	-0.479456	Same	0.100571	-0.541623	Same	0.686325	0.196599	Same	2.71938e-19	-1.73254	Down	5.77814e-83
chr1	63462200	63464599	Intergenic	Adam23	-29065	0	0	0	0	0	0	0	0	0	1	28.1021	6.45264	13.6935	21.2021	17.504	17.1951	-0.307534	0.999767	Same	0.925907	1	Same	0.207142	0.959119	Same	0.695699	0.590351	Same	-0.0230649	0.999939	Same	0.491434	-0.479456	Same	0.100571	-0.541623	Same	0.686325	0.196599	Same	2.71938e-19	-1.73254	Down	5.77814e-83
chr1	63468400	63471999	Intergenic	Adam23	-22265	0	0	0	0	0	0	0	0	0	1	14.051	4.523	7.48159	14.92	5.46253	9.85512	-0.0147392	NA	Same	0.149819	1	Same	0.250256	0.951838	Same	0.430402	0.77764	Same	0.530839	NA	Same	0.491434	-0.479456	Same	0.100571	-0.541623	Same	0.686325	0.196599	Same	2.71938e-19	-1.73254	Down	5.77814e-83
chr1	63473200	63507999	Intergenic	Adam23	-1865	1	1	1	1	1	1	1	1	1	1	74.0873	50.6627	26.0179	62.0358	42.0128	22.5579	-0.315758	0.999767	Same	-0.275531	1	Same	-0.277947	0.8836	Same	-0.805704	0.222393	Same	-0.80812	0.625532	Same	0.491434	-0.479456	Same	0.100571	-0.541623	Same	0.686325	0.196599	Same	2.71938e-19	-1.73254	Down	5.77814e-83
chr1	63516200	63525599	intron	Adam23	28435	0	0	0	0	0	0	1	0	1	1	10.2189	9.09793	15.6745	18.8463	9.32302	13.4464	0.436126	NA	Same	-0.000635956	1	Same	-0.196863	0.960475	Same	0.578628	0.663317	Same	0.382402	NA	Same	0.491434	-0.479456	Same	0.100571	-0.541623	Same	0.686325	0.196599	Same	2.71938e-19	-1.73254	Down	5.77814e-83
chr1	63529400	63532799	intron	Adam23	38635	0	0	0	0	0	0	1	1	0	0	28.1021	25.8487	9.59558	13.3495	8.93101	4.68137	-0.633099	NA	Same	-1.03975	0.999117	Same	-0.647156	0.808983	Same	-0.900642	0.474957	Same	-0.508049	NA	Same	0.491434	-0.479456	Same	0.100571	-0.541623	Same	0.686325	0.196599	Same	2.71938e-19	-1.73254	Down	5.77814e-83
chr1	63713000	63716599	intron	Dytn	18701	0	0	0	0	0	0	0	0	0	1	14.6897	15.346	13.8565	10.9937	14.4614	13.9058	-0.305066	NA	Same	-0.0761374	1	Same	-0.0485307	0.992134	Same	-0.0753464	0.966629	Same	-0.0477396	0.999939	Same	NA	0	Same	NA	0.203906	Same	NA	0	Same	NA	0	Same	NA
chr1	63775200	63780399	promoter-TSS	Fastkd2	601	1	1	1	1	0	1	1	1	1	1	42.7918	32.4551	34.1808	44.76	30.031	32.4206	-0.0345511	0.999767	Same	-0.124338	1	Same	-0.125417	0.962179	Same	0.0958404	0.930667	Same	0.094762	0.999939	Same	0.877012	0.202603	Same	0.389697	-0.156084	Same	0.884722	0.0428331	Same	3.38209e-46	-1.59646	Down	1.34928e-52
chr1	63988400	63994399	Intergenic	Gm13749	-19901	1	1	1	0	0	0	1	0	1	1	26.186	18.5914	22.1524	34.5516	34.2661	15.0872	0.223017	0.999767	Same	0.741513	1	Same	-0.507505	0.795864	Same	0.233712	0.846792	Same	-1.01531	0.608467	Same	NA	-0.116862	Same	NA	0	Same	NA	0.148697	Same	NA	-0.248267	Same	NA
chr1	63998600	64001999	Intergenic	Gm13749	-11001	0	0	0	0	0	0	0	0	0	1	17.2445	10.5155	23.2426	11.779	15.9956	21.6721	-0.414973	0.999767	Same	0.450889	1	Same	-0.144433	0.968788	Same	0.951284	0.337984	Same	0.355962	0.999939	Same	NA	-0.116862	Same	NA	0	Same	NA	0.148697	Same	NA	-0.248267	Same	NA
chr1	64022600	64028399	Intergenic	Gm13749	14199	0	0	0	0	0	0	0	0	0	1	5.74815	4.25476	11.0047	12.5642	9.08432	9.04929	0.488114	NA	Same	0.650348	1	Same	-0.201339	0.961911	Same	0.859461	0.503373	Same	0.00777476	NA	Same	NA	-0.116862	Same	NA	0	Same	NA	0.148697	Same	NA	-0.248267	Same	NA
chr1	64039800	64042999	Intergenic	Gm13749	30099	0	0	0	0	0	0	0	0	0	1	10.8576	7.97303	19.2441	15.7053	19.7881	26.0616	0.239722	0.999767	Same	0.906786	1	Same	0.313761	0.921583	Same	0.928191	0.408665	Same	0.335166	0.999939	Same	NA	-0.116862	Same	NA	0	Same	NA	0.148697	Same	NA	-0.248267	Same	NA
chr1	64049000	64053199	Intergenic	Mir6899	37975	0	0	0	0	0	0	0	0	1	1	5.10947	15.1541	28.7832	16.4905	16.7199	17.2166	0.91687	0.999767	Same	0.0891267	1	Same	-0.678982	0.692625	Same	0.803681	0.416885	Same	0.0355719	0.999939	Same	NA	NA	Same	NA	NA	Same	NA	NA	Same	NA	NA	Same	NA
chr1	64064000	64069199	Intergenic	Mir6899	22475	0	0	0	0	0	0	0	0	0	1	15.3284	9.00784	15.1726	15.7053	8.18093	11.3538	-0.0456855	NA	Same	-0.0997615	1	Same	-0.362833	0.907482	Same	0.580846	0.648442	Same	0.317774	NA	Same	NA	NA	Same	NA	NA	Same	NA	NA	Same	NA	NA	Same	NA
chr1	64081600	64085999	intron	Mir6899	5275	0	0	0	0	0	0	0	0	0	1	14.6897	6.41447	12.2644	11.779	8.30028	15.9768	-0.247512	NA	Same	0.238856	1	Same	0.265172	0.941363	Same	0.653642	0.609748	Same	0.679957	NA	Same	NA	NA	Same	NA	NA	Same	NA	NA	Same	NA	NA	Same	NA
chr1	64106400	64107999	intron	Mir6899	-18125	0	0	0	0	0	0	0	0	0	1	39.5984	10.6682	32.3027	14.92	8.06157	9.07848	-0.886259	0.999767	Same	-0.250176	1	Same	-1.31028	0.358055	Same	1.14573	0.308708	Same	0.0856322	0.999939	Same	NA	NA	Same	NA	NA	Same	NA	NA	Same	NA	NA	Same	NA
chr1	64130400	64139999	intron	Klf7	32763	0	0	1	1	0	0	0	1	0	1	14.051	11.2566	15.2291	25.1284	19.285	20.2648	0.494859	0.999767	Same	0.590121	1	Same	0.288897	0.921583	Same	0.360413	0.777402	Same	0.0591885	0.999939	Same	1	-0.0598242	Same	0.246916	0.469413	Same	0.745606	-0.191067	Same	0.0683611	-0.51579	Same	0.715394
chr1	64150800	64155999	intron	Klf7	14563	0	0	0	0	1	0	1	1	1	1	9.58025	27.3946	27.9853	14.92	17.2313	25.7774	0.342715	0.999767	Same	-0.593922	1	Same	-0.124418	0.971196	Same	0.0269937	0.98672	Same	0.496498	0.999939	Same	1	-0.0598242	Same	0.246916	0.469413	Same	0.745606	-0.191067	Same	0.0683611	-0.51579	Same	0.715394
chr1	64161200	64173599	intron	Klf7	563	1	1	1	1	1	1	1	1	1	1	51.0947	54.0099	79.8181	56.539	61.4254	64.5963	0.0363668	0.999767	Same	0.151007	1	Same	-0.319008	0.815548	Same	0.538297	0.388258	Same	0.0682815	0.999939	Same	1	-0.0598242	Same	0.246916	0.469413	Same	0.745606	-0.191067	Same	0.0683611	-0.51579	Same	0.715394
chr1	64175400	64178599	Intergenic	Klf7	-9037	0	0	0	0	0	0	0	1	0	0	12.7737	14.6165	3.46662	8.6379	11.3428	3.79561	-0.305915	NA	Same	-0.275616	1	Same	-0.0175419	0.997477	Same	-1.12735	0.36298	Same	-0.869279	NA	Same	1	-0.0598242	Same	0.246916	0.469413	Same	0.745606	-0.191067	Same	0.0683611	-0.51579	Same	0.715394
chr1	64238600	64245199	Intergenic	Klf7	-73937	0	0	0	0	1	0	0	1	1	0	10.8576	21.683	19.8625	9.42316	18.4073	22.412	-0.161698	0.999767	Same	-0.219484	1	Same	0.066925	0.98645	Same	-0.0465888	0.979622	Same	0.23982	0.999939	Same	1	-0.0598242	Same	0.246916	0.469413	Same	0.745606	-0.191067	Same	0.0683611	-0.51579	Same	0.715394
chr1	64265200	64279199	Intergenic	Klf7	-104237	0	1	1	1	1	0	1	1	1	1	15.9671	28.5577	33.9549	20.4168	37.36	28.8547	0.183816	0.999767	Same	0.309204	1	Same	-0.279299	0.902489	Same	0.26715	0.801389	Same	-0.321353	0.999939	Same	1	-0.0598242	Same	0.246916	0.469413	Same	0.745606	-0.191067	Same	0.0683611	-0.51579	Same	0.715394
chr1	64341200	64355199	Intergenic	Klf7	-180237	1	1	1	1	1	1	1	1	1	1	35.7663	27.7402	30.7042	32.1958	32.8348	23.2178	-0.203633	0.999767	Same	0.184338	1	Same	-0.387111	0.838582	Same	0.141983	0.903148	Same	-0.429467	0.999939	Same	1	-0.0598242	Same	0.246916	0.469413	Same	0.745606	-0.191067	Same	0.0683611	-0.51579	Same	0.715394
chr1	64487800	64495399	Intergenic	Creb1	-87778	0	0	0	0	0	0	0	0	0	1	5.74815	8.66324	8.6183	14.1347	11.351	11.5543	0.611771	NA	Same	0.260658	1	Same	0.270055	0.941719	Same	0.00182627	0.999594	Same	0.0112235	NA	Same	1	0.0446355	Same	0.21117	-0.450895	Same	0.625228	-0.26005	Same	0.256908	0.287214	Same	0.726491
chr1	64574400	64584399	promoter-TSS	Creb1	22	1	1	1	1	1	1	1	1	1	1	37.6823	56.6669	52.4411	39.2632	47.7562	56.6003	-0.036182	0.999767	Same	-0.246106	1	Same	0.0519238	0.983389	Same	-0.0721969	0.942881	Same	0.225833	0.999939	Same	1	0.0446355	Same	0.21117	-0.450895	Same	0.625228	-0.26005	Same	0.256908	0.287214	Same	0.726491
chr1	64619400	64628199	intron	Mettl21a	39942	1	0	1	1	1	1	1	1	1	1	61.3136	31.0111	20.7697	55.7537	15.1179	14.7408	-0.202856	0.999767	Same	-0.913884	0.843429	Same	-0.462582	0.80952	Same	-0.479023	0.616192	Same	-0.0277215	0.999939	Same	1	0.0607327	Same	0.870232	-0.0413974	Same	0.927918	-0.0352549	Same	0.00225848	0.501572	Same	0.558937
chr1	64661000	64666999	promoter-TSS	Mettl21a	-258	1	1	1	1	1	1	1	1	1	1	60.6749	58.7248	87.1703	40.0484	48.0032	60.4505	-0.594419	0.999767	Same	-0.279607	1	Same	-0.536795	0.595924	Same	0.556828	0.398398	Same	0.299641	0.999939	Same	1	0.0607327	Same	0.870232	-0.0413974	Same	0.927918	-0.0352549	Same	0.00225848	0.501572	Same	0.558937
chr1	64695800	64702599	Intergenic	Mettl21a	-35458	0	0	0	0	1	0	0	0	0	0	13.4124	8.75232	4.3474	14.1347	15.2969	21.9564	-0.0188878	NA	Same	0.551995	1	Same	1.55193	0.18838	Same	-0.579034	0.662917	Same	0.420906	NA	Same	1	0.0607327	Same	0.870232	-0.0413974	Same	0.927918	-0.0352549	Same	0.00225848	0.501572	Same	0.558937
chr1	64704400	64706999	Intergenic	2810408I11Rik	31533	0	0	0	0	0	0	0	1	0	1	9.58025	23.2416	22.7307	22.7726	13.3368	11.2955	0.734404	0.999767	Same	-0.679115	1	Same	-0.862312	0.574123	Same	0.00128886	0.999594	Same	-0.181908	0.999939	Same	1	0.121054	Same	0.592577	-0.286199	Same	0.735624	0.284699	Same	0.000356956	-1.22432	Same	2.92004e-07
chr1	64733600	64745399	intron	Ccnyl1	1581	1	1	1	1	1	1	1	1	1	1	35.1276	17.7994	26.8122	35.3369	20.708	22.3574	-0.0771747	0.999767	Same	0.170453	1	Same	-0.270302	0.914514	Same	0.526477	0.592274	Same	0.085722	0.999939	Same	1	0.192191	Same	0.290965	-0.225243	Same	0.83634	0.0713036	Same	0.00810568	-0.38206	Same	8.73568e-10
chr1	64755000	64757199	intron	Ccnyl1	18181	0	0	0	0	0	0	0	0	0	1	5.10947	10.772	20.4373	14.1347	10.533	15.5289	0.55338	NA	Same	-0.0348189	1	Same	-0.311284	0.932512	Same	0.62858	0.650251	Same	0.352115	NA	Same	1	0.192191	Same	0.290965	-0.225243	Same	0.83634	0.0713036	Same	0.00810568	-0.38206	Same	8.73568e-10
chr1	64772400	64793399	exon	Fzd5	1424	0	1	1	1	1	1	1	1	1	1	42.1531	43.9036	42.7991	28.2695	30.7893	29.5146	-0.561097	0.999767	Same	-0.485424	1	Same	-0.537758	0.656887	Same	-0.0106751	0.993963	Same	-0.0630092	0.999939	Same	1	-0.129905	Same	0.498348	-0.328565	Same	0.773891	-0.211075	Same	4.99624e-16	-2.55635	Down	6.58633e-22
chr1	64797200	64803799	Intergenic	Fzd5	-16176	0	0	1	0	0	0	1	1	1	1	16.6058	21.9513	17.0672	10.9937	18.5689	21.6975	-0.437944	0.999767	Same	-0.20713	1	Same	0.222357	0.944275	Same	-0.258875	0.84345	Same	0.170612	0.999939	Same	1	-0.129905	Same	0.498348	-0.328565	Same	0.773891	-0.211075	Same	4.99624e-16	-2.55635	Down	6.58633e-22
chr1	64824200	64827999	Intergenic	Fzd5	-41776	0	0	0	0	1	0	1	0	0	1	20.4379	21.3894	17.1901	13.3495	20.5207	31.9206	-0.483021	0.999767	Same	-0.0805026	1	Same	0.699052	0.655594	Same	-0.224456	0.861713	Same	0.555098	0.999939	Same	1	-0.129905	Same	0.498348	-0.328565	Same	0.773891	-0.211075	Same	4.99624e-16	-2.55635	Down	6.58633e-22
chr1	64829800	64835599	Intergenic	Fzd5	-48376	0	0	1	0	0	0	0	0	0	1	10.2189	11.8832	14.7473	14.92	22.0116	22.2698	0.258824	0.999767	Same	0.680194	1	Same	0.396369	0.884896	Same	0.289547	0.838172	Same	0.00572169	0.999939	Same	1	-0.129905	Same	0.498348	-0.328565	Same	0.773891	-0.211075	Same	4.99624e-16	-2.55635	Down	6.58633e-22
chr1	64850200	64852399	intron	Fzd5	-66976	0	0	0	0	0	0	0	1	0	1	26.8247	18.3348	24.6052	13.3495	18.1686	15.0251	-0.730512	0.999767	Same	-0.034919	1	Same	-0.604484	0.766884	Same	0.361874	0.772769	Same	-0.207691	0.999939	Same	1	-0.129905	Same	0.498348	-0.328565	Same	0.773891	-0.211075	Same	4.99624e-16	-2.55635	Down	6.58633e-22
chr1	64854400	64857399	intron	Fzd5	-71576	0	0	0	0	0	0	0	0	0	1	4.47078	2.2615	9.49907	13.3495	11.9221	16.1443	0.696808	NA	Same	1.39722	0.720344	Same	0.529523	0.847268	Same	1.19897	0.30453	Same	0.331276	NA	Same	1	-0.129905	Same	0.498348	-0.328565	Same	0.773891	-0.211075	Same	4.99624e-16	-2.55635	Down	6.58633e-22
chr1	64893400	64897399	intron	Plekhm3	107998	0	0	0	0	1	0	0	0	0	0	11.4963	11.2821	12.0384	18.8463	18.3816	26.2621	0.378689	0.999767	Same	0.52484	1	Same	0.809982	0.631053	Same	0.1362	0.929758	Same	0.421343	0.999939	Same	1	-0.142194	Same	0.39965	-0.447134	Same	0.84993	-0.156341	Same	0.100819	0.628094	Same	0.153399
chr1	64898800	64902599	intron	Plekhm3	102698	0	0	0	0	0	0	0	0	0	1	9.58025	9.32698	10.6923	14.92	11.5301	13.5924	0.293419	NA	Same	0.197011	1	Same	0.226958	0.953772	Same	0.142392	0.932421	Same	0.172339	NA	Same	1	-0.142194	Same	0.39965	-0.447134	Same	0.84993	-0.156341	Same	0.100819	0.628094	Same	0.153399
chr1	64929400	64935199	intron	Plekhm3	71098	0	0	0	0	0	0	1	1	1	1	24.27	29.1959	17.968	24.3432	18.859	18.6163	-0.0682394	0.999767	Same	-0.538151	1	Same	-0.0336102	0.995098	Same	-0.504238	0.668521	Same	0.000302437	0.999939	Same	1	-0.142194	Same	0.39965	-0.447134	Same	0.84993	-0.156341	Same	0.100819	0.628094	Same	0.153399
chr1	64960400	64967199	intron	Plekhm3	39598	0	0	0	1	1	0	1	0	1	1	16.6058	18.0167	20.5702	24.3432	12.7061	23.2508	0.304036	0.999767	Same	-0.416598	1	Same	0.113773	0.97436	Same	0.164467	0.90687	Same	0.694838	0.961519	Same	1	-0.142194	Same	0.39965	-0.447134	Same	0.84993	-0.156341	Same	0.100819	0.628094	Same	0.153399
chr1	64991600	64994399	intron	Plekhm3	10398	0	0	0	0	0	0	0	0	0	1	31.2955	5.8398	13.1551	16.4905	9.84263	8.76886	-0.574816	NA	Same	0.432176	1	Same	-0.407735	0.904496	Same	0.719608	0.594358	Same	-0.120303	NA	Same	1	-0.142194	Same	0.39965	-0.447134	Same	0.84993	-0.156341	Same	0.100819	0.628094	Same	0.153399
chr1	65000400	65005599	intron	Plekhm3	398	0	0	1	0	1	1	1	1	1	1	35.1276	29.0315	22.0959	21.9874	21.9859	21.5478	-0.509768	0.999767	Same	-0.313127	1	Same	-0.0705104	0.98548	Same	-0.282269	0.838286	Same	-0.0396516	0.999939	Same	1	-0.142194	Same	0.39965	-0.447134	Same	0.84993	-0.156341	Same	0.100819	0.628094	Same	0.153399
chr1	65020800	65024399	Intergenic	Plekhm3	-19202	0	0	0	0	0	0	0	0	0	1	8.94157	11.7295	18.2039	14.92	9.80868	13.1913	0.374257	NA	Same	-0.210055	1	Same	-0.419665	0.877144	Same	0.527583	0.671976	Same	0.317974	NA	Same	1	-0.142194	Same	0.39965	-0.447134	Same	0.84993	-0.156341	Same	0.100819	0.628094	Same	0.153399
chr1	65054600	65061199	Intergenic	Akr1cl	21433	0	1	0	0	0	0	1	1	0	1	12.7737	13.3909	10.6458	23.5579	23.7423	11.6051	0.454039	0.999767	Same	0.573946	1	Same	0.0343379	0.995171	Same	-0.192044	0.905141	Same	-0.731652	0.977606	Same	NA	0.639336	Same	NA	0.995435	Same	NA	0.754375	Same	NA	0.480107	Same	0.345076
chr1	65089800	65091599	Intergenic	Cryge	7037	0	0	0	1	0	0	0	0	0	0	7.02552	4.7149	3.1542	30.6253	15.5181	38.7327	1.1239	0.999767	Same	1.11876	0.933793	Same	2.30473	0.0204334	Up	-0.198403	0.906549	Same	0.987563	0.863777	Same	NA	-0.166106	Same	NA	0.375349	Same	NA	1.06419	Same	0.155386	1.44239	Same	0.585175
chr1	65091800	65102399	intron	Cryge	637	0	1	1	0	0	0	1	1	1	1	14.6897	25.8869	28.7832	17.2758	20.5804	20.1151	0.091194	0.999767	Same	-0.3143	1	Same	-0.50012	0.79949	Same	0.169032	0.894456	Same	-0.0167885	0.999939	Same	NA	-0.166106	Same	NA	0.375349	Same	NA	1.06419	Same	0.155386	1.44239	Same	0.585175
chr1	65110200	65112599	Intergenic	Crygd	-1386	0	0	0	0	0	0	0	1	0	0	14.051	20.4563	8.06996	20.4168	19.8561	20.1366	0.262967	0.999767	Same	-0.0644222	1	Same	0.87845	0.608753	Same	-0.908376	0.413219	Same	0.0344955	0.999939	Same	1	0	Same	NA	0.202819	Same	NA	-0.524571	Same	0.00343834	2.78133	Up	0.00307506
chr1	65116400	65124799	promoter-TSS	Crygc	-494	0	1	0	0	0	0	0	0	1	1	8.30288	14.4002	19.4636	9.42316	25.2589	16.6659	0.0516975	0.999767	Same	0.629987	1	Same	-0.240357	0.939065	Same	0.391807	0.751223	Same	-0.478537	0.999939	Same	1	0	Same	0.394691	0.663022	Same	0.507312	0.899091	Same	3.43877e-09	4.55786	Up	1.22552e-06
chr1	65152400	65161999	intron	Cryga	-7263	1	1	1	1	1	1	1	1	1	1	51.0947	61.8938	50.4401	51.8274	83.079	57.1587	-0.0713656	0.999767	Same	0.378952	1	Same	0.143875	0.947179	Same	-0.275272	0.726135	Same	-0.510349	0.904599	Same	NA	0.222504	Same	NA	0.520839	Same	NA	0.908885	Same	0.455596	0.804175	Same	0.711081
chr1	65163200	65166799	intron	D630023F18Rik	4788	0	0	0	0	0	0	0	0	0	1	7.6642	15.8315	15.874	18.0611	17.2652	21.3841	0.683497	0.999767	Same	0.0792371	1	Same	0.27977	0.92502	Same	0.0472269	0.978991	Same	0.247759	0.999939	Same	1	0.218075	Same	0.883535	-0.056449	Same	0.630259	0.265135	Same	0.947883	-0.0197521	Same	0.366278
chr1	65220000	65236199	intron	Idh1	-2384	1	1	1	1	1	1	1	1	1	1	41.5144	40.479	50.6031	36.9074	48.9497	40.0626	-0.230897	0.999767	Same	0.220797	1	Same	-0.362058	0.803869	Same	0.32183	0.680768	Same	-0.261025	0.999939	Same	0.100268	0.294772	Same	0.640818	-0.0608088	Same	0.617261	-0.0999966	Same	6.02381e-09	0.501336	Same	8.8165e-12
chr1	66294200	66300199	intron	Map2	-71098	0	0	0	0	0	0	0	0	0	1	6.38683	3.76917	12.0084	7.85263	7.09027	13.7091	0.0864877	NA	Same	0.50551	1	Same	0.118384	0.977907	Same	1.03336	0.400112	Same	0.646237	NA	Same	1	-0.225808	Same	0.329281	-0.449494	Same	0.368818	-0.66084	Same	0.497032	-0.238302	Same	0.713134
chr1	66444400	66445999	intron	Unc80	-69821	0	0	0	1	0	0	0	0	0	0	8.30288	6.33812	14.4613	43.9748	25.7106	42.9839	0.818366	0.999767	Same	0.933519	1	Same	0.839936	0.719471	Same	0.532378	0.726706	Same	0.438795	0.999939	Same	1	0.474829	Same	NA	-0.10902	Same	NA	0.247126	Same	0.0454798	1.62386	Up	0.199695
chr1	66745000	66751599	intron	Rpe	895	1	1	1	1	1	1	1	1	1	1	50.456	22.6924	38.6411	24.3432	38.962	43.0701	-0.940072	0.999767	Same	0.670041	0.989709	Same	0.103254	0.969882	Same	0.709688	0.341586	Same	0.142901	0.999939	Same	0.803955	0.232022	Same	0.630973	0.0906958	Same	0.813419	0.0688105	Same	1.28641e-13	-0.890306	Same	3.34789e-14
chr1	66859200	66869399	promoter-TSS	Kansl1l	-131	0	1	1	1	1	1	1	1	1	1	22.3539	17.9139	27.9954	18.0611	23.6908	27.1885	-0.296473	0.999767	Same	0.314884	1	Same	-0.070677	0.982826	Same	0.560945	0.564205	Same	0.175384	0.999939	Same	1	0.319729	Same	0.477101	-0.356527	Same	0.60294	-0.401882	Same	0.00262219	1.06117	Same	1.41912e-08
chr1	66908400	66910799	intron	Acadl	283	0	0	0	0	0	0	0	0	0	1	5.74815	12.5724	25.2401	18.0611	25.0377	23.8561	0.80284	0.999767	Same	0.714752	1	Same	-0.108151	0.977381	Same	0.789049	0.485532	Same	-0.033854	0.999939	Same	1	-0.0574596	Same	0.487939	0.188868	Same	0.48397	0.317517	Same	0.864705	0.0392532	Same	0.0624447
chr1	67084000	67086599	exon	Lancl1	108	0	0	0	1	1	0	0	0	1	1	8.94157	21.8368	50.4601	32.1958	17.5976	38.3773	1.16807	0.999767	Same	-0.272564	1	Same	-0.376411	0.860817	Same	1.05964	0.198322	Same	0.955791	0.698218	Same	1	-0.0509058	Same	0.656166	0.0905059	Same	0.8996	-0.0403652	Same	0.0197041	0.329624	Same	8.25292e-05
chr1	67980000	67988799	Intergenic	Cps1	814799	0	0	0	0	0	0	1	1	0	0	10.2189	19.025	5.04873	21.2021	10.4394	10.9236	0.511614	NA	Same	-0.634301	1	Same	0.578308	0.833064	Same	-1.16485	0.311473	Same	0.0477542	NA	Same	1	-0.915062	Same	NA	-0.849702	Same	0.967602	0.0567265	Same	0.451093	0.461379	Same	0.777656
chr1	69559000	69562999	Intergenic	Ikzf2	171534	0	0	0	0	1	0	0	0	0	1	0.638683	6.52899	29.368	10.9937	14.9985	24.0198	1.27697	0.999767	Same	0.865797	1	Same	-0.260016	0.935568	Same	1.68825	0.0564601	Same	0.562438	0.999939	Same	1	0.130152	Same	0.142637	-0.592396	Same	0.686897	-0.207311	Same	2.57668e-19	3.03508	Up	3.31096e-42
chr1	69655400	69659199	intron	Ikzf2	75234	0	0	1	0	0	0	0	0	0	1	2.55473	3.20723	18.0509	6.28211	23.375	17.5923	0.422987	NA	Same	1.90282	0.185691	Same	-0.0572633	0.990896	Same	1.63432	0.10712	Same	-0.325761	NA	Same	1	0.130152	Same	0.142637	-0.592396	Same	0.686897	-0.207311	Same	2.57668e-19	3.03508	Up	3.31096e-42
chr1	69727600	69737999	promoter-TSS	Ikzf2	-266	0	1	1	1	1	0	1	1	1	1	7.6642	24.4301	27.9853	17.2758	24.1168	33.5285	0.666464	0.999767	Same	-0.0389462	1	Same	0.207061	0.943845	Same	0.168831	0.896003	Same	0.414838	0.999939	Same	1	0.130152	Same	0.142637	-0.592396	Same	0.686897	-0.207311	Same	2.57668e-19	3.03508	Up	3.31096e-42
chr1	70818000	70820999	intron	Vwc2l	47211	1	0	0	0	0	0	0	0	0	0	17.2445	7.09195	2.96475	43.9748	7.69528	6.23845	0.753682	NA	Same	0.0551641	1	Same	0.443293	0.892537	Same	-0.573624	0.691705	Same	-0.185496	NA	Same	NA	0.239148	Same	NA	-0.119089	Same	NA	-0.165751	Same	NA	0.0668121	Same	NA
chr1	71080800	71084199	intron	Bard1	67046	1	0	0	0	0	0	1	0	0	0	44.0692	21.2621	8.75127	46.3305	16.6602	23.634	-0.0272353	0.999767	Same	-0.29645	1	Same	1.02145	0.452119	Same	-0.929935	0.363152	Same	0.387964	0.999939	Same	1	0.0328183	Same	0.13374	-0.691187	Same	0.591184	-0.365955	Same	2.21101e-09	-1.64166	Down	1.2108e-15
chr1	71113200	71116799	intron	Bard1	34546	0	0	0	0	0	0	0	1	0	1	12.135	19.8043	11.8955	17.2758	12.4417	15.2954	0.227146	NA	Same	-0.492938	1	Same	0.211083	0.956522	Same	-0.518058	0.697031	Same	0.185964	0.999939	Same	1	0.0328183	Same	0.13374	-0.691187	Same	0.591184	-0.365955	Same	2.21101e-09	-1.64166	Down	1.2108e-15
chr1	71121000	71124599	intron	Bard1	26746	0	0	0	0	0	0	0	0	1	1	10.2189	14.3875	20.2778	18.0611	14.8452	18.4742	0.438473	0.999767	Same	0.0027205	1	Same	-0.154569	0.967696	Same	0.423354	0.737402	Same	0.266064	0.999939	Same	1	0.0328183	Same	0.13374	-0.691187	Same	0.591184	-0.365955	Same	2.21101e-09	-1.64166	Down	1.2108e-15
chr1	71133000	71134599	intron	Bard1	15746	0	0	0	0	0	0	0	1	0	0	44.0692	22.7041	5.4741	16.4905	13.9758	10.8399	-0.980513	0.999767	Same	-0.539795	1	Same	0.582009	0.820321	Same	-1.39883	0.171769	Same	-0.27703	0.999939	Same	1	0.0328183	Same	0.13374	-0.691187	Same	0.591184	-0.365955	Same	2.21101e-09	-1.64166	Down	1.2108e-15
chr1	71138400	71154199	intron	Bard1	3246	1	1	1	1	1	1	1	1	1	1	28.7408	34.9456	27.2111	21.2021	27.858	24.7457	-0.412988	0.999767	Same	-0.315438	1	Same	-0.195795	0.940789	Same	-0.270993	0.79642	Same	-0.15135	0.999939	Same	1	0.0328183	Same	0.13374	-0.691187	Same	0.591184	-0.365955	Same	2.21101e-09	-1.64166	Down	1.2108e-15
chr1	71551400	71555599	Intergenic	Atic	-50230	0	0	0	0	0	0	1	1	0	0	5.74815	22.9871	16.6983	15.7053	19.8221	15.4299	0.70918	0.999767	Same	-0.207698	1	Same	-0.148455	0.970203	Same	-0.318032	0.819753	Same	-0.258789	0.999939	Same	1	0.04379	Same	0.314358	-0.189903	Same	0.828283	0.0633479	Same	9.64111e-50	-1.77628	Down	1.18334e-66
chr1	71594800	71607799	Intergenic	Atic	-2430	1	1	1	1	1	1	1	1	1	1	45.3465	29.5288	27.2576	36.1221	28.0113	31.7354	-0.349762	0.999767	Same	-0.0861125	1	Same	0.131991	0.963448	Same	-0.0711817	0.955688	Same	0.146922	0.999939	Same	1	0.04379	Same	0.314358	-0.189903	Same	0.828283	0.0633479	Same	9.64111e-50	-1.77628	Down	1.18334e-66
chr1	71655400	71660199	intron	Fn1	42008	0	0	0	0	0	1	1	0	0	0	34.4889	12.5352	7.1327	14.92	8.47931	12.7282	-0.757167	NA	Same	-0.37608	1	Same	0.440815	0.888425	Same	-0.439201	0.768229	Same	0.377694	NA	Same	0.855082	-0.567459	Same	0.305936	-0.484642	Same	0.672284	-0.301378	Same	0.00535681	0.902545	Same	0.648483
chr1	71688400	71707599	intron	Fn1	1808	1	1	1	1	1	1	1	1	1	1	60.0362	56.8471	54.4586	37.6926	44.2455	38.484	-0.670105	0.999767	Same	-0.36519	1	Same	-0.529086	0.596299	Same	-0.0238932	0.982987	Same	-0.187789	0.999939	Same	0.855082	-0.567459	Same	0.305936	-0.484642	Same	0.672284	-0.301378	Same	0.00535681	0.902545	Same	0.648483
chr1	71718200	71725399	Intergenic	Apol7d	21891	0	0	1	0	0	0	1	1	0	1	14.6897	18.9996	15.598	19.6316	15.9956	13.6215	0.20677	0.999767	Same	-0.225497	1	Same	-0.176712	0.960142	Same	-0.229385	0.869851	Same	-0.180601	0.999939	Same	1	0.141404	Same	NA	0.510724	Same	NA	0.148844	Same	0.618671	0.458367	Same	0.47476
chr1	71725800	71732799	Intergenic	Apol7d	29391	0	0	0	0	0	0	0	1	0	1	14.6897	13.9783	16.3558	14.1347	15.7229	17.3296	-0.101637	0.999767	Same	0.106813	1	Same	0.0391692	0.99396	Same	0.186278	0.897457	Same	0.118635	0.999939	Same	1	0.141404	Same	NA	0.510724	Same	NA	0.148844	Same	0.618671	0.458367	Same	0.47476
chr1	71737400	71742999	Intergenic	Apol7d	40291	0	1	0	0	0	0	1	1	1	1	5.10947	20.0863	23.0632	10.9937	18.5864	11.0911	0.505525	0.999767	Same	-0.127251	1	Same	-0.879041	0.592378	Same	0.19737	0.894291	Same	-0.55442	0.999939	Same	1	0.141404	Same	NA	0.510724	Same	NA	0.148844	Same	0.618671	0.458367	Same	0.47476
chr1	71744000	71758799	Intergenic	Apol7d	51491	0	1	1	0	0	0	1	1	1	1	14.051	39.9553	20.2114	10.2084	31.062	16.0682	-0.354753	0.999767	Same	-0.341481	1	Same	-0.34471	0.88345	Same	-0.819548	0.351316	Same	-0.822777	0.831156	Same	1	0.141404	Same	NA	0.510724	Same	NA	0.148844	Same	0.618671	0.458367	Same	0.47476
chr1	71770200	71772599	Intergenic	Apol7d	71491	0	0	0	0	0	0	0	0	0	1	2.55473	15.7679	16.6883	12.5642	10.175	13.6837	0.911924	NA	Same	-0.463503	1	Same	-0.264608	0.941697	Same	0.0875459	0.962233	Same	0.286441	NA	Same	1	0.141404	Same	NA	0.510724	Same	NA	0.148844	Same	0.618671	0.458367	Same	0.47476
chr1	71773400	71780599	Intergenic	Apol7d	77091	0	1	1	1	0	0	1	1	1	0	14.6897	25.5795	14.8137	9.42316	23.7845	21.4463	-0.415235	0.999767	Same	-0.109663	1	Same	0.330242	0.912496	Same	-0.564329	0.633162	Same	-0.124424	0.999939	Same	1	0.141404	Same	NA	0.510724	Same	NA	0.148844	Same	0.618671	0.458367	Same	0.47476
chr1	71781800	71790199	Intergenic	Apol7d	86091	0	0	1	0	0	0	1	1	0	1	12.7737	24.9804	10.5128	19.6316	17.9299	15.3499	0.333004	0.999767	Same	-0.410345	1	Same	0.363157	0.89651	Same	-0.960682	0.340257	Same	-0.187179	0.999939	Same	1	0.141404	Same	NA	0.510724	Same	NA	0.148844	Same	0.618671	0.458367	Same	0.47476
chr1	71821200	71824599	Intergenic	Gm8883	-111786	0	0	0	0	0	0	0	1	0	0	8.94157	18.6031	8.62831	14.92	20.887	12.7358	0.353916	NA	Same	0.103703	1	Same	0.331317	0.917468	Same	-0.775633	0.510769	Same	-0.548019	0.999939	Same	NA	0	Same	NA	0.203906	Same	NA	0	Same	NA	0	Same	NA
chr1	71845000	71848999	Intergenic	Gm8883	-87686	0	0	0	0	0	0	0	0	0	1	10.2189	7.94758	8.93072	9.42316	10.8057	14.5441	-0.118159	NA	Same	0.292911	1	Same	0.488282	0.859607	Same	0.116841	0.947027	Same	0.312212	NA	Same	NA	0	Same	NA	0.203906	Same	NA	0	Same	NA	0	Same	NA
chr1	71881600	71885999	Intergenic	Gm8883	-50886	0	0	0	0	0	0	0	0	0	1	7.02552	8.2031	20.5238	19.6316	5.01083	13.133	0.819215	NA	Same	-0.468726	1	Same	-0.547578	0.821584	Same	1.03473	0.33192	Same	0.955877	NA	Same	NA	0	Same	NA	0.203906	Same	NA	0	Same	NA	0	Same	NA
chr1	71931000	71935399	Intergenic	Gm8883	-1486	0	0	0	0	1	0	0	0	0	1	6.38683	5.71153	16.1664	16.4905	15.3052	25.3941	0.696068	NA	Same	1.00161	0.976822	Same	0.495359	0.842178	Same	1.086	0.311473	Same	0.57975	0.999939	Same	NA	0	Same	NA	0.203906	Same	NA	0	Same	NA	0	Same	NA
chr1	71938200	71943599	Intergenic	Gm8883	6214	0	0	0	0	0	0	0	0	1	0	7.6642	7.75569	14.4348	8.6379	12.6464	14.2561	0.0370114	NA	Same	0.477975	1	Same	-0.0804213	0.984652	Same	0.686946	0.5843	Same	0.12855	NA	Same	NA	0	Same	NA	0.203906	Same	NA	0	Same	NA	0	Same	NA
chr1	71957200	71960199	Intergenic	Gm8883	24014	0	0	0	0	0	0	0	0	0	1	7.02552	3.5391	14.7272	11.779	10.2861	11.7295	0.283769	NA	Same	0.832367	1	Same	-0.256681	0.950662	Same	1.22559	0.301528	Same	0.136544	NA	Same	NA	0	Same	NA	0.203906	Same	NA	0	Same	NA	0	Same	NA
chr1	71962000	71969599	Intergenic	Gm8883	31114	0	0	0	1	0	0	0	1	0	1	5.74815	14.8212	14.4148	15.7053	13.3111	20.0605	0.749425	NA	Same	-0.139786	1	Same	0.333485	0.911917	Same	-0.00874089	0.996367	Same	0.464529	0.999939	Same	NA	0	Same	NA	0.203906	Same	NA	0	Same	NA	0	Same	NA
chr1	71982400	71990599	Intergenic	Gm8883	51814	0	0	0	0	0	0	0	0	1	1	1.91605	13.6846	32.3327	10.9937	14.3081	21.4425	1.06121	0.999767	Same	0.0344535	1	Same	-0.536483	0.798836	Same	1.04376	0.26189	Same	0.472828	0.999939	Same	NA	0	Same	NA	0.203906	Same	NA	0	Same	NA	0	Same	NA
chr1	71998000	72000799	Intergenic	4933417E11Rik	52369	0	0	0	0	1	0	0	0	0	1	12.135	6.96368	24.8147	13.3495	8.41964	30.6478	0.0200224	0.999767	Same	0.17692	1	Same	0.206638	0.955072	Same	1.3898	0.15408	Same	1.41952	0.459575	Same	NA	-0.837407	Same	NA	0.321308	Same	NA	0.171099	Same	NA	-0.726103	Same	NA
chr1	72051400	72056399	Intergenic	4933417E11Rik	-2131	0	0	0	0	0	0	0	0	0	1	4.47078	12.4197	12.3873	7.06737	10.3458	11.2916	0.21147	NA	Same	-0.216131	1	Same	-0.107275	0.980874	Same	0.000746567	0.999762	Same	0.109603	NA	Same	NA	-0.837407	Same	NA	0.321308	Same	NA	0.171099	Same	NA	-0.726103	Same	NA
chr1	72081600	72087999	Intergenic	4933417E11Rik	-33031	0	0	0	0	0	0	1	1	1	1	7.6642	13.6718	20.8362	16.4905	15.7229	14.0225	0.605864	NA	Same	0.131603	1	Same	-0.5032	0.826513	Same	0.513598	0.66263	Same	-0.121206	0.999939	Same	NA	-0.837407	Same	NA	0.321308	Same	NA	0.171099	Same	NA	-0.726103	Same	NA
chr1	72096200	72101399	Intergenic	4933417E11Rik	-47031	0	0	0	0	1	0	0	0	1	1	15.3284	7.25737	15.751	14.92	13.5838	19.6227	-0.0894893	NA	Same	0.643414	1	Same	0.191844	0.958808	Same	0.864485	0.440194	Same	0.412914	0.999939	Same	NA	-0.837407	Same	NA	0.321308	Same	NA	0.171099	Same	NA	-0.726103	Same	NA
chr1	72132200	72133999	Intergenic	4933417E11Rik	-81331	0	0	0	0	0	0	0	1	0	0	14.6897	35.2246	14.7937	18.0611	8.6923	13.7345	0.111212	0.999767	Same	-1.50375	0.478994	Same	-0.119726	0.976522	Same	-0.934683	0.405111	Same	0.449343	0.999939	Same	NA	-0.837407	Same	NA	0.321308	Same	NA	0.171099	Same	NA	-0.726103	Same	NA
chr1	72153200	72161799	Intergenic	Mreg	101381	0	0	0	0	0	0	0	0	0	1	13.4124	6.75906	11.4036	18.0611	10.2007	17.4172	0.198075	NA	Same	0.397676	1	Same	0.395071	0.893183	Same	0.581272	0.651454	Same	0.578667	NA	Same	1	-0.101353	Same	0.782455	-0.044736	Same	0.226364	0.26019	Same	0.545034	0.0720102	Same	0.931128
chr1	72164600	72168399	Intergenic	Mreg	92381	0	0	0	0	0	0	0	0	1	0	12.135	12.7007	24.6817	25.1284	9.96199	25.7482	0.653121	0.999767	Same	-0.274089	1	Same	0.00173822	0.999949	Same	0.823322	0.396889	Same	1.09915	0.618264	Same	1	-0.101353	Same	0.782455	-0.044736	Same	0.226364	0.26019	Same	0.545034	0.0720102	Same	0.931128
chr1	72187200	72189799	Intergenic	Mreg	70381	0	0	1	0	0	0	0	1	0	1	18.5218	27.6883	27.1446	26.699	21.4663	18.2991	0.29194	0.999767	Same	-0.314261	1	Same	-0.517258	0.805366	Same	0.0102746	0.995788	Same	-0.192723	0.999939	Same	1	-0.101353	Same	0.782455	-0.044736	Same	0.226364	0.26019	Same	0.545034	0.0720102	Same	0.931128
chr1	72208400	72236599	intron	Mreg	36381	0	1	1	1	1	1	1	1	1	1	24.27	25.3122	16.9442	17.2758	18.2283	17.5339	-0.413942	0.999767	Same	-0.419771	1	Same	-0.0349069	0.994086	Same	-0.432766	0.705035	Same	-0.0479022	0.999939	Same	1	-0.101353	Same	0.782455	-0.044736	Same	0.226364	0.26019	Same	0.545034	0.0720102	Same	0.931128
chr1	72242000	72280199	Intergenic	Mreg	-2219	1	1	1	1	1	1	1	1	1	1	54.2881	59.8624	52.2317	35.3369	41.808	43.1692	-0.619147	0.999767	Same	-0.500793	1	Same	-0.302759	0.838418	Same	-0.165997	0.845939	Same	0.0320378	0.999939	Same	1	-0.101353	Same	0.782455	-0.044736	Same	0.226364	0.26019	Same	0.545034	0.0720102	Same	0.931128
chr1	72280800	72298799	Intergenic	Mreg	-30919	1	1	1	1	1	1	1	1	1	1	54.9268	44.8101	44.1253	54.9684	52.4007	34.1668	-0.0918875	0.999767	Same	0.188334	1	Same	-0.392924	0.761396	Same	0.00743289	0.995366	Same	-0.573825	0.845011	Same	1	-0.101353	Same	0.782455	-0.044736	Same	0.226364	0.26019	Same	0.545034	0.0720102	Same	0.931128
chr1	72298800	72307399	Intergenic	Pecr	27788	0	0	1	1	1	0	1	1	1	1	22.9926	31.9303	34.4467	23.5579	22.2164	31.1478	-0.0514009	0.999767	Same	-0.47796	1	Same	-0.187795	0.941697	Same	0.135637	0.905533	Same	0.425801	0.999939	Same	1	0.121699	Same	0.564457	0.207143	Same	0.431502	0.489803	Same	2.43596e-07	-1.21613	Same	3.62944e-21
chr1	72328400	72336399	intron	Tmem169	1453	0	1	1	1	1	1	1	1	1	1	38.9597	36.8381	30.1858	22.7726	30.9087	34.8305	-0.671098	0.999767	Same	-0.243488	1	Same	0.0990573	0.97436	Same	-0.193737	0.864529	Same	0.148808	0.999939	Same	1	0.212659	Same	NA	-0.249386	Same	0.859339	-0.192302	Same	0.000117399	2.162	Up	0.000908671
chr1	72349600	72362599	intron	Xrcc5	2105	1	1	1	1	1	1	1	1	1	1	86.2223	60.5918	81.6662	72.2442	58.2635	44.5181	-0.314577	0.999767	Same	-0.0674881	1	Same	-0.858322	0.224256	Same	0.4209	0.548163	Same	-0.369934	0.999939	Same	1	0.0691136	Same	0.31366	-0.160349	Same	0.958653	-0.0141243	Same	1.01599e-44	-1.4133	Same	2.89439e-94
chr1	72460400	72464799	Intergenic	Xrcc5	108605	0	0	0	0	0	0	1	0	0	0	3.19342	14.9759	7.5016	7.06737	12.2205	13.6761	0.369226	NA	Same	-0.234335	1	Same	0.510308	0.860669	Same	-0.614842	0.6568	Same	0.129802	NA	Same	1	0.0691136	Same	0.31366	-0.160349	Same	0.958653	-0.0141243	Same	1.01599e-44	-1.4133	Same	2.89439e-94
chr1	72618800	72626999	Intergenic	Smarcal1	-6925	0	1	1	0	0	0	1	1	1	1	21.0766	22.8843	18.6393	20.4168	22.31	12.765	-0.102237	0.999767	Same	-0.0449117	1	Same	-0.497808	0.828818	Same	-0.206391	0.883088	Same	-0.659287	0.977302	Same	1	0.126148	Same	0.794598	-0.0499409	Same	0.530059	-0.188701	Same	0.00850755	0.332195	Same	0.00305405
chr1	72627400	72633599	intron	Smarcal1	675	1	1	1	1	1	0	1	1	1	1	34.4889	31.1892	45.4414	34.5516	49.5795	31.2646	-0.0805635	0.999767	Same	0.590359	1	Same	-0.528789	0.711665	Same	0.50983	0.544256	Same	-0.609318	0.915064	Same	1	0.126148	Same	0.794598	-0.0499409	Same	0.530059	-0.188701	Same	0.00850755	0.332195	Same	0.00305405
chr1	72685800	72690599	Intergenic	Smarcal1	58375	0	0	0	1	0	1	1	1	0	1	54.9268	27.3437	14.9832	22.7726	17.683	27.3345	-1.06972	0.999767	Same	-0.565159	1	Same	0.670539	0.654459	Same	-0.698503	0.449168	Same	0.537195	0.999939	Same	1	0.126148	Same	0.794598	-0.0499409	Same	0.530059	-0.188701	Same	0.00850755	0.332195	Same	0.00305405
chr1	72716400	72723599	intron	Ankar	27138	1	0	0	0	0	1	1	0	0	0	26.186	12.3688	5.48411	24.3432	7.99366	9.88812	-0.134804	NA	Same	-0.447167	1	Same	0.44386	0.885768	Same	-0.685877	0.603088	Same	0.20515	NA	Same	NA	-0.274134	Same	NA	0.521857	Same	NA	1.05703	Same	0.287537	-1.16345	Same	0.636043
chr1	72742200	72743799	intron	Ankar	4138	1	0	0	1	0	0	0	0	0	0	3.8321	10.3374	2.01749	47.9011	4.73817	12.798	1.7235	NA	Same	-0.645237	1	Same	1.27426	0.431823	Same	-1.1051	0.374766	Same	0.814403	NA	Same	NA	-0.274134	Same	NA	0.521857	Same	NA	1.05703	Same	0.287537	-1.16345	Same	0.636043
chr1	72753600	72764999	intron	Rpl37a	1466	1	1	1	1	1	1	1	1	1	1	46.6239	29.9635	35.1381	58.1095	34.5305	36.9231	0.177964	0.999767	Same	0.163125	1	Same	0.00205223	0.999816	Same	0.249131	0.793917	Same	0.0880581	0.999939	Same	0.896057	0.648175	Same	0.444899	0.423949	Same	0.761023	0.256452	Same	0.875952	-0.0725448	Same	0.271045
chr1	72765200	72770199	Intergenic	Rpl37a	9866	0	0	0	0	0	0	0	0	0	1	13.4124	9.74895	10.0674	22.7726	7.48229	14.4566	0.406425	NA	Same	-0.285496	1	Same	0.346857	0.914157	Same	0.0474763	0.981061	Same	0.679829	NA	Same	0.896057	0.648175	Same	0.444899	0.423949	Same	0.761023	0.256452	Same	0.875952	-0.0725448	Same	0.271045
chr1	72783800	72786399	Intergenic	Rpl37a	27266	0	0	0	0	0	0	0	0	1	0	31.9342	13.6718	24.2864	15.7053	22.9665	13.6215	-0.728535	0.999767	Same	0.550934	1	Same	-0.716967	0.710897	Same	0.692646	0.542589	Same	-0.575255	0.999939	Same	0.896057	0.648175	Same	0.444899	0.423949	Same	0.761023	0.256452	Same	0.875952	-0.0725448	Same	0.271045
chr1	72810400	72812399	Intergenic	Rpl37a	53566	0	0	0	1	0	0	0	1	0	0	10.2189	23.2151	19.5965	27.4842	20.708	38.6705	0.774412	0.999767	Same	-0.144891	1	Same	0.704777	0.717474	Same	-0.150314	0.922189	Same	0.699355	0.976757	Same	0.896057	0.648175	Same	0.444899	0.423949	Same	0.761023	0.256452	Same	0.875952	-0.0725448	Same	0.271045
chr1	72814800	72817199	Intergenic	Igfbp2	-55054	0	0	0	0	0	0	0	1	0	0	18.5218	26.2442	11.7725	14.92	13.0981	12.0683	-0.277622	0.999767	Same	-0.838975	1	Same	-0.0226747	0.996653	Same	-0.905349	0.370029	Same	-0.0890492	0.999939	Same	0.83499	-0.472275	Same	0.24811	0.457514	Same	0.617261	0.301943	Same	0.042684	0.550997	Same	1.71889e-05
chr1	72818000	72819799	Intergenic	Igfbp2	-52154	0	0	0	0	0	0	0	1	0	0	11.4963	19.5615	5.23818	11.779	18.6121	14.9743	-0.0329726	NA	Same	-0.0933003	1	Same	0.84776	0.683164	Same	-1.14131	0.325293	Same	-0.200252	NA	Same	0.83499	-0.472275	Same	0.24811	0.457514	Same	0.617261	0.301943	Same	0.042684	0.550997	Same	1.71889e-05
chr1	72823600	72829599	Intergenic	Igfbp2	-44454	0	1	1	0	0	0	1	1	1	1	29.3794	29.2097	27.57	29.84	41.4757	23.7685	-0.0647451	0.999767	Same	0.43038	1	Same	-0.241953	0.917468	Same	-0.0471607	0.972634	Same	-0.719493	0.842942	Same	0.83499	-0.472275	Same	0.24811	0.457514	Same	0.617261	0.301943	Same	0.042684	0.550997	Same	1.71889e-05
chr1	72834200	72839999	Intergenic	Igfbp2	-33954	0	0	1	0	1	0	1	1	0	1	22.3539	22.9479	18.0809	29.0547	20.3417	21.5439	0.18759	0.999767	Same	-0.164553	1	Same	0.144643	0.968912	Same	-0.230911	0.865809	Same	0.0782848	0.999939	Same	0.83499	-0.472275	Same	0.24811	0.457514	Same	0.617261	0.301943	Same	0.042684	0.550997	Same	1.71889e-05
chr1	72840000	72848599	Intergenic	Igfbp2	-26754	0	1	1	0	1	0	1	1	1	0	23.6313	29.2479	9.51909	14.92	25.9575	16.1228	-0.521847	0.999767	Same	-0.170462	1	Same	0.477595	0.834959	Same	-1.21304	0.174778	Same	-0.564987	0.999939	Same	0.83499	-0.472275	Same	0.24811	0.457514	Same	0.617261	0.301943	Same	0.042684	0.550997	Same	1.71889e-05
chr1	72849800	72856999	Intergenic	Igfbp2	-17654	1	1	1	1	0	1	1	1	1	1	55.5655	73.2925	27.2676	57.3242	40.4108	20.6074	-0.0527567	0.999767	Same	-0.821117	0.717683	Same	-0.438573	0.777026	Same	-1.25522	0.0266352	Down	-0.872673	0.562506	Same	0.83499	-0.472275	Same	0.24811	0.457514	Same	0.617261	0.301943	Same	0.042684	0.550997	Same	1.71889e-05
chr1	72858200	72875399	Intergenic	Igfbp2	-4254	1	1	1	1	1	1	1	1	1	1	33.2115	56.6297	43.8329	31.4105	44.4328	36.9231	-0.15018	0.999767	Same	-0.345643	1	Same	-0.293409	0.860707	Same	-0.297172	0.715092	Same	-0.244938	0.999939	Same	0.83499	-0.472275	Same	0.24811	0.457514	Same	0.617261	0.301943	Same	0.042684	0.550997	Same	1.71889e-05
chr1	72885400	72889599	intron	Igfbp2	15539	0	0	1	0	0	0	0	0	1	0	17.2445	11.474	16.1499	10.2084	20.2903	15.3208	-0.462069	NA	Same	0.586822	1	Same	-0.131573	0.97436	Same	0.405878	0.774247	Same	-0.312516	0.999939	Same	0.83499	-0.472275	Same	0.24811	0.457514	Same	0.617261	0.301943	Same	0.042684	0.550997	Same	1.71889e-05
chr1	72899800	72903199	Intergenic	Igfbp5	19939	0	0	0	0	1	0	0	0	0	1	19.1605	12.5352	20.5903	21.9874	15.0068	21.1468	0.0585087	0.999767	Same	0.192612	1	Same	-0.0143276	0.997635	Same	0.574445	0.636321	Same	0.367506	0.999939	Same	1	1.03614	Same	0.707911	-0.440711	Same	0.563396	-1.07309	Same	6.20763e-16	6.07713	Up	3.67742e-32
chr1	72909000	72928399	intron	Igfbp5	2739	0	0	0	1	1	0	1	1	1	1	12.135	12.7261	29.1221	12.5642	11.4704	24.7419	-0.0308896	0.999767	Same	-0.127321	1	Same	-0.225894	0.941065	Same	0.995198	0.285497	Same	0.896625	0.836061	Same	1	1.03614	Same	0.707911	-0.440711	Same	0.563396	-1.07309	Same	6.20763e-16	6.07713	Up	3.67742e-32
chr1	72981600	72984999	Intergenic	Igfbp5	-61861	0	0	0	0	0	0	0	1	0	1	7.02552	13.5181	13.0422	10.9937	11.2234	16.2941	0.276878	NA	Same	-0.230302	1	Same	0.180619	0.96382	Same	0.00184199	0.999594	Same	0.412764	NA	Same	1	1.03614	Same	0.707911	-0.440711	Same	0.563396	-1.07309	Same	6.20763e-16	6.07713	Up	3.67742e-32
chr1	72986600	72996799	Intergenic	Igfbp5	-70261	0	1	1	1	1	0	1	1	1	1	8.30288	40.5426	55.5653	14.1347	26.5883	29.1466	0.442696	0.999767	Same	-0.578592	1	Same	-0.893484	0.336151	Same	0.433082	0.612665	Same	0.118189	0.999939	Same	1	1.03614	Same	0.707911	-0.440711	Same	0.563396	-1.07309	Same	6.20763e-16	6.07713	Up	3.67742e-32
chr1	72997400	73004199	Intergenic	Tnp1	61673	0	0	0	0	0	0	0	0	0	1	14.6897	14.0292	26.8022	11.779	10.141	20.1151	-0.265011	0.999767	Same	-0.376829	1	Same	-0.375876	0.883063	Same	0.778038	0.448581	Same	0.77899	0.928318	Same	NA	0	Same	NA	0.203906	Same	NA	0	Same	NA	0	Same	NA
chr1	73005200	73011999	Intergenic	Tnp1	53873	0	0	0	1	0	0	1	1	1	1	20.4379	27.6374	27.2111	30.6253	20.8191	25.8688	0.346923	0.999767	Same	-0.380641	1	Same	-0.130297	0.968968	Same	0.0217475	0.990125	Same	0.272091	0.999939	Same	NA	0	Same	NA	0.203906	Same	NA	0	Same	NA	0	Same	NA
chr1	73013000	73019399	Intergenic	Tnp1	46273	0	0	0	0	0	0	0	0	0	1	12.135	5.66063	10.1804	5.49684	6.63858	14.9451	-0.564316	NA	Same	0.121106	1	Same	0.372066	0.914157	Same	0.523196	0.718938	Same	0.774156	NA	Same	NA	0	Same	NA	0.203906	Same	NA	0	Same	NA	0	Same	NA
chr1	73050400	73053399	Intergenic	Tnp1	10573	0	0	0	0	1	0	0	0	0	0	7.6642	2.46612	6.47784	14.1347	4.34615	20.4247	0.400237	NA	Same	0.416263	1	Same	1.13268	0.497546	Same	0.757137	0.574648	Same	1.47355	NA	Same	NA	0	Same	NA	0.203906	Same	NA	0	Same	NA	0	Same	NA
chr1	73069000	73079799	Intergenic	1700027A15Rik	3240	0	0	0	0	0	0	0	0	0	1	8.30288	9.6726	20.3243	13.3495	9.2973	18.9958	0.342531	NA	Same	-0.0493722	1	Same	-0.111737	0.97629	Same	0.852768	0.427644	Same	0.790403	NA	Same	NA	0	Same	NA	0.198105	Same	NA	0.465407	Same	NA	0	Same	NA
chr1	73081200	73087999	Intergenic	1700027A15Rik	13440	0	0	0	0	0	0	1	0	0	1	3.19342	16.7518	18.7522	7.85263	12.4931	16.6113	0.508809	NA	Same	-0.354259	1	Same	-0.171678	0.96417	Same	0.141312	0.928728	Same	0.323893	NA	Same	NA	0	Same	NA	0.198105	Same	NA	0.465407	Same	NA	0	Same	NA
chr1	73090000	73094999	Intergenic	1700027A15Rik	21340	0	0	0	0	0	0	0	0	0	1	10.8576	6.61909	26.4233	10.9937	6.30624	16.1228	-0.0463214	NA	Same	-0.055375	1	Same	-0.581342	0.815426	Same	1.46882	0.142892	Same	0.942858	NA	Same	NA	0	Same	NA	0.198105	Same	NA	0.465407	Same	NA	0	Same	NA
chr1	73133200	73137199	Intergenic	1700027A15Rik	64040	0	0	0	0	0	0	0	0	1	1	10.8576	9.79984	27.2576	7.85263	7.6356	14.8537	-0.305418	NA	Same	-0.26652	1	Same	-0.729274	0.711125	Same	1.1674	0.251327	Same	0.704644	NA	Same	NA	0	Same	NA	0.198105	Same	NA	0.465407	Same	NA	0	Same	NA
chr1	73159000	73168199	Intergenic	1700027A15Rik	92440	0	0	0	1	0	0	0	0	1	1	5.74815	8.254	19.3871	8.6379	8.65834	25.4386	0.238284	NA	Same	0.0189001	1	Same	0.268207	0.937119	Same	0.939627	0.402131	Same	1.18893	NA	Same	NA	0	Same	NA	0.198105	Same	NA	0.465407	Same	NA	0	Same	NA
chr1	73199600	73202399	Intergenic	1700027A15Rik	129840	0	0	0	0	0	0	0	0	0	1	4.47078	7.23192	15.598	13.3495	11.7688	12.1597	0.718317	NA	Same	0.463207	1	Same	-0.295343	0.931845	Same	0.797514	0.514062	Same	0.0389635	NA	Same	NA	0	Same	NA	0.198105	Same	NA	0.465407	Same	NA	0	Same	NA
chr1	73214200	73219599	Intergenic	1700027A15Rik	145740	0	0	0	0	0	0	0	0	1	1	3.19342	7.48744	26.9916	10.2084	12.7318	22.5617	0.72631	NA	Same	0.530356	1	Same	-0.245883	0.941269	Same	1.44697	0.120084	Same	0.670731	0.988838	Same	NA	0	Same	NA	0.198105	Same	NA	0.465407	Same	NA	0	Same	NA
chr1	73251600	73257599	Intergenic	1700027A15Rik	183440	0	0	0	0	0	0	0	0	1	1	6.38683	9.35345	17.579	10.9937	10.0217	17.7636	0.340095	NA	Same	0.0588185	1	Same	-0.0460077	0.993364	Same	0.702977	0.570263	Same	0.59815	NA	Same	NA	0	Same	NA	0.198105	Same	NA	0.465407	Same	NA	0	Same	NA
chr1	73261600	73269199	Intergenic	D530049I02Rik	-180142	0	0	0	0	0	0	0	0	0	1	5.74815	5.22594	14.7737	8.6379	5.79487	14.803	0.226213	NA	Same	0.0866733	1	Same	-0.0146046	0.997985	Same	1.01659	0.393359	Same	0.915307	NA	Same	NA	0	Same	NA	1.46021	Same	NA	0.287863	Same	NA	0	Same	NA
chr1	73297400	73304799	Intergenic	D530049I02Rik	-144442	0	0	0	0	0	0	0	0	0	1	7.6642	6.73361	15.475	8.6379	8.44536	13.421	0.0322588	NA	Same	0.16974	1	Same	-0.172176	0.968968	Same	0.808782	0.529596	Same	0.466866	NA	Same	NA	0	Same	NA	1.46021	Same	NA	0.287863	Same	NA	0	Same	NA
chr1	73311200	73323999	Intergenic	D530049I02Rik	-127942	0	0	1	1	1	0	0	1	1	1	3.8321	14.8084	33.6224	18.0611	14.9389	26.7837	1.19327	0.999767	Same	-0.013916	1	Same	-0.329626	0.896011	Same	1.02337	0.253511	Same	0.707662	0.949538	Same	NA	0	Same	NA	1.46021	Same	NA	0.287863	Same	NA	0	Same	NA
chr1	73324800	73327399	Intergenic	D530049I02Rik	-119442	0	0	0	0	0	0	0	0	0	1	7.6642	6.40174	15.4386	9.42316	3.22977	8.59373	0.0912061	NA	Same	-0.532253	1	Same	-0.630528	0.811552	Same	0.882322	0.486545	Same	0.784047	NA	Same	NA	0	Same	NA	1.46021	Same	NA	0.287863	Same	NA	0	Same	NA
chr1	73345000	73356999	Intergenic	D530049I02Rik	-94542	0	0	0	0	0	0	0	0	1	1	3.8321	4.01197	26.8586	10.2084	6.97092	17.9057	0.631674	NA	Same	0.504646	1	Same	-0.498794	0.842178	Same	2.01738	0.0224141	Up	1.01394	NA	Same	NA	0	Same	NA	1.46021	Same	NA	0.287863	Same	NA	0	Same	NA
chr1	73357800	73361599	Intergenic	D530049I02Rik	-85842	0	0	0	0	0	0	0	0	0	1	7.02552	7.38565	16.4123	13.3495	8.75198	26.8459	0.44169	NA	Same	0.154944	1	Same	0.534609	0.830734	Same	0.840831	0.469356	Same	1.2205	NA	Same	NA	0	Same	NA	1.46021	Same	NA	0.287863	Same	NA	0	Same	NA
chr1	73377000	73396599	Intergenic	D530049I02Rik	-58742	0	0	0	1	1	0	0	0	0	1	5.74815	4.25476	20.3708	12.5642	7.0306	16.5568	0.516067	NA	Same	0.434708	1	Same	-0.252377	0.946494	Same	1.56512	0.120176	Same	0.878032	NA	Same	NA	0	Same	NA	1.46021	Same	NA	0.287863	Same	NA	0	Same	NA
chr1	73405800	73439199	Intergenic	D530049I02Rik	-23042	0	1	1	1	1	0	1	1	1	1	8.94157	14.2465	32.4092	14.92	16.2085	23.9107	0.407859	0.999767	Same	0.134554	1	Same	-0.418239	0.843435	Same	1.02312	0.240132	Same	0.470323	0.999939	Same	NA	0	Same	NA	1.46021	Same	NA	0.287863	Same	NA	0	Same	NA
chr1	73440000	73448399	intron	D530049I02Rik	-1342	0	0	0	1	0	0	0	0	1	1	7.02552	7.28282	34.2073	9.42316	9.08432	15.0872	0.173834	NA	Same	0.214819	1	Same	-0.983667	0.50344	Same	1.75019	0.0465093	Up	0.5517	0.999939	Same	NA	0	Same	NA	1.46021	Same	NA	0.287863	Same	NA	0	Same	NA
chr1	73456200	73464999	intron	Pinc	-6457	0	0	0	0	0	0	0	0	0	1	7.02552	4.26749	12.4073	19.6316	11.8284	11.9223	0.744805	NA	Same	0.920745	1	Same	-0.0823793	0.984733	Same	1.03018	0.384296	Same	0.027059	NA	Same	NA	0	Same	NA	0.0292714	Same	NA	0.308596	Same	NA	0.0862672	Same	NA
chr1	73499000	73503199	Intergenic	Pinc	-46957	0	0	0	0	0	0	0	0	0	1	8.30288	3.28358	8.04994	16.4905	10.9251	6.72702	0.451698	NA	Same	0.991462	1	Same	-0.18641	0.966393	Same	0.733395	0.58943	Same	-0.444478	NA	Same	NA	0	Same	NA	0.0292714	Same	NA	0.308596	Same	NA	0.0862672	Same	NA
chr1	73504000	73508399	Intergenic	Pinc	-52057	0	0	0	0	0	0	0	0	0	1	7.02552	2.47885	11.1477	9.42316	4.55914	16.3601	0.145265	NA	Same	0.4468	1	Same	0.335409	0.925081	Same	1.25809	0.283659	Same	1.1467	NA	Same	NA	0	Same	NA	0.0292714	Same	NA	0.308596	Same	NA	0.0862672	Same	NA
chr1	73527800	73529999	Intergenic	Pinc	-74757	0	0	0	0	0	0	0	0	0	1	3.19342	2.81072	17.8614	4.71158	3.80082	10.3944	0.100462	NA	Same	0.140802	1	Same	-0.455122	0.892208	Same	1.26267	0.297595	Same	0.666742	NA	Same	NA	0	Same	NA	0.0292714	Same	NA	0.308596	Same	NA	0.0862672	Same	NA
chr1	73540200	73546399	Intergenic	Pinc	-89157	0	0	0	0	0	0	0	0	0	1	7.6642	4.24204	19.3206	18.0611	10.9847	12.9325	0.669355	NA	Same	0.916411	1	Same	-0.487329	0.846873	Same	1.58797	0.098248	Same	0.184235	NA	Same	NA	0	Same	NA	0.0292714	Same	NA	0.308596	Same	NA	0.0862672	Same	NA
chr1	73553200	73559599	Intergenic	Pinc	-102257	0	0	0	0	0	0	0	0	0	1	15.9671	6.56716	15.7775	15.7053	7.48229	12.7282	-0.0734352	NA	Same	0.0962418	1	Same	-0.23263	0.954021	Same	0.837839	0.507928	Same	0.508968	NA	Same	NA	0	Same	NA	0.0292714	Same	NA	0.308596	Same	NA	0.0862672	Same	NA
chr1	73571200	73577999	Intergenic	Pinc	-120457	0	0	0	0	0	0	0	0	0	1	3.19342	6.49081	14.7837	9.42316	8.6923	18.0187	0.654353	NA	Same	0.276371	1	Same	0.19836	0.959257	Same	0.870273	0.456902	Same	0.792262	NA	Same	NA	0	Same	NA	0.0292714	Same	NA	0.308596	Same	NA	0.0862672	Same	NA
chr1	73583800	73593199	Intergenic	Pinc	-134357	0	0	0	0	0	0	0	0	0	1	14.6897	6.69543	20.6167	4.71158	6.91124	17.0415	-0.875835	NA	Same	0.0224878	1	Same	-0.227975	0.952107	Same	1.18443	0.268568	Same	0.933963	NA	Same	NA	0	Same	NA	0.0292714	Same	NA	0.308596	Same	NA	0.0862672	Same	NA
chr1	73635400	73644799	Intergenic	Pinc	-185957	0	0	0	0	0	0	0	0	1	1	5.74815	5.76243	27.3505	11.779	8.30028	13.6254	0.478006	NA	Same	0.344991	1	Same	-0.814055	0.664648	Same	1.66729	0.0802888	Same	0.508249	NA	Same	NA	0	Same	NA	0.0292714	Same	NA	0.308596	Same	NA	0.0862672	Same	NA
chr1	73660200	73668799	TTS	Pinc	-210357	0	0	0	1	0	0	0	0	1	1	5.74815	7.29555	21.0821	12.5642	9.17795	19.0288	0.529934	NA	Same	0.229487	1	Same	-0.155147	0.969534	Same	1.15331	0.274046	Same	0.768677	NA	Same	NA	0	Same	NA	0.0292714	Same	NA	0.308596	Same	NA	0.0862672	Same	NA
chr1	73673800	73678599	intron	Pinc	-222057	0	0	0	0	0	0	0	0	0	1	5.10947	4.24204	8.55181	11.779	4.40583	12.8157	0.515541	NA	Same	0.0261186	1	Same	0.390073	0.910056	Same	0.616997	0.662389	Same	0.980951	NA	Same	NA	0	Same	NA	0.0292714	Same	NA	0.308596	Same	NA	0.0862672	Same	NA
chr1	73726600	73733599	intron	Mir6351	172049	0	0	0	0	0	0	0	0	0	1	4.47078	2.5043	13.5605	9.42316	4.34615	11.3246	0.369432	NA	Same	0.357211	1	Same	-0.175434	0.969874	Same	1.30983	0.270495	Same	0.77718	NA	Same	NA	NA	Same	NA	NA	Same	NA	NA	Same	NA	NA	Same	NA
chr1	73788800	73791999	intron	Mir6351	111749	0	0	0	0	0	0	0	0	1	1	8.30288	7.84476	22.4848	11.779	7.51625	15.0872	0.207622	NA	Same	-0.0438133	1	Same	-0.47814	0.86193	Same	1.12717	0.307983	Same	0.692839	NA	Same	NA	NA	Same	NA	NA	Same	NA	NA	Same	NA	NA	Same	NA
chr1	73870800	73874599	intron	Mir6351	29449	0	0	0	0	0	0	0	0	1	1	4.47078	7.3602	30.9036	10.2084	9.84263	26.4411	0.530028	0.999767	Same	0.299715	1	Same	-0.223724	0.94936	Same	1.61394	0.0760321	Same	1.0905	0.73697	Same	NA	NA	Same	NA	NA	Same	NA	NA	Same	NA	NA	Same	NA
chr1	73906000	73911599	intron	6030407O03Rik	2240	0	0	0	0	1	0	1	1	1	0	14.051	19.0123	20.8097	28.2695	9.749	17.7268	0.572799	0.999767	Same	-0.728102	1	Same	-0.245786	0.942129	Same	0.151455	0.921547	Same	0.633771	0.999939	Same	NA	0.160659	Same	NA	-0.312365	Same	NA	0.188717	Same	NA	1.01536	Same	0.502116
chr1	73958000	73960999	exon	6030407O03Rik	-48460	0	0	0	0	1	0	0	0	0	0	3.8321	7.61572	9.13018	10.9937	13.9161	32.559	0.676248	NA	Same	0.621323	1	Same	1.37469	0.259437	Same	0.221891	0.888459	Same	0.975261	NA	Same	NA	0.160659	Same	NA	-0.312365	Same	NA	0.188717	Same	NA	1.01536	Same	0.502116
chr1	73962400	73965399	intron	6030407O03Rik	-52860	0	0	0	0	1	0	0	0	0	0	5.74815	0.511039	4.65981	14.92	7.5502	21.3688	0.571757	NA	Same	1.41846	0.754617	Same	1.33659	0.393247	Same	1.05947	0.405301	Same	0.977598	NA	Same	NA	0.160659	Same	NA	-0.312365	Same	NA	0.188717	Same	NA	1.01536	Same	0.502116
chr1	73974800	73977399	intron	6030407O03Rik	-65060	0	0	0	0	0	0	0	0	0	1	17.8831	7.2192	18.8187	11.779	16.9329	13.6837	-0.441159	NA	Same	0.899687	1	Same	-0.408294	0.880715	Same	1.06237	0.305098	Same	-0.245612	0.999939	Same	NA	0.160659	Same	NA	-0.312365	Same	NA	0.188717	Same	NA	1.01536	Same	0.502116
chr1	74000200	74003799	intron	6030407O03Rik	-90960	0	0	0	0	1	0	0	0	0	0	9.58025	10.9756	21.1786	16.4905	9.08432	24.5299	0.374373	0.999767	Same	-0.200823	1	Same	0.116621	0.976805	Same	0.740724	0.53604	Same	1.05817	0.802862	Same	NA	0.160659	Same	NA	-0.312365	Same	NA	0.188717	Same	NA	1.01536	Same	0.502116
chr1	74008600	74017399	intron	6030407O03Rik	-101960	0	0	1	1	1	0	0	1	1	1	15.3284	17.1855	20.4473	11.779	13.7371	35.2023	-0.310318	0.999767	Same	-0.266906	1	Same	0.638894	0.709374	Same	0.217813	0.868355	Same	1.12361	0.56555	Same	NA	0.160659	Same	NA	-0.312365	Same	NA	0.188717	Same	NA	1.01536	Same	0.502116
chr1	74038800	74049999	intron	Tns1	126621	0	0	1	0	1	0	0	1	0	1	16.6058	15.7414	16.2429	16.4905	21.2194	22.2952	-0.0757173	0.999767	Same	0.330827	1	Same	0.328798	0.903527	Same	0.0678564	0.966712	Same	0.0658276	0.999939	Same	1	-0.426458	Same	0.323306	-0.481288	Same	0.73071	-0.250875	Same	0.0264102	-0.747749	Same	0.293925
chr1	74071000	74080199	intron	Tns1	95421	0	0	0	1	0	0	1	1	1	1	15.9671	19.3706	18.7622	18.0611	14.6065	17.8182	0.0497197	0.999767	Same	-0.358021	1	Same	-0.115062	0.97436	Same	-0.00759474	0.996613	Same	0.235364	0.999939	Same	1	-0.426458	Same	0.323306	-0.481288	Same	0.73071	-0.250875	Same	0.0264102	-0.747749	Same	0.293925
chr1	74081200	74086799	intron	Tns1	87021	0	0	1	0	1	0	0	1	0	0	11.4963	12.5851	7.05621	14.1347	12.2884	14.2776	0.102806	NA	Same	-0.0337448	1	Same	0.628149	0.806731	Same	-0.511778	0.71495	Same	0.150115	NA	Same	1	-0.426458	Same	0.323306	-0.481288	Same	0.73071	-0.250875	Same	0.0264102	-0.747749	Same	0.293925
chr1	74086800	74092799	intron	Tns1	81221	0	0	1	0	0	0	0	1	1	1	2.55473	14.8593	26.0343	8.6379	13.9501	22.412	0.65205	0.999767	Same	-0.075157	1	Same	-0.195965	0.958404	Same	0.638468	0.594686	Same	0.51766	0.999939	Same	1	-0.426458	Same	0.323306	-0.481288	Same	0.73071	-0.250875	Same	0.0264102	-0.747749	Same	0.293925
chr1	74101200	74108599	intron	Tns1	66121	0	0	0	0	1	0	0	1	0	1	10.2189	19.4343	14.7373	11.779	16.0552	18.0732	0.0638689	0.999767	Same	-0.251794	1	Same	0.179397	0.959494	Same	-0.282621	0.832918	Same	0.14857	0.999939	Same	1	-0.426458	Same	0.323306	-0.481288	Same	0.73071	-0.250875	Same	0.0264102	-0.747749	Same	0.293925
chr1	74113800	74116199	intron	Tns1	56021	0	0	1	0	0	0	0	0	0	0	23.6313	16.7381	13.0422	9.42316	22.2246	8.47316	-0.804082	0.999767	Same	0.297744	1	Same	-0.481605	0.861016	Same	-0.222941	0.888833	Same	-1.00229	0.845011	Same	1	-0.426458	Same	0.323306	-0.481288	Same	0.73071	-0.250875	Same	0.0264102	-0.747749	Same	0.293925
chr1	74127000	74135399	intron	Tns1	39821	0	0	1	1	1	1	1	1	1	1	26.8247	30.9337	22.7772	25.9137	17.9299	24.5414	-0.118918	0.999767	Same	-0.695686	1	Same	0.0593269	0.985098	Same	-0.374373	0.714948	Same	0.38064	0.999939	Same	1	-0.426458	Same	0.323306	-0.481288	Same	0.73071	-0.250875	Same	0.0264102	-0.747749	Same	0.293925
chr1	74135600	74157399	intron	Tns1	24521	1	0	1	0	0	1	1	1	1	1	34.4889	21.1593	18.8852	29.0547	15.4245	19.025	-0.27438	0.999767	Same	-0.39546	1	Same	-0.0443686	0.990898	Same	-0.109534	0.934215	Same	0.241558	0.999939	Same	1	-0.426458	Same	0.323306	-0.481288	Same	0.73071	-0.250875	Same	0.0264102	-0.747749	Same	0.293925
chr1	74170000	74172799	promoter-TSS	Tns1	-377	0	0	0	0	0	0	0	0	0	1	22.3539	20.2644	11.7725	16.4905	16.9072	11.0074	-0.366721	0.999767	Same	-0.221925	1	Same	-0.129714	0.974153	Same	-0.588795	0.6096	Same	-0.496584	0.999939	Same	1	-0.426458	Same	0.323306	-0.481288	Same	0.73071	-0.250875	Same	0.0264102	-0.747749	Same	0.293925
chr1	74242000	74257799	Intergenic	Mir1928	3294	0	1	1	1	0	0	1	1	1	1	21.0766	16.9681	22.4083	13.3495	22.3358	21.676	-0.504023	0.999767	Same	0.303204	1	Same	-0.0935057	0.978289	Same	0.35339	0.770218	Same	-0.0433195	0.999939	Same	NA	NA	Same	NA	NA	Same	NA	NA	Same	NA	NA	Same	NA
chr1	74258600	74260199	Intergenic	Mir1928	-6206	0	0	0	0	0	0	0	0	0	1	33.8502	15.9461	21.717	29.84	13.3451	14.9159	-0.21822	0.999767	Same	-0.205288	1	Same	-0.495848	0.816637	Same	0.393551	0.735143	Same	0.102991	0.999939	Same	NA	NA	Same	NA	NA	Same	NA	NA	Same	NA	NA	Same	NA
chr1	74277400	74289199	exon	Arpc2	176	1	1	1	1	1	1	1	1	1	1	43.4305	44.3245	58.0382	39.2632	51.0457	56.0686	-0.214437	0.999767	Same	0.172125	1	Same	-0.101203	0.961983	Same	0.393859	0.555542	Same	0.12053	0.999939	Same	1	0.0910371	Same	0.446084	0.197741	Same	0.51091	0.28578	Same	0.40161	-0.166502	Same	0.770807
chr1	74294600	74296999	intron	Arpc2	12676	0	0	1	0	0	0	0	0	0	0	15.9671	11.1548	14.2354	25.9137	26.8692	25.1099	0.402187	0.999767	Same	1.00127	0.899512	Same	0.599753	0.766026	Same	0.321471	0.80677	Same	-0.0800451	0.999939	Same	1	0.0910371	Same	0.446084	0.197741	Same	0.51091	0.28578	Same	0.40161	-0.166502	Same	0.770807
chr1	74301800	74306599	intron	Gpbar1	-20974	0	0	1	0	0	1	1	0	0	1	38.9597	22.7443	20.3143	23.5579	23.0601	20.4285	-0.614135	0.999767	Same	-0.00407335	1	Same	-0.0128628	0.997503	Same	-0.133557	0.922161	Same	-0.142347	0.999939	Same	1	-1.08954	Same	NA	0.0179926	Same	NA	1.08463	Same	0.120434	1.30346	Same	0.126985
chr1	74318600	74326599	Intergenic	Gpbar1	-2574	0	0	0	0	1	0	0	1	0	1	17.8831	14.783	14.2919	23.5579	17.8363	23.8523	0.203453	0.999767	Same	0.194681	1	Same	0.55046	0.791791	Same	-0.00384534	0.9984	Same	0.351935	0.999939	Same	1	-1.08954	Same	NA	0.0179926	Same	NA	1.08463	Same	0.120434	1.30346	Same	0.126985
chr1	74330000	74334199	promoter-TSS	Pnkd	492	0	1	1	1	1	0	1	1	1	1	38.9597	50.5344	64.7484	43.1895	53.7383	57.3186	0.0358723	0.999767	Same	0.0650667	1	Same	-0.187028	0.93786	Same	0.331477	0.72007	Same	0.0793828	0.999939	Same	0.447097	-0.34201	Same	0.384953	0.160479	Same	0.530059	-0.191076	Same	0.318815	-0.140714	Same	0.00867364
chr1	74340000	74360399	intron	Tmbim1	710	1	1	1	1	1	1	1	1	1	1	35.7663	34.8566	38.6876	34.5516	39.6946	39.1946	-0.12652	0.999767	Same	0.150923	1	Same	-0.00918456	0.997985	Same	0.141697	0.890624	Same	-0.0184107	0.999939	Same	1	-0.10202	Same	0.818126	0.0635976	Same	0.349148	0.361235	Same	0.67018	0.0893741	Same	2.91409e-06
chr1	74376200	74385999	intron	Pnkd	1916	1	0	1	0	1	0	1	1	1	1	19.7992	22.0923	22.9766	44.76	33.6014	27.9613	0.833646	0.999767	Same	0.516004	1	Same	0.194724	0.94198	Same	0.0791649	0.952438	Same	-0.242115	0.999939	Same	0.447097	-0.34201	Same	0.384953	0.160479	Same	0.530059	-0.191076	Same	0.318815	-0.140714	Same	0.00867364
chr1	74388600	74392799	intron	Pnkd	11516	0	0	0	0	0	0	0	0	0	1	13.4124	13.4672	10.6358	16.4905	8.41964	18.0187	0.120641	NA	Same	-0.522588	1	Same	0.549871	0.817727	Same	-0.240423	0.871342	Same	0.832036	NA	Same	0.447097	-0.34201	Same	0.384953	0.160479	Same	0.530059	-0.191076	Same	0.318815	-0.140714	Same	0.00867364
chr1	74399600	74401999	TTS	Catip	-7882	0	0	0	0	0	0	0	1	0	0	22.9926	19.1406	2.7753	10.9937	16.0295	8.67748	-0.728455	NA	Same	-0.218928	1	Same	0.866104	0.648717	Same	-1.73869	0.067344	Same	-0.653657	NA	Same	1	-0.0631638	Same	NA	-0.222976	Same	0.744746	0.487417	Same	0.0369325	-1.09259	Same	2.70097e-05
chr1	74403600	74411399	Intergenic	Catip	-1182	0	1	1	1	0	0	0	0	0	1	15.9671	14.8985	17.3231	27.4842	27.3466	23.9437	0.479837	0.999767	Same	0.706738	1	Same	0.311554	0.906104	Same	0.22934	0.85994	Same	-0.165844	0.999939	Same	1	-0.0631638	Same	NA	-0.222976	Same	0.744746	0.487417	Same	0.0369325	-1.09259	Same	2.70097e-05
chr1	74412800	74416999	intron	Catip	6218	0	0	0	1	0	0	0	0	0	1	13.4124	14.1574	14.3019	28.2695	23.8441	23.5972	0.67262	0.999767	Same	0.593884	1	Same	0.509866	0.810774	Same	0.071692	0.964353	Same	-0.0123261	0.999939	Same	1	-0.0631638	Same	NA	-0.222976	Same	0.744746	0.487417	Same	0.0369325	-1.09259	Same	2.70097e-05
chr1	74421600	74426999	intron	Slc11a1	2523	0	0	0	0	1	0	1	1	0	1	21.0766	28.2258	15.0196	29.84	16.4215	21.7521	0.272694	0.999767	Same	-0.644909	1	Same	0.426977	0.860985	Same	-0.753933	0.470579	Same	0.317953	0.999939	Same	1	0.0049197	Same	NA	0.103891	Same	0.817287	-0.363402	Same	0.357835	-0.66594	Same	0.325422
chr1	74428000	74449999	intron	Ctdsp1	817	1	1	1	1	1	1	1	1	1	1	58.1202	49.6788	55.7848	40.0484	64.2292	64.1408	-0.560449	0.999767	Same	0.323287	1	Same	0.12722	0.948745	Same	0.196298	0.79642	Same	0.000231305	0.999939	Same	1	-0.0560745	Same	0.707645	0.0838854	Same	0.873585	-0.0542879	Same	6.16199e-05	0.592351	Same	5.01556e-11
chr1	74452600	74470199	intron	Vil1	5442	0	0	1	0	1	0	0	1	1	1	8.94157	17.7347	17.559	14.92	19.498	23.502	0.392502	0.999767	Same	0.087989	1	Same	0.313328	0.910758	Same	0.00712244	0.996994	Same	0.232461	0.999939	Same	1	-0.597461	Same	0.957587	0.0299831	Same	0.703433	0.328602	Same	7.62223e-05	1.50191	Up	0.716279
chr1	74544400	74559399	promoter-TSS	Usp37	495	1	1	1	1	1	1	1	1	1	1	53.6494	41.6411	57.0045	45.5453	49.4436	43.6247	-0.296012	0.999767	Same	0.209997	1	Same	-0.398409	0.749537	Same	0.435463	0.524256	Same	-0.172943	0.999939	Same	1	0.00333772	Same	0.272247	-0.461484	Same	0.601177	-0.33915	Same	0.203966	-0.383882	Same	0.161132
chr1	74615800	74618799	exon	Zfp142	17302	0	0	0	0	0	0	0	0	1	1	6.38683	16.7253	29.4945	14.92	18.7397	18.0694	0.609361	0.999767	Same	0.0984612	1	Same	-0.617828	0.768579	Same	0.692557	0.534018	Same	-0.0237317	0.999939	Same	1	-0.0953021	Same	0.783797	-0.0962954	Same	0.443213	-0.419409	Same	0.00981338	-0.586602	Same	0.135043
chr1	74628200	74636599	intron	Zfp142	2202	1	1	1	1	1	1	1	1	1	1	60.6749	43.5834	59.4874	38.4779	54.3269	56.0572	-0.656163	0.999767	Same	0.268804	1	Same	-0.129397	0.951978	Same	0.448495	0.50693	Same	0.0502941	0.999939	Same	1	-0.0953021	Same	0.783797	-0.0962954	Same	0.443213	-0.419409	Same	0.00981338	-0.586602	Same	0.135043
chr1	74644200	74649999	promoter-TSS	Rnf25	871	1	1	1	1	1	0	1	1	1	1	19.7992	27.8929	36.0188	28.2695	37.1295	49.0459	0.318739	0.999767	Same	0.351924	1	Same	0.347252	0.840773	Same	0.370647	0.67859	Same	0.365975	0.999939	Same	1	0.0597452	Same	0.181143	0.494962	Same	0.902366	0.0678893	Same	0.446064	-0.203045	Same	0.23167
chr1	74707400	74715599	intron	Ttll4	3172	1	1	1	1	1	1	1	1	1	1	42.7918	34.7675	48.6921	41.619	35.5275	36.4459	-0.120766	0.999767	Same	0.00834741	1	Same	-0.456244	0.747677	Same	0.488467	0.532541	Same	0.0238753	0.999939	Same	1	-0.144892	Same	0.273381	-0.540264	Same	0.466881	-0.589818	Same	0.00179689	-1.0316	Same	0.0200034
chr1	74756200	74762799	promoter-TSS	Cyp27a1	-609	0	1	1	1	1	0	1	1	1	1	19.7992	31.7639	33.413	21.2021	35.5872	31.1846	-0.000878552	0.999957	Same	0.122721	1	Same	-0.131254	0.962738	Same	0.0800079	0.947589	Same	-0.173967	0.999939	Same	1	-0.288836	Same	0.601901	0.170342	Same	0.572186	0.336957	Same	3.20347e-25	3.59528	Up	2.0393e-12
chr1	74823600	74830999	intron	Wnt6	8834	0	0	1	1	0	1	0	1	0	0	34.4889	17.9902	6.43137	27.4842	29.3746	21.9056	-0.309245	0.999767	Same	0.557277	1	Same	1.18923	0.343394	Same	-0.990286	0.329722	Same	-0.358333	0.999939	Same	0.660137	0.818275	Same	0.192791	1.03455	Same	0.866699	-0.167739	Same	5.74963e-10	-2.84129	Down	0.0203994
chr1	74840600	74843199	intron	Wnt10a	3307	0	0	1	0	0	0	0	1	0	0	15.9671	15.6641	9.06369	21.9874	37.7767	27.8852	0.213014	0.999767	Same	0.971065	0.977041	Same	1.13784	0.418839	Same	-0.529955	0.680768	Same	-0.363182	0.999939	Same	0.606769	1.52617	Same	NA	0.758175	Same	0.732782	0.520413	Same	0.0507355	-1.54785	Same	0.896983
chr1	74849000	74858199	Intergenic	Wnt10a	15007	0	0	1	1	1	0	1	1	0	0	14.6897	19.5233	6.6773	14.1347	15.1858	24.5997	-0.101199	0.999767	Same	-0.302175	1	Same	1.36075	0.229844	Same	-1.10973	0.264322	Same	0.553199	0.999939	Same	0.606769	1.52617	Same	NA	0.758175	Same	0.732782	0.520413	Same	0.0507355	-1.54785	Same	0.896983
chr1	74860200	74866999	Intergenic	Wnt10a	25007	1	1	1	1	1	1	1	1	1	1	33.8502	60.2579	47.5554	28.2695	59.0136	44.8455	-0.285693	0.999767	Same	-0.0494678	1	Same	-0.137481	0.956031	Same	-0.268445	0.763774	Same	-0.356458	0.999939	Same	0.606769	1.52617	Same	NA	0.758175	Same	0.732782	0.520413	Same	0.0507355	-1.54785	Same	0.896983
chr1	74868600	74876799	Intergenic	Cdk5r2	-28903	1	1	1	1	1	1	1	1	1	1	26.8247	59.2368	47.5154	26.699	45.6603	31.1593	-0.0842006	0.999767	Same	-0.376608	1	Same	-0.605566	0.598359	Same	-0.270153	0.763108	Same	-0.499111	0.971562	Same	1	0.374663	Same	0.917022	0.0454142	Same	0.773018	0.214016	Same	3.9217e-06	1.34869	Same	0.169467
chr1	74891600	74893599	Intergenic	Cdk5r2	-9003	0	0	0	0	0	0	0	1	0	0	12.7737	24.8521	13.5441	15.7053	14.6322	12.4185	0.114788	0.999767	Same	-0.631484	1	Same	-0.162907	0.967696	Same	-0.637286	0.592725	Same	-0.168709	0.999939	Same	1	0.374663	Same	0.917022	0.0454142	Same	0.773018	0.214016	Same	3.9217e-06	1.34869	Same	0.169467
chr1	74894000	74903999	Intergenic	Cdk5r2	-2603	1	1	1	0	0	0	1	1	1	1	22.9926	54.9673	22.9867	29.0547	37.0956	18.478	0.184195	0.999767	Same	-0.54345	1	Same	-0.35095	0.853267	Same	-1.08552	0.104007	Same	-0.893019	0.608467	Same	1	0.374663	Same	0.917022	0.0454142	Same	0.773018	0.214016	Same	3.9217e-06	1.34869	Same	0.169467
chr1	74904600	74908799	Intergenic	Cdk5r2	5097	1	1	1	0	0	0	1	1	0	0	37.0436	30.6782	6.56435	32.1958	29.2388	13.0492	-0.218363	0.999767	Same	-0.0919306	1	Same	0.542562	0.819678	Same	-1.53968	0.0863695	Same	-0.905184	0.850839	Same	1	0.374663	Same	0.917022	0.0454142	Same	0.773018	0.214016	Same	3.9217e-06	1.34869	Same	0.169467
chr1	74941400	74948199	Intergenic	Mir375	2495	0	0	1	0	0	0	0	1	1	0	6.38683	20.9547	10.6558	8.6379	20.7934	15.973	0.16656	NA	Same	-0.0400471	1	Same	0.355297	0.909529	Same	-0.673441	0.575678	Same	-0.278097	0.999939	Same	NA	0	Same	NA	-0.115894	Same	NA	0	Same	NA	0.0715325	Same	NA
chr1	74974200	74976599	intron	Ccdc108	6773	0	0	0	0	0	0	1	1	0	0	3.19342	32.5187	2.95474	11.779	13.4901	19.1011	0.801036	NA	Same	-1.02066	0.968986	Same	1.78582	0.105406	Same	-2.40464	0.00423109	Down	0.401837	0.999939	Same	NA	-0.728215	Same	NA	0.330096	Same	NA	-0.34888	Same	0.475456	-0.668303	Same	0.946567
chr1	74995000	74997199	intron	Ihh	2146	0	0	0	0	0	0	1	0	0	0	19.7992	25.1606	12.9192	11.779	12.169	8.39323	-0.436543	NA	Same	-0.726782	1	Same	-0.453963	0.882986	Same	-0.632833	0.638622	Same	-0.360015	0.999939	Same	1	0.856947	Same	0.142575	0.47607	Same	0.717401	0.14155	Same	6.58888e-22	4.63421	Up	2.57525e-61
chr1	75008200	75020599	intron	Ihh	-16154	0	0	1	0	1	0	1	1	1	1	14.6897	18.7186	25.7784	11.779	17.6912	21.7559	-0.258908	0.999767	Same	-0.07779	1	Same	-0.225474	0.942868	Same	0.380293	0.753332	Same	0.232609	0.999939	Same	1	0.856947	Same	0.142575	0.47607	Same	0.717401	0.14155	Same	6.58888e-22	4.63421	Up	2.57525e-61
chr1	75022000	75029199	intron	Ihh	-27354	0	0	0	0	0	0	0	1	0	1	10.2189	15.1922	15.5615	22.7726	14.4532	13.968	0.656326	NA	Same	-0.0882345	1	Same	-0.188671	0.959097	Same	0.0713152	0.967084	Same	-0.0291217	0.999939	Same	1	0.856947	Same	0.142575	0.47607	Same	0.717401	0.14155	Same	6.58888e-22	4.63421	Up	2.57525e-61
chr1	75035200	75041799	intron	Ihh	-40254	0	0	1	1	1	0	1	1	1	1	6.38683	24.1873	26.6027	11.779	15.4842	38.8342	0.452374	0.999767	Same	-0.556214	1	Same	0.442968	0.834482	Same	0.117638	0.930725	Same	1.11682	0.558648	Same	1	0.856947	Same	0.142575	0.47607	Same	0.717401	0.14155	Same	6.58888e-22	4.63421	Up	2.57525e-61
chr1	75045600	75048799	intron	Ihh	-48954	0	0	0	1	0	0	0	0	0	0	12.135	9.04601	11.6595	10.9937	7.20963	22.6315	-0.112384	NA	Same	-0.213585	1	Same	0.581063	0.834959	Same	0.258222	0.879031	Same	1.05287	NA	Same	1	0.856947	Same	0.142575	0.47607	Same	0.717401	0.14155	Same	6.58888e-22	4.63421	Up	2.57525e-61
chr1	75055600	75058599	intron	Ihh	-58854	0	0	0	0	0	0	0	0	0	1	7.6642	6.73361	8.41884	17.2758	13.2772	16.0428	0.538391	NA	Same	0.613351	1	Same	0.619482	0.813048	Same	0.189417	0.91201	Same	0.195549	NA	Same	1	0.856947	Same	0.142575	0.47607	Same	0.717401	0.14155	Same	6.58888e-22	4.63421	Up	2.57525e-61
chr1	75059600	75063599	intron	Nhej1	60200	0	0	1	1	1	0	0	1	1	1	11.4963	21.2982	36.2548	14.1347	22.131	40.989	0.111471	0.999767	Same	0.0322949	1	Same	0.0969436	0.979231	Same	0.631029	0.580344	Same	0.695678	0.974577	Same	1	0.250348	Same	0.181475	0.61481	Same	0.882654	0.10635	Same	0.325194	0.330145	Same	0.920713
chr1	75068800	75077199	intron	Nhej1	48800	1	0	1	0	0	0	0	1	0	1	17.2445	15.2177	14.7837	32.1958	23.5797	16.987	0.558957	0.999767	Same	0.503331	1	Same	0.126316	0.973402	Same	-0.0246062	0.989678	Same	-0.401621	0.999939	Same	1	0.250348	Same	0.181475	0.61481	Same	0.882654	0.10635	Same	0.325194	0.330145	Same	0.920713
chr1	75078000	75081399	intron	Nhej1	42100	0	0	1	0	0	0	0	0	0	0	17.2445	15.998	5.0952	25.9137	28.4115	14.9528	0.283898	0.999767	Same	0.601344	1	Same	0.947418	0.600001	Same	-1.04648	0.363913	Same	-0.700411	0.994981	Same	1	0.250348	Same	0.181475	0.61481	Same	0.882654	0.10635	Same	0.325194	0.330145	Same	0.920713
chr1	75118200	75124599	TTS	Nhej1	400	0	1	1	1	1	0	1	1	1	1	27.4634	59.6832	48.981	26.699	50.347	52.2768	-0.110525	0.999767	Same	-0.250434	1	Same	0.0665323	0.978824	Same	-0.268865	0.755211	Same	0.0481011	0.999939	Same	1	0.250348	Same	0.181475	0.61481	Same	0.882654	0.10635	Same	0.325194	0.330145	Same	0.920713
chr1	75134800	75141599	intron	Cnppd1	742	1	1	1	1	1	1	1	1	1	1	44.7078	69.0993	95.3697	43.9748	66.5638	73.5911	-0.10724	0.999767	Same	-0.0685365	1	Same	-0.39181	0.728835	Same	0.454457	0.466785	Same	0.131183	0.999939	Same	1	0.0772084	Same	0.201395	0.236332	Same	0.534347	0.179518	Same	6.80094e-17	1.01707	Same	3.47064e-29
chr1	75158600	75167599	Intergenic	Zfand2b	-2120	1	1	1	1	0	1	1	1	1	1	33.2115	35.0994	34.8421	29.0547	30.636	25.6429	-0.226951	0.999767	Same	-0.194122	1	Same	-0.42304	0.825907	Same	-0.00362391	0.9983	Same	-0.232543	0.999939	Same	1	0.0851241	Same	0.155825	0.633713	Same	0.675796	0.263509	Same	0.111945	0.485343	Same	0.100056
chr1	75173200	75179399	exon	Abcb6	666	0	0	1	0	1	1	1	1	1	1	39.5984	21.2356	32.5787	34.5516	25.8382	26.7761	-0.234542	0.999767	Same	0.2229	1	Same	-0.267001	0.914514	Same	0.53656	0.577927	Same	0.0466586	0.999939	Same	0.88645	0.242027	Same	0.255557	0.221847	Same	0.976832	-0.00927847	Same	0.0102489	0.350062	Same	0.0052744
chr1	75184800	75191999	promoter-TSS	Atg9a	184	1	1	1	1	1	1	1	1	1	1	42.1531	49.0903	62.0596	44.76	54.7271	52.5243	-0.0140918	0.999767	Same	0.123106	1	Same	-0.245686	0.897766	Same	0.314546	0.70859	Same	-0.0542467	0.999939	Same	1	-0.0747221	Same	0.95235	0.0223434	Same	0.687019	-0.191248	Same	0.110568	0.366385	Same	0.000113837
chr1	75203800	75211199	promoter-TSS	Stk16	96	1	1	1	1	1	1	1	1	1	1	60.0362	62.5448	73.0214	51.0421	58.2892	60.5089	-0.293912	0.999767	Same	-0.114879	1	Same	-0.303147	0.828041	Same	0.239321	0.751217	Same	0.0510519	0.999939	Same	1	0.0644914	Same	0.187311	0.365386	Same	0.522978	0.276741	Same	0.000536675	-0.613983	Same	0.00506092
chr1	75213200	75236199	intron	A630095N17Rik	3968	1	1	1	1	1	1	1	1	1	1	51.7334	56.9987	42.4302	44.76	49.2564	42.7351	-0.270841	0.999767	Same	-0.224456	1	Same	-0.0498004	0.983402	Same	-0.364211	0.615402	Same	-0.189556	0.999939	Same	NA	-0.252377	Same	NA	0.484495	Same	NA	-0.0501596	Same	NA	-1.1821	Same	0.399931
chr1	75240400	75252399	intron	Dnajb2	13123	0	0	1	1	1	0	1	1	1	1	18.5218	19.0123	15.3621	20.4168	23.7588	20.7166	0.0246645	0.999767	Same	0.251401	1	Same	0.301328	0.913737	Same	-0.216907	0.871399	Same	-0.16698	0.999939	Same	1	0.121438	Same	0.26611	0.41276	Same	0.633779	0.263736	Same	1.63883e-05	1.09457	Same	2.36739e-09
chr1	75286000	75288999	Intergenic	Resp18	-12510	0	0	1	0	0	0	0	0	0	0	7.02552	11.7804	2.01749	32.9811	28.7356	12.6951	1.24091	NA	Same	0.949139	1	Same	1.44608	0.267691	Same	-1.37634	0.198322	Same	-0.879399	0.914046	Same	NA	0.405966	Same	NA	-0.204207	Same	NA	1.03589	Same	NA	0.726172	Same	0.492941
chr1	75309200	75320599	promoter-TSS	Dnpep	-688	1	1	1	1	1	0	1	1	1	1	22.9926	46.6242	40.4692	33.7663	43.6827	37.2403	0.364066	0.999767	Same	-0.103643	1	Same	-0.153633	0.948745	Same	-0.165905	0.862965	Same	-0.215895	0.999939	Same	1	0.0186777	Same	0.218089	0.357533	Same	0.483973	0.322927	Same	0.00107841	0.618669	Same	0.00185455
chr1	75331800	75348999	Intergenic	Des	-16467	1	1	1	1	1	1	1	1	1	1	20.4379	42.6123	36.7566	31.4105	35.4082	27.3015	0.411457	0.999767	Same	-0.265029	1	Same	-0.436727	0.773819	Same	-0.173281	0.86125	Same	-0.344979	0.999939	Same	1	0.14158	Same	0.384898	0.407705	Same	0.653412	0.345173	Same	0.464682	-0.264194	Same	2.59733e-09
chr1	75350400	75351999	Intergenic	Des	-5667	0	0	0	0	0	0	0	1	0	0	1.27737	32.1721	12.4938	18.0611	17.683	10.6978	1.16566	0.999767	Same	-0.646959	1	Same	-0.220034	0.957769	Same	-0.909553	0.461487	Same	-0.482628	0.999939	Same	1	0.14158	Same	0.384898	0.407705	Same	0.653412	0.345173	Same	0.464682	-0.264194	Same	2.59733e-09
chr1	75355200	75359799	exon	Des	633	0	0	1	0	1	0	1	1	1	1	17.2445	48.6048	22.4183	36.1221	37.8621	24.6835	0.730528	0.999767	Same	-0.334389	1	Same	0.0543505	0.98603	Same	-0.944352	0.211414	Same	-0.555613	0.969622	Same	1	0.14158	Same	0.384898	0.407705	Same	0.653412	0.345173	Same	0.464682	-0.264194	Same	2.59733e-09
chr1	75365200	75370199	intron	Gm15179	3890	0	0	1	0	0	0	1	1	1	0	17.8831	27.3946	15.4851	22.7726	17.5379	21.4716	0.17313	0.999767	Same	-0.559229	1	Same	0.336119	0.89424	Same	-0.663249	0.504938	Same	0.232099	0.999939	Same	NA	0	Same	NA	-0.27561	Same	NA	0	Same	NA	0.231249	Same	NA
chr1	75371000	75380199	intron	Speg	-3089	0	1	1	1	1	0	1	1	1	1	28.1021	41.2201	37.0226	25.1284	28.642	32.6465	-0.209943	0.999767	Same	-0.502829	1	Same	-0.225494	0.915527	Same	-0.10555	0.921188	Same	0.171785	0.999939	Same	1	-0.217929	Same	0.791173	0.0674669	Same	0.912735	0.0421144	Same	6.91688e-29	1.91675	Up	1.37194e-35
chr1	75383600	75386799	exon	Speg	3015	0	0	1	0	0	0	0	1	0	0	12.7737	22.1686	17.579	10.9937	21.1257	15.8093	-0.189975	0.999767	Same	-0.0871155	1	Same	-0.200188	0.953559	Same	-0.224802	0.870589	Same	-0.337875	0.999939	Same	1	-0.217929	Same	0.791173	0.0674669	Same	0.912735	0.0421144	Same	6.91688e-29	1.91675	Up	1.37194e-35
chr1	75394400	75400999	exon	Speg	1040	0	1	1	1	1	0	1	1	1	1	16.6058	28.8121	47.8443	17.2758	28.3097	33.5107	-0.0271149	0.999767	Same	-0.048778	1	Same	-0.483044	0.789085	Same	0.647677	0.466398	Same	0.213411	0.999939	Same	1	-0.217929	Same	0.791173	0.0674669	Same	0.912735	0.0421144	Same	6.91688e-29	1.91675	Up	1.37194e-35
chr1	75418000	75457199	intron	Gmppa	5082	1	1	1	1	1	1	1	1	1	1	19.1605	39.5587	50.0912	18.0611	34.4111	38.7936	-0.136933	0.999767	Same	-0.205996	1	Same	-0.380052	0.803587	Same	0.331558	0.687309	Same	0.157503	0.999939	Same	1	0.152909	Same	0.219697	0.355119	Same	0.675796	0.1755	Same	0.170403	0.277648	Same	0.767454
chr1	75459200	75466199	intron	Chpf	13346	0	0	0	0	0	0	1	1	1	1	8.94157	21.0575	26.3668	14.1347	18.893	16.2903	0.341557	0.999767	Same	-0.156031	1	Same	-0.606961	0.751993	Same	0.287178	0.821164	Same	-0.163752	0.999939	Same	1	-0.118623	Same	0.140208	0.402492	Same	0.444662	0.32321	Same	0.906344	-0.024975	Same	0.072025
chr1	75473200	75477999	promoter-TSS	Chpf	446	0	1	1	0	1	0	0	1	1	0	23.6313	17.7093	17.1901	25.9137	34.3093	20.3409	0.0193723	0.999767	Same	0.765108	1	Same	0.145443	0.966234	Same	0.00376569	0.998395	Same	-0.6159	0.976757	Same	1	-0.118623	Same	0.140208	0.402492	Same	0.444662	0.32321	Same	0.906344	-0.024975	Same	0.072025
chr1	75482600	75484199	exon	Tmem198	7293	0	0	0	0	0	0	0	1	0	0	25.5473	39.0742	13.0057	18.8463	21.0743	32.1757	-0.17377	0.999767	Same	-0.473278	1	Same	0.602943	0.835099	Same	-0.767303	0.581151	Same	0.308918	0.999939	Same	1	-0.332505	Same	0.431008	0.415273	Same	0.879245	0.138926	Same	0.886376	-0.0659139	Same	0.358997
chr1	75489000	75493599	intron	Obsl1	11727	1	1	1	1	1	1	1	1	0	0	35.1276	17.5947	12.8527	57.3242	40.0609	25.6391	0.475644	0.999767	Same	1.00559	0.728975	Same	0.728677	0.6007	Same	-0.295035	0.799354	Same	-0.571946	0.976757	Same	1	0.0622184	Same	0.00211646	0.48778	Same	0.55707	0.167251	Same	2.76881e-52	1.73369	Up	1.94732e-54
chr1	75497800	75520399	Intergenic	Inha	4916	1	1	1	1	1	1	1	1	1	1	51.0947	95.3445	93.7246	43.1895	77.1226	71.1305	-0.302045	0.999767	Same	-0.315462	1	Same	-0.435378	0.599372	Same	0.00368342	0.997044	Same	-0.116233	0.999939	Same	1	0.411514	Same	0.469055	0.292914	Same	0.4226	0.551411	Same	3.52964e-18	3.07626	Up	2.91764e-13
chr1	75538400	75547799	intron	Slc4a3	259	0	1	1	1	1	1	1	1	1	1	21.0766	37.4881	39.9573	20.4168	40.0609	33.8825	-0.109108	0.999767	Same	0.0701562	1	Same	-0.255626	0.902636	Same	0.098828	0.928519	Same	-0.226954	0.999939	Same	0.808754	-0.382712	Same	0.612764	0.128797	Same	0.43017	-0.325927	Same	4.0318e-30	1.99891	Up	1.36449e-44
chr1	75548800	75559199	exon	Slc4a3	11159	0	1	1	0	1	0	1	1	0	1	22.9926	29.6306	11.2041	31.4105	31.6927	21.7521	0.264019	0.999767	Same	0.0596747	1	Same	0.74646	0.587591	Same	-1.15549	0.140897	Same	-0.468704	0.999939	Same	0.808754	-0.382712	Same	0.612764	0.128797	Same	0.43017	-0.325927	Same	4.0318e-30	1.99891	Up	1.36449e-44
chr1	75566000	75567799	Intergenic	Slc4a3	24059	0	0	0	0	0	0	0	1	0	0	14.6897	29.7187	23.3391	36.1221	20.5207	20.8587	0.738158	0.999767	Same	-0.441866	1	Same	-0.188763	0.959379	Same	-0.22649	0.877865	Same	0.0266132	0.999939	Same	0.808754	-0.382712	Same	0.612764	0.128797	Same	0.43017	-0.325927	Same	4.0318e-30	1.99891	Up	1.36449e-44
chr1	75576800	75594399	Intergenic	Slc4a3	42759	0	1	1	0	0	0	1	1	0	1	15.9671	25.7724	9.89799	20.4168	23.6312	13.9096	0.165005	0.999767	Same	-0.131977	1	Same	0.266613	0.932389	Same	-1.0079	0.306561	Same	-0.609306	0.999832	Same	0.808754	-0.382712	Same	0.612764	0.128797	Same	0.43017	-0.325927	Same	4.0318e-30	1.99891	Up	1.36449e-44
chr1	75594400	75604399	Intergenic	Slc4a3	56559	0	1	0	0	0	1	1	1	1	0	27.4634	18.5394	12.3609	27.4842	18.075	12.9033	-0.0725949	0.999767	Same	-0.0587744	1	Same	-0.0480981	0.992134	Same	-0.371856	0.780832	Same	-0.36118	0.999939	Same	0.808754	-0.382712	Same	0.612764	0.128797	Same	0.43017	-0.325927	Same	4.0318e-30	1.99891	Up	1.36449e-44
chr1	75604600	75611399	Intergenic	Slc4a3	65159	0	1	1	1	0	0	1	1	0	1	11.4963	29.3369	14.4248	16.4905	31.0877	21.9056	0.270691	0.999767	Same	0.0433411	1	Same	0.411362	0.858852	Same	-0.79819	0.40953	Same	-0.430169	0.999939	Same	0.808754	-0.382712	Same	0.612764	0.128797	Same	0.43017	-0.325927	Same	4.0318e-30	1.99891	Up	1.36449e-44
chr1	75612000	75615399	Intergenic	Slc4a3	70859	0	0	0	0	0	0	0	1	0	0	24.27	34.7156	7.93698	15.7053	6.30624	12.7865	-0.500527	0.999767	Same	-1.93182	0.0711188	Same	0.438005	0.86621	Same	-1.63137	0.0575495	Same	0.738457	0.961519	Same	0.808754	-0.382712	Same	0.612764	0.128797	Same	0.43017	-0.325927	Same	4.0318e-30	1.99891	Up	1.36449e-44
chr1	75637800	75639199	Intergenic	Slc4a3	95659	0	0	0	0	0	0	0	1	0	0	29.3794	33.8844	16.0334	7.06737	13.3708	10.7231	-1.29326	0.999767	Same	-1.09029	0.85834	Same	-0.469269	0.850432	Same	-0.873696	0.406745	Same	-0.252675	0.999939	Same	0.808754	-0.382712	Same	0.612764	0.128797	Same	0.43017	-0.325927	Same	4.0318e-30	1.99891	Up	1.36449e-44
chr1	75649400	75652199	Intergenic	Slc4a3	107959	0	0	0	0	0	0	0	1	0	0	13.4124	17.4273	16.5753	16.4905	9.3827	11.9223	0.102588	NA	Same	-0.63842	1	Same	-0.377339	0.909529	Same	-0.0202468	0.99264	Same	0.240834	NA	Same	0.808754	-0.382712	Same	0.612764	0.128797	Same	0.43017	-0.325927	Same	4.0318e-30	1.99891	Up	1.36449e-44
chr1	75656000	75661799	Intergenic	Slc4a3	116059	0	0	0	0	0	0	1	1	0	0	10.2189	34.8428	11.4601	23.5579	17.1119	17.1583	0.728387	0.999767	Same	-0.889078	0.967986	Same	0.398188	0.87247	Same	-1.28307	0.135145	Same	0.00420115	0.999939	Same	0.808754	-0.382712	Same	0.612764	0.128797	Same	0.43017	-0.325927	Same	4.0318e-30	1.99891	Up	1.36449e-44
chr1	75744800	75747399	Intergenic	Slc4a3	203259	0	0	0	0	0	0	0	0	0	1	5.10947	15.9588	17.4261	16.4905	5.9739	15.1494	0.833076	NA	Same	-1.0244	0.976822	Same	-0.189654	0.96073	Same	0.105593	0.951162	Same	0.940336	NA	Same	0.808754	-0.382712	Same	0.612764	0.128797	Same	0.43017	-0.325927	Same	4.0318e-30	1.99891	Up	1.36449e-44
chr1	75780000	75782399	Intergenic	Slc4a3	238359	0	0	0	0	0	0	0	1	0	0	24.27	28.07	15.771	13.3495	15.1179	15.2586	-0.534514	0.999767	Same	-0.679672	1	Same	-0.100595	0.981207	Same	-0.563572	0.669043	Same	0.0155059	0.999939	Same	0.808754	-0.382712	Same	0.612764	0.128797	Same	0.43017	-0.325927	Same	4.0318e-30	1.99891	Up	1.36449e-44
chr1	75797600	75804799	Intergenic	Slc4a3	258359	0	0	0	0	0	0	1	1	1	1	17.2445	25.8742	15.6945	18.0611	17.0523	10.982	-0.0247049	0.999767	Same	-0.504731	1	Same	-0.478327	0.844484	Same	-0.519706	0.666383	Same	-0.493302	0.999939	Same	0.808754	-0.382712	Same	0.612764	0.128797	Same	0.43017	-0.325927	Same	4.0318e-30	1.99891	Up	1.36449e-44
chr1	76022400	76028799	Intergenic	Gm17751	-460108	0	0	0	0	0	0	1	0	0	1	10.2189	18.4641	16.4223	28.2695	13.0981	12.6444	0.86242	0.999767	Same	-0.405116	1	Same	-0.325128	0.914464	Same	-0.118545	0.939915	Same	-0.0385574	0.999939	Same	NA	-0.218556	Same	NA	0	Same	NA	-0.285623	Same	NA	-0.44109	Same	NA
chr1	77182400	77187399	Intergenic	Mir6352	308443	0	0	0	0	0	0	0	0	0	1	7.6642	7.0273	14.3583	15.7053	11.8284	15.9845	0.494595	NA	Same	0.486831	1	Same	0.0601283	0.989578	Same	0.746348	0.548977	Same	0.319646	NA	Same	NA	NA	Same	NA	NA	Same	NA	NA	Same	NA	NA	Same	NA
chr1	77223400	77226999	Intergenic	Mir6352	268143	0	0	0	0	0	0	0	0	1	0	21.0766	7.1174	17.9015	16.4905	9.65537	15.6342	-0.275572	NA	Same	0.269268	1	Same	-0.201492	0.959494	Same	0.964411	0.406151	Same	0.493651	NA	Same	NA	NA	Same	NA	NA	Same	NA	NA	Same	NA	NA	Same	NA
chr1	77274200	77278199	Intergenic	Mir6352	217143	0	0	0	0	1	0	0	0	0	0	8.30288	5.36694	5.28465	12.5642	15.3052	20.662	0.242331	NA	Same	0.968614	1	Same	1.27634	0.397796	Same	0.00739696	0.997388	Same	0.315124	NA	Same	NA	NA	Same	NA	NA	Same	NA	NA	Same	NA	NA	Same	NA
chr1	77332200	77338799	Intergenic	Mir6352	157843	0	0	0	0	0	0	0	0	1	1	3.19342	9.71077	13.2881	14.1347	8.20665	14.2814	0.947171	NA	Same	-0.197747	1	Same	0.0319582	0.995557	Same	0.357707	0.808596	Same	0.587412	NA	Same	NA	NA	Same	NA	NA	Same	NA	NA	Same	NA	NA	Same	NA
chr1	77428400	77430599	intron	Mir6352	63843	0	0	0	1	0	0	0	0	0	0	8.94157	19.5753	11.736	18.8463	16.5748	27.2038	0.462306	0.999767	Same	-0.176383	1	Same	0.758207	0.734852	Same	-0.447273	0.758025	Same	0.487317	0.999939	Same	NA	NA	Same	NA	NA	Same	NA	NA	Same	NA	NA	Same	NA
chr1	77434200	77440199	intron	Mir6352	56143	0	0	1	0	1	1	1	1	1	1	26.186	13.3781	17.7685	29.0547	13.1918	20.5706	0.0291538	0.999767	Same	-0.0228571	1	Same	0.10604	0.976984	Same	0.371039	0.770085	Same	0.499936	0.999939	Same	NA	NA	Same	NA	NA	Same	NA	NA	Same	NA	NA	Same	NA
chr1	77445600	77473799	intron	Mir6352	33643	1	1	1	1	1	1	1	1	1	1	42.1531	23.8046	27.8159	36.9074	26.7755	31.5603	-0.240328	0.999767	Same	0.132747	1	Same	0.112431	0.970411	Same	0.216498	0.844078	Same	0.196182	0.999939	Same	NA	NA	Same	NA	NA	Same	NA	NA	Same	NA	NA	Same	NA
chr1	77483200	77505799	intron	Mir6352	-1157	0	1	1	1	1	1	1	1	1	1	26.8247	18.9879	17.0672	22.7726	18.5267	24.9754	-0.237512	0.999767	Same	-0.0598446	1	Same	0.381953	0.881584	Same	-0.082736	0.958747	Same	0.359062	0.999939	Same	NA	NA	Same	NA	NA	Same	NA	NA	Same	NA	NA	Same	NA
chr1	77506400	77515599	intron	Epha4	663	1	1	1	1	1	1	1	1	1	1	37.0436	25.9633	33.9713	25.1284	24.9008	29.7405	-0.522945	0.999767	Same	-0.0742849	1	Same	-0.199939	0.936686	Same	0.35238	0.717197	Same	0.226726	0.999939	Same	1	0.105141	Same	0.630718	-0.185896	Same	0.0768411	-0.784248	Same	0.00225943	-0.79082	Same	0.425213
chr1	78152000	78156399	intron	Pax3	39511	0	0	0	0	0	0	0	0	0	1	6.38683	10.0946	13.0887	11.779	16.9247	11.9883	0.360656	NA	Same	0.48272	1	Same	-0.128786	0.975438	Same	0.272948	0.865637	Same	-0.338559	NA	Same	1	-0.136172	Same	NA	0.101423	Same	0.565344	0.728972	Same	0.000159131	2.49014	Up	0.00358905
chr1	78305000	78311999	intron	Sgpp2	1579	0	0	1	0	0	0	1	1	0	1	6.38683	13.9655	11.819	21.2021	17.8703	14.1431	0.924953	NA	Same	0.253948	1	Same	0.178511	0.96321	Same	-0.191496	0.901093	Same	-0.266933	0.999939	Same	1	0.654883	Same	0.921017	-0.0687262	Same	0.743483	-0.303982	Same	3.34161e-12	3.79628	Up	7.44342e-13
chr1	78371600	78373999	intron	Sgpp2	65879	0	0	1	0	0	0	0	0	0	0	12.7737	6.0826	3.77904	10.9937	19.2078	10.1762	-0.141418	NA	Same	0.975284	1	Same	0.676003	0.804197	Same	-0.284447	0.869514	Same	-0.583727	NA	Same	1	0.654883	Same	0.921017	-0.0687262	Same	0.743483	-0.303982	Same	3.34161e-12	3.79628	Up	7.44342e-13
chr1	78481200	78488999	intron	Farsb	372	1	1	1	1	1	1	1	1	1	1	56.2041	28.5322	37.0126	42.4042	40.9221	40.1172	-0.436241	0.999767	Same	0.441524	1	Same	0.0543138	0.983402	Same	0.369111	0.655218	Same	-0.0180994	0.999939	Same	1	0.0136638	Same	0.667039	-0.0973942	Same	0.92214	0.0348257	Same	1.87607e-33	-1.70386	Down	2.84637e-47
chr1	78532000	78536199	intron	Mogat1	26465	0	0	0	0	0	0	0	0	1	1	17.8831	17.9775	23.9239	10.9937	15.2115	11.383	-0.513902	0.999767	Same	-0.217815	1	Same	-0.919407	0.51776	Same	0.365	0.767492	Same	-0.336592	0.999939	Same	NA	0	Same	NA	-0.542912	Same	NA	-0.0946024	Same	0.0142375	2.49105	Up	0.317989
chr1	78563600	78569599	Intergenic	Mogat1	58965	0	1	1	0	0	0	1	1	1	1	13.4124	28.6976	23.9339	20.4168	29.0597	19.2001	0.345009	0.999767	Same	-0.0201779	1	Same	-0.337836	0.887586	Same	-0.183289	0.886404	Same	-0.500947	0.999939	Same	NA	0	Same	NA	-0.542912	Same	NA	-0.0946024	Same	0.0142375	2.49105	Up	0.317989
chr1	78571600	78576799	Intergenic	Mogat1	66565	0	0	0	0	0	0	1	1	0	0	11.4963	17.9266	12.5503	19.6316	9.3827	16.3233	0.381707	NA	Same	-0.699028	1	Same	0.198741	0.959494	Same	-0.319845	0.828766	Same	0.577924	0.999939	Same	NA	0	Same	NA	-0.542912	Same	NA	-0.0946024	Same	0.0142375	2.49105	Up	0.317989
chr1	78589000	78604599	Intergenic	Utp14b	-57600	1	1	1	1	1	1	1	1	1	1	40.8757	38.5239	23.4985	36.1221	32.1959	25.3764	-0.22573	0.999767	Same	-0.265806	1	Same	0.0130257	0.997387	Same	-0.567291	0.524301	Same	-0.28846	0.999939	Same	1	-0.096706	Same	0.397292	-0.574407	Same	0.843432	-0.210037	Same	0.387957	-0.442139	Same	0.0600855
chr1	78605600	78606599	Intergenic	Utp14b	-48300	0	0	0	0	0	0	1	1	0	1	39.5984	114.344	82.2745	26.699	47.9095	28.8332	-0.545558	0.999767	Same	-1.18824	0.0784833	Same	-1.46187	0.00519218	Down	-0.418436	0.543801	Same	-0.692064	0.737414	Same	1	-0.096706	Same	0.397292	-0.574407	Same	0.843432	-0.210037	Same	0.387957	-0.442139	Same	0.0600855
chr1	78607400	78613799	Intergenic	Utp14b	-43800	0	1	1	1	1	0	1	1	1	1	29.3794	33.1316	26.5098	20.4168	28.216	31.8775	-0.471827	0.999767	Same	-0.235881	1	Same	0.16584	0.95389	Same	-0.244483	0.824037	Same	0.157237	0.999939	Same	1	-0.096706	Same	0.397292	-0.574407	Same	0.843432	-0.210037	Same	0.387957	-0.442139	Same	0.0600855
chr1	78614000	78618199	Intergenic	Utp14b	-38300	0	0	1	0	0	0	0	0	0	0	10.2189	19.1278	8.95073	22.7726	22.5827	23.3345	0.673168	0.999767	Same	0.180851	1	Same	0.981004	0.480159	Same	-0.767223	0.474127	Same	0.03293	0.999939	Same	1	-0.096706	Same	0.397292	-0.574407	Same	0.843432	-0.210037	Same	0.387957	-0.442139	Same	0.0600855
chr1	78642400	78647999	Intergenic	Utp14b	-9200	0	0	0	0	0	0	0	1	0	1	15.3284	14.7448	13.5905	13.3495	13.8822	16.7281	-0.190764	NA	Same	-0.093996	1	Same	0.199666	0.955622	Same	-0.0804118	0.962603	Same	0.21325	0.999939	Same	1	-0.096706	Same	0.397292	-0.574407	Same	0.843432	-0.210037	Same	0.387957	-0.442139	Same	0.0600855
chr1	78650600	78658399	promoter-TSS	Acsl3	100	1	1	1	1	1	1	1	1	1	1	48.5399	41.5138	55.14	31.4105	36.8312	45.98	-0.616547	0.999767	Same	-0.170632	1	Same	-0.294597	0.847964	Same	0.406678	0.577839	Same	0.282713	0.999939	Same	1	0.089474	Same	0.231922	-0.313458	Same	0.377902	-0.356699	Same	3.21529e-14	1.25425	Same	0.000318311
chr1	79667400	79670599	promoter-TSS	Ap1s3	-453	0	0	0	0	0	0	0	0	0	1	3.8321	9.74895	15.7875	9.42316	12.4674	14.7915	0.490212	NA	Same	0.229945	1	Same	-0.0834155	0.984251	Same	0.497509	0.723638	Same	0.184149	NA	Same	1	0.392953	Same	0.197322	-0.557895	Same	0.940648	-0.0526975	Same	0.480403	-0.216859	Same	0.00999537
chr1	79755200	79762199	promoter-TSS	Wdfy1	-356	0	1	1	1	1	0	1	1	1	1	27.4634	38.6512	44.7501	18.8463	35.5532	44.2224	-0.50165	0.999767	Same	-0.138778	1	Same	-0.0595202	0.981885	Same	0.217194	0.812367	Same	0.296452	0.999939	Same	1	-0.0171034	Same	0.494364	-0.112984	Same	0.814853	-0.0592374	Same	0.0993919	0.197835	Same	7.46426e-06
chr1	79771800	79775199	intron	Mrpl44	907	0	0	1	1	1	0	1	1	1	1	36.405	30.9093	45.6773	39.2632	29.8263	35.5234	0.00300315	0.999767	Same	-0.0581211	1	Same	-0.368137	0.835213	Same	0.520881	0.532714	Same	0.210865	0.999939	Same	1	-0.0966734	Same	0.437389	0.198898	Same	0.853472	0.0751832	Same	1.17116e-05	-0.753273	Same	3.60833e-06
chr1	79851400	79857599	intron	Serpine2	740	0	0	1	1	1	0	0	0	1	1	10.2189	9.12338	18.4398	17.2758	36.9248	30.5171	0.415914	0.999767	Same	1.62765	0.158829	Same	0.56855	0.77523	Same	0.821192	0.416728	Same	-0.237908	0.999939	Same	0.206503	0.59803	Same	0.192432	0.384886	Same	0.408634	0.376455	Same	0.00117112	0.65407	Same	4.01878e-08
chr1	80208400	80212199	exon	Fam124b	219	0	0	0	0	0	0	0	0	0	1	12.135	6.27347	11.2041	17.2758	8.20665	16.586	0.232484	NA	Same	0.231074	1	Same	0.368712	0.910392	Same	0.587758	0.661151	Same	0.725396	NA	Same	NA	0	Same	NA	0.547977	Same	NA	0.317003	Same	NA	0.869888	Same	0.255535
chr1	80216600	80218799	Intergenic	Fam124b	-7181	0	0	1	0	0	0	0	0	0	0	5.74815	11.5004	21.7734	17.2758	33.1754	26.2545	0.734699	0.999767	Same	1.13364	0.861738	Same	0.17793	0.96321	Same	0.700344	0.559246	Same	-0.255366	0.999939	Same	NA	0	Same	NA	0.547977	Same	NA	0.317003	Same	NA	0.869888	Same	0.255535
chr1	80233400	80239999	Intergenic	Fam124b	-26181	0	0	0	0	0	0	0	1	1	0	17.2445	10.0554	11.7925	18.8463	13.7031	12.4985	0.0116846	NA	Same	0.296966	1	Same	-0.013273	0.997985	Same	0.218376	0.892474	Same	-0.091863	NA	Same	NA	0	Same	NA	0.547977	Same	NA	0.317003	Same	NA	0.869888	Same	0.255535
chr1	80309000	80314599	intron	Cul3	25465	1	0	0	0	0	1	0	0	0	0	58.1202	4.97042	7.17917	40.0484	7.24358	4.71437	-0.497529	NA	Same	0.365871	1	Same	-0.49077	0.850341	Same	0.412546	0.763561	Same	-0.444095	0.999939	Same	1	0.0391762	Same	0.12089	-0.514488	Same	0.525286	-0.316933	Same	0.299184	-0.233787	Same	0.826643
chr1	80332400	80341399	exon	Cul3	365	1	1	1	1	1	0	1	1	1	1	34.4889	48.5539	72.526	34.5516	47.3302	61.6396	-0.0824661	0.999767	Same	-0.0552314	1	Same	-0.252739	0.872526	Same	0.551086	0.388258	Same	0.353578	0.999939	Same	1	0.0391762	Same	0.12089	-0.514488	Same	0.525286	-0.316933	Same	0.299184	-0.233787	Same	0.826643
chr1	81713000	81717599	Intergenic	Mir6344	-413191	0	0	0	0	0	0	0	0	0	1	7.6642	5.7497	11.829	18.8463	15.1436	11.3208	0.63577	NA	Same	0.899197	1	Same	-0.0725175	0.98689	Same	0.699328	0.590351	Same	-0.272387	NA	Same	NA	NA	Same	NA	NA	Same	NA	NA	Same	NA	NA	Same	NA
chr1	81740800	81742599	Intergenic	Mir6344	-386791	0	0	0	0	0	0	0	0	0	1	0	1.73774	13.5705	8.6379	4.13316	2.81847	0.904548	NA	Same	0.463631	1	Same	-1.20385	0.48336	Same	1.43051	0.220556	Same	-0.236973	NA	Same	NA	NA	Same	NA	NA	Same	NA	NA	Same	NA	NA	Same	NA
chr1	82278400	82281599	intron	Irs1	8014	0	0	0	0	0	0	0	1	0	1	19.1605	28.5057	29.7669	39.2632	13.1918	20.4615	0.708028	0.999767	Same	-0.946147	0.84137	Same	-0.510015	0.777625	Same	0.0726992	0.95768	Same	0.508832	0.999939	Same	1	-0.12376	Same	0.698534	-0.155092	Same	0.804539	-0.139668	Same	3.16971e-12	2.21329	Up	4.34452e-25
chr1	82310600	82316799	intron	Rhbdd1	546	0	1	1	1	1	1	1	1	1	1	24.9087	20.5846	38.2058	29.0547	28.9743	40.343	0.0930109	0.999767	Same	0.409968	1	Same	0.0268327	0.994712	Same	0.817906	0.275041	Same	0.434771	0.999939	Same	1	-0.0361511	Same	0.46306	-0.301415	Same	0.643003	-0.287992	Same	0.861547	-0.0598262	Same	0.30268
chr1	82470600	82473799	intron	Col4a4	111224	0	0	0	0	0	0	0	0	0	1	10.2189	9.82529	19.1211	10.2084	22.1485	8.04297	-0.0519818	NA	Same	0.821105	1	Same	-0.910156	0.613226	Same	0.704317	0.574648	Same	-1.02694	NA	Same	1	0.229905	Same	NA	-0.3717	Same	NA	-0.0337129	Same	0.05787	1.70906	Same	0.027839
chr1	82719400	82723999	intron	Mff	235	0	1	1	0	1	0	1	1	1	1	44.7078	34.9594	31.9638	39.2632	41.4078	33.5615	-0.243093	0.999767	Same	0.192789	1	Same	0.0304332	0.993364	Same	-0.104229	0.923208	Same	-0.266584	0.999939	Same	1	0.123807	Same	0.874727	0.0469084	Same	0.890354	-0.0596444	Same	0.596631	-0.112001	Same	1
chr1	82809200	82819799	Intergenic	Agfg1	-21535	0	0	0	1	1	1	1	1	0	1	21.7152	14.7194	10.5128	31.4105	15.7229	21.4678	0.309589	0.999767	Same	0.0512005	1	Same	0.773178	0.624963	Same	-0.348161	0.780171	Same	0.373816	0.999939	Same	1	0.011404	Same	0.131096	-0.359506	Same	0.627633	-0.163319	Same	3.48196e-05	-0.604598	Same	2.68087e-05
chr1	82820200	82827799	Intergenic	Agfg1	-12035	0	1	1	0	0	1	1	1	0	1	40.2371	22.4623	12.0849	18.8463	26.5286	14.1355	-0.887656	0.999767	Same	0.174245	1	Same	0.135596	0.969874	Same	-0.704397	0.481267	Same	-0.743046	0.911473	Same	1	0.011404	Same	0.131096	-0.359506	Same	0.627633	-0.163319	Same	3.48196e-05	-0.604598	Same	2.68087e-05
chr1	82831600	82838799	promoter-TSS	Agfg1	-835	1	1	1	1	1	1	1	1	1	1	41.5144	52.9868	48.3761	40.8337	44.5522	48.9368	-0.107553	0.999767	Same	-0.253786	1	Same	-0.0138367	0.997008	Same	-0.115316	0.903442	Same	0.124633	0.999939	Same	1	0.011404	Same	0.131096	-0.359506	Same	0.627633	-0.163319	Same	3.48196e-05	-0.604598	Same	2.68087e-05
chr1	82848000	82849999	intron	Agfg1	12965	0	0	0	0	0	0	0	1	0	0	9.58025	13.6718	5.74005	22.7726	10.0217	11.8678	0.66465	NA	Same	-0.334058	1	Same	0.598598	0.816637	Same	-0.764427	0.538631	Same	0.168229	NA	Same	1	0.011404	Same	0.131096	-0.359506	Same	0.627633	-0.163319	Same	3.48196e-05	-0.604598	Same	2.68087e-05
chr1	82944400	82948799	Intergenic	Slc19a3	88423	0	0	0	1	0	0	0	1	0	0	22.9926	20.7755	11.3271	18.8463	11.5558	22.7077	-0.263775	0.999767	Same	-0.690606	1	Same	0.742177	0.679948	Same	-0.66474	0.556073	Same	0.768042	0.946314	Same	1	0.634725	Same	0.345929	-0.499847	Same	0.98796	0.0128196	Same	6.33539e-08	2.35298	Up	0.0041496
chr1	82955600	82957799	Intergenic	Slc19a3	78323	0	0	0	0	0	0	0	1	0	0	31.9342	51.8736	16.3858	10.9937	5.24954	32.9054	-1.07134	0.999767	Same	-2.56183	0.00144802	Down	0.742832	0.655537	Same	-1.32305	0.124431	Same	1.98161	0.0369269	Up	1	0.634725	Same	0.345929	-0.499847	Same	0.98796	0.0128196	Same	6.33539e-08	2.35298	Up	0.0041496
chr1	82966800	82971399	Intergenic	Slc19a3	65923	0	0	0	0	0	0	0	1	0	0	3.19342	13.3135	11.4236	7.06737	7.69528	16.7826	0.352569	NA	Same	-0.529488	1	Same	0.309757	0.933171	Same	-0.0980411	0.959975	Same	0.741203	NA	Same	1	0.634725	Same	0.345929	-0.499847	Same	0.98796	0.0128196	Same	6.33539e-08	2.35298	Up	0.0041496
chr1	83031400	83038199	intron	Slc19a3	223	0	1	0	1	1	0	1	1	1	1	19.1605	35.0103	23.1196	16.4905	19.7027	28.5007	-0.211513	0.999767	Same	-0.731397	1	Same	0.192753	0.952107	Same	-0.461585	0.672407	Same	0.462564	0.999939	Same	1	0.634725	Same	0.345929	-0.499847	Same	0.98796	0.0128196	Same	6.33539e-08	2.35298	Up	0.0041496
chr1	83709400	83713399	Intergenic	Sphkap	-306625	0	0	0	0	0	0	0	0	0	1	2.55473	8.66324	9.13018	11.779	11.1977	16.1519	0.918843	NA	Same	0.244241	1	Same	0.559734	0.828613	Same	0.0849027	0.963602	Same	0.400396	NA	Same	1	0.960882	Same	0.289134	-0.72347	Same	0.614357	-0.539522	Same	4.00314e-17	5.7096	Up	1.64032e-14
chr1	84174200	84176599	intron	Mir6353	40136	0	0	0	0	0	0	0	1	0	0	8.30288	20.2125	6.35488	7.06737	3.22977	13.6507	-0.154195	NA	Same	-1.6884	0.396305	Same	0.710029	0.770704	Same	-1.1459	0.32323	Same	1.25253	NA	Same	NA	NA	Same	NA	NA	Same	NA	NA	Same	NA	NA	Same	NA
chr1	84212800	84214999	intron	Mir6353	1636	0	0	0	0	0	0	0	0	1	0	10.8576	15.3078	19.939	16.4905	13.0724	9.14068	0.257615	NA	Same	-0.167591	1	Same	-0.84	0.67722	Same	0.313791	0.839207	Same	-0.358619	0.999939	Same	NA	NA	Same	NA	NA	Same	NA	NA	Same	NA	NA	Same	NA
chr1	84278800	84284999	promoter-TSS	Pid1	-680	0	0	1	0	0	0	0	1	1	1	21.0766	17.16	20.4673	18.8463	29.1019	18.5072	-0.189227	0.999767	Same	0.628691	1	Same	-0.18546	0.953315	Same	0.253822	0.83692	Same	-0.560329	0.996787	Same	0.0820663	0.635795	Same	0.233812	-0.360152	Same	0.445883	0.385401	Same	0.0030785	-0.569752	Same	7.83374e-09
chr1	84329800	84331999	Intergenic	Pid1	-49680	0	0	1	0	0	0	0	0	0	0	24.27	13.4545	10.6558	21.2021	22.8893	23.8853	-0.196093	0.999767	Same	0.584489	1	Same	0.788489	0.661628	Same	-0.17295	0.909713	Same	0.03105	0.999939	Same	0.0820663	0.635795	Same	0.233812	-0.360152	Same	0.445883	0.385401	Same	0.0030785	-0.569752	Same	7.83374e-09
chr1	84631600	84635799	intron	Mir5126	-58714	0	0	0	0	0	1	0	1	0	0	38.9597	17.8884	8.12644	26.699	17.1119	14.1647	-0.483569	0.999767	Same	-0.0769623	1	Same	0.525201	0.817727	Same	-0.812248	0.434972	Same	-0.210085	0.999939	Same	NA	NA	Same	NA	NA	Same	NA	NA	Same	NA	NA	Same	NA
chr1	84831400	84891399	intron	Fbxo36	24984	1	1	1	1	1	1	1	1	1	1	79.8354	71.0554	61.9302	62.8211	66.0442	50.4685	-0.404287	0.999767	Same	-0.122372	1	Same	-0.330065	0.789027	Same	-0.164855	0.827154	Same	-0.372547	0.981763	Same	1	0.00177812	Same	0.898821	-0.0664663	Same	0.866777	0.119739	Same	0.50415	0.2511	Same	0.0158266
chr1	84919600	84923999	intron	Slc16a14	9858	0	0	0	0	1	0	0	0	0	1	5.74815	10.0426	20.2214	19.6316	16.4215	20.6328	0.96425	0.999767	Same	0.532899	1	Same	-0.0338602	0.995098	Same	0.829768	0.436888	Same	0.263009	0.999939	Same	1	0.510055	Same	NA	-0.896085	Same	0.952466	0.0858455	Same	0.869189	0.108824	Same	0.200532
chr1	84929200	84933399	intron	Slc16a14	358	0	0	0	0	0	0	1	0	0	1	9.58025	18.1821	12.5768	14.92	13.9501	23.3599	0.31352	0.999767	Same	-0.301677	1	Same	0.68722	0.730722	Same	-0.415631	0.749376	Same	0.573265	0.999939	Same	1	0.510055	Same	NA	-0.896085	Same	0.952466	0.0858455	Same	0.869189	0.108824	Same	0.200532
chr1	84941200	84945599	Intergenic	Slc16a14	-11742	0	0	1	0	0	0	0	0	0	1	12.135	7.69206	9.24314	10.9937	16.2425	13.8766	-0.136659	NA	Same	0.758141	1	Same	0.411777	0.892208	Same	0.178958	0.914037	Same	-0.167405	NA	Same	1	0.510055	Same	NA	-0.896085	Same	0.952466	0.0858455	Same	0.869189	0.108824	Same	0.200532
chr1	85236200	85236999	Intergenic	C130026I21Rik	30541	0	0	0	1	0	0	0	0	0	0	54.2881	8.33035	0	6.28211	9.72328	24.8523	-0.470351	NA	Same	0.030165	1	Same	0.53191	0.804167	Same	-0.225772	0.867871	Same	0.275974	0.999939	Same	NA	0.571986	Same	NA	-0.0919807	Same	NA	-0.160769	Same	NA	0.463257	Same	NA
chr1	87677400	87681199	intron	9930111H07Rik	7454	0	1	0	0	0	0	0	0	0	0	15.3284	2.5043	3.27717	10.9937	22.4808	7.32853	-0.342704	NA	Same	2.03095	0.137319	Same	0.601689	0.823623	Same	0.275552	0.869505	Same	-1.15371	NA	Same	NA	0.0430378	Same	NA	0	Same	NA	0	Same	NA	-0.248267	Same	NA
chr1	87684000	87694599	promoter-TSS	Cab39	-722	0	1	1	1	1	1	1	1	1	1	22.9926	27.6883	40.2132	21.2021	37.2489	37.8456	-0.167958	0.999767	Same	0.36604	1	Same	-0.120509	0.96321	Same	0.506844	0.526193	Same	0.0202948	0.999939	Same	1	0.0874394	Same	0.234952	-0.359291	Same	0.869302	-0.0754114	Same	0.849637	-0.0457461	Same	0.851014
chr1	87789800	87797599	intron	Itm2c	2615	0	1	1	1	1	0	1	1	1	1	14.051	40.4663	52.933	19.6316	42.6003	44.7694	0.282531	0.999767	Same	0.0550317	1	Same	-0.266948	0.887777	Same	0.378593	0.650206	Same	0.0566132	0.999939	Same	1	0.185332	Same	0.394496	0.163105	Same	0.57347	0.174683	Same	4.4024e-62	2.15903	Up	4.84072e-91
chr1	87814400	87815599	Intergenic	4933407L21Rik	-10058	0	1	0	0	0	0	0	0	0	0	14.051	24.6719	2.96475	47.1158	46.7942	18.7991	1.0852	0.999767	Same	0.709063	1	Same	1.59555	0.147978	Same	-1.93248	0.0251981	Down	-1.04599	0.737414	Same	NA	0	Same	NA	-0.107018	Same	NA	0.150596	Same	NA	0.0620903	Same	NA
chr1	87826400	87835799	Intergenic	4933407L21Rik	6042	0	1	1	0	1	0	1	1	1	1	14.6897	20.6864	21.3945	8.6379	17.9896	22.412	-0.531503	0.999767	Same	-0.189845	1	Same	0.0250103	0.996088	Same	0.054118	0.973436	Same	0.268973	0.999939	Same	NA	0	Same	NA	-0.107018	Same	NA	0.150596	Same	NA	0.0620903	Same	NA
chr1	87856800	87858399	promoter-TSS	Gpr55	30	0	0	0	0	0	0	0	1	0	0	1.91605	18.1047	5.86302	5.49684	7.66956	9.67999	0.398019	NA	Same	-0.829919	1	Same	0.383449	0.913737	Same	-1.00625	0.420893	Same	0.207118	NA	Same	NA	0	Same	NA	-0.107673	Same	NA	0.0554758	Same	NA	0.754163	Same	NA
chr1	87901600	87905799	Intergenic	Spata3	-14817	0	0	0	0	0	0	0	1	0	1	7.02552	11.1548	11.3271	19.6316	12.7658	9.22824	0.768723	NA	Same	0.116138	1	Same	-0.253967	0.945827	Same	0.0313924	0.988108	Same	-0.338713	NA	Same	NA	0	Same	NA	0.203906	Same	NA	-0.0112032	Same	NA	0	Same	NA
chr1	87912200	87915199	Intergenic	Spata3	-4817	0	0	0	0	0	0	1	1	0	0	15.3284	20.5337	5.17169	19.6316	8.41964	17.7306	0.154599	NA	Same	-0.969417	0.99667	Same	1.13198	0.444182	Same	-1.31533	0.200147	Same	0.786063	NA	Same	NA	0	Same	NA	0.203906	Same	NA	-0.0112032	Same	NA	0	Same	NA
chr1	87916000	87922399	intron	Spata3	683	0	1	1	0	0	1	1	1	0	0	31.2955	23.7908	6.93324	19.6316	20.0948	11.4414	-0.519502	0.999767	Same	-0.22937	1	Same	0.39847	0.890452	Same	-1.2384	0.217031	Same	-0.610556	0.999939	Same	NA	0	Same	NA	0.203906	Same	NA	-0.0112032	Same	NA	0	Same	NA
chr1	87924200	87931999	Intergenic	Spata3	9583	0	1	1	0	0	0	1	1	1	0	15.3284	37.3736	16.8312	25.1284	46.2735	10.3475	0.432827	0.999767	Same	0.244416	1	Same	-0.677851	0.676139	Same	-0.904085	0.299907	Same	-1.82635	0.0221818	Down	NA	0	Same	NA	0.203906	Same	NA	-0.0112032	Same	NA	0	Same	NA
chr1	87933000	87939799	Intergenic	2810459M11Rik	-6038	0	1	1	0	0	0	1	1	1	1	8.94157	23.6127	10.9017	21.2021	27.4999	16.1519	0.735205	0.999767	Same	0.162495	1	Same	0.353633	0.895147	Same	-0.831281	0.405784	Same	-0.640143	0.976757	Same	1	0.0128473	Same	0.430291	0.361443	Same	0.444662	0.729475	Same	1.01654e-16	4.29104	Up	0.000168051
chr1	87951600	87965399	Intergenic	Psmd1	-2694	1	1	1	1	1	1	1	1	1	1	65.7844	57.0125	43.3374	44.76	53.9091	46.0637	-0.572359	0.999767	Same	-0.0984685	1	Same	0.0616477	0.979231	Same	-0.371234	0.609561	Same	-0.211118	0.999939	Same	1	0.00918741	Same	0.968699	-0.0104709	Same	0.797199	0.0896454	Same	2.20279e-07	-0.789011	Same	4.41734e-10
chr1	88043800	88053599	Intergenic	Armc9	-2655	1	1	1	1	1	0	1	1	1	1	30.6568	29.4133	33.9349	36.1221	37.0359	35.6325	0.108322	0.999767	Same	0.278876	1	Same	0.00669705	0.998608	Same	0.222297	0.817429	Same	-0.0498824	0.999939	Same	1	0.0923021	Same	0.154127	0.324629	Same	0.924919	0.0324718	Same	0.199348	-0.202641	Same	0.652101
chr1	88070200	88073199	intron	Armc9	20345	0	0	0	0	1	0	0	0	0	0	8.94157	20.5592	5.79653	10.9937	14.1291	33.4232	0.116986	0.999767	Same	-0.448175	1	Same	1.87314	0.0432516	Up	-1.31033	0.164467	Same	1.01098	0.751928	Same	1	0.0923021	Same	0.154127	0.324629	Same	0.924919	0.0324718	Same	0.199348	-0.202641	Same	0.652101
chr1	88075000	88080799	intron	Armc9	26545	0	0	1	0	0	1	1	1	1	1	37.0436	24.2255	13.9694	25.9137	17.1459	26.9258	-0.479062	0.999767	Same	-0.435325	1	Same	0.76225	0.581736	Same	-0.652199	0.497183	Same	0.545377	0.999832	Same	1	0.0923021	Same	0.154127	0.324629	Same	0.924919	0.0324718	Same	0.199348	-0.202641	Same	0.652101
chr1	88081600	88087999	intron	Armc9	33445	0	1	1	1	1	1	1	1	0	1	55.5655	36.1596	21.3281	40.8337	26.4092	24.1695	-0.461133	0.999767	Same	-0.429474	1	Same	0.12789	0.963823	Same	-0.67333	0.396774	Same	-0.115967	0.999939	Same	1	0.0923021	Same	0.154127	0.324629	Same	0.924919	0.0324718	Same	0.199348	-0.202641	Same	0.652101
chr1	88109400	88119399	intron	Armc9	63045	0	0	1	0	1	0	1	1	1	1	12.135	31.573	19.7095	25.1284	19.1996	14.3398	0.660427	0.999767	Same	-0.628914	1	Same	-0.44153	0.837042	Same	-0.545449	0.58943	Same	-0.358065	0.999939	Same	1	0.0923021	Same	0.154127	0.324629	Same	0.924919	0.0324718	Same	0.199348	-0.202641	Same	0.652101
chr1	88128600	88138399	intron	B3gnt7	-66296	1	1	1	1	0	1	1	1	1	1	46.6239	44.069	29.7304	36.1221	41.3563	25.0046	-0.393822	0.999767	Same	-0.102599	1	Same	-0.307441	0.870097	Same	-0.459623	0.571578	Same	-0.664465	0.845011	Same	1	0.038911	Same	0.618045	-0.0983635	Same	0.362654	-0.289604	Same	0.514112	-0.0980514	Same	5.04442e-17
chr1	88145400	88148799	intron	B3gnt7	-52696	0	0	0	0	0	0	1	0	0	0	5.74815	24.5202	5.9295	10.9937	14.0272	22.2736	0.384681	NA	Same	-0.640228	1	Same	1.22196	0.404535	Same	-1.34828	0.203012	Same	0.5139	0.999939	Same	1	0.038911	Same	0.618045	-0.0983635	Same	0.362654	-0.289604	Same	0.514112	-0.0980514	Same	5.04442e-17
chr1	88151800	88158799	intron	B3gnt7	-44496	0	0	0	0	0	0	1	1	1	1	10.2189	22.1814	18.5928	19.6316	24.6796	23.3092	0.511103	0.999767	Same	0.0850221	1	Same	0.186164	0.957769	Same	-0.152354	0.917217	Same	-0.0512115	0.999939	Same	1	0.038911	Same	0.618045	-0.0983635	Same	0.362654	-0.289604	Same	0.514112	-0.0980514	Same	5.04442e-17
chr1	88160600	88163599	intron	B3gnt7	-37696	0	0	0	0	1	0	0	0	0	0	11.4963	11.3976	5.66356	8.6379	12.1608	21.0846	-0.266741	NA	Same	0.038042	1	Same	1.29823	0.359472	Same	-0.650581	0.618704	Same	0.609611	NA	Same	1	0.038911	Same	0.618045	-0.0983635	Same	0.362654	-0.289604	Same	0.514112	-0.0980514	Same	5.04442e-17
chr1	88168600	88173999	intron	B3gnt7	-28496	0	1	0	0	1	0	1	0	0	0	15.3284	24.5202	10.3334	9.42316	25.2332	18.3575	-0.473668	0.999767	Same	0.0081381	1	Same	0.567779	0.801034	Same	-0.920781	0.370798	Same	-0.36114	0.999939	Same	1	0.038911	Same	0.618045	-0.0983635	Same	0.362654	-0.289604	Same	0.514112	-0.0980514	Same	5.04442e-17
chr1	88179000	88213999	Intergenic	B3gnt7	-3296	1	1	1	1	1	1	1	1	1	1	44.7078	66.4932	44.8166	39.2632	60.6413	35.3774	-0.251756	0.999767	Same	-0.149298	1	Same	-0.371567	0.772438	Same	-0.50932	0.408676	Same	-0.731589	0.563984	Same	1	0.038911	Same	0.618045	-0.0983635	Same	0.362654	-0.289604	Same	0.514112	-0.0980514	Same	5.04442e-17
chr1	88217600	88222799	Intergenic	B3gnt7	20404	0	0	0	0	0	0	0	1	0	1	20.4379	15.4732	10.3234	25.1284	16.0038	9.82975	0.126551	NA	Same	0.0326056	1	Same	-0.105373	0.977919	Same	-0.412088	0.756126	Same	-0.550067	0.999939	Same	1	0.038911	Same	0.618045	-0.0983635	Same	0.362654	-0.289604	Same	0.514112	-0.0980514	Same	5.04442e-17
chr1	88230800	88238399	Intergenic	Snora75	13260	0	0	1	0	0	0	1	1	1	1	17.8831	17.5311	21.8599	18.0611	23.0941	17.0415	-0.0596537	0.999767	Same	0.308871	1	Same	-0.356772	0.891672	Same	0.302155	0.813127	Same	-0.363488	0.999939	Same	1	0.136344	Same	NA	-0.156491	Same	0.91271	-0.19728	Same	0.0109975	-1.83773	Down	0.0436317
chr1	88251800	88262399	intron	C130036L24Rik	951	1	1	1	1	1	1	1	1	1	1	104.105	69.2912	91.0423	98.1579	79.628	94.512	-0.172419	0.999767	Same	0.1687	1	Same	0.011128	0.997022	Same	0.390549	0.509473	Same	0.232977	0.999939	Same	1	-0.510634	Same	NA	-0.0759367	Same	0.759517	0.349035	Same	0.049914	-1.03194	Same	0.177312
chr1	88273200	88279599	Intergenic	Nmur1	8316	0	0	1	0	0	0	0	1	1	1	15.9671	21.2229	15.8175	18.0611	21.952	31.0349	0.0492368	0.999767	Same	0.03352	1	Same	0.717281	0.672309	Same	-0.283535	0.82782	Same	0.400226	0.999939	Same	NA	0.664778	Same	NA	-0.189893	Same	NA	0.267406	Same	NA	0.111333	Same	NA
chr1	88284000	88286799	promoter-TSS	Nmur1	536	0	0	1	0	0	0	0	0	0	0	10.2189	11.7677	8.06996	7.85263	24.1847	18.8245	-0.245401	NA	Same	0.783219	1	Same	0.80721	0.671445	Same	-0.313917	0.830962	Same	-0.289926	0.999939	Same	NA	0.664778	Same	NA	-0.189893	Same	NA	0.267406	Same	NA	0.111333	Same	NA
chr1	88291000	88295999	Intergenic	Nmur1	-7564	0	1	0	0	1	0	0	1	0	0	25.5473	19.025	12.0184	20.4168	24.9266	28.9677	-0.309812	0.999767	Same	0.295943	1	Same	1.01448	0.392673	Same	-0.523045	0.627957	Same	0.195494	0.999939	Same	NA	0.664778	Same	NA	-0.189893	Same	NA	0.267406	Same	NA	0.111333	Same	NA
chr1	88296400	88299399	Intergenic	Nmur1	-11964	0	0	1	0	0	0	0	0	0	0	11.4963	22.3478	8.62831	18.0611	23.5797	24.8332	0.354312	0.999767	Same	0.0504505	1	Same	1.13184	0.3567	Same	-1.03018	0.282912	Same	0.0512148	0.999939	Same	NA	0.664778	Same	NA	-0.189893	Same	NA	0.267406	Same	NA	0.111333	Same	NA
chr1	88304000	88307799	Intergenic	1700019O17Rik	-17004	0	0	1	0	0	0	0	0	0	0	21.7152	9.30153	8.13644	18.0611	17.8445	22.9297	-0.228848	0.999767	Same	0.669112	1	Same	0.986778	0.548405	Same	-0.0499182	0.979999	Same	0.267748	0.999939	Same	NA	0.202938	Same	NA	0	Same	NA	0.148697	Same	NA	0	Same	NA
chr1	88310200	88357399	Intergenic	1700019O17Rik	10896	1	1	1	1	1	1	1	1	1	1	54.9268	59.4532	50.1677	44.76	58.9539	45.4292	-0.348022	0.999767	Same	-0.0316387	1	Same	-0.183238	0.918795	Same	-0.202149	0.797448	Same	-0.353748	0.999939	Same	NA	0.202938	Same	NA	0	Same	NA	0.148697	Same	NA	0	Same	NA
chr1	88358000	88410799	Intergenic	Ptma	-38911	1	1	1	1	1	1	1	1	1	1	107.937	107.432	106.015	90.3053	93.9618	72.2789	-0.328588	0.999767	Same	-0.208532	1	Same	-0.570821	0.407443	Same	-0.000321198	0.999762	Same	-0.36261	0.976757	Same	1	0.34243	Same	0.670303	0.178616	Same	0.519852	0.436344	Same	0.000612279	-0.950531	Same	0.00012579
chr1	88411600	88426599	Intergenic	Ptma	-4211	1	1	1	1	1	1	1	1	1	1	141.149	105.988	121.235	106.796	100.643	111.215	-0.459271	0.999767	Same	-0.0899232	1	Same	-0.163986	0.917468	Same	0.204755	0.763528	Same	0.130693	0.999939	Same	1	0.34243	Same	0.670303	0.178616	Same	0.519852	0.436344	Same	0.000612279	-0.950531	Same	0.00012579
chr1	88429800	88432999	Intergenic	Ptma	8089	0	0	0	0	0	0	1	0	0	0	11.4963	15.1551	6.11895	32.9811	13.5838	17.5009	0.790245	NA	Same	-0.120607	1	Same	0.891115	0.648717	Same	-0.761773	0.552043	Same	0.249948	0.999939	Same	1	0.34243	Same	0.670303	0.178616	Same	0.519852	0.436344	Same	0.000612279	-0.950531	Same	0.00012579
chr1	88475400	88484999	Intergenic	Pde6d	-1124	1	1	1	1	1	1	1	1	1	1	30.6568	42.4331	46.8605	32.1958	44.867	46.4394	-0.0249473	0.999767	Same	0.062894	1	Same	-0.0443055	0.987767	Same	0.138345	0.896684	Same	0.0311451	0.999939	Same	1	-0.103564	Same	0.659808	0.155766	Same	0.998868	0.000725143	Same	4.71984e-06	1.07859	Same	0.000956756
chr1	88518600	88521399	Intergenic	Cops7b	36325	0	0	1	0	0	0	0	0	0	1	9.58025	17.9011	11.9419	19.6316	23.1537	13.6545	0.555382	0.999767	Same	0.273815	1	Same	0.134412	0.973975	Same	-0.463988	0.717696	Same	-0.603391	0.999939	Same	1	0.0132112	Same	0.855651	0.0360355	Same	0.894794	-0.0384922	Same	1.18758e-09	-0.718516	Same	2.73228e-07
chr1	88526400	88531199	Intergenic	Nppc	38348	0	0	0	0	0	0	0	1	0	1	21.0766	24.4047	17.9579	32.1958	22.1228	15.171	0.367855	0.999767	Same	-0.144578	1	Same	-0.275558	0.921153	Same	-0.311281	0.796361	Same	-0.442261	0.999939	Same	NA	0.66882	Same	NA	0.168781	Same	NA	0.15404	Same	0.662177	-0.483985	Same	0.460487
chr1	88542800	88546199	Intergenic	Nppc	22648	0	0	0	0	0	1	0	0	0	0	42.7918	11.9214	4.41388	19.6316	18.4413	14.6279	-0.887161	0.999767	Same	0.471862	1	Same	1.08942	0.435773	Same	-0.880865	0.420039	Same	-0.263307	0.999939	Same	NA	0.66882	Same	NA	0.168781	Same	NA	0.15404	Same	0.662177	-0.483985	Same	0.460487
chr1	88547200	88551199	Intergenic	Nppc	17948	0	0	1	0	0	0	0	0	0	0	16.6058	10.8346	8.25941	11.779	14.4614	16.6075	-0.333082	NA	Same	0.282992	1	Same	0.627177	0.802028	Same	-0.202313	0.901509	Same	0.141871	NA	Same	NA	0.66882	Same	NA	0.168781	Same	NA	0.15404	Same	0.662177	-0.483985	Same	0.460487
chr1	88594200	88605599	promoter-TSS	Dis3l2	-479	1	1	1	1	1	1	1	1	1	1	32.5729	28.9022	30.0793	29.0547	34.4965	38.0208	-0.217776	0.999767	Same	0.201971	1	Same	0.266685	0.895147	Same	0.0669511	0.954981	Same	0.131665	0.999939	Same	1	-0.0376369	Same	0.573209	-0.122967	Same	0.91335	-0.0387659	Same	0.0353307	0.327646	Same	0.502167
chr1	88613200	88617399	intron	Dis3l2	14921	0	0	0	0	0	0	1	1	0	0	30.0181	37.5008	11.4601	10.2084	23.5036	19.9146	-1.10468	0.999767	Same	-0.613347	1	Same	0.574104	0.775751	Same	-1.36754	0.101152	Same	-0.180093	0.999939	Same	1	-0.0376369	Same	0.573209	-0.122967	Same	0.91335	-0.0387659	Same	0.0353307	0.327646	Same	0.502167
chr1	88645800	88651799	intron	Dis3l2	48421	0	0	0	0	0	1	0	1	1	0	26.186	17.0318	10.7323	25.1284	14.4275	12.331	-0.101734	0.999767	Same	-0.186326	1	Same	0.0413443	0.99415	Same	-0.390142	0.789948	Same	-0.162472	0.999939	Same	1	-0.0376369	Same	0.573209	-0.122967	Same	0.91335	-0.0387659	Same	0.0353307	0.327646	Same	0.502167
chr1	88652400	88657399	intron	Dis3l2	54521	0	0	0	0	0	0	1	1	0	0	19.1605	19.9972	5.4741	16.4905	10.32	12.7612	-0.206203	NA	Same	-0.74653	1	Same	0.802971	0.680213	Same	-1.32245	0.196359	Same	0.227049	NA	Same	1	-0.0376369	Same	0.573209	-0.122967	Same	0.91335	-0.0387659	Same	0.0353307	0.327646	Same	0.502167
chr1	88915200	88917599	intron	Alppl2	70103	0	0	0	0	0	0	0	1	0	0	5.74815	24.5956	5.10521	21.9874	20.5887	24.6657	1.03074	0.999767	Same	-0.224534	1	Same	1.54684	0.159882	Same	-1.57279	0.0915614	Same	0.198587	0.999939	Same	1	-0.225146	Same	NA	0.70235	Same	NA	0.955757	Same	0.0466191	1.77648	Up	0.00151649
chr1	88929200	88934799	intron	Alppl2	54503	0	0	1	0	1	0	0	1	1	1	19.7992	13.6973	28.6602	10.9937	15.7569	23.0211	-0.629212	0.999767	Same	0.14985	1	Same	-0.330587	0.895451	Same	0.927718	0.314747	Same	0.447281	0.999939	Same	1	-0.225146	Same	NA	0.70235	Same	NA	0.955757	Same	0.0466191	1.77648	Up	0.00151649
chr1	88954800	88956799	Intergenic	Alppl2	30703	0	0	1	0	0	0	0	0	0	0	37.0436	11.8705	9.88799	40.0484	29.5022	11.8424	0.00201266	0.999892	Same	1.03151	0.89474	Same	0.114408	0.975707	Same	-0.143128	0.924878	Same	-1.06023	0.706367	Same	1	-0.225146	Same	NA	0.70235	Same	NA	0.955757	Same	0.0466191	1.77648	Up	0.00151649
chr1	88970600	88971999	Intergenic	Alppl2	15203	0	0	1	0	0	0	0	0	0	0	29.3794	6.74633	13.5341	32.9811	30.7719	10.1508	0.0372039	0.999767	Same	1.55539	0.421741	Same	-0.348289	0.914157	Same	0.70296	0.573539	Same	-1.20072	0.674101	Same	1	-0.225146	Same	NA	0.70235	Same	NA	0.955757	Same	0.0466191	1.77648	Up	0.00151649
chr1	89069000	89074999	Intergenic	Prss56	-7889	0	0	0	0	1	0	1	1	0	1	17.8831	19.2933	9.94447	20.4168	17.8703	15.6557	0.0542758	0.999767	Same	-0.1055	1	Same	0.452813	0.861159	Same	-0.701038	0.542557	Same	-0.142724	0.999939	Same	1	0.176601	Same	NA	0.134388	Same	NA	0.260764	Same	0.851884	-0.166923	Same	0.135105
chr1	89078000	89089199	exon	Chrnd	-3572	0	1	1	1	1	0	1	1	0	1	17.8831	28.915	16.9342	18.8463	30.491	22.1823	-0.0185462	0.999767	Same	0.0487896	1	Same	0.278411	0.914382	Same	-0.627424	0.512868	Same	-0.397803	0.999939	Same	NA	-1.40968	Same	NA	-0.375256	Same	NA	0.209445	Same	0.840698	-0.204429	Same	0.0978287
chr1	89100600	89116399	TTS	Eif4e2	-1989	1	1	1	1	1	1	1	1	1	1	47.9013	42.2931	47.4589	37.6926	46.3075	42.5816	-0.379614	0.999767	Same	0.103035	1	Same	-0.189383	0.924322	Same	0.179152	0.844295	Same	-0.113266	0.999939	Same	1	-0.00871655	Same	0.668167	0.0953254	Same	0.83634	0.0695267	Same	3.35258e-13	-1.03154	Same	1.25932e-18
chr1	89120000	89133399	intron	Eif4e2	16186	1	1	0	0	0	1	1	1	1	1	55.5655	24.8394	11.5266	43.9748	20.5804	9.34118	-0.355772	0.999767	Same	-0.261243	1	Same	-0.328118	0.901393	Same	-0.852742	0.357016	Same	-0.919617	0.775093	Same	1	-0.00871655	Same	0.668167	0.0953254	Same	0.83634	0.0695267	Same	3.35258e-13	-1.03154	Same	1.25932e-18
chr1	89146800	89149399	Intergenic	Efhd1	-12839	0	0	1	0	0	0	0	0	0	0	22.9926	21.3502	10.4563	21.9874	22.1907	12.8995	-0.114114	0.999767	Same	0.0300823	1	Same	0.159396	0.967696	Same	-0.739917	0.510711	Same	-0.610603	0.999939	Same	1	-0.0636952	Same	NA	0.517672	Same	0.923091	-0.126617	Same	0.0213971	-1.21285	Same	0.0345162
chr1	89151400	89156599	Intergenic	Efhd1	-6939	0	1	1	0	0	0	1	1	0	1	22.9926	20.9674	12.2844	25.9137	29.4939	19.1963	0.0481831	0.999767	Same	0.399934	1	Same	0.438892	0.840773	Same	-0.5675	0.587067	Same	-0.528542	0.999939	Same	1	-0.0636952	Same	NA	0.517672	Same	0.923091	-0.126617	Same	0.0213971	-1.21285	Same	0.0345162
chr1	89166600	89170199	intron	Efhd1	7461	0	0	0	0	0	0	0	1	0	1	17.2445	28.7612	18.5163	21.9874	28.3436	20.6151	0.162687	0.999767	Same	-0.0400771	1	Same	0.0521608	0.989717	Same	-0.479582	0.677394	Same	-0.387344	0.999939	Same	1	-0.0636952	Same	NA	0.517672	Same	0.923091	-0.126617	Same	0.0213971	-1.21285	Same	0.0345162
chr1	89176600	89181199	intron	Efhd1	17961	0	0	1	1	0	0	1	0	0	0	13.4124	21.2748	11.4701	24.3432	29.281	18.7154	0.484677	0.999767	Same	0.353776	1	Same	0.450521	0.855012	Same	-0.627688	0.581484	Same	-0.530943	0.999939	Same	1	-0.0636952	Same	NA	0.517672	Same	0.923091	-0.126617	Same	0.0213971	-1.21285	Same	0.0345162
chr1	89184400	89193599	intron	Efhd1	28061	1	0	1	0	0	0	1	1	0	1	11.4963	20.2136	12.5303	36.1221	28.8035	17.3588	1.07834	0.999767	Same	0.416432	1	Same	0.312645	0.910489	Same	-0.518369	0.638978	Same	-0.622156	0.976757	Same	1	-0.0636952	Same	NA	0.517672	Same	0.923091	-0.126617	Same	0.0213971	-1.21285	Same	0.0345162
chr1	89201800	89214199	TTS	Gigyf2	-15573	0	1	1	0	1	1	1	1	1	0	21.0766	28.6467	12.8527	25.1284	19.4044	25.5185	0.107426	0.999767	Same	-0.506204	1	Same	0.731551	0.62679	Same	-0.896706	0.324178	Same	0.341049	0.999939	Same	1	-0.144491	Same	0.375813	-0.244083	Same	0.56541	-0.258579	Same	0.0800065	-0.342784	Same	0.297563
chr1	89220000	89228599	intron	Gigyf2	727	1	1	1	1	1	1	1	1	1	1	64.507	70.4807	70.1031	42.4042	51.2926	59.5102	-0.610698	0.999767	Same	-0.440639	1	Same	-0.264468	0.861614	Same	0.0137018	0.990778	Same	0.189874	0.999939	Same	1	-0.144491	Same	0.375813	-0.244083	Same	0.56541	-0.258579	Same	0.0800065	-0.342784	Same	0.297563
chr1	89384000	89388599	exon	3110079O15Rik	19461	0	0	1	0	0	0	0	1	0	0	5.10947	22.2704	12.8728	21.2021	20.8274	17.242	1.00905	0.999767	Same	-0.0974887	1	Same	0.220723	0.953269	Same	-0.524565	0.682173	Same	-0.206353	0.999939	Same	NA	0.103469	Same	NA	-0.821676	Same	NA	0	Same	NA	1.09933	Same	0.693536
chr1	89390800	89394399	intron	Ngef	14337	0	0	1	0	0	0	0	0	0	0	12.7737	13.2117	7.69105	24.3432	28.1728	19.1087	0.520011	0.999767	Same	0.848219	1	Same	0.874986	0.6007	Same	-0.481961	0.70814	Same	-0.455195	0.999939	Same	1	0.0958719	Same	NA	0.216598	Same	0.896734	-0.185367	Same	0.0735179	1.19197	Same	0.20126
chr1	89406000	89406799	intron	Ngef	537	0	0	0	1	0	0	0	0	0	0	18.5218	20.1499	3.1442	16.4905	11.7945	95.5603	-0.179475	0.999767	Same	-0.651553	1	Same	3.74219	3.49422e-10	Up	-1.86623	0.0266352	Down	2.52751	0.000581359	Up	1	0.0958719	Same	NA	0.216598	Same	0.896734	-0.185367	Same	0.0735179	1.19197	Same	0.20126
chr1	89501600	89505999	Intergenic	Neu2	12675	0	0	0	0	1	0	0	0	0	0	4.47078	13.1226	7.5016	16.4905	14.2485	18.4742	0.899876	NA	Same	0.0714898	1	Same	0.863362	0.635733	Same	-0.504092	0.707814	Same	0.28778	NA	Same	NA	0	Same	NA	0	Same	NA	0.308596	Same	NA	0	Same	NA
chr1	89521400	89525399	intron	Inpp5d	6513	0	0	0	0	0	0	0	0	0	1	16.6058	5.04677	10.3234	14.92	10.3797	10.8614	-0.15359	NA	Same	0.640458	1	Same	0.0134601	0.997985	Same	0.685066	0.60349	Same	0.0580677	NA	Same	0.705532	-0.294833	Same	0.613752	-0.109754	Same	0.794347	0.0950474	Same	3.48422e-18	-1.18501	Same	8.52532e-63
chr1	89531200	89537799	intron	Inpp5d	17613	0	0	1	0	0	0	1	0	0	1	21.0766	11.8959	13.2881	13.3495	15.2712	16.3816	-0.50105	NA	Same	0.256717	1	Same	0.175988	0.961342	Same	0.163716	0.912975	Same	0.0829869	0.999939	Same	0.705532	-0.294833	Same	0.613752	-0.109754	Same	0.794347	0.0950474	Same	3.48422e-18	-1.18501	Same	8.52532e-63
chr1	89543800	89546399	intron	Inpp5d	28213	0	0	0	0	0	0	0	0	0	1	13.4124	12.3815	21.9364	21.2021	18.646	18.1532	0.317185	0.999767	Same	0.396263	1	Same	-0.250796	0.944681	Same	0.641129	0.607223	Same	-0.0059294	0.999939	Same	0.705532	-0.294833	Same	0.613752	-0.109754	Same	0.794347	0.0950474	Same	3.48422e-18	-1.18501	Same	8.52532e-63
chr1	89552600	89560199	intron	Inpp5d	39513	0	0	1	1	1	1	1	1	1	1	40.2371	24.392	21.5275	28.2695	21.7307	29.3471	-0.485019	0.999767	Same	-0.166396	1	Same	0.332779	0.877677	Same	-0.12799	0.917483	Same	0.371186	0.999939	Same	0.705532	-0.294833	Same	0.613752	-0.109754	Same	0.794347	0.0950474	Same	3.48422e-18	-1.18501	Same	8.52532e-63
chr1	89565600	89577999	intron	Inpp5d	54913	1	1	1	1	1	1	1	1	1	1	51.7334	61.9193	30.9801	51.0421	59.738	40.8392	-0.108837	0.999767	Same	-0.0701873	1	Same	0.291218	0.847779	Same	-0.880436	0.113489	Same	-0.51903	0.887249	Same	0.705532	-0.294833	Same	0.613752	-0.109754	Same	0.794347	0.0950474	Same	3.48422e-18	-1.18501	Same	8.52532e-63
chr1	89582200	89587199	intron	Inpp5d	67813	0	0	0	0	0	0	1	0	0	1	34.4889	16.5854	23.8574	23.5579	13.3029	23.0173	-0.452849	0.999767	Same	-0.279604	1	Same	-0.0856895	0.981885	Same	0.441196	0.718447	Same	0.635111	0.99603	Same	0.705532	-0.294833	Same	0.613752	-0.109754	Same	0.794347	0.0950474	Same	3.48422e-18	-1.18501	Same	8.52532e-63
chr1	89616600	89621399	Intergenic	Atg16l1	-33586	0	0	1	0	1	0	1	1	0	1	5.10947	33.4899	11.4601	13.3495	27.858	24.6175	0.68644	0.999767	Same	-0.251073	1	Same	0.831039	0.596732	Same	-1.2141	0.183904	Same	-0.131985	0.999939	Same	1	-0.0176427	Same	0.354227	0.205693	Same	0.976193	-0.0111696	Same	4.45786e-10	-0.905451	Same	1.62097e-08
chr1	89623000	89627999	Intergenic	Atg16l1	-27086	0	1	1	0	0	0	1	1	0	0	33.2115	62.1483	13.1852	24.3432	30.6278	15.9806	-0.395695	0.999767	Same	-0.909925	0.9137	Same	0.0862487	0.980895	Same	-1.76209	0.0163562	Down	-0.765918	0.898227	Same	1	-0.0176427	Same	0.354227	0.205693	Same	0.976193	-0.0111696	Same	4.45786e-10	-0.905451	Same	1.62097e-08
chr1	89646600	89655799	Intergenic	Atg16l1	-1386	1	1	1	1	1	1	1	1	1	1	47.2626	45.423	51.7863	48.6863	44.1087	52.6118	-0.0523548	0.999767	Same	-0.0499023	1	Same	-0.0172622	0.996088	Same	0.191534	0.83308	Same	0.224174	0.999939	Same	1	-0.0176427	Same	0.354227	0.205693	Same	0.976193	-0.0111696	Same	4.45786e-10	-0.905451	Same	1.62097e-08
chr1	89747200	89752999	exon	Dgkd	238	0	0	1	1	1	1	1	1	1	1	35.7663	36.5816	41.4265	21.2021	30.4313	42.3341	-0.681517	0.999767	Same	-0.251795	1	Same	-0.0302655	0.993359	Same	0.196256	0.839999	Same	0.417785	0.999939	Same	1	-0.132287	Same	0.497134	-0.147841	Same	0.894641	-0.0463831	Same	0.0796422	-0.271864	Same	0.000295179
chr1	89776800	89778999	intron	Gm19582	-27026	0	0	1	0	0	0	0	0	0	0	19.1605	14.5285	18.7322	32.9811	33.6096	24.304	0.428289	0.999767	Same	0.922109	0.99667	Same	0.269388	0.93482	Same	0.279139	0.846365	Same	-0.373582	0.999939	Same	NA	0	Same	NA	-0.256977	Same	NA	-0.0239754	Same	NA	0.206622	Same	NA
chr1	89806000	89809199	intron	Gm19582	-56726	0	0	0	1	0	0	0	0	0	0	14.6897	2.77254	4.65981	15.7053	3.83478	17.1367	-0.00939317	NA	Same	0.241621	1	Same	1.12072	0.524439	Same	0.403769	0.800317	Same	1.28287	NA	Same	NA	0	Same	NA	-0.256977	Same	NA	-0.0239754	Same	NA	0.206622	Same	NA
chr1	89902200	89906799	intron	Usp40	626	1	1	1	1	1	0	1	1	1	1	24.27	31.6631	51.3774	31.4105	29.639	43.4381	0.200364	0.999767	Same	-0.104623	1	Same	-0.242432	0.920555	Same	0.626499	0.474204	Same	0.48869	0.999939	Same	1	0.146175	Same	0.285664	-0.303968	Same	0.579347	-0.253435	Same	0.028766	0.43495	Same	0.000805263
chr1	90030000	90031999	promoter-TSS	Ugt1a6a	-384	0	0	0	0	0	0	0	0	0	1	6.38683	8.21583	25.6654	6.28211	10.959	19.1925	-0.0514603	NA	Same	0.299633	1	Same	-0.363422	0.899202	Same	1.28771	0.18723	Same	0.624659	0.999939	Same	NA	-0.116862	Same	NA	0.0294228	Same	NA	0	Same	NA	0.106847	Same	NA
chr1	90100800	90104399	promoter-TSS	Dnajb3	-277	0	0	1	0	0	0	0	1	0	0	3.19342	18.9614	7.69105	13.3495	19.0803	20.5237	0.923262	NA	Same	-0.0104708	1	Same	0.961793	0.547778	Same	-0.897086	0.419705	Same	0.0751777	0.999939	Same	0.943297	0.862774	Same	0.543158	0.317869	Same	0.734136	-0.268355	Same	1.7387e-05	1.9992	Up	4.60075e-08
chr1	90116400	90118599	TTS	Mroh2a	-6095	0	0	0	1	0	0	0	0	0	0	1.91605	3.94834	1.5721	40.0484	7.24358	14.6279	2.19153	NA	Same	0.532696	1	Same	1.87142	0.107187	Same	-0.609644	0.667412	Same	0.729084	NA	Same	1	0.472099	Same	NA	-0.813046	Same	NA	2.23517	Same	0.419757	0.740065	Same	0.798382
chr1	90165400	90166999	promoter-TSS	6430706D22Rik	-217	0	0	0	1	0	0	0	0	0	0	15.3284	6.11975	2.65233	19.6316	2.38606	27.7139	0.0667913	NA	Same	-0.24795	1	Same	0.994236	0.575713	Same	-0.223686	0.892242	Same	1.0185	NA	Same	NA	NA	Same	NA	NA	Same	NA	NA	Same	NA	NA	Same	NA
chr1	90168000	90172599	intron	A730008H23Rik	3832	0	0	0	1	1	1	1	1	0	1	41.5144	22.6542	26.0908	36.1221	29.213	33.9371	-0.241621	0.999767	Same	0.28831	1	Same	0.320426	0.884786	Same	0.164223	0.892896	Same	0.196339	0.999939	Same	NA	NA	Same	NA	NA	Same	NA	NA	Same	NA	NA	Same	NA
chr1	90185200	90189399	Intergenic	Hjurp	-13146	0	0	1	0	0	0	0	0	0	0	18.5218	4.39576	8.57183	11.779	16.8815	11.2079	-0.392517	NA	Same	1.17915	0.921607	Same	0.18623	0.965955	Same	0.586679	0.681184	Same	-0.406244	NA	Same	0.941776	-0.464428	Same	0.496572	-0.271097	Same	0.666358	-0.26881	Same	0.832262	-0.0698375	Same	0.340478
chr1	90194000	90196399	Intergenic	Trpm8	-8087	0	0	0	1	0	0	0	0	0	0	9.58025	21.9523	9.94447	7.85263	17.0523	29.4854	-0.20701	0.999767	Same	-0.323811	1	Same	1.21587	0.307278	Same	-0.88264	0.393359	Same	0.657045	0.977519	Same	NA	0.686169	Same	NA	0.332717	Same	NA	0.467014	Same	NA	0.13084	Same	NA
chr1	90199000	90201999	Intergenic	Trpm8	-2787	0	0	0	0	0	0	1	0	0	0	0.638683	11.2067	10.9482	11.779	11.743	9.19524	0.98558	NA	Same	0.0286483	1	Same	-0.183649	0.967696	Same	-0.0071165	0.997418	Same	-0.219414	NA	Same	NA	0.686169	Same	NA	0.332717	Same	NA	0.467014	Same	NA	0.13084	Same	NA
chr1	90294800	90306399	Intergenic	Spp2	-2985	0	0	0	0	1	0	0	0	0	1	5.10947	3.4882	13.9694	10.2084	11.1123	21.6645	0.433935	NA	Same	1.0817	0.955063	Same	0.458387	0.870717	Same	1.34175	0.209747	Same	0.718438	NA	Same	1	-0.385565	Same	0.389523	0.74998	Same	0.973805	-0.0421976	Same	0.00447446	2.18688	Up	2.34634e-13
chr1	90327800	90331799	Intergenic	Spp2	26215	0	0	0	0	0	0	0	0	0	1	8.30288	9.03329	11.2606	9.42316	15.8422	24.8586	0.0462527	NA	Same	0.579056	1	Same	0.868478	0.605535	Same	0.241753	0.873539	Same	0.531175	NA	Same	1	-0.385565	Same	0.389523	0.74998	Same	0.973805	-0.0421976	Same	0.00447446	2.18688	Up	2.34634e-13
chr1	90341800	90348199	Intergenic	Spp2	41415	0	0	0	0	0	0	1	1	1	1	6.38683	20.2136	18.6393	21.2021	20.2481	15.0911	0.977479	0.999767	Same	-0.0326028	1	Same	-0.306228	0.915646	Same	-0.0630541	0.970101	Same	-0.336679	0.999939	Same	1	-0.385565	Same	0.389523	0.74998	Same	0.973805	-0.0421976	Same	0.00447446	2.18688	Up	2.34634e-13
chr1	90349200	90364399	Intergenic	Glrp1	49841	0	1	1	1	1	1	1	1	1	1	43.4305	35.7641	31.0931	26.699	29.5197	26.6416	-0.658085	0.999767	Same	-0.271919	1	Same	-0.250384	0.907737	Same	-0.158518	0.880618	Same	-0.136983	0.999939	Same	NA	-0.116862	Same	NA	-0.113468	Same	NA	0.148697	Same	NA	-0.0907927	Same	NA
chr1	90367800	90375799	Intergenic	Glrp1	34841	0	0	0	0	0	0	0	0	0	1	17.2445	10.5282	10.7688	14.1347	14.0355	20.4615	-0.251666	NA	Same	0.299234	1	Same	0.662709	0.746995	Same	0.067169	0.970101	Same	0.430644	0.999939	Same	NA	-0.116862	Same	NA	-0.113468	Same	NA	0.148697	Same	NA	-0.0907927	Same	NA
chr1	90400600	90403399	intron	Glrp1	4641	0	0	0	0	0	0	0	0	0	1	9.58025	17.9128	16.6582	8.6379	11.6494	15.7179	-0.120895	NA	Same	-0.478081	1	Same	-0.0785295	0.98488	Same	-0.0817566	0.964516	Same	0.317795	0.999939	Same	NA	-0.116862	Same	NA	-0.113468	Same	NA	0.148697	Same	NA	-0.0907927	Same	NA
chr1	90455400	90462799	TTS	Gm19589	11008	0	0	0	0	0	0	0	0	1	1	5.74815	8.4968	12.2844	14.92	16.5666	19.2293	0.685173	NA	Same	0.687502	1	Same	0.431974	0.875664	Same	0.433966	0.748161	Same	0.178437	NA	Same	NA	1.13234	Same	NA	0.115555	Same	NA	1.5923	Same	NA	-0.333139	Same	0.890437
chr1	90471400	90476399	Intergenic	Gm19589	25808	0	0	0	0	0	0	0	0	0	1	13.4124	22.2832	14.0259	20.4168	15.6293	17.4463	0.318067	0.999767	Same	-0.441481	1	Same	0.217617	0.951185	Same	-0.524963	0.662659	Same	0.134135	0.999939	Same	NA	1.13234	Same	NA	0.115555	Same	NA	1.5923	Same	NA	-0.333139	Same	0.890437
chr1	90498200	90510599	Intergenic	Gm19589	56308	1	1	1	1	1	1	1	1	1	1	29.3794	41.2201	39.5884	31.4105	27.6707	29.2887	-0.00603292	0.999767	Same	-0.548294	1	Same	-0.440358	0.794854	Same	-0.0296058	0.982987	Same	0.0783308	0.999939	Same	NA	1.13234	Same	NA	0.115555	Same	NA	1.5923	Same	NA	-0.333139	Same	0.890437
chr1	90512600	90514599	Intergenic	Gm19589	65508	0	0	0	0	0	0	0	0	0	1	14.051	29.9126	28.7532	48.6863	20.7594	42.739	1.24836	0.999767	Same	-0.484659	1	Same	0.460347	0.807118	Same	-0.0352186	0.981736	Same	0.909787	0.698218	Same	NA	1.13234	Same	NA	0.115555	Same	NA	1.5923	Same	NA	-0.333139	Same	0.890437
chr1	90525200	90528199	Intergenic	Arl4c	72066	0	0	0	0	1	0	0	0	0	0	2.55473	7.46199	3.40013	19.6316	15.1436	23.0096	1.23907	NA	Same	0.656781	1	Same	1.73897	0.149138	Same	-0.604648	0.664539	Same	0.477543	NA	Same	1	-0.16008	Same	0.784922	-0.0622911	Same	0.716582	-0.118839	Same	2.86485e-47	2.23594	Up	1.94034e-47
chr1	90529800	90546199	Intergenic	Arl4c	60766	0	1	1	0	1	0	0	1	1	1	13.4124	11.3976	26.9451	18.0611	18.714	19.6557	0.220019	0.999767	Same	0.560008	1	Same	-0.431119	0.843631	Same	1.05122	0.242838	Same	0.0600889	0.999939	Same	1	-0.16008	Same	0.784922	-0.0622911	Same	0.716582	-0.118839	Same	2.86485e-47	2.23594	Up	1.94034e-47
chr1	90550400	90553199	Intergenic	Arl4c	46966	0	0	0	0	0	0	0	0	0	1	10.2189	13.1089	16.1664	9.42316	8.39392	17.0085	-0.109498	NA	Same	-0.445765	1	Same	0.0308708	0.995844	Same	0.229495	0.886941	Same	0.70613	NA	Same	1	-0.16008	Same	0.784922	-0.0622911	Same	0.716582	-0.118839	Same	2.86485e-47	2.23594	Up	1.94034e-47
chr1	90559600	90575599	Intergenic	Arl4c	31166	0	0	0	1	0	0	0	1	1	1	17.8831	13.71	16.7447	14.92	13.0642	24.3409	-0.237901	0.999767	Same	-0.0869522	1	Same	0.392242	0.879749	Same	0.25441	0.854323	Same	0.733604	0.953638	Same	1	-0.16008	Same	0.784922	-0.0622911	Same	0.716582	-0.118839	Same	2.86485e-47	2.23594	Up	1.94034e-47
chr1	90594200	90604399	promoter-TSS	Arl4c	-534	0	1	1	1	1	1	1	1	1	1	28.1021	36.5816	59.9692	20.4168	35.5872	44.2047	-0.443544	0.999767	Same	-0.0586859	1	Same	-0.455037	0.715726	Same	0.678548	0.304365	Same	0.282197	0.999939	Same	1	-0.16008	Same	0.784922	-0.0622911	Same	0.716582	-0.118839	Same	2.86485e-47	2.23594	Up	1.94034e-47
chr1	90638600	90643599	Intergenic	Platr5	-10365	0	0	0	0	0	0	0	1	0	1	6.38683	17.582	12.5103	24.3432	16.4215	14.19	1.00858	NA	Same	-0.0916861	1	Same	0.127184	0.974383	Same	-0.369917	0.793738	Same	-0.151046	0.999939	Same	1	-0.679678	Same	NA	-0.313758	Same	0.635497	0.618852	Same	0.0686938	1.19379	Same	0.168498
chr1	90646200	90661599	Intergenic	Platr5	2435	0	1	1	0	0	0	1	1	1	1	11.4963	33.8854	27.6929	16.4905	23.7248	16.6989	0.287198	0.999767	Same	-0.474214	1	Same	-0.676692	0.635351	Same	-0.236612	0.835861	Same	-0.43909	0.999939	Same	1	-0.679678	Same	NA	-0.313758	Same	0.635497	0.618852	Same	0.0686938	1.19379	Same	0.168498
chr1	90662800	90671999	Intergenic	Platr5	15935	0	0	0	0	0	0	0	1	1	1	5.10947	19.2551	10.9017	16.4905	12.7061	19.2001	0.864624	NA	Same	-0.493039	1	Same	0.55122	0.816637	Same	-0.579528	0.631421	Same	0.464731	0.999939	Same	1	-0.679678	Same	NA	-0.313758	Same	0.635497	0.618852	Same	0.0686938	1.19379	Same	0.168498
chr1	90694000	90698999	Intergenic	Platr5	45035	0	0	0	1	0	0	1	1	1	1	18.5218	36.5678	29.7969	23.5579	16.1746	21.4716	0.171238	0.999767	Same	-1.01936	0.809637	Same	-0.469192	0.819678	Same	-0.214795	0.862564	Same	0.335376	0.999939	Same	1	-0.679678	Same	NA	-0.313758	Same	0.635497	0.618852	Same	0.0686938	1.19379	Same	0.168498
chr1	90699400	90714799	Intergenic	Platr5	55635	0	1	1	1	0	0	1	1	1	1	15.9671	31.9558	26.8322	13.3495	20.1287	19.058	-0.233787	0.999767	Same	-0.596495	1	Same	-0.484015	0.813761	Same	-0.178382	0.890665	Same	-0.065903	0.999939	Same	1	-0.679678	Same	NA	-0.313758	Same	0.635497	0.618852	Same	0.0686938	1.19379	Same	0.168498
chr1	90715800	90718799	Intergenic	Platr5	65835	0	0	0	0	0	0	0	0	0	1	8.94157	17.8874	19.0082	7.06737	7.00488	8.53917	-0.199562	NA	Same	-0.931071	1	Same	-0.859011	0.664704	Same	0.079289	0.966897	Same	0.151349	NA	Same	1	-0.679678	Same	NA	-0.313758	Same	0.635497	0.618852	Same	0.0686938	1.19379	Same	0.168498
chr1	90732800	90740199	Intergenic	Platr5	85035	0	1	1	1	0	0	1	1	1	1	21.0766	40.759	33.1006	14.1347	31.4201	22.9412	-0.464869	0.999767	Same	-0.355619	1	Same	-0.509435	0.777625	Same	-0.246054	0.827535	Same	-0.39987	0.999939	Same	1	-0.679678	Same	NA	-0.313758	Same	0.635497	0.618852	Same	0.0686938	1.19379	Same	0.168498
chr1	90818800	90822599	Intergenic	1700067G17Rik	-91988	0	0	0	0	0	0	0	0	1	1	22.9926	15.9069	22.7507	22.7726	13.6692	11.1787	-0.0773757	0.999767	Same	-0.188644	1	Same	-0.822653	0.649283	Same	0.428993	0.747487	Same	-0.205016	0.999939	Same	NA	NA	Same	NA	NA	Same	NA	NA	Same	NA	NA	Same	NA
chr1	90834200	90837999	Intergenic	1700067G17Rik	-76588	0	0	0	0	0	0	0	0	0	1	2.55473	10.3872	17.3796	4.71158	7.75495	7.87547	0.238935	NA	Same	-0.298954	1	Same	-0.811571	0.717698	Same	0.530475	0.713847	Same	0.0178587	NA	Same	NA	NA	Same	NA	NA	Same	NA	NA	Same	NA	NA	Same	NA
chr1	90849800	90856999	Intergenic	1700067G17Rik	-59288	0	0	0	0	0	0	0	0	1	1	14.6897	17.0318	25.6855	13.3495	15.7826	12.7612	-0.152806	0.999767	Same	-0.11814	1	Same	-0.868849	0.560499	Same	0.511443	0.654934	Same	-0.239267	0.999939	Same	NA	NA	Same	NA	NA	Same	NA	NA	Same	NA	NA	Same	NA
chr1	90858400	90866199	Intergenic	1700067G17Rik	-50388	0	0	0	0	0	0	0	1	1	1	7.6642	22.0531	16.4323	14.92	12.5528	15.6888	0.49616	0.999767	Same	-0.674055	1	Same	-0.0981514	0.979267	Same	-0.314481	0.815508	Same	0.261422	0.999939	Same	NA	NA	Same	NA	NA	Same	NA	NA	Same	NA	NA	Same	NA
chr1	90889800	90894999	Intergenic	1700067G17Rik	-20288	0	0	0	0	0	0	0	0	1	1	5.74815	13.1353	17.8814	18.8463	9.71504	11.1457	0.840959	NA	Same	-0.338462	1	Same	-0.535387	0.836962	Same	0.35371	0.808596	Same	0.156786	NA	Same	NA	NA	Same	NA	NA	Same	NA	NA	Same	NA	NA	Same	NA
chr1	90895000	90896999	Intergenic	1700067G17Rik	-16688	0	0	0	0	0	0	0	0	0	1	19.7992	14.5784	15.9004	21.9874	10.8397	15.7256	0.0260353	0.999767	Same	-0.301185	1	Same	-0.0374011	0.995098	Same	0.089093	0.961274	Same	0.352877	0.999939	Same	NA	NA	Same	NA	NA	Same	NA	NA	Same	NA	NA	Same	NA
chr1	90906600	90915599	Intergenic	1700067G17Rik	-1588	0	1	1	1	1	1	1	1	1	1	37.0436	21.172	23.668	27.4842	21.3645	23.6772	-0.413666	0.999767	Same	-0.0203427	1	Same	-0.0461911	0.989797	Same	0.164339	0.895653	Same	0.138491	0.999939	Same	NA	NA	Same	NA	NA	Same	NA	NA	Same	NA	NA	Same	NA
chr1	90917800	90927199	Intergenic	1700067G17Rik	9812	0	0	0	0	0	1	0	1	0	1	27.4634	16.6108	16.3094	25.1284	19.6174	13.2789	-0.172211	0.999767	Same	0.171282	1	Same	-0.303795	0.914034	Same	0.0171669	0.99264	Same	-0.45791	0.999939	Same	NA	NA	Same	NA	NA	Same	NA	NA	Same	NA	NA	Same	NA
chr1	90928000	90932199	Intergenic	1700067G17Rik	17412	0	0	0	0	0	0	0	0	0	1	19.7992	10.7328	15.9869	21.9874	15.1858	11.93	0.0282663	NA	Same	0.371121	1	Same	-0.374261	0.895779	Same	0.460546	0.717746	Same	-0.284836	0.999939	Same	NA	NA	Same	NA	NA	Same	NA	NA	Same	NA	NA	Same	NA
chr1	90935400	90941199	Intergenic	1700067G17Rik	25612	0	0	0	0	0	0	0	1	0	1	12.135	17.2746	11.1377	8.6379	14.1466	11.1533	-0.286248	NA	Same	-0.248742	1	Same	-0.0387724	0.995098	Same	-0.429349	0.767763	Same	-0.219379	NA	Same	NA	NA	Same	NA	NA	Same	NA	NA	Same	NA	NA	Same	NA
chr1	90959000	90972599	Intergenic	Sh3bp4	-1237	0	1	1	1	1	0	1	1	1	1	23.6313	39.3796	62.668	28.2695	36.4906	42.1298	0.127689	0.999767	Same	-0.126739	1	Same	-0.573141	0.563561	Same	0.638556	0.325495	Same	0.192154	0.999939	Same	0.792167	-0.224928	Same	0.435033	0.120042	Same	0.588238	-0.139817	Same	3.72108e-23	1.04335	Same	7.43828e-09
chr1	90973600	90979999	intron	Sh3bp4	9763	0	0	0	0	1	0	0	0	0	0	6.38683	6.70816	10.7023	10.2084	12.6464	23.5858	0.295874	NA	Same	0.632728	1	Same	0.837861	0.646509	Same	0.502802	0.708143	Same	0.707936	NA	Same	0.792167	-0.224928	Same	0.435033	0.120042	Same	0.588238	-0.139817	Same	3.72108e-23	1.04335	Same	7.43828e-09
chr1	90983600	90993199	intron	Sh3bp4	21363	0	1	1	1	1	0	1	1	1	1	9.58025	27.4327	41.8718	21.2021	28.9147	43.1031	0.742041	0.999767	Same	0.0423107	1	Same	-0.0169248	0.996535	Same	0.586574	0.456956	Same	0.527339	0.961519	Same	0.792167	-0.224928	Same	0.435033	0.120042	Same	0.588238	-0.139817	Same	3.72108e-23	1.04335	Same	7.43828e-09
chr1	90999000	91002799	intron	Sh3bp4	33863	0	0	1	0	1	0	0	0	1	0	17.2445	13.0972	15.761	9.42316	20.6823	36.5183	-0.559516	0.999767	Same	0.502378	1	Same	0.896457	0.563022	Same	0.264165	0.852774	Same	0.658244	0.981763	Same	0.792167	-0.224928	Same	0.435033	0.120042	Same	0.588238	-0.139817	Same	3.72108e-23	1.04335	Same	7.43828e-09
chr1	91003800	91009399	intron	Sh3bp4	39563	0	0	1	0	1	0	0	1	1	1	11.4963	15.997	18.2604	16.4905	26.3578	29.1136	0.271986	0.999767	Same	0.587875	1	Same	0.506791	0.808076	Same	0.192669	0.887321	Same	0.111585	0.999939	Same	0.792167	-0.224928	Same	0.435033	0.120042	Same	0.588238	-0.139817	Same	3.72108e-23	1.04335	Same	7.43828e-09
chr1	91026200	91030599	intron	Sh3bp4	61363	0	0	0	0	0	1	0	1	0	0	38.321	18.7695	13.4211	20.4168	8.35996	11.6635	-0.70386	0.999767	Same	-0.883082	1	Same	-0.216725	0.952919	Same	-0.325062	0.812512	Same	0.341296	0.999939	Same	0.792167	-0.224928	Same	0.435033	0.120042	Same	0.588238	-0.139817	Same	3.72108e-23	1.04335	Same	7.43828e-09
chr1	91059600	91065999	Intergenic	Sh3bp4	95763	0	0	0	0	0	0	0	0	0	1	8.30288	6.00522	11.8955	9.42316	10.32	12.298	0.0405263	NA	Same	0.500499	1	Same	0.00305354	0.999816	Same	0.693151	0.590111	Same	0.195706	NA	Same	0.792167	-0.224928	Same	0.435033	0.120042	Same	0.588238	-0.139817	Same	3.72108e-23	1.04335	Same	7.43828e-09
chr1	91069600	91072599	Intergenic	Sh3bp4	104063	0	0	0	0	0	0	0	0	0	1	6.38683	6.88733	17.569	10.9937	8.71802	23.4335	0.299421	NA	Same	0.183437	1	Same	0.251975	0.94936	Same	0.917773	0.456489	Same	0.98631	NA	Same	0.792167	-0.224928	Same	0.435033	0.120042	Same	0.588238	-0.139817	Same	3.72108e-23	1.04335	Same	7.43828e-09
chr1	91075600	91081799	Intergenic	Sh3bp4	111663	0	0	0	0	0	0	0	1	1	1	15.9671	21.5293	27.5135	19.6316	14.7259	18.2737	0.131043	0.999767	Same	-0.474602	1	Same	-0.535657	0.797048	Same	0.322857	0.791478	Same	0.261801	0.999939	Same	0.792167	-0.224928	Same	0.435033	0.120042	Same	0.588238	-0.139817	Same	3.72108e-23	1.04335	Same	7.43828e-09
chr1	91082600	91093999	Intergenic	Sh3bp4	121263	0	1	1	0	0	0	1	1	1	1	15.3284	20.7628	31.7279	18.8463	28.821	14.3652	0.13436	0.999767	Same	0.370656	1	Same	-1.00215	0.387638	Same	0.54664	0.590449	Same	-0.826163	0.84985	Same	0.792167	-0.224928	Same	0.435033	0.120042	Same	0.588238	-0.139817	Same	3.72108e-23	1.04335	Same	7.43828e-09
chr1	91100000	91102399	Intergenic	Sh3bp4	134163	0	0	1	0	0	0	0	0	0	0	0	5.60973	4.98224	6.28211	20.7162	9.4503	0.67577	NA	Same	1.1132	0.989165	Same	0.445984	0.895411	Same	-0.0406268	0.985482	Same	-0.707843	NA	Same	0.792167	-0.224928	Same	0.435033	0.120042	Same	0.588238	-0.139817	Same	3.72108e-23	1.04335	Same	7.43828e-09
chr1	91347400	91354999	promoter-TSS	Agap1	-186	0	1	1	1	1	1	1	1	1	1	30.6568	41.1555	41.6624	27.4842	45.6171	37.0475	-0.207939	0.999767	Same	0.120986	1	Same	-0.202951	0.923602	Same	0.036614	0.97716	Same	-0.287322	0.999939	Same	0.896057	-0.420139	Same	0.588674	-0.194775	Same	0.697171	-0.208855	Same	0.0196643	0.581539	Same	0.174941
chr1	91356600	91365999	intron	Agap1	9914	0	0	1	1	1	0	1	1	1	1	20.4379	31.7384	29.408	17.2758	29.3149	41.5321	-0.246259	0.999767	Same	-0.113934	1	Same	0.377014	0.84185	Same	-0.0585137	0.965965	Same	0.432435	0.999939	Same	0.896057	-0.420139	Same	0.588674	-0.194775	Same	0.697171	-0.208855	Same	0.0196643	0.581539	Same	0.174941
chr1	91370000	91372799	intron	Agap1	20014	0	0	1	0	0	0	0	1	0	0	24.9087	19.2424	9.48907	18.0611	42.4388	22.4488	-0.393141	0.999767	Same	0.933585	0.915625	Same	0.997634	0.445759	Same	-0.841137	0.40505	Same	-0.777088	0.890811	Same	0.896057	-0.420139	Same	0.588674	-0.194775	Same	0.697171	-0.208855	Same	0.0196643	0.581539	Same	0.174941
chr1	91406200	91419199	intron	Agap1	61314	0	0	1	0	1	0	0	1	1	1	21.0766	16.2143	22.0959	14.92	19.8643	13.1875	-0.406216	0.999767	Same	0.224084	1	Same	-0.645267	0.729454	Same	0.390957	0.745315	Same	-0.478393	0.999939	Same	0.896057	-0.420139	Same	0.588674	-0.194775	Same	0.697171	-0.208855	Same	0.0196643	0.581539	Same	0.174941
chr1	91472800	91474199	intron	4933400F21Rik	106967	0	0	0	0	0	0	0	0	0	1	7.6642	10.7201	29.102	25.1284	14.2145	10.8944	0.964896	0.999767	Same	0.282873	1	Same	-1.13874	0.394378	Same	1.1294	0.26109	Same	-0.292209	0.999939	Same	NA	-0.666074	Same	NA	-0.371368	Same	NA	-0.443223	Same	NA	-0.447271	Same	NA
chr1	91475400	91478999	intron	4933400F21Rik	103267	0	0	1	1	1	0	0	1	1	0	17.2445	27.2017	24.2563	10.2084	22.6938	30.4917	-0.516611	0.999767	Same	-0.247034	1	Same	0.21017	0.948645	Same	-0.0963142	0.948312	Same	0.36089	0.999939	Same	NA	-0.666074	Same	NA	-0.371368	Same	NA	-0.443223	Same	NA	-0.447271	Same	NA
chr1	91542000	91545799	intron	4933400F21Rik	36567	0	0	0	0	0	0	0	0	0	1	5.74815	4.39576	21.1751	16.4905	6.36591	17.6468	0.648742	NA	Same	0.280824	1	Same	-0.210703	0.959558	Same	1.44361	0.190737	Same	0.95208	NA	Same	NA	-0.666074	Same	NA	-0.371368	Same	NA	-0.443223	Same	NA	-0.447271	Same	NA
chr1	91596000	91603199	intron	4933400F21Rik	-19133	0	0	0	0	0	0	0	0	1	1	7.02552	5.73698	13.657	15.7053	7.96794	13.9972	0.589592	NA	Same	0.306407	1	Same	-0.010013	0.998671	Same	0.901425	0.441248	Same	0.585006	NA	Same	NA	-0.666074	Same	NA	-0.371368	Same	NA	-0.443223	Same	NA	-0.447271	Same	NA
chr1	91619000	91622599	intron	4933400F21Rik	-40333	0	0	0	0	0	0	0	0	0	1	11.4963	17.6075	16.8577	11.779	13.4901	19.4552	-0.0388894	0.999767	Same	-0.331063	1	Same	0.143791	0.969534	Same	-0.0476304	0.978814	Same	0.427223	0.999939	Same	NA	-0.666074	Same	NA	-0.371368	Same	NA	-0.443223	Same	NA	-0.447271	Same	NA
chr1	91646400	91648999	intron	4933400F21Rik	-67233	0	0	0	0	0	0	0	0	0	1	6.38683	11.9087	22.9931	10.2084	13.4047	13.9426	0.267088	NA	Same	0.110971	1	Same	-0.559872	0.828818	Same	0.696617	0.579397	Same	0.0257748	0.999939	Same	NA	-0.666074	Same	NA	-0.371368	Same	NA	-0.443223	Same	NA	-0.447271	Same	NA
chr1	91652400	91654799	intron	4933400F21Rik	-73133	0	0	0	0	0	0	0	0	0	1	9.58025	10.3119	11.1841	9.42316	7.6356	8.65211	-0.0590519	NA	Same	-0.286218	1	Same	-0.252136	0.951838	Same	0.0706978	0.97281	Same	0.10478	NA	Same	NA	-0.666074	Same	NA	-0.371368	Same	NA	-0.443223	Same	NA	-0.447271	Same	NA
chr1	91716400	91723199	intron	Gbx2	107951	0	0	0	0	0	0	1	1	0	0	19.1605	30.3091	11.6495	18.8463	18.2623	15.4299	-0.085747	0.999767	Same	-0.615371	1	Same	0.254085	0.936691	Same	-1.06341	0.269524	Same	-0.193958	0.999939	Same	1	-0.121211	Same	0.269796	0.315299	Same	0.780334	-0.122682	Same	0.0553816	-0.381148	Same	3.5452e-26
chr1	91755200	91758799	intron	Gbx2	70751	0	1	0	0	0	0	1	1	0	1	33.2115	26.2961	16.8212	48.6863	21.6032	16.0644	0.337367	0.999767	Same	-0.273316	1	Same	-0.133311	0.969874	Same	-0.477734	0.661138	Same	-0.337729	0.999939	Same	1	-0.121211	Same	0.269796	0.315299	Same	0.780334	-0.122682	Same	0.0553816	-0.381148	Same	3.5452e-26
chr1	91762400	91786199	intron	Gbx2	53451	1	1	1	1	1	1	1	1	1	1	63.8683	45.2448	33.7919	48.6863	34.7692	26.4157	-0.42586	0.999767	Same	-0.372215	1	Same	-0.368161	0.823623	Same	-0.3683	0.6568	Same	-0.364246	0.999939	Same	1	-0.121211	Same	0.269796	0.315299	Same	0.780334	-0.122682	Same	0.0553816	-0.381148	Same	3.5452e-26
chr1	91786200	91793799	exon	Gbx2	37751	0	1	0	0	0	0	0	1	1	1	14.051	21.172	27.713	18.0611	17.862	13.5962	0.16725	0.999767	Same	-0.23517	1	Same	-0.893146	0.537752	Same	0.352729	0.775514	Same	-0.305246	0.999939	Same	1	-0.121211	Same	0.269796	0.315299	Same	0.780334	-0.122682	Same	0.0553816	-0.381148	Same	3.5452e-26
chr1	91795200	91797799	Intergenic	Gbx2	31251	0	0	0	0	0	0	0	1	0	0	46.6239	23.6117	13.7335	22.7726	13.1578	14.7915	-0.763494	0.999767	Same	-0.655605	1	Same	0.0263382	0.996314	Same	-0.549586	0.659338	Same	0.132357	0.999939	Same	1	-0.121211	Same	0.269796	0.315299	Same	0.780334	-0.122682	Same	0.0553816	-0.381148	Same	3.5452e-26
chr1	91804600	91811199	Intergenic	Gbx2	19851	0	0	0	0	0	0	1	1	0	1	22.9926	32.3268	21.2716	37.6926	19.5237	17.1253	0.460557	0.999767	Same	-0.655763	1	Same	-0.30291	0.904256	Same	-0.500219	0.616413	Same	-0.147366	0.999939	Same	1	-0.121211	Same	0.269796	0.315299	Same	0.780334	-0.122682	Same	0.0553816	-0.381148	Same	3.5452e-26
chr1	91816000	91841399	promoter-TSS	Gbx2	-949	1	1	1	1	1	1	1	1	1	1	27.4634	36.6707	30.3453	28.2695	31.3604	28.1035	-0.049404	0.999767	Same	-0.22785	1	Same	-0.154606	0.953341	Same	-0.213244	0.832868	Same	-0.14	0.999939	Same	1	-0.121211	Same	0.269796	0.315299	Same	0.780334	-0.122682	Same	0.0553816	-0.381148	Same	3.5452e-26
chr1	91857400	91861799	intron	Gbx2	-31849	0	0	0	0	0	0	0	1	1	1	12.7737	11.2566	17.1537	19.6316	20.887	16.7573	0.3119	0.999767	Same	0.655554	1	Same	-0.107568	0.977586	Same	0.514673	0.683617	Same	-0.24845	0.999939	Same	1	-0.121211	Same	0.269796	0.315299	Same	0.780334	-0.122682	Same	0.0553816	-0.381148	Same	3.5452e-26
chr1	91864200	91867399	intron	Gbx2	-38049	0	0	0	0	1	0	0	1	0	1	18.5218	22.5005	17.9379	36.9074	26.2817	29.6821	0.653908	0.999767	Same	0.154207	1	Same	0.570575	0.749733	Same	-0.248809	0.838672	Same	0.16756	0.999939	Same	1	-0.121211	Same	0.269796	0.315299	Same	0.780334	-0.122682	Same	0.0553816	-0.381148	Same	3.5452e-26
chr1	91946800	91949399	intron	Asb18	-36948	0	0	0	0	0	0	0	0	0	1	32.5729	11.6659	7.59454	14.92	16.5923	12.3893	-0.674284	NA	Same	0.299221	1	Same	0.422737	0.897437	Same	-0.388596	0.802933	Same	-0.26508	0.999939	Same	NA	0.100154	Same	NA	-0.0638942	Same	NA	0.0289227	Same	NA	0.144869	Same	NA
chr1	92048000	92052399	promoter-TSS	Iqca	-224	0	0	1	0	1	0	1	0	1	1	17.2445	19.8053	21.2351	4.71158	33.4563	23.8777	-1.03577	0.999767	Same	0.612714	1	Same	0.0744505	0.983703	Same	0.127696	0.930002	Same	-0.410567	0.999939	Same	NA	0	Same	NA	-0.299051	Same	NA	-0.220922	Same	NA	0.699937	Same	NA
chr1	92058000	92066399	Intergenic	Iqca	-12224	0	0	0	0	1	0	0	0	0	1	5.10947	9.76167	15.0397	14.92	10.2943	25.0261	0.783352	NA	Same	0.0503981	1	Same	0.559509	0.80952	Same	0.490942	0.698967	Same	1.00005	NA	Same	NA	0	Same	NA	-0.299051	Same	NA	-0.220922	Same	NA	0.699937	Same	NA
chr1	92085400	92087599	Intergenic	Ackr3	-14055	0	0	0	0	0	0	0	1	0	0	14.6897	27.8028	9.24314	15.7053	9.71504	18.912	-0.00539392	0.999767	Same	-1.20105	0.76736	Same	0.762667	0.686368	Same	-1.23225	0.215312	Same	0.731464	0.969968	Same	0.99431	-0.536326	Same	0.923064	-0.0430764	Same	0.566688	-0.351299	Same	3.02266e-09	1.72535	Up	3.77299e-31
chr1	92096200	92107599	intron	Ackr3	1345	0	1	1	1	1	0	1	1	1	1	19.1605	31.3037	41.4064	18.0611	28.7017	29.5476	-0.132807	0.999767	Same	-0.138791	1	Same	-0.479506	0.775701	Same	0.377323	0.693619	Same	0.0366069	0.999939	Same	0.99431	-0.536326	Same	0.923064	-0.0430764	Same	0.566688	-0.351299	Same	3.02266e-09	1.72535	Up	3.77299e-31
chr1	92117000	92126799	Intergenic	Ackr3	21345	0	0	0	0	1	0	0	0	0	1	6.38683	6.22257	14.8602	11.779	7.30326	26.4373	0.431161	NA	Same	0.149576	1	Same	0.622933	0.777598	Same	0.960848	0.38253	Same	1.43421	NA	Same	0.99431	-0.536326	Same	0.923064	-0.0430764	Same	0.566688	-0.351299	Same	3.02266e-09	1.72535	Up	3.77299e-31
chr1	92127800	92131399	Intergenic	Ackr3	29045	0	0	0	0	0	0	0	0	0	1	2.55473	7.96031	7.73752	18.0611	3.83478	17.9857	1.241	NA	Same	-0.625251	1	Same	0.853041	0.674826	Same	-0.0223939	0.992011	Same	1.4559	NA	Same	0.99431	-0.536326	Same	0.923064	-0.0430764	Same	0.566688	-0.351299	Same	3.02266e-09	1.72535	Up	3.77299e-31
chr1	92140400	92144799	Intergenic	Ackr3	42045	0	0	0	0	0	0	0	0	0	1	2.55473	7.47472	12.8992	8.6379	11.138	16.0974	0.676787	NA	Same	0.389962	1	Same	0.208571	0.957742	Same	0.577755	0.662339	Same	0.396363	NA	Same	0.99431	-0.536326	Same	0.923064	-0.0430764	Same	0.566688	-0.351299	Same	3.02266e-09	1.72535	Up	3.77299e-31
chr1	92171200	92174199	Intergenic	Ackr3	72145	0	0	0	0	0	0	1	0	0	0	10.2189	26.7817	7.38864	38.4779	15.8422	14.8576	1.05172	0.999767	Same	-0.589001	1	Same	0.560727	0.828855	Same	-1.20956	0.260859	Same	-0.059832	0.999939	Same	0.99431	-0.536326	Same	0.923064	-0.0430764	Same	0.566688	-0.351299	Same	3.02266e-09	1.72535	Up	3.77299e-31
chr1	92179000	92183199	Intergenic	Ackr3	80545	0	0	0	0	0	0	0	0	0	1	12.7737	11.2693	7.92698	13.3495	12.7997	16.4654	-0.0254252	NA	Same	0.123199	1	Same	0.75189	0.711127	Same	-0.354476	0.805242	Same	0.274215	NA	Same	0.99431	-0.536326	Same	0.923064	-0.0430764	Same	0.566688	-0.351299	Same	3.02266e-09	1.72535	Up	3.77299e-31
chr1	92215600	92217999	Intergenic	Ackr3	116245	0	0	0	0	0	0	0	0	0	1	7.6642	2.49157	12.1314	9.42316	6.18688	12.0061	0.086172	NA	Same	0.655612	1	Same	-0.0140311	0.997985	Same	1.27908	0.275335	Same	0.609437	NA	Same	0.99431	-0.536326	Same	0.923064	-0.0430764	Same	0.566688	-0.351299	Same	3.02266e-09	1.72535	Up	3.77299e-31
chr1	92219800	92223999	Intergenic	Ackr3	121345	0	0	0	0	0	0	0	1	0	1	5.74815	18.514	12.6433	15.7053	11.0444	5.43263	0.717913	NA	Same	-0.5922	1	Same	-0.875288	0.635898	Same	-0.415965	0.7647	Same	-0.699053	NA	Same	0.99431	-0.536326	Same	0.923064	-0.0430764	Same	0.566688	-0.351299	Same	3.02266e-09	1.72535	Up	3.77299e-31
chr1	92230200	92233999	Intergenic	Ackr3	131545	0	0	0	0	0	0	0	0	0	1	5.74815	12.9435	25.343	3.14105	13.3451	11.9807	-0.35633	NA	Same	0.02256	1	Same	-0.864527	0.615902	Same	0.765715	0.5089	Same	-0.121372	NA	Same	0.99431	-0.536326	Same	0.923064	-0.0430764	Same	0.566688	-0.351299	Same	3.02266e-09	1.72535	Up	3.77299e-31
chr1	92297800	92303399	Intergenic	Cops8	-199400	0	0	1	0	0	0	0	0	0	1	22.9926	11.3467	10.1339	18.0611	18.1429	15.2294	-0.304013	NA	Same	0.50722	1	Same	0.400599	0.884786	Same	-0.0933145	0.955688	Same	-0.199935	0.999939	Same	1	0.204879	Same	0.506509	0.165454	Same	0.791748	0.0994457	Same	0.00485408	-0.481883	Same	0.091561
chr1	92310400	92315799	Intergenic	Cops8	-186900	0	0	1	0	0	0	1	1	1	1	10.8576	40.8491	16.8312	15.7053	25.2075	12.9325	0.274728	0.999767	Same	-0.613323	1	Same	-0.400633	0.86779	Same	-1.00929	0.262613	Same	-0.796598	0.887249	Same	1	0.204879	Same	0.506509	0.165454	Same	0.791748	0.0994457	Same	0.00485408	-0.481883	Same	0.091561
chr1	92319200	92323399	Intergenic	Cops8	-178700	0	0	1	0	0	0	0	0	0	0	8.94157	25.8487	15.628	14.92	23.7166	13.6177	0.368708	0.999767	Same	-0.138385	1	Same	-0.21952	0.950664	Same	-0.529853	0.6568	Same	-0.610988	0.999939	Same	1	0.204879	Same	0.506509	0.165454	Same	0.791748	0.0994457	Same	0.00485408	-0.481883	Same	0.091561
chr1	92327400	92331199	Intergenic	Cops8	-170700	0	0	0	0	0	0	0	1	0	0	12.135	20.8137	11.3471	18.8463	9.71504	7.98459	0.283665	NA	Same	-0.789654	1	Same	-0.38193	0.909996	Same	-0.572703	0.675575	Same	-0.164979	NA	Same	1	0.204879	Same	0.506509	0.165454	Same	0.791748	0.0994457	Same	0.00485408	-0.481883	Same	0.091561
chr1	92334800	92341199	Intergenic	Cops8	-162000	0	0	0	0	0	0	0	0	0	1	7.02552	4.49756	11.5831	11.779	9.20367	11.4668	0.331024	NA	Same	0.642179	1	Same	-0.0489973	0.993315	Same	0.924532	0.445176	Same	0.233355	NA	Same	1	0.204879	Same	0.506509	0.165454	Same	0.791748	0.0994457	Same	0.00485408	-0.481883	Same	0.091561
chr1	92345800	92362199	Intergenic	Cops8	-146000	0	0	0	0	0	0	0	0	1	1	7.6642	11.6659	16.6318	7.85263	14.5468	11.1495	-0.0299108	NA	Same	0.21495	1	Same	-0.497398	0.843631	Same	0.429885	0.748029	Same	-0.282463	NA	Same	1	0.204879	Same	0.506509	0.165454	Same	0.791748	0.0994457	Same	0.00485408	-0.481883	Same	0.091561
chr1	92365200	92374799	Intergenic	Cops8	-130000	0	1	0	0	1	0	1	1	0	1	13.4124	20.4828	12.9092	18.8463	15.5439	18.3905	0.248301	0.999767	Same	-0.340012	1	Same	0.345325	0.903593	Same	-0.489758	0.683296	Same	0.195579	0.999939	Same	1	0.204879	Same	0.506509	0.165454	Same	0.791748	0.0994457	Same	0.00485408	-0.481883	Same	0.091561
chr1	92400000	92403399	Intergenic	Cops8	-98300	0	0	0	0	0	0	0	0	0	1	12.7737	23.1917	15.5615	11.779	26.8949	15.2839	-0.126011	0.999767	Same	0.151347	1	Same	-0.0817224	0.983389	Same	-0.411748	0.74352	Same	-0.644818	0.989448	Same	1	0.204879	Same	0.506509	0.165454	Same	0.791748	0.0994457	Same	0.00485408	-0.481883	Same	0.091561
chr1	92411000	92426199	Intergenic	Cops8	-81400	0	1	1	1	1	1	1	1	1	1	18.5218	23.6	28.3278	15.7053	24.8751	24.8332	-0.236956	0.999767	Same	0.0495039	1	Same	-0.218299	0.93575	Same	0.254759	0.825019	Same	-0.013044	0.999939	Same	1	0.204879	Same	0.506509	0.165454	Same	0.791748	0.0994457	Same	0.00485408	-0.481883	Same	0.091561
chr1	92426400	92432399	Intergenic	Cops8	-70600	0	0	1	1	0	0	1	1	0	1	6.38683	35.9168	24.5387	13.3495	31.9736	23.7685	0.576837	0.999767	Same	-0.161813	1	Same	-0.0765412	0.981885	Same	-0.468345	0.641962	Same	-0.383074	0.999939	Same	1	0.204879	Same	0.506509	0.165454	Same	0.791748	0.0994457	Same	0.00485408	-0.481883	Same	0.091561
chr1	92437600	92444999	Intergenic	Cops8	-58700	0	0	1	0	0	0	1	1	1	1	14.6897	16.4444	15.9405	17.2758	16.9072	10.1178	0.0807362	NA	Same	0.0197083	1	Same	-0.570049	0.807405	Same	0.00930707	0.995972	Same	-0.58045	0.999939	Same	1	0.204879	Same	0.506509	0.165454	Same	0.791748	0.0994457	Same	0.00485408	-0.481883	Same	0.091561
chr1	92473800	92480399	Intergenic	Cops8	-22900	0	0	0	0	0	0	0	0	0	1	7.02552	6.23529	11.2041	11.779	9.53601	12.152	0.32436	NA	Same	0.383188	1	Same	0.0535762	0.991742	Same	0.589751	0.665447	Same	0.260139	NA	Same	1	0.204879	Same	0.506509	0.165454	Same	0.791748	0.0994457	Same	0.00485408	-0.481883	Same	0.091561
chr1	92484400	92489999	Intergenic	Cops8	-12800	0	0	0	0	0	0	0	0	0	1	3.8321	15.6142	22.0094	18.8463	19.3447	19.1671	1.19444	0.999767	Same	0.220152	1	Same	-0.182713	0.958364	Same	0.402314	0.743379	Same	-0.000550697	0.999939	Same	1	0.204879	Same	0.506509	0.165454	Same	0.791748	0.0994457	Same	0.00485408	-0.481883	Same	0.091561
chr1	92497200	92501799	promoter-TSS	Cops8	-500	0	1	1	1	1	1	1	1	1	1	37.6823	34.231	51.7763	25.1284	43.8021	64.2461	-0.550344	0.999767	Same	0.306622	1	Same	0.255452	0.890425	Same	0.557688	0.449541	Same	0.506518	0.954741	Same	1	0.204879	Same	0.506509	0.165454	Same	0.791748	0.0994457	Same	0.00485408	-0.481883	Same	0.091561
chr1	92640800	92642599	Intergenic	Col6a3	98848	0	0	0	0	0	0	0	0	0	1	3.19342	8.254	47.2959	2.35579	8.15521	22.2153	-0.134682	0.999767	Same	0.0072204	1	Same	-0.933	0.547778	Same	2.00962	0.015879	Up	1.0694	0.767041	Same	1	0.602513	Same	NA	0.135116	Same	NA	0.400281	Same	0.333434	0.969189	Same	0.25197
chr1	92805400	92807799	Intergenic	Mlph	-5077	0	0	0	0	1	0	0	0	0	0	20.4379	5.59598	1.70507	5.49684	11.1041	23.7787	-0.803902	NA	Same	0.503339	1	Same	1.78635	0.161347	Same	-0.577588	0.69793	Same	0.70542	NA	Same	NA	-0.24798	Same	NA	0.161276	Same	NA	1.4588	Same	NA	0.489778	Same	0.644322
chr1	92893800	92897599	intron	Lrrfip1	396	0	0	1	1	1	0	0	0	1	1	19.7992	25.0949	40.1932	14.1347	36.7118	40.0626	-0.411564	0.999767	Same	0.472171	1	Same	-0.0356677	0.992414	Same	0.610602	0.470449	Same	0.102763	0.999939	Same	0.689987	0.294617	Same	0.370991	0.172017	Same	0.430564	0.248479	Same	0.0123567	0.345915	Same	1.20491e-05
chr1	92938800	92941399	intron	Lrrfip1	-9921	0	0	0	0	0	0	0	1	0	1	25.5473	31.3292	30.3153	14.92	10.6863	15.0327	-0.603288	0.999767	Same	-1.26659	0.549994	Same	-0.873721	0.525686	Same	-0.0339449	0.983659	Same	0.358927	0.999939	Same	0.689987	0.294617	Same	0.370991	0.172017	Same	0.430564	0.248479	Same	0.0123567	0.345915	Same	1.20491e-05
chr1	92945600	92953199	promoter-TSS	Lrrfip1	-621	0	0	1	0	0	0	1	0	0	1	30.0181	17.071	17.682	27.4842	17.7169	13.6507	-0.174288	0.999767	Same	0.0227199	1	Same	-0.341189	0.896708	Same	0.0572023	0.972526	Same	-0.306707	0.999939	Same	0.689987	0.294617	Same	0.370991	0.172017	Same	0.430564	0.248479	Same	0.0123567	0.345915	Same	1.20491e-05
chr1	92972000	92975399	intron	Lrrfip1	23679	0	0	0	0	0	0	0	0	1	0	8.30288	17.7739	23.811	19.6316	13.6692	19.1087	0.683714	0.999767	Same	-0.325919	1	Same	-0.310237	0.915646	Same	0.375307	0.767579	Same	0.390989	0.999939	Same	0.689987	0.294617	Same	0.370991	0.172017	Same	0.430564	0.248479	Same	0.0123567	0.345915	Same	1.20491e-05
chr1	92981000	92985799	intron	Lrrfip1	33379	0	0	0	0	0	0	0	1	1	1	17.8831	19.7661	37.1255	11.779	17.7766	14.8576	-0.469737	0.999767	Same	-0.152888	1	Same	-1.16518	0.255126	Same	0.798665	0.383816	Same	-0.213625	0.999939	Same	0.689987	0.294617	Same	0.370991	0.172017	Same	0.430564	0.248479	Same	0.0123567	0.345915	Same	1.20491e-05
chr1	93143400	93150999	intron	Ube2f	304	1	1	1	1	1	1	1	1	1	1	48.5399	31.5857	34.8621	29.0547	39.5413	50.9279	-0.707916	0.999767	Same	0.274513	1	Same	0.462743	0.716972	Same	0.145232	0.882977	Same	0.333462	0.999939	Same	1	0.112333	Same	0.828288	0.0663998	Same	0.292196	0.448057	Same	0.00109647	-0.625404	Same	0.000283267
chr1	93194000	93198999	intron	Scly	1585	0	0	1	1	1	0	1	1	1	1	26.8247	19.4088	31.6814	31.4105	25.2671	41.3494	0.0959726	0.999767	Same	0.317585	1	Same	0.277822	0.899202	Same	0.664654	0.430004	Same	0.624891	0.928017	Same	1	0.0168703	Same	0.259747	0.291814	Same	0.803301	-0.0995191	Same	0.139043	-0.27549	Same	0.169523
chr1	93209000	93211399	intron	Espnl	-8452	0	1	1	1	0	0	1	1	1	1	19.1605	46.3814	64.1372	9.42316	50.2791	44.4534	-0.679951	0.999767	Same	0.0716038	1	Same	-0.524269	0.758524	Same	0.435097	0.660496	Same	-0.160776	0.999939	Same	1	-0.141985	Same	NA	0.141677	Same	0.996192	-0.00633026	Same	0.00380561	2.1535	Up	0.152522
chr1	93246000	93250399	intron	Klhl30	550	0	0	0	0	1	0	0	0	0	0	4.47078	4.43393	10.3999	14.92	18.075	20.0199	0.73584	NA	Same	1.28379	0.819282	Same	0.615069	0.812745	Same	0.800436	0.533329	Same	0.131719	NA	Same	1	0.571502	Same	NA	-0.477218	Same	NA	0.802788	Same	0.268997	1.07741	Same	0.0549391
chr1	93262600	93266199	intron	Erfe	1393	0	0	0	0	0	0	1	0	0	0	19.1605	16.5345	5.78652	21.9874	18.5864	19.3092	0.058604	0.999767	Same	0.0957577	1	Same	1.22762	0.360432	Same	-1.07042	0.315207	Same	0.0614373	0.999939	Same	1	-0.082604	Same	0.589954	0.288628	Same	0.734136	0.316599	Same	0.0519874	-0.72647	Same	0.000165411
chr1	93292000	93298599	promoter-TSS	Ilkap	60	1	1	1	1	1	1	1	1	1	1	82.3902	61.6383	66.2111	34.5516	71.6858	57.8109	-1.18321	0.873927	Same	0.180444	1	Same	-0.228777	0.881584	Same	0.121415	0.884341	Same	-0.287807	0.999939	Same	1	0.124324	Same	0.258763	0.430136	Same	0.675796	0.236092	Same	0.230918	-0.329975	Same	0.104614
chr1	93308200	93313799	Intergenic	Hes6	-1201	0	1	1	0	1	0	1	1	1	1	22.9926	33.9363	34.6727	12.5642	41.8338	30.4587	-0.704247	0.999767	Same	0.246812	1	Same	-0.204337	0.928888	Same	0.0426764	0.97422	Same	-0.408472	0.999939	Same	1	-0.129751	Same	0.0854865	0.805134	Same	0.547927	0.42689	Same	0.177214	0.428203	Same	0.300061
chr1	93350800	93354199	intron	Per2	3405	0	0	1	0	0	0	0	0	0	1	4.47078	8.33035	22.7772	10.9937	22.3779	22.2521	0.511377	0.999767	Same	1.00731	0.989709	Same	-0.0674487	0.987594	Same	1.04875	0.354493	Same	-0.0260055	0.999939	Same	1	0.2685	Same	0.986496	-0.0125892	Same	0.94421	0.066182	Same	0.884371	-0.0713171	Same	0.584922
chr1	93390200	93393599	intron	Traf3ip1	655	0	0	1	0	1	0	0	1	0	1	21.0766	17.0445	17.0572	16.4905	19.6853	43.4343	-0.297104	0.999767	Same	0.158039	1	Same	1.07067	0.387235	Same	0.0258923	0.989121	Same	0.938523	0.799246	Same	1	0.0461608	Same	0.471982	-0.14511	Same	0.99732	0.000874462	Same	9.32945e-05	-0.524212	Same	9.21558e-07
chr1	93429600	93439199	Intergenic	Asb1	-2742	0	1	1	0	1	1	1	0	0	1	27.4634	17.3901	14.9732	24.3432	38.1523	22.379	-0.20356	0.999767	Same	0.932862	0.897273	Same	0.45388	0.834787	Same	-0.165309	0.902364	Same	-0.644292	0.958184	Same	0.76702	0.350065	Same	0.59571	-0.140408	Same	0.926663	-0.038083	Same	0.0256307	-0.405591	Same	0.795114
chr1	93442800	93446999	intron	Asb1	7243	0	0	1	0	0	0	0	1	0	0	23.6313	29.6179	9.26315	20.4168	23.6991	15.6266	-0.211568	0.999767	Same	-0.27792	1	Same	0.485982	0.840095	Same	-1.23851	0.189039	Same	-0.474605	0.999939	Same	0.76702	0.350065	Same	0.59571	-0.140408	Same	0.926663	-0.038083	Same	0.0256307	-0.405591	Same	0.795114
chr1	93650200	93655799	Intergenic	Twist2	-45038	0	0	0	0	0	0	0	1	1	1	12.7737	25.1448	26.7092	23.5579	22.0291	24.2571	0.514887	0.999767	Same	-0.189614	1	Same	-0.178999	0.95641	Same	0.110475	0.938007	Same	0.12109	0.999939	Same	1	0.79733	Same	0.589369	-0.279519	Same	0.430677	0.503978	Same	9.60895e-09	3.76534	Up	3.39587e-23
chr1	93665400	93668999	Intergenic	Twist2	-30838	0	0	0	0	0	0	0	1	0	1	4.47078	17.019	19.0182	14.1347	11.6751	8.33485	0.764586	NA	Same	-0.445123	1	Same	-0.923574	0.597102	Same	0.147498	0.927595	Same	-0.330953	NA	Same	1	0.79733	Same	0.589369	-0.279519	Same	0.430677	0.503978	Same	9.60895e-09	3.76534	Up	3.39587e-23
chr1	93695600	93699799	promoter-TSS	Twist2	-338	0	0	0	0	0	0	0	0	0	1	8.30288	7.14285	15.3056	14.1347	7.96794	4.65599	0.350624	NA	Same	0.0873541	1	Same	-1.19033	0.446957	Same	0.789244	0.534476	Same	-0.488437	NA	Same	1	0.79733	Same	0.589369	-0.279519	Same	0.430677	0.503978	Same	9.60895e-09	3.76534	Up	3.39587e-23
chr1	93764400	93771799	Intergenic	Twist2	70062	0	0	0	0	0	0	0	1	0	1	15.3284	11.2439	16.9707	9.42316	7.36294	14.5111	-0.450413	NA	Same	-0.439177	1	Same	-0.181515	0.96332	Same	0.434716	0.753688	Same	0.692379	NA	Same	1	0.79733	Same	0.589369	-0.279519	Same	0.430677	0.503978	Same	9.60895e-09	3.76534	Up	3.39587e-23
chr1	93808400	93810599	Intergenic	Twist2	111462	0	0	0	0	0	0	0	0	0	1	9.58025	12.0878	25.7784	9.42316	14.4954	17.8588	-0.0508808	0.999767	Same	0.171616	1	Same	-0.417257	0.895801	Same	0.766534	0.551014	Same	0.177661	0.999939	Same	1	0.79733	Same	0.589369	-0.279519	Same	0.430677	0.503978	Same	9.60895e-09	3.76534	Up	3.39587e-23
chr1	93810800	93813599	Intergenic	Twist2	114162	0	0	0	0	0	0	0	1	0	0	12.135	13.1725	8.87424	31.4105	19.106	10.3183	0.764741	NA	Same	0.371232	1	Same	0.100631	0.981207	Same	-0.373428	0.797496	Same	-0.644029	0.999939	Same	1	0.79733	Same	0.589369	-0.279519	Same	0.430677	0.503978	Same	9.60895e-09	3.76534	Up	3.39587e-23
chr1	93816200	93819199	Intergenic	Twist2	119662	0	0	0	0	0	0	0	1	0	0	31.9342	25.5932	11.0047	18.0611	22.915	16.5491	-0.650006	0.999767	Same	-0.145045	1	Same	0.450487	0.847268	Same	-0.981744	0.310441	Same	-0.386212	0.999939	Same	1	0.79733	Same	0.589369	-0.279519	Same	0.430677	0.503978	Same	9.60895e-09	3.76534	Up	3.39587e-23
chr1	93937800	93939599	intron	Hdac4	138218	0	0	0	0	0	0	0	0	0	1	1.91605	9.07249	16.2128	7.85263	8.14697	17.6837	0.552921	NA	Same	-0.11421	1	Same	0.0571196	0.991399	Same	0.547385	0.706231	Same	0.718715	NA	Same	0.941776	-0.365623	Same	0.2832	-0.364342	Same	0.534347	-0.344705	Same	1.2465e-06	-1.07033	Same	5.91268e-05
chr1	94014200	94016599	intron	Hdac4	61518	0	0	1	0	0	0	0	0	0	0	19.1605	22.1569	10.2669	31.4105	20.5969	18.478	0.385662	0.999767	Same	-0.0806467	1	Same	0.552762	0.821779	Same	-0.771963	0.505581	Same	-0.138555	0.999939	Same	0.941776	-0.365623	Same	0.2832	-0.364342	Same	0.534347	-0.344705	Same	1.2465e-06	-1.07033	Same	5.91268e-05
chr1	94023200	94026399	intron	Hdac4	52118	1	0	1	1	1	0	1	1	0	1	22.3539	36.5434	26.0179	51.0421	53.1416	38.3964	0.851848	0.999767	Same	0.47333	1	Same	0.412668	0.81953	Same	-0.374583	0.692896	Same	-0.435245	0.999939	Same	0.941776	-0.365623	Same	0.2832	-0.364342	Same	0.534347	-0.344705	Same	1.2465e-06	-1.07033	Same	5.91268e-05
chr1	94038800	94042799	intron	Hdac4	36118	0	0	0	0	1	0	0	0	0	1	20.4379	11.3075	15.6645	10.2084	17.9556	23.5642	-0.688764	0.999767	Same	0.492541	1	Same	0.446135	0.854511	Same	0.374205	0.773079	Same	0.327799	0.999939	Same	0.941776	-0.365623	Same	0.2832	-0.364342	Same	0.534347	-0.344705	Same	1.2465e-06	-1.07033	Same	5.91268e-05
chr1	94072400	94082599	promoter-TSS	Hdac4	-582	1	1	1	1	1	1	1	1	1	1	63.8683	60.7816	54.6946	47.9011	52.1538	49.8809	-0.454973	0.999767	Same	-0.234417	1	Same	-0.169022	0.926441	Same	-0.118713	0.891111	Same	-0.0533178	0.999939	Same	0.941776	-0.365623	Same	0.2832	-0.364342	Same	0.534347	-0.344705	Same	1.2465e-06	-1.07033	Same	5.91268e-05
chr1	94111400	94113399	Intergenic	Hdac4	-35482	0	0	0	0	0	0	0	0	0	1	7.6642	6.9255	25.9014	7.06737	15.7569	11.897	-0.103453	NA	Same	0.850792	1	Same	-0.89863	0.593111	Same	1.44241	0.135577	Same	-0.307014	NA	Same	0.941776	-0.365623	Same	0.2832	-0.364342	Same	0.534347	-0.344705	Same	1.2465e-06	-1.07033	Same	5.91268e-05
chr1	94210600	94217199	Intergenic	Hdac4	-136982	0	1	0	0	0	1	0	1	1	1	26.8247	16.2779	23.2691	14.92	17.7427	21.242	-0.632697	0.999767	Same	0.0680047	1	Same	-0.139151	0.970034	Same	0.421081	0.728729	Same	0.213925	0.999939	Same	0.941776	-0.365623	Same	0.2832	-0.364342	Same	0.534347	-0.344705	Same	1.2465e-06	-1.07033	Same	5.91268e-05
chr1	94243200	94245999	Intergenic	Mir6900	116519	0	0	0	0	0	1	0	1	0	0	81.1128	25.835	17.579	39.2632	23.8359	12.2142	-0.903456	0.999767	Same	-0.134195	1	Same	-0.504484	0.80952	Same	-0.40185	0.719861	Same	-0.772139	0.890811	Same	NA	NA	Same	NA	NA	Same	NA	NA	Same	NA	NA	Same	NA
chr1	94324600	94335599	Intergenic	Mir6900	31019	1	1	1	0	0	1	1	1	1	1	58.7589	63.9242	16.3194	44.76	35.579	14.6025	-0.411851	0.999767	Same	-0.795762	0.893752	Same	-0.250105	0.918793	Same	-1.65966	0.00564648	Down	-1.114	0.40467	Same	NA	NA	Same	NA	NA	Same	NA	NA	Same	NA	NA	Same	NA
chr1	94368600	94373399	promoter-TSS	Ndufa10	-665	1	0	1	1	1	0	1	1	1	1	32.5729	34.5873	41.227	44.76	30.9684	38.5093	0.290746	0.999767	Same	-0.1647	1	Same	-0.138997	0.956032	Same	0.254867	0.784411	Same	0.280571	0.999939	Same	1	0.099132	Same	0.568064	0.142661	Same	0.985895	-0.00688989	Same	1.32548e-07	-0.868232	Same	6.09283e-06
chr1	94536600	94541399	promoter-TSS	Myeov2	-438	1	1	1	1	1	1	1	1	1	1	37.0436	34.8438	48.0837	43.9748	41.6372	48.0941	0.114206	0.999767	Same	0.221427	1	Same	-0.0411025	0.989453	Same	0.439635	0.615734	Same	0.177106	0.999939	Same	1	0.117396	Same	0.258763	0.603818	Same	0.53775	0.535215	Same	0.865709	0.0740393	Same	0.852427
chr1	94602800	94607399	Intergenic	Otos	-59682	0	0	0	0	0	0	1	0	0	1	0.638683	20.5337	12.0184	10.2084	13.6692	13.5962	1.17544	NA	Same	-0.492368	1	Same	0.0984168	0.980969	Same	-0.586651	0.640333	Same	0.00413422	NA	Same	NA	-0.262771	Same	NA	-0.289593	Same	NA	-0.33869	Same	NA	-0.525664	Same	NA
chr1	94646800	94650199	Intergenic	Gpc1	-79763	0	0	1	0	0	0	0	0	0	1	5.74815	17.9648	24.3228	9.42316	20.742	16.9793	0.312727	0.999767	Same	0.152542	1	Same	-0.470081	0.843885	Same	0.390452	0.759404	Same	-0.23217	0.999939	Same	1	-0.0229688	Same	0.537223	0.15143	Same	0.869599	-0.0640591	Same	8.16237e-12	1.12302	Same	5.3661e-09
chr1	94670600	94672599	Intergenic	Gpc1	-56663	0	0	0	0	0	0	0	0	0	1	8.94157	6.52899	32.3992	17.2758	15.1261	26.5325	0.511641	0.999767	Same	0.895572	1	Same	-0.27973	0.924001	Same	1.81173	0.0276708	Up	0.636424	0.993263	Same	1	-0.0229688	Same	0.537223	0.15143	Same	0.869599	-0.0640591	Same	8.16237e-12	1.12302	Same	5.3661e-09
chr1	94726400	94730599	exon	Gpc1	237	0	1	1	0	1	0	1	1	1	1	22.9926	45.9223	61.6843	22.7726	35.1612	35.0703	-0.0795283	0.999767	Same	-0.360232	1	Same	-0.749193	0.552696	Same	0.399718	0.689458	Same	0.0107571	0.999939	Same	1	-0.0229688	Same	0.537223	0.15143	Same	0.869599	-0.0640591	Same	8.16237e-12	1.12302	Same	5.3661e-09
chr1	94744600	94746999	intron	Mir149	-1155	0	0	0	0	0	0	0	0	0	1	13.4124	20.099	16.6382	13.3495	21.347	9.746	-0.0544813	0.999767	Same	0.051124	1	Same	-0.538993	0.841921	Same	-0.197795	0.905141	Same	-0.787912	0.971562	Same	NA	NA	Same	NA	NA	Same	NA	NA	Same	NA	NA	Same	NA
chr1	94799800	94811599	TTS	5033417F24Rik	1566	1	1	1	1	1	1	1	1	1	1	25.5473	35.7122	39.6349	31.4105	44.5264	56.6371	0.157689	0.999767	Same	0.27305	1	Same	0.444721	0.746164	Same	0.145099	0.886089	Same	0.31677	0.999939	Same	1	0.481476	Same	NA	0.115887	Same	NA	0.104496	Same	0.124025	1.36927	Same	0.0624255
chr1	94813800	94818199	intron	Rnpepl1	8598	1	1	1	1	0	1	1	1	0	1	77.2807	54.611	29.5675	98.9432	76.2449	22.799	0.213022	0.999767	Same	0.41554	1	Same	-0.37701	0.831001	Same	-0.786201	0.269706	Same	-1.57875	0.0108439	Down	1	-0.18463	Same	0.208961	0.266434	Same	0.943953	0.0235668	Same	1.36176e-32	1.6449	Up	2.6297e-26
chr1	94827200	94835199	exon	Capn10	215	1	1	1	1	1	1	1	1	1	1	42.1531	41.5138	71.3993	46.3305	52.5623	66.0367	0.027619	0.999767	Same	0.302229	1	Same	-0.142137	0.948645	Same	0.73871	0.234351	Same	0.294344	0.999939	Same	1	-0.0733293	Same	0.190837	0.395858	Same	0.704192	0.165506	Same	0.312702	-0.217356	Same	0.162834
chr1	94852200	94854799	Intergenic	9430060I03Rik	-6333	0	0	0	0	0	0	0	0	0	1	31.2955	15.5368	24.2928	26.699	20.8191	18.7915	-0.242712	0.999767	Same	0.307154	1	Same	-0.34348	0.895147	Same	0.546851	0.617188	Same	-0.103783	0.999939	Same	1	0.275207	Same	NA	0.330085	Same	NA	-0.0752467	Same	0.789766	-0.271664	Same	0.676562
chr1	94873400	94875999	promoter-TSS	Gpr35	-780	0	0	0	0	0	0	0	1	0	0	24.9087	13.6326	8.81776	21.9874	13.5498	11.3462	-0.177872	NA	Same	-0.0307742	1	Same	0.194208	0.961911	Same	-0.391049	0.789143	Same	-0.166067	0.999939	Same	1	0.308463	Same	NA	-0.352401	Same	NA	0.125483	Same	0.654976	-0.389442	Same	0.903634
chr1	94995000	94999999	intron	Kif1a	951	0	0	1	0	1	0	0	1	0	1	10.2189	17.1091	20.6932	21.9874	22.6167	37.6299	0.595434	0.999767	Same	0.31022	1	Same	0.672887	0.728778	Same	0.225631	0.875545	Same	0.588299	0.999939	Same	1	-0.221046	Same	0.395636	-0.345918	Same	0.597391	-0.339245	Same	3.17553e-21	2.59935	Up	8.25363e-26
chr1	95010600	95013199	Intergenic	Kif1a	-13449	0	0	0	0	0	0	0	0	0	1	6.38683	7.35917	10.4828	9.42316	10.8057	7.44146	0.163466	NA	Same	0.290291	1	Same	-0.282456	0.945609	Same	0.277874	0.873282	Same	-0.294873	NA	Same	1	-0.221046	Same	0.395636	-0.345918	Same	0.597391	-0.339245	Same	3.17553e-21	2.59935	Up	8.25363e-26
chr1	95070400	95075599	intron	Crocc2	8000	0	0	1	0	1	1	1	1	1	1	37.6823	19.3579	14.9732	36.1221	22.097	30.4803	-0.127616	0.999767	Same	0.144414	1	Same	0.825366	0.551074	Same	-0.289698	0.814314	Same	0.391254	0.999939	Same	1	-0.353438	Same	0.93472	-0.0574646	Same	0.967602	-0.0503281	Same	6.94328e-29	-3.80204	Down	4.48158e-31
chr1	95088800	95096799	intron	Crocc2	27800	1	0	1	0	0	1	0	1	0	0	67.7004	12.4706	5.86302	58.1095	28.855	18.558	-0.262055	0.999767	Same	0.972418	0.869619	Same	1.12515	0.348042	Same	-0.675113	0.528281	Same	-0.522375	0.999939	Same	1	-0.353438	Same	0.93472	-0.0574646	Same	0.967602	-0.0503281	Same	6.94328e-29	-3.80204	Down	4.48158e-31
chr1	95100400	95106799	intron	Sned1	-28874	0	0	1	0	0	1	0	1	0	0	49.1786	17.7347	7.31215	35.3369	24.6961	21.2381	-0.449981	0.999767	Same	0.384908	1	Same	1.07181	0.379013	Same	-0.879974	0.370029	Same	-0.193073	0.999939	Same	1	-0.262971	Same	0.516851	-0.529997	Same	0.273798	-1.2403	Same	4.13222e-17	-4.08378	Down	5.25036e-08
chr1	95107800	95115999	intron	Sned1	-20574	0	0	1	0	0	1	0	1	0	0	44.0692	16.4317	6.74379	30.6253	16.5748	13.6761	-0.467535	0.999767	Same	0.00114336	1	Same	0.644192	0.7561	Same	-0.868763	0.411537	Same	-0.225715	0.999939	Same	1	-0.262971	Same	0.516851	-0.529997	Same	0.273798	-1.2403	Same	4.13222e-17	-4.08378	Down	5.25036e-08
chr1	95120000	95128399	intron	Sned1	-8274	1	0	1	0	0	1	1	0	0	0	36.405	13.6591	4.7263	40.0484	19.711	12.6736	0.0202544	0.999767	Same	0.40927	1	Same	0.90142	0.560356	Same	-1.00955	0.316471	Same	-0.517397	0.999939	Same	1	-0.262971	Same	0.516851	-0.529997	Same	0.273798	-1.2403	Same	4.13222e-17	-4.08378	Down	5.25036e-08
chr1	95191200	95193999	intron	Mterf4	9856	0	0	0	0	1	0	0	0	0	0	22.9926	6.43992	3.1542	22.7726	17.6233	24.7634	-0.0811553	NA	Same	1.00649	0.980656	Same	1.88111	0.0704196	Same	-0.475656	0.734433	Same	0.398961	0.999939	Same	1	0.273395	Same	0.477997	0.217467	Same	0.978272	-0.0132388	Same	0.385226	-0.203401	Same	0.486426
chr1	95200600	95203999	intron	Mterf4	156	1	1	1	1	1	1	1	1	1	1	53.6494	46.1005	62.8374	51.0421	49.2821	51.8529	-0.144312	0.999767	Same	0.0572103	1	Same	-0.28265	0.884061	Same	0.41997	0.61916	Same	0.08011	0.999939	Same	1	0.273395	Same	0.477997	0.217467	Same	0.978272	-0.0132388	Same	0.385226	-0.203401	Same	0.486426
chr1	95236600	95242799	promoter-TSS	Pask	-335	1	1	1	1	1	1	1	1	1	1	58.1202	48.0428	65.5463	62.8211	51.4634	41.2034	0.00581261	0.999767	Same	0.069071	1	Same	-0.65203	0.448402	Same	0.42716	0.541408	Same	-0.293941	0.999939	Same	1	-0.0276058	Same	0.446183	-0.23424	Same	0.466881	-0.380719	Same	4.34126e-05	-0.843661	Same	3.79461e-07
chr1	95274200	95275599	intron	Ano7	4427	0	0	1	0	0	0	0	0	0	0	21.7152	18.8342	7.94699	11.779	34.4533	39.1692	-0.613431	0.999767	Same	0.701554	1	Same	1.67894	0.0763735	Same	-0.832874	0.431403	Same	0.144514	0.999939	Same	1	-0.394487	Same	0.973315	0.0264218	Same	0.836007	0.244312	Same	0.0753848	0.912478	Same	0.452634
chr1	95295400	95300399	intron	Ano7	27427	0	1	1	0	0	0	1	1	1	1	14.6897	29.7324	22.9867	23.5579	36.4052	23.1087	0.417416	0.999767	Same	0.235981	1	Same	-0.0647906	0.983693	Same	-0.280266	0.798163	Same	-0.581038	0.966879	Same	1	-0.394487	Same	0.973315	0.0264218	Same	0.836007	0.244312	Same	0.0753848	0.912478	Same	0.452634
chr1	95339800	95346999	intron	Hdlbp	-1122	1	0	1	1	1	0	1	1	1	1	31.2955	23.3444	44.1917	32.9811	21.5517	39.541	-0.0240022	0.999767	Same	-0.117009	1	Same	-0.196942	0.928888	Same	0.85948	0.219702	Same	0.779546	0.736527	Same	1	-0.0580396	Same	0.46306	-0.227962	Same	0.629738	-0.23064	Same	0.00342729	-0.62409	Same	0.142806
chr1	95352800	95358199	intron	Hdlbp	-13222	0	0	0	0	0	0	0	0	0	1	15.3284	9.64715	13.4011	28.2695	6.39987	14.1723	0.501072	NA	Same	-0.395877	1	Same	0.0225965	0.997022	Same	0.358779	0.801681	Same	0.777253	NA	Same	1	-0.0580396	Same	0.46306	-0.227962	Same	0.629738	-0.23064	Same	0.00342729	-0.62409	Same	0.142806
chr1	95370200	95379599	promoter-TSS	Hdlbp	594	1	1	1	1	1	1	1	1	1	1	69.6165	82.0046	105.524	51.0421	74.2251	80.4894	-0.488172	0.999767	Same	-0.158511	1	Same	-0.416217	0.636333	Same	0.366959	0.529582	Same	0.109254	0.999939	Same	1	-0.0580396	Same	0.46306	-0.227962	Same	0.629738	-0.23064	Same	0.00342729	-0.62409	Same	0.142806
chr1	95380400	95383599	intron	2020-09-02	6362	0	0	0	0	0	1	0	0	0	0	32.5729	12.6243	1.32617	25.9137	8.44536	10.2307	-0.277155	NA	Same	-0.414496	1	Same	1.29648	0.39945	Same	-1.51721	0.163723	Same	0.193767	NA	Same	1	-0.00941422	Same	0.182683	-0.316749	Same	0.975361	-0.01148	Same	0.386962	-0.14616	Same	0.629949
chr1	95407000	95412199	intron	Farp2	919	0	1	1	1	1	0	1	1	1	1	14.6897	22.5652	32.9111	18.8463	43.6488	41.0867	0.187987	0.999767	Same	0.824267	0.876126	Same	0.252629	0.912238	Same	0.497845	0.57735	Same	-0.0737928	0.999939	Same	1	0.0574982	Same	0.869158	-0.13309	Same	0.958875	-0.0619956	Same	0.106753	0.872344	Same	0.00758118
chr1	95460800	95464399	intron	Farp2	53919	0	0	0	0	0	0	0	0	0	1	12.7737	12.8279	10.5028	19.6316	6.00785	12.2764	0.290069	NA	Same	-0.711922	1	Same	0.122958	0.976984	Same	-0.195198	0.906549	Same	0.639682	NA	Same	1	0.0574982	Same	0.869158	-0.13309	Same	0.958875	-0.0619956	Same	0.106753	0.872344	Same	0.00758118
chr1	95471200	95475799	intron	Stk25	58804	0	0	1	0	0	0	1	1	1	0	21.7152	23.6636	17.0772	15.7053	18.9866	17.0453	-0.384992	0.999767	Same	-0.280473	1	Same	-0.0861537	0.981459	Same	-0.330312	0.791123	Same	-0.135992	0.999939	Same	0.683508	-0.249226	Same	0.468958	0.118419	Same	0.986622	0.00428641	Same	3.09213e-09	0.655196	Same	4.20492e-06
chr1	95480000	95482799	intron	Stk25	50904	0	0	0	0	0	0	0	0	0	1	25.5473	18.374	21.594	29.0547	22.8389	20.8841	0.0537687	0.999767	Same	0.212535	1	Same	-0.0793434	0.983389	Same	0.213057	0.880618	Same	-0.0788213	0.999939	Same	0.683508	-0.249226	Same	0.468958	0.118419	Same	0.986622	0.00428641	Same	3.09213e-09	0.655196	Same	4.20492e-06
chr1	95483600	95486199	intron	Stk25	47404	0	0	0	0	0	0	0	0	0	1	8.94157	1.98053	18.5828	16.4905	15.9873	9.28662	0.394319	NA	Same	1.65576	0.460584	Same	-0.734114	0.757392	Same	1.87615	0.0627604	Same	-0.513723	NA	Same	0.683508	-0.249226	Same	0.468958	0.118419	Same	0.986622	0.00428641	Same	3.09213e-09	0.655196	Same	4.20492e-06
chr1	95501800	95505199	intron	Stk25	28804	0	0	0	0	0	0	0	1	0	1	28.1021	26.3852	14.4813	19.6316	16.7282	17.3626	-0.430384	0.999767	Same	-0.536805	1	Same	0.143469	0.969187	Same	-0.664306	0.536998	Same	0.0159679	0.999939	Same	0.683508	-0.249226	Same	0.468958	0.118419	Same	0.986622	0.00428641	Same	3.09213e-09	0.655196	Same	4.20492e-06
chr1	95529000	95536599	promoter-TSS	Stk25	-496	0	1	1	1	1	1	1	1	1	1	22.9926	45.6286	61.8337	32.1958	49.776	55.6562	0.30623	0.999767	Same	0.0941536	1	Same	-0.171372	0.935568	Same	0.415527	0.585115	Same	0.150001	0.999939	Same	0.683508	-0.249226	Same	0.468958	0.118419	Same	0.986622	0.00428641	Same	3.09213e-09	0.655196	Same	4.20492e-06
chr1	95542800	95547199	Intergenic	Stk25	-12696	0	0	1	0	0	0	0	0	0	0	23.6313	11.6659	4.40388	29.0547	16.6685	19.3092	0.128904	0.999767	Same	0.388729	1	Same	1.46903	0.205957	Same	-0.926391	0.408188	Same	0.153913	0.999939	Same	0.683508	-0.249226	Same	0.468958	0.118419	Same	0.986622	0.00428641	Same	3.09213e-09	0.655196	Same	4.20492e-06
chr1	95563200	95571599	Intergenic	Bok	-14752	0	1	1	1	1	1	1	1	1	1	32.5729	29.0814	22.2953	26.699	24.0911	33.2734	-0.302308	0.999767	Same	-0.247753	1	Same	0.436434	0.817541	Same	-0.285097	0.792597	Same	0.39909	0.999939	Same	1	-0.181846	Same	0.286662	0.471551	Same	0.0515396	0.97024	Same	0.000514361	-1.02701	Same	2.05362e-05
chr1	95579000	95585399	promoter-TSS	Bok	48	1	1	1	1	1	1	1	1	1	1	33.8502	27.8547	14.6143	30.6253	26.1366	24.5337	-0.188249	0.999767	Same	-0.104005	1	Same	0.544973	0.777629	Same	-0.714828	0.457721	Same	-0.06585	0.999939	Same	1	-0.181846	Same	0.286662	0.471551	Same	0.0515396	0.97024	Same	0.000514361	-1.02701	Same	2.05362e-05
chr1	95627400	95629199	intron	Thap4	203	0	0	0	0	0	0	0	0	0	1	33.2115	10.1317	34.3867	10.9937	10.2089	24.5122	-0.951678	0.999767	Same	0.0223679	1	Same	-0.404094	0.892609	Same	1.28723	0.22084	Same	0.860764	0.934227	Same	0.911541	-0.241933	Same	0.57918	0.114408	Same	0.835876	-0.0660024	Same	0.0185252	-0.3368	Same	0.279873
chr1	95632400	95639599	intron	Thap4	-7497	0	0	0	0	0	0	1	0	0	1	16.6058	15.2951	9.25314	27.4842	16.473	16.4108	0.400394	0.999767	Same	0.0457537	1	Same	0.557628	0.819568	Same	-0.501845	0.696379	Same	0.0100293	0.999939	Same	0.911541	-0.241933	Same	0.57918	0.114408	Same	0.835876	-0.0660024	Same	0.0185252	-0.3368	Same	0.279873
chr1	95640800	95656199	intron	Thap4	2915	1	1	1	1	1	1	1	1	1	1	31.2955	26.8454	31.4055	29.84	30.1843	41.5207	-0.139141	0.999767	Same	0.130429	1	Same	0.322884	0.86031	Same	0.224273	0.824686	Same	0.416728	0.999939	Same	0.911541	-0.241933	Same	0.57918	0.114408	Same	0.835876	-0.0660024	Same	0.0185252	-0.3368	Same	0.279873
chr1	95694600	95704799	promoter-TSS	Ing5	-842	1	1	1	1	1	1	1	1	1	1	90.0544	69.8669	112.56	76.9558	81.1621	83.549	-0.298004	0.999767	Same	0.179972	1	Same	-0.456875	0.587591	Same	0.673483	0.179125	Same	0.0366359	0.999939	Same	1	0.122922	Same	0.534691	-0.184004	Same	0.958542	-0.0258818	Same	3.12603e-08	-1.07578	Same	2.26219e-11
chr1	95719600	95724599	exon	D2hgdh	283	0	1	1	1	1	0	1	1	1	1	35.7663	46.6242	46.1628	29.84	46.0184	58.0114	-0.292739	0.999767	Same	-0.0533661	1	Same	0.240974	0.901728	Same	0.0286583	0.981919	Same	0.322999	0.999939	Same	1	0.221092	Same	0.707516	0.216811	Same	0.608178	0.468775	Same	0.164078	-0.563014	Same	0.0130656
chr1	97207800	97213799	exon	Fam174a	595	0	0	0	1	0	0	0	0	1	1	9.58025	8.395	19.3771	11.779	9.80868	22.365	0.1099	NA	Same	0.145081	1	Same	0.127284	0.97436	Same	0.916633	0.408452	Same	0.898837	0.887249	Same	1	0.0741831	Same	0.631322	0.17156	Same	0.64767	0.244144	Same	0.018857	0.599359	Same	0.000957261
chr1	97348400	97349599	Intergenic	Fam174a	138795	1	0	0	1	0	0	0	0	0	0	51.7334	0	7.57809	131.139	10.5248	21.5046	0.328341	0.999767	Same	0.180748	1	Same	0.196962	0.954013	Same	0.138653	0.923269	Same	0.154867	0.999939	Same	1	0.0741831	Same	0.631322	0.17156	Same	0.64767	0.244144	Same	0.018857	0.599359	Same	0.000957261
chr1	98761600	98775599	exon	Slco4c1	148	1	1	1	1	1	1	1	1	1	1	30.6568	39.2396	29.9363	32.9811	28.0967	32.3293	0.000467484	0.999957	Same	-0.458215	1	Same	0.0786947	0.977907	Same	-0.351904	0.710524	Same	0.185006	0.999939	Same	1	-0.311813	Same	0.347776	-0.790907	Same	0.804105	-0.326207	Same	0.505535	0.432033	Same	0.191838
chr1	99519600	99523799	Intergenic	D1Ertd622e	36895	0	1	0	0	0	0	0	0	0	1	12.135	13.9401	10.4928	2.35579	22.7195	5.11537	-0.970578	NA	Same	0.485974	1	Same	-0.676993	0.784092	Same	-0.313178	0.840096	Same	-1.47614	NA	Same	1	-0.039728	Same	0.923076	0.0298405	Same	0.494315	0.340542	Same	0.0267663	0.44493	Same	0.143491
chr1	99526000	99528999	Intergenic	D1Ertd622e	31095	0	0	0	0	0	0	0	0	1	0	6.38683	7.30827	19.673	19.6316	8.93101	8.15972	0.755902	NA	Same	0.159394	1	Same	-0.918408	0.632823	Same	1.00481	0.403661	Same	-0.072994	NA	Same	1	-0.039728	Same	0.923076	0.0298405	Same	0.494315	0.340542	Same	0.0267663	0.44493	Same	0.143491
chr1	99555800	99559999	intron	D1Ertd622e	695	0	0	0	0	1	0	0	0	0	1	7.6642	15.4605	18.0044	10.9937	16.3876	28.3877	0.247123	0.999767	Same	0.0411892	1	Same	0.507183	0.813102	Same	0.205923	0.881437	Same	0.671917	0.965611	Same	1	-0.039728	Same	0.923076	0.0298405	Same	0.494315	0.340542	Same	0.0267663	0.44493	Same	0.143491
chr1	99663200	99669599	promoter-TSS	Ppip5k2	269	1	1	1	1	1	1	1	1	1	1	44.7078	38.472	63.4358	37.6926	49.7503	47.2084	-0.29352	0.999767	Same	0.325337	1	Same	-0.437007	0.729803	Same	0.688972	0.28674	Same	-0.0733721	0.999939	Same	1	0.0243005	Same	0.275937	-0.374127	Same	0.561983	-0.32118	Same	0.198709	-0.317875	Same	0.799805
chr1	99716200	99720399	exon	Gin1	51551	0	0	0	0	0	0	0	0	0	1	9.58025	7.05275	10.8152	7.06737	12.7915	23.535	-0.251824	NA	Same	0.547561	1	Same	0.803729	0.697956	Same	0.414392	0.776948	Same	0.67056	NA	Same	1	0.141549	Same	0.90626	-0.0384781	Same	0.703014	-0.170562	Same	0.00554113	-0.551264	Same	0.0191473
chr1	99872000	99875599	exon	B230216N24Rik	70570	0	0	0	0	0	0	0	0	1	0	18.5218	8.80321	24.7117	12.5642	13.3111	24.0097	-0.364293	0.999767	Same	0.393571	1	Same	-0.0929723	0.982132	Same	1.09517	0.321178	Same	0.608623	0.999939	Same	NA	0.490415	Same	NA	0.214433	Same	NA	0.831053	Same	NA	0.084457	Same	0.378704
chr1	99951600	99957599	intron	B230216N24Rik	-10230	0	0	0	0	0	0	0	0	0	1	6.38683	5.49418	12.8992	3.14105	11.2831	17.4425	-0.412416	NA	Same	0.658747	1	Same	0.296083	0.933448	Same	0.848509	0.493477	Same	0.485845	NA	Same	NA	0.490415	Same	NA	0.214433	Same	NA	0.831053	Same	NA	0.084457	Same	0.378704
chr1	99964800	99972999	intron	Pam	23309	0	0	0	0	0	0	0	1	0	1	5.74815	19.5106	15.0961	19.6316	13.2772	13.9096	0.954984	NA	Same	-0.468885	1	Same	-0.11727	0.975109	Same	-0.291301	0.834086	Same	0.060314	0.999939	Same	0.990237	-0.315302	Same	0.301799	-0.280632	Same	0.802645	0.102799	Same	8.41206e-16	1.48838	Same	5.18067e-15
chr1	99975200	99985799	intron	Pam	11709	0	0	0	0	1	0	0	0	0	1	12.7737	9.77439	12.1414	10.2084	14.8113	16.8702	-0.223187	NA	Same	0.382509	1	Same	0.312292	0.926441	Same	0.229089	0.888233	Same	0.158872	NA	Same	0.990237	-0.315302	Same	0.301799	-0.280632	Same	0.802645	0.102799	Same	8.41206e-16	1.48838	Same	5.18067e-15
chr1	99989200	99993399	intron	Pam	909	0	0	0	0	1	0	0	0	0	1	12.135	16.7009	13.3911	19.6316	12.7401	26.153	0.347654	0.999767	Same	-0.297583	1	Same	0.721474	0.721301	Same	-0.23973	0.874183	Same	0.779327	0.954669	Same	0.990237	-0.315302	Same	0.301799	-0.280632	Same	0.802645	0.102799	Same	8.41206e-16	1.48838	Same	5.18067e-15
chr1	102635400	102635599	Intergenic	Gm20268	-416845	0	0	0	1	0	0	0	0	0	0	15.3284	4.93225	0.757809	12.5642	10.1925	38.6908	-0.0738817	NA	Same	0.210922	1	Same	1.14976	0.436156	Same	-0.229872	0.88484	Same	0.708969	NA	Same	NA	0	Same	NA	-0.115894	Same	NA	0	Same	NA	0.0715325	Same	NA
chr1	103811800	103817399	Intergenic	Gm20268	762255	0	0	0	0	0	1	0	0	0	0	29.3794	12.3306	3.40013	19.6316	7.87431	9.05311	-0.446305	NA	Same	-0.472075	1	Same	0.780487	0.722743	Same	-1.11242	0.334519	Same	0.140139	NA	Same	NA	0	Same	NA	-0.115894	Same	NA	0	Same	NA	0.0715325	Same	NA
chr1	106988000	106993199	Intergenic	Rnf152	262687	1	0	0	0	0	0	0	0	1	1	23.6313	12.0496	18.3933	35.3369	9.23763	13.4172	0.320831	0.999767	Same	-0.274418	1	Same	-0.397653	0.886688	Same	0.498438	0.693561	Same	0.375203	0.999939	Same	1	0.479142	Same	NA	-0.558007	Same	0.921337	0.12213	Same	0.0176211	1.49578	Same	0.000256604
chr1	107071200	107076199	Intergenic	Rnf152	179587	0	0	0	0	0	0	0	0	0	1	7.6642	3.4882	13.9794	6.28211	5.07051	16.374	-0.17723	NA	Same	0.304189	1	Same	0.135693	0.97436	Same	1.30872	0.243956	Same	1.14023	NA	Same	1	0.479142	Same	NA	-0.558007	Same	0.921337	0.12213	Same	0.0176211	1.49578	Same	0.000256604
chr1	107388600	107391599	Intergenic	Rnf152	-136813	1	0	0	0	0	0	0	0	0	0	22.3539	3.70555	1.51562	48.6863	13.7289	9.16986	0.686615	NA	Same	1.18827	0.893752	Same	1.21109	0.439323	Same	-0.424555	0.778793	Same	-0.401734	NA	Same	1	0.479142	Same	NA	-0.558007	Same	0.921337	0.12213	Same	0.0176211	1.49578	Same	0.000256604
chr1	107548000	107550399	intron	Pign	11053	0	0	0	0	0	0	1	1	0	0	25.5473	30.3962	10.1904	11.779	26.2817	7.69653	-0.705576	0.999767	Same	-0.198912	1	Same	-0.291874	0.932628	Same	-1.15304	0.277408	Same	-1.246	0.63445	Same	1	0.123584	Same	0.455935	-0.40026	Same	0.808146	-0.200131	Same	0.231928	0.475395	Same	0.13894
chr1	107555600	107563199	intron	Pign	853	0	1	1	1	1	1	1	1	1	1	35.7663	34.6392	50.1942	18.8463	40.9386	47.7921	-0.796793	0.999767	Same	0.205802	1	Same	-0.0970428	0.971802	Same	0.494604	0.533314	Same	0.191759	0.999939	Same	1	0.123584	Same	0.455935	-0.40026	Same	0.808146	-0.200131	Same	0.231928	0.475395	Same	0.13894
chr1	107709200	107715999	intron	Tnfrsf11a	35300	0	0	0	0	0	0	1	1	0	0	22.3539	23.8682	10.9582	12.5642	20.2224	9.79674	-0.616958	0.999767	Same	-0.222577	1	Same	-0.184025	0.959494	Same	-0.852049	0.409462	Same	-0.813497	0.905799	Same	1	0.513936	Same	NA	-0.262391	Same	0.95681	-0.0831429	Same	0.00289008	1.91471	Up	0.366911
chr1	107884200	107900999	intron	Zcchc2	5617	1	1	1	1	1	1	1	1	1	1	52.372	40.901	52.0422	33.7663	36.3712	32.0412	-0.622934	0.999767	Same	-0.177848	1	Same	-0.685414	0.455948	Same	0.339499	0.669987	Same	-0.168066	0.999939	Same	1	0.0539404	Same	0.25953	-0.362886	Same	0.564311	-0.298006	Same	0.00578172	-0.594878	Same	0.131293
chr1	107954200	107957399	Intergenic	Zcchc2	68817	0	0	1	1	0	0	1	0	1	0	20.4379	35.076	17.968	32.1958	28.0967	30.3864	0.349461	0.999767	Same	-0.278051	1	Same	0.508078	0.832212	Same	-0.698509	0.534003	Same	0.0876201	0.999939	Same	1	0.0539404	Same	0.25953	-0.362886	Same	0.564311	-0.298006	Same	0.00578172	-0.594878	Same	0.131293
chr1	108064200	108075399	exon	Phlpp1	1354	0	0	1	1	1	0	1	1	1	1	17.2445	23.829	25.1736	27.4842	25.3525	30.6631	0.416002	0.999767	Same	0.051789	1	Same	0.204622	0.941231	Same	0.0881665	0.947589	Same	0.241	0.999939	Same	1	-0.0680458	Same	0.264072	-0.466318	Same	0.590184	-0.356514	Same	0.0200315	0.669075	Same	0.0172758
chr1	108095000	108105999	intron	Phlpp1	32054	0	0	0	1	0	0	1	1	0	1	13.4124	17.3774	12.3309	18.0611	16.8732	21.3879	0.207444	0.999767	Same	-0.0531054	1	Same	0.591592	0.784125	Same	-0.378318	0.768957	Same	0.26638	0.999939	Same	1	-0.0680458	Same	0.264072	-0.466318	Same	0.590184	-0.356514	Same	0.0200315	0.669075	Same	0.0172758
chr1	108165400	108172799	intron	Phlpp1	100654	0	0	0	0	0	0	0	0	1	1	17.8831	9.7235	15.5515	11.779	10.959	7.70416	-0.426917	NA	Same	0.116117	1	Same	-0.788684	0.689992	Same	0.526074	0.688624	Same	-0.378727	NA	Same	1	-0.0680458	Same	0.264072	-0.466318	Same	0.590184	-0.356514	Same	0.0200315	0.669075	Same	0.0172758
chr1	108456200	108463199	intron	Mir3473f	-16492	0	0	0	0	0	0	0	1	0	1	7.02552	12.8534	9.8215	15.7053	12.4931	14.6279	0.563158	NA	Same	-0.0585837	1	Same	0.368004	0.90949	Same	-0.250762	0.873539	Same	0.175826	NA	Same	NA	NA	Same	NA	NA	Same	NA	NA	Same	NA	NA	Same	NA
chr1	108486400	108489399	intron	Mir3473f	-44692	0	0	0	0	0	0	0	0	0	1	12.7737	4.17841	10.9282	12.5642	10.6863	27.7977	-0.0678002	NA	Same	0.812297	1	Same	0.961111	0.600001	Same	0.829003	0.514861	Same	0.977818	NA	Same	NA	NA	Same	NA	NA	Same	NA	NA	Same	NA	NA	Same	NA
chr1	108525000	108527799	intron	Mir3473f	-83192	0	0	0	0	0	0	0	0	0	1	5.74815	3.47548	16.8677	10.9937	10.354	18.7115	0.436473	NA	Same	1.03087	0.977532	Same	0.0795872	0.984251	Same	1.59903	0.10255	Same	0.647746	NA	Same	NA	NA	Same	NA	NA	Same	NA	NA	Same	NA	NA	Same	NA
chr1	108609000	108612599	promoter-TSS	Bcl2	67	0	0	0	1	0	0	0	0	0	1	18.5218	9.65987	17.416	20.4168	12.1608	26.3573	0.0219275	0.999767	Same	0.224307	1	Same	0.459812	0.848683	Same	0.646449	0.576672	Same	0.881953	0.876292	Same	1	-0.0837056	Same	0.232844	-0.581071	Same	0.953742	-0.0372855	Same	0.00394333	1.00735	Same	3.90698e-19
chr1	108652000	108658999	intron	Kdsr	819	1	1	1	1	1	1	1	1	1	1	47.2626	54.5082	76.8169	53.3979	45.7025	53.1042	0.0623556	0.999767	Same	-0.254565	1	Same	-0.537837	0.549295	Same	0.479339	0.445118	Same	0.196067	0.999939	Same	1	-0.150533	Same	0.375095	-0.230377	Same	0.952466	-0.0255855	Same	0.405281	0.164695	Same	0.0807103
chr1	108689400	108695999	intron	Vps4b	602	1	1	1	1	1	1	1	1	1	1	71.5325	67.0434	79.0138	54.1832	74.5153	85.3535	-0.443818	0.999767	Same	0.114271	1	Same	0.0674908	0.97436	Same	0.235878	0.741801	Same	0.189098	0.999939	Same	1	0.0443974	Same	0.715218	-0.0534752	Same	0.793557	0.0561084	Same	0.0398121	-0.20378	Same	0.0115757
chr1	108712600	108715799	Intergenic	Vps4b	-20898	0	0	0	0	1	0	0	0	0	0	10.8576	16.3543	10.5793	14.92	14.1209	33.1566	0.208422	0.999767	Same	-0.195415	1	Same	1.23368	0.335773	Same	-0.435481	0.739259	Same	0.993615	0.812281	Same	1	0.0443974	Same	0.715218	-0.0534752	Same	0.793557	0.0561084	Same	0.0398121	-0.20378	Same	0.0115757
chr1	113759400	113762599	exon	Dsel	495	0	0	0	0	0	0	1	0	0	0	8.94157	17.9531	11.6031	4.71158	10.533	13.7053	-0.418439	NA	Same	-0.565053	1	Same	0.103502	0.981143	Same	-0.399127	0.786314	Same	0.269428	NA	Same	1	0.00531452	Same	0.414456	-0.323914	Same	0.802003	0.153193	Same	0.207144	0.373199	Same	0.562998
chr1	115852800	115855999	Intergenic	Cntnap5a	-1727314	0	0	0	0	0	0	0	1	0	0	18.5218	18.1058	13.81	18.8463	11.4107	12.9947	-0.0499537	NA	Same	-0.497275	1	Same	-0.147528	0.971802	Same	-0.234625	0.87941	Same	0.115121	0.999939	Same	0.973933	-1.52322	Same	NA	-0.138563	Same	NA	0.799828	Same	0.102756	1.48402	Same	0.653995
[truncated: 39,732 more rows]
[truncated: 14 more columns]
