# Supplementary material for: Cleavage of histone H2A during embryonic stem cell differentiation destabilizes nucleosomes to counteract gene activation
Source: J Biol Chem. 2026 Apr 9;302(6):111437. doi: 10.1016/j.jbc.2026.111437 (PMC13156748; doi:10.1016/j.jbc.2026.111437)
Supplement: Data S5 [file mmc8.csv]

shared	Share	shSC	shCTSL
Adhfe1	2.270656932	16.35849673	0.060064588
Mybl1	21.3239153	41.2066094
Ppp1r42	0.045692191	0.037218492	35.71123843
Cspp1	63.93228131	23.12070293	114.1542395
Arfgef1	207.1062466	84.76921431	2.901125201
Ncoa2	126.2492282	1.434902704	0.611694574
Lactb2	26.55950552	33.90391281	19.79472432
Eya1	11.6539365	4.005882573	0.09728308
Rpl7	374.6367376	7.214726812	1.141227165
Stau2	20.61311135		0.142975271
Crispld1	3.879854699	41.71811699	0.306221637
Mir30a		10.95310364	19.25264563
Ogfrl1	16.81508973	128.471527	20.25464102
Sdhaf4	13.46434782	3.095691361	3.082816364
Lmbrd1	62.37724943	15.70916386	11.90341724
Ptp4a1	24.13880612	0.480516701	24.60354392
1700001G17Rik	0.346015129	1.089636275	3.663191144
Imp4	49.01359929	0.022846095	0.806260734
Ptpn18	1.218239149	20.79105901	0.428925812
Arhgef4	3.505094777	37.35891409	0.29184924
Kansl3	104.8291983	61.00142462	2.647991854
Lman2l	35.82124941	1.50086599	15.20364586
Cnnm4	18.79240002	1.884099611	9.312914979
Actr1b	141.9065631	6.148685332	9.178413406
Tmem131	242.7881733	15.31563024	61.78558795
Unc50	47.62106508	0.603220875	0.082910683
Lipt1	6.768104904	5.988762665	0.068538286
Mitd1	16.07254618	0.765718542	85.66910553
Nck2	45.33388055	11.08278411	16.22432405
Uxs1	16.56378268	0.735147449	0.72667375
Tpp2	183.2535728	30.40654303	5.801921503
Kdelc1	51.53930677		0.074436985
Nabp1	15.72727976	0.203039858	0.543156288
Pms1	22.7776826	0.09728308	0
Pgap1	78.58130238	4.526941466	0.406079716
Coq10b	22.41022788	1.672586055	17.67294136
Mars2	9.384028264	4.291084414	1.395857912
Spats2l	10.81120597	0	0.225885953
Kctd18	19.47928028	0.037218492	1.433076405
Clk1	290.1716112	0.9661834	2.864655409
Fam126b	26.6681662	174.1179477	25.91265675
Cflar	23.48582065	18.45743359	0.314695335
Als2	131.6283605	0.900968814	0.022846095
Nop58	218.7944415	0.934863607	4.26566332
Wdr12	41.50004694	105.77637	5.140133441
Raph1	50.65992465	100.3029146	2.119207963
Fastkd2	32.34115593	13.78569056	0.022846095
Creb1	110.1726096	0.514411494	2.147952757
Mettl21a	15.9852342	0.022846095	0.114230476
Kansl1l	21.89066638	7.853668779	2.062467075
Ikzf2	24.26408529	0.757993544	3.956866683
Pnkd	33.4606146	0.060064588	2.067617074
Usp37	112.5342311	9.767261885	3.239415332
Rnf25	51.58158436	0.022846095	23.40557587
Cyp27a1	4.855260498	0.157347668	4.065947161
Atg9a	58.86410075	47.72218256	0.977980798
Stk16	43.85693825	8.28924199	6.020082459
Dnpep	123.7514606	15.5003162	1.755496738
Chpf	43.43582834	0	52.50348206
Acsl3	134.1436771	67.62131335	7.794352892
Wdfy1	84.85975909	18.29484502	5.410214184
Agfg1	170.2365956	9.783131682	2.164151453
Cab39	152.2394076	0.480516701	67.77758342
Dis3l2	32.59063668	11.79583417	0.72924875
Arl4c	59.16475259	2.021924883	0.128602873
Agap1	73.34846897	69.38130229	1.149700863
Gbx2	37.8299704	1.595574071	13.12057879
Iqca	0.022846095	6.468530666	2.021176183
Cops8	96.68442896	2.344345216	0.037218492
Ilkap	53.86005719	21.63013694	5.630201438
Hdac4	37.23611902	1.64716496	15.82456284
Ndufa10	96.946036	3.279208823	0.211513556
Myeov2	33.98757219	0.022846095	0.280051842
Pask	40.92191826	16.32502173	0.037218492
Hdlbp	771.995278	0.09728308	2.115884263
Stk25	108.9796444	3.942494286	3.033800474
Bok	7.120767431	0.557528685	870.6116275
Ing5	60.98288892	7.093848936	22.08157995
Ppip5k2	183.691959	7.503252352
Bcl2	11.91596334	40.59350832
Tsn	152.0681073	0
Clasp1	195.7853031	41.2033766
Ccdc93	58.59584631	0.151448969
Slc35f5	55.21120961	2.625145759
Gpr39	1.104008672	0.142975271
Ccnt2	95.85157862	0.142975271
Rab3gap1	78.39380342	4.480500576
Yod1	11.66241019	0.045692191
Srgap2	94.20291626	1.612521467
Slc45a3	32.9308093	8.67912301
Tmcc2	45.19306048	10.14384811
Snrpe	55.95300446	0.082910683
Optc	0	7.048905446
Tmem183a	103.8648412	0.231784652
Kdm5b	795.5736168	0.082910683
Timm17a	52.86953029	22.74519431
Ipo9	422.5948334	20.70449573
Tmem9	100.5476652	0.142975271
Ddx59	24.39460537	7.066601543
Nek7	83.80551501	2.894148903
Uchl5	54.51852155	5.801172803
BC003331	27.91589884	0
Ivns1abp	461.0792867	14.94087032
Trmt1l	71.54470504	1.100684973
Rgl1	30.13646228	53.11484774
Smg7	151.3402651	69.3259679
Mir8114		9.381453264
Stx6	44.51175002	22.37417789
Qsox1	53.98416786	4.323152908
Cep350	132.4445015	8.29331439
Tor1aip2	251.3712726	0
Abl2	154.9643205	1.320672227
Fam20b	108.7178556	33.30401563
Ralgps2	106.4457921	13.65268638
Mrps14	46.97182311	43.07900251
Rabgap1l	31.06725349	3.854433605
Ankrd45	8.836799576	46.76976995
Suco	114.2511028	1.064215181
Mettl13	34.16411335	0.323169033
Gorab	20.75168532	0.420452113
Mettl18	7.682697415	6.473680664
Slc19a2	73.6478614	14.74157396
Ccdc181	12.35518915	0.045692191
Blzf1	28.27853247	0.265679445
Tiprl	63.4754503	3.768947923
Dcaf6	54.96397496	2.22753974
Creg1	39.55288794	3.910096894
Dusp27	6.313757998	15.0485443
Nuf2	48.72839745	8.979774846
Hsd17b7	34.38709541	54.7724945
Uhmk1	22.51266095	53.08915393
Nos1ap	3.334123412	1.690282152
Mpz	0.24025835	8.934831356
Nit1	21.77278331	0.120129175
Klhdc9	12.14292689
Usf1	102.1391668	0.540581289
F11r	228.578616	71.94123346
Vangl2	89.50916674	0.022846095
Ncstn	149.7890676	55.01397754
Cfap45	0.998251894	33.95583259
Sdccag8	18.26909503	34.21785944
Zbtb18	48.70073025	18.03000518
Desi2	74.11310991	27.79576967
Hnrnpu	1578.004116	30.77357795
Sccpdh	28.72365697	20.57771915
Cdc42bpa	88.14777051	15.24601435
Gm5069	0.346015129	56.44939095
Parp1	394.1356312	17.87514161
Lin9	38.02767845
Wdr26	368.6431191
Srp9	43.73049058
Degs1	90.09609801
Susd4	4.246140924
1700056E22Rik	0.609119574
Bpnt1	39.18145172
Lyplal1	13.25948166
Cenpf	131.5518593
Nsl1	18.69511694
Dtl	76.72172807
Sertad4	11.87467245
Cr1l	18.33140572
Cnksr3	27.1314066
Mtrf1l	14.65459088
Fbxo5	53.51371316
Lats1	107.1889026
Tab2	270.3614716
Ust	28.14286239
Shprh	111.4214198
Epm2a	1.515238387
Ltv1	54.47507546
Pex3	19.81532431
Ccdc28a	9.461788948
Hebp2	7.463458861
Map3k5	15.55630839
Mir6413
Ahi1	35.23156133
Raet1a	0.377334922
Raet1e	1.707229548
Rps12	6.199527521
Stx7	89.75448418
Med23	111.2884156
Arg1	20.04312747
L3mbtl3	17.86268641
Echdc1	9.297045181
Rnf146	68.3553832
Hddc2	21.88111509
Rwdd1	19.49955138
Fam26f	0.24283335
Tspyl1	139.3109109
Marcks	346.4038412
Tube1	9.801905378
Rpf2	43.54556662
Cdc40	95.65925857
Fig4	40.05849684
Zbtb24	26.33212217
Smpd2	43.51349812
Sobp	4.810317008
Pdss2	10.33658797
Atg5	46.61143559
Mir1929
Lin28b	39.97965855
Ascc3	81.96776538
Gja1	260.4963812
Lims1	122.3252696
Ranbp2	370.6228226
Ccdc138	6.703639018
Sowahc	22.34285809
Micu1	51.89744819
Mir6906	0
Lrrc20	13.76359316
Sar1a	193.1105746
Tspan15	19.07835056
Slc25a16	21.27564811
Rufy2	61.68489027
Nrbf2	9.885564761
Ado	87.45068116
Arid5b	82.21092763
Rhobtb1	22.08092215
Ank3	39.51566945
Slc16a9	2.476271789
Tfam	97.70037695
Gnaz	5.132737341
Rab36	10.49800803
Gucd1	34.14899226
Dip2a	50.64863795
Ybey	8.988997245
Icosl	4.448432082
D10Jhu81e	31.91705122
Trappc10	70.53648205
Ilvbl	27.49287173
Plpp2	6.654623128
Abca7	43.82594736
Dazap1	133.1512677
Rexo1	133.474017
Ap3d1	268.0132358
Dot1l	150.9282867
Sppl2b	35.82930331
Atcay	0.53468259
Apba3	44.55121461
Fzr1	131.1681496
Mir6913	0.037218492
Ncln	116.1467618
Gm10778	0.234359652
Zfp873	16.51767069
Zfp938	13.46252152
Washc4
Fhl4	2.362790013
Cry1	43.34725696
Btbd11	7.442439064
Fbxo7	16.99968479
Syn3	7.56406564
Dram1	1.864577215
Gm4925	0.34011643
Utp20	162.5965956
1500026H17Rik	0.308796636
4933408J17Rik	0.037218492
Fgd6	25.23508979
Cep83os	3.558183067
Socs2	13.29005276
Eea1	62.25239006
Btg1	143.7642202
Ccdc59	35.51311057
Ppp1r12a	200.9009112
E2f7	27.46670193
Osbpl8	57.34371237
Atxn7l3b	288.0679789
Tbc1d15	109.5140543
Tmem19	43.89631194
Thap2	39.7345791
Cpsf6	296.5978081
Dyrk2	29.61905599
Grip1	52.96456727
Lemd3	54.08145094
Tbk1	48.62994587
Xpot	209.3132772
D930020B18Rik	0.543156288
Mir8104
Usp15	125.2969973
Naca	96.22301485
Apof	0.549054987
Nabp2	54.21786972
Dnajc14	78.74206465
Sarnp	14.90664663
8430429K09Rik	3.768947923
Tug1	236.7507236
4921536K21Rik	0.87222402
Mtfp1	10.07090852
Ccdc157	26.78356518
Lif	5.735209516
Ascc2	32.31390854
Zmat5	13.35161475
Pgam2	1.964435295
Polm	21.29816531
Camk2b	11.75529198
Nudcd3	106.5954148
Ccm2	55.61995523
Tbrg4	99.03167807
Upp1	24.89572206
Zpbp	2.950889791
Cobl	7.552268242
Wdr92	27.1247592
Etaa1	72.10995872
Actr2	279.5251837
Aftph	72.6950637
Ugp2	59.22116458
Mdh1	148.7472787
Ehbp1	43.46588873
Usp34	302.2032115
Ahsa2	31.34065793
Rel	2.429830898
Fancl	13.05901681
Prorsd1	13.0682392
Erlec1	49.58208577
Bod1	64.64509337
Rhbdf1	50.42855979
Sh3pxd2b	79.64644807
Fbxw11	176.0771421
Npm1	768.7685344
Pank3	188.1177268
Mat2b	116.6629087
Ccnjl	33.53472268
Ublcp1	12.70710298
Rnf145	254.5522117
Clint1	182.414166
Rack1	1276.274207
Irgm1	2.241912138
Cnot6	283.1563064
Mapk9	68.87719079
Rnf130	65.16531265
Tbc1d9b	97.81685352
Canx	648.0545831
Zfp454	11.03559452
Zfp354a	19.48550788
Platr20	2.57023117
BC049762	0.120129175
Phykpl	11.12332631
Sar1b	34.9021647
Ppp2ca	390.7233835
Tcf7	23.86657018
9530068E07Rik	247.896511
Gdf9	0.795212036
Shroom1	3.77667292
Kif3a	85.93726907
Rad50	83.05716367
Fnip1	104.3805683
Gm2a	12.95143373
Mfap3	125.4576687
Gemin5	104.2819696
Zfp672	25.38471246
2810021J22Rik	24.32789338
Rnf187	194.3311507
Trim11	39.80311739
2610507I01Rik	1.824035024
2310033P09Rik	30.51454591
Arf1	323.8060796
Jmjd4	43.90628304
Pld6	3.10566246
Rasd1	4.881010491
Rai1	157.9125791
Srebf1	150.4207044
Drg2	66.70830914
Alkbh5	172.7092148
Llgl1	227.9644721
Mir5100
Smcr8	121.3789936
Aldh3a2	127.6919468
Fam83g	9.052385532
Ulk2	58.84865076
Zfp286	37.02170156
2810001G20Rik	8.803653484
Elac2	53.19967563
Zkscan6	15.71548236
Ccdc42	2.931367396
Aloxe3	1.080413877
Chd3os	9.047235534
Kdm6b	241.6625779
Shbg	0.037218492
Polr2a	593.2839711
Mir6924	0.022846095
Gps2	42.54099622
Elp5	59.32883856
Phf23	135.5658866
Dlg4	52.44758078
Bcl6b	8.864466771
Alox12	0.743621147
Arrb2	43.43016764
Rnf167	120.6975361
Spag7	64.93104391
Rabep1	112.7195748
Rpain	22.11547474
Derl2	46.88624653
Pitpnm3	5.09369255
Txndc17	59.70359848
Med31	16.92159521
Ankfy1	146.2226488
Cyb5d2	4.803669609
Tax1bp3	4.714860227
Shpk	3.359544507
Aspa	2.589753565
Cluh	115.4672777
Sgsm2	31.0418324
Smg6	118.5565596
Hic1	18.22756614
Ovca2	19.56991596
Rpa1	316.9265572
Serpinf1	48.87876882
Mir22hg	12.17424669
Inpp5k	26.83108367
Rflnb	9.533650933
Gemin4	46.33877984
Rnmtl1	12.77896496
Timm22	41.81066987
Abr	105.77637
Blmh	162.2363898
Nsrp1	69.66767263
Ssh2	38.91867617
Abhd15	1.054992782
Sdf2	55.21345571
2610507B11Rik	391.7521156
Aldoc	7.281438799
Slc46a1	16.38724152
Vtn	1.40690661
Poldip2	112.5971434
Tnfaip1	124.5531382
Nlk	87.7499265
Fam58b	18.57980887
Wsb1	323.3815551
Nf1	113.2626402
AU040972	0.157347668
Suz12	241.6231133
Rhot1	93.37198314
Cdk5r1	6.313757998
Myo1d	28.03378191
Tmem98	49.49238059
Gm11423	1.272405037
Unc45b	3.00430698
Aatf	41.73258029
Lhx1os	1.927216802
Znhit3	13.5642059
Bcas3	61.42885303
Brip1	22.92946047
Ints2	73.10713302
Dhx40	132.7494075
Vezf1	228.6738348
Mrps23	38.53295845
Cox11	30.33542974
Utp18	72.91696816
Nme1	112.6301986
Spag9	155.419745
Eme1	26.05614273
Pdk2	33.58481617
Dlx3	3.3949367
Phb	35.28764442
Abi3	3.825688811
B4galnt2	35.8646955
Ube2z	228.0737905
Mir152
Cdk5rap3	42.86650226
Lrrc46	1.401007911
Arhgap23	35.3819327
Epop	89.12209871
Pcgf2	109.150434
Rpl23	133.9651626
1700003D09Rik	0.037218492
Gm12359	1.30962353
Rapgefl1	6.83739189
Rara	122.9927183
Igfbp4	260.797319
Hap1	65.30164053
Dnajc7	212.3420186
Kat2a	136.9831841
Stat5b	29.79194456
Stat5a	10.74931508
Ptrf	14.49391951
Atp6v0a1	108.5973066
Cntd1	2.382312409
Meox1	55.94438367
Sost	1.069365179
Dusp3	22.23153151
Mpp3	7.614907829
Tmem101	48.97521229
Grn	214.4800002
Adam11	14.19069267
Eftud2	232.9609724
2410004I01Rik	0.091384381
Map3k14	2.659040551
C130046K22Rik	0
Kansl1	252.1033344
Tlk2	219.9741118
Mrc2	228.7801932
Tanc2	46.60577488
Map3k3	78.55306829
Limd2	97.66142306
Psmc5	187.2934411
Ern1	21.15992023
Tex2	43.1526908
Cep95	40.89416016
Smurf2	105.073529
Amz2	44.65580289
Prkar1a	417.8150875
Map2k6	29.68543908
Cog1	61.93071842
Cdc42ep4	77.98907402
Rab37	2.736801236
Nat9	15.08426539
Nt5c	34.36158341
Sumo2	1.275728737
Mif4gd	36.18304344
Grb2	105.1951556
Smim6	0.24025835
Sap30bp	57.81102517
Unk	89.85551076
Wbp2	133.7499964
Srp68	159.3510435
Sphk1	0.374759923
1810032O08Rik	15.06806669
St6galnac2	2.71727884
Mettl23	9.499756141
Mfsd11	42.12237041
Tnrc6c	104.9713339
Usp36	77.5747586
Lgals3bp	20.73722202
Cant1	72.85175357
Cbx2	108.4276855
Cbx8	11.01574323
Tbc1d16	69.69782392
Slc26a11	10.04216373
Endov	36.23205933
Nptx1	135.2471057
Rptor	121.8228935
Cep131	54.83663149
Ndufaf8	7.156159625
Faap100	40.56635183
Nploc4	170.1614099
Oxld1	1.84173112
Arl16	19.3956209
Mrpl12	62.49531431
Slc25a10	47.23193276
Gcgr	2.17852385
Fam195b	74.11278101
Alyref	115.828323
Npb	0.188667461
Pcyt2	40.80394428
Cenpx	12.87957174
Fasn	714.5056865
Wdr45b	86.34484619
Fn3krp	14.91844402
Zfp750	4.026153669
B3gntl1	9.853496267
Metrnl	2.719853839
Pfn4	0.780839639
Sf3b6	71.49320505
BC068281	11.84152636
Mfsd2b	2.316349122
Ldah	49.05447038
Wdr35	70.08429034
Ddx1	235.3235807
Lpin1	36.18885123
E2f6	51.59862266
Pqlc3	8.853746972
Pdia6	265.5209471
1700030C10Rik	6.087872044
Cpsf3	90.6710848
Adam17	95.43992911
Kidins220	129.8109729
Mir6538	0
Tmem18	58.29112207
Sh3yl1	11.28582397
Dus4l	8.958426152
Hbp1	250.4967116
Sypl	87.99159134
F730043M19Rik	2.80716582
Twistnb	27.82044206
Tspan13	51.72497943
Bzw2	161.5875677
Ispd	6.537068952
Pnpla8	77.48777551
Eapp	35.60856735
Ppp2r3c	21.3313114
Brms1l	46.15666888
Slc25a21	3.8780284
Foxa1	94.0560504
Sec23a	141.9097959
Mia2	120.1109337
Gm527	10.49061194
Fkbp3	117.2342429
Mis18bp1	53.38984049
Rpl36al	42.01520713
9330151L19Rik	4.769026116
Klhdc1	4.143707845
Arf6	224.6853194
Sav1	76.69256348
Tmx1	121.836937
Lrrc9	3.53716327
4930447C04Rik	13.04539311
Trmt5	22.15269323
Tmem30b	7.284342696
Hif1a	409.1240977
Snapc1	23.70290401
Plekhg3	43.54107442
Churc1	15.65101647
Fut8	89.90410685
Gphn	28.49187232
Mpp5	135.9608267
Dcaf5	115.6440568
Plekhd1	10.06758482
1700052I22Rik
Smoc1	59.1442435
Map3k9	36.40668329
Zfyve1	170.6749818
Entpd5	29.82799455
Aldh6a1	37.01804896
Abcd4	16.63597357
Arel1	66.4090638
Pgf	10.33733667
Eif2b2	52.80763941
Zc2hc1c	11.31714377
Tmed10	138.1479152
Tgfb3	15.69080996
Gstz1	34.75221313
Vipas39	61.12412879
Sptlc2	122.0686307
Nrp	2.073515773
Cep128	19.34992871
Gtf2a1	101.6218514
Eml5	31.0075178
Ttc8	28.84121115
1700064M15Rik	0.068538286
D130020L05Rik	2.23086344
Trip11	50.65734965
Tmem251	13.46916892
Clmn	34.8841397
Atg2b	85.2964099
Wdr25	23.21358471
Ppp2r5c	185.7955699
Wdr20	31.56804129
Tecpr2	33.08992707
Ankrd9	4.669168037
Eif5	362.2047745
2810029C07Rik	2.933942395
Zfyve21	33.42231851
2010107E04Rik	54.52400045
Inf2	24.87104967
Akt1	229.7185623
Brf1	72.63616761
Zfp386	68.07233655
Ncapg2	59.02884452
Net1	110.9295255
Akr1e1	19.09679536
Pitrm1	146.8710859
Idi1	2.179272551
Lyst	22.19539062
Arid4b	160.3899847
Psma2	153.6169116
Sugct	0.503362796
Cdk13	168.0336373
Yae1d1	14.22898876
Stard3nl	45.98012771
Pgbd1	3.611600255
Zkscan8	71.30187169
Hist1h3i	0.151448969
Hist1h2ae	0.466144304
Hist1h2be	0.980555798
Carmil1	57.73101839
Gm11346	0.600645876
Mrs2	17.17871005
Cdkal1	27.09526571
E2f3	92.1398823
Gmds	11.86694745
1110046J04Rik	0.180193763
Serpinb6a	52.3262831
Bphl	8.161387817
Tubb2a	14.83553334
Pxdc1	1.626893864
Prpf4b	242.6371441
Fars2	17.9363747
Ssr1	317.7804273
Riok1	58.46981844
Dsp	610.4680691
Txndc5	238.8319991
Bloc1s5	17.96994059
5033403F01Rik	0.526208891
Tmem170b	21.8085044
Hivep1	85.73746201
Dtnbp1	38.46699517
Fam8a1	36.68416013
Dek	262.1029825
Rnf144b	6.664923125
Zfp169	7.238650506
Ninj1	22.48499376
Ippk	21.28196661
Nol8	80.91427
Fbxw17	17.30075643
Sptlc1	44.84704535
Thoc3	103.1702359
Nop16	42.24732068
Fgfr4	11.82200396
Lman2	217.6833656
Fam193b	122.647599
Ddx46	295.538652
Pcbd2	6.875359082
Smad5	170.7764282
Hnrnpa0	697.0937638
2210016F16Rik	22.20976302
Rmi1	18.34428071
Agtpbp1	52.75571962
Zcchc6	87.99407544
Zfp808	13.81551295
Zfp935	21.48491557
Zfp934	7.251196604
6720489N17Rik	8.461710755
Gm5141	9.478736344
2010111I01Rik	21.96585207
Mfsd14b	75.27311077
Zfp369	21.66660673
Uqcrb	42.47578164
Ptdss1	76.71573847
Zfp712	5.385870688
Zfp708	10.78653358
Rsl1	6.2993856
Zfp455	4.466876879
Zfp953	16.05002899
Zfp874b	20.64883244
Zfp58	20.12079725
9430065F17Rik	0.151448969
Zfp729a	22.84762739
Zfp738	21.61833954
4930525G20Rik	0.912017512
Mtrr	30.37447453
Mrpl36	19.21875084
Exoc3	69.58218695
Pdcd6	58.98572733
Sdha	306.5023284
Zfp825	8.080303433
Cast	34.22932794
Ell2	25.53765883
Rhobtb3	114.9773006
Ttc37	52.56986515
2210408I21Rik	5.91690068
Tmem161b	22.87454588
Xrcc4	10.10297702
Rps23	3.911174493
Ssbp2	29.37298984
Zcchc9	17.30848143
Zfyve16	62.33380334
Homer1	28.66176609
Lhfpl2	160.7436686
Tbca	61.89864993
Wdr41	39.81383719
Aggf1	97.14467456
F2r	347.7356745
Iqgap2	35.06316497
Polk	49.50624229
Gfm2	48.05996199
Enc1	86.2589407
Ankra2	23.92771236
Btf3	109.4305767
Fcho2	104.2151667
Tnpo1	285.2781455
Mrps27	44.42551564
Mccc2	37.63198964
Taf9	39.97708355
Mrps36	0.754669844
Sgtb	15.12995758
Cenpk	8.647054516
Cwc27	46.47543661
3830408C21Rik	3.808741414
Zswim6	63.27241045
Smim15	69.60901454
Ercc8	12.83055585
Plk2	125.1830958
Il6st	174.4934216
Slc38a9	26.6758912
Skiv2l2	180.9803409
Ndufs4	52.8444381
Pelo	38.74704701
Mrps30	65.84339032
4833420G17Rik	33.78228623
Abhd6	30.89328733
4930452B06Rik	13.03102071
Atxn7	33.9385563
Rarb	197.7599475
Fam149b	20.22107513
Cfap70	0.557528685
Ndst2	54.16660773
Adk	63.22264586
Samd8	83.02542407
Zfp503	82.77828033
1700112E06Rik	0.58369848
Rps24	123.6289944
4931406H21Rik	0.480516701
Ppif	26.95893784
Dennd6a	151.7703594
Pde12	35.32926421
Wnt5a	37.2961836
Selenok	36.27808041
Dcp1a	93.72422586
Tkt	267.1350569
Rft1	15.57400449
Spcs1	51.49394348
Pbrm1	272.9744002
Smim4	6.016010059
Capn7	79.9607236
Eaf1	94.63343038
Ankrd28	81.73457424
Timm23	4.400164892
Ercc6	43.11107101
Tspan14	107.4621599
Ddhd1	30.34240604
Cgrrf1	8.232501102
Socs4	22.13939843
Ktn1	319.7680938
Peli2	52.73011672
Arhgef40	31.93507621
Mettl3	43.36462415
Sall2	163.1882008
Oxa1l	135.5044155
Homez	18.14273826
Il25	0
Pck2	22.26584611
Irf9	29.20450257
Tm9sf1	67.00821228
Tinf2	50.61731816
Dhrs1	49.30362223
Rnf17	22.20128932
Mphosph8	150.3416843
Ift88	24.58285303
Eef1akmt1	14.74747266
Lats2	20.08465635
Ska3	47.42242652
Micu2	66.58410757
Setdb2	1.023672989
Cdadc1	22.45077007
Shisa2	39.20920982
Kpna3	226.051117
Trim13	7.446511464
Dleu2	5.47542877
Neil2	4.878855294
Mtmr9	43.73306558
Pinx1	17.69063745
Sox7	41.86342927
Hmbox1	52.94345657
Extl3	134.5688941
Elp3	137.4887021
Trim35	258.2701703
Entpd4	55.05212654
Chmp7	131.5028434
Pdlim2	2.430579599
Mir320
Bmp1	161.3361697
Zc3h13	181.9811678
Slc25a30	22.68255472
Gm4285	2.553283773
Nufip1	52.8090459
Akap11	248.6738451
Naa16	50.91380669
Sugt1	134.608086
Dis3	105.0874816
Ednrb	189.4311847
Ndfip2	69.58209604
Spry2	26.13456121
Stk24	114.6565247
Tm9sf2	285.2565588
Gm5089	0
Tmtc4	74.61614381
Rpl37	81.60830837
Dab2	93.64463888
Nup155	154.801494
Nipbl	297.9605761
Lmbrd2	27.02921152
Amacr	16.33897433
Tars	216.4269213
Zfr	284.1907554
6030458C11Rik	55.98806775
Fam134b	32.70402755
Dap	50.06302227
6-Mar
Cct5	530.8367554
Laptm4b	160.4164272
Rida	42.6500767
Ncald	3.669089843
Atp6v1c1	66.02573928
Baalc	1.387384214
Slc25a32	17.64967546
Oxr1	87.19048061
Eny2	81.81523882
Ebag9	22.69177712
Eif3h	242.1294148
Aard	49.58358317
Med30	23.08016074
Taf2	106.0643848
Mtbp	36.8529763
Derl1	80.61146297
9130401M01Rik	32.13661867
Fam91a1	217.7325286
Rnf139	47.62771248
Tatdn1	6.920302573
Nsmce2	34.58971547
Fam49b	114.6336787
Asap1	138.2216035
Col22a1	5.539565758
Ago2	124.0915423
Ptk2	151.5311786
Dennd3	10.30377077
Top1mt	5.878933487
Pycrl	40.60755182
Zfp707	19.05218077
Fam83h	34.15297375
Plec	81.83185732
Smpd5	0.188667461
Mroh1	185.9199185
Tonsl	59.1486448
Ppp1r16a	61.14556839
Recql4	24.98602885
C030006K11Rik	11.45239404
Zfp647	23.64068422
Txn2	70.91830917
Foxred2	29.0810497
Eif3d	238.9275468
Sh3bp1	40.05484424
Micall1	37.75095031
Polr2f	54.71500492
Pla2g6	61.0938866
Kcnj4	3.591329159
Fam227a	3.610851555
Tomm22	75.28308187
Dnal4	20.13633815
Tab1	39.85437938
Tnrc6b	167.6459115
Sgsm3	57.09713552
4930483J18Rik	0
St13	365.2249513
L3mbtl2	62.26128356
Tef	66.87188441
Smdt1	57.99861504
Smc1b	4.80516701
Atxn10	395.7147339
Cdpf1	6.746007509
Ttc38	10.79243227
Gramd4	45.03313781
Tbc1d22a	33.01914269
Brd1	167.8502108
Alg12	11.50655993
Pim3	76.1102715
Trabd	49.10573237
Selenoo	17.29593533
Dennd6b	26.6560399
Ppp6r2	34.05503288
Ncaph2	108.5717384
Arsa	26.21747189
Rabl2	9.108048822
Pphln1	85.53095136
Irak4	8.554172735
Slc38a1	367.3960096
Amigo2	38.85819178
Tmem106c	14.15862418
Pfkm	88.00015595
4930415O20Rik	0.637864369
Ddx23	181.5486802
Rnd1	5.38146939
Arf3	275.0376507
Tuba1c	30.60443289
Troap	25.46504815
Nckap5l	83.92091399
Larp4	139.9859028
Tmprss12	0.497464097
Nr4a1	9.203834501
Spryd3	18.82704352
Igfbp6	5.274215211
Soat2	1.144550864
Hoxc13	3.560009366
Nfe2	2.550708774
Itga5	126.9920097
Zfp263	42.46548164
Zfp597	19.93063239
Naa60	49.49369619
Crebbp	109.3931764
Coro7	28.03087802
4930451G09Rik	1.701330849
Smim22	0.955134703
Rogdi	31.33850274
Nagpa	21.26717441
Alg1	18.61810496
Eef2kmt	7.162387222
Tmem186	35.90406919
Usp7	417.3364533
Nubp1	30.91847042
Dexi	14.89817293
Socs1	4.714860227
2610020C07Rik	2.038872279
Ercc4	32.79807783
Mkl2	91.24430147
Mir193b
Bfar	65.73646504
Pla2g10os
Pdxdc1	152.3724118
2900011O08Rik	4.395014893
Nde1	111.9160709
Myh11	1.492392292
Yars2	31.43171342
Mapk1	321.4991909
Sdf2l1	15.0311771
Ydjc	3.048172871
Tmem191c	4.444030784
Snap29	37.85230579
Thap7	21.19648093
Slc7a4	5.930524377
Dgcr2	195.4803409
Dgcr6	31.13031288
Prodh	4.301055513
Zdhhc8	100.0840959
Ranbp1	271.6910721
Comt	47.44311741
Gnb1l	6.879760381
Ufd1l	71.11727663
2510002D24Rik	12.50148812
Hira	122.5204935
Yeats2	176.7095275
Alg3	16.91644521
Psmd2	367.9046827
Fam131a	10.48728824
Tra2b	98.94295959
Tbccd1	23.49878655
Rtp4	0.789313337
Bcl6	18.18393825
Ccdc50	235.4603845
Opa1	117.0788686
Atp13a3	144.562518
Xxylt1	45.99276471
Ppp1r2	52.27735812
Dlg1	211.9059347
0610012G03Rik	22.32474219
Pigx	43.82777366
Tctex1d2	7.464207561
Pcyt1a	68.58159805
Fyttd1	212.5267046
Rpl35a	26.76137688
Sec22a	25.40165986
Eaf2	0.831681828
Rabl3	24.82427988
BC031361	4.93999748
Adprh	134.8172973
Ccdc191	14.5160169
Gramd1c	7.116695032
Atp6v1a	162.7763695
Atg3	27.43870584
Dppa4	11.91853834
G730013B05Rik	0.723350051
Nfkbiz	9.098077723
Nxpe3	36.63074294
Rpl24	2.173373852
Pcnp	43.82444996
Nit2	38.26727901
Cpox	39.28903479
Cldnd1	69.55002755
Chmp2b	93.09998519
Hspa13	125.6278005
Mir99ahg	2.104086866
Mrpl39	55.52192345
Atp5j	105.460835
Mis18a	24.37690927
Urb1	52.51129797
Dnajc28	9.646384009
Gm10785	1.69543215
Rcan1	48.38819011
Cbr1	54.68841532
Psmg1	30.73968316
Hmgn1	312.0424048
Mx2	0.217412255
A630089N07Rik	5.583760548
Tfb1m	11.32046746
Tmem242	41.46947585
Zdhhc14	8.515456842
Gtf2h5	36.79033671
Sft2d1	5.270562613
Mrpl18	50.76694083
Acat2	76.1195848
Wdr27	0.188667461
Psmb1	235.1683882
Chd1	293.9184965
Gm6712	7.554094541
Zfp51	26.32065367
Zfp229	53.22135322
Zfp942	29.49120182
Zfp944	24.55410823
Gm16386	11.1262302
D330041H03Rik	2.352818914
Pkd1	74.57410422
Noxo1	3.774846622
Meiob	0.159922667
Nubp2	35.98590228
Nme3	18.17663305
BC003965	26.1880693
Unkl	15.56993209
Tsr3	20.74911032
Sox8	1.607371469
Lmf1	12.68907798
Gng13	0.263104446
Rpusd1	20.46498608
Narfl	29.44143723
Haghl	30.76992535
Rhot2	65.70631374
Rab40c	51.3936656
Mrpl28	60.22540608
Axin1	101.8728296
Neurl1b	3.259686427
Bnip1	14.01049891
Phf1	32.75786454
Zbtb9	32.89353462
AI413582	10.22310619
Nudt3	163.4669933
Taf11	39.61004863
Rpl10a	16.39538632
Tulp1	0.346015129
Slc26a8	1.713128247
Brpf3	123.8396683
Tbc1d22b	61.75567466
Rnf8-cmtr1	0.680232859
Wdr4	37.89251908
U2af1	19.83302041
Akap8	243.8183466
Akap8l	75.87333684
Wiz	147.0979586
Cyp4f16	14.66456198
Zfp871	117.5664525
Zfp799	45.00256672
Cyp4f41-ps	0.174295064
Zfp763	35.94793508
Zfp81	15.60200058
Adamts10	81.47928569
2-Mar
Angptl4	8.839794377
Cd320	55.06458174
Tapbp	107.3833778
B3galt4	5.850188693
H2-K1	20.3533306
H2-Ke6	24.77601269
Notch4	4.790045912
Agpat1	83.43093689
Prrt1	0.09728308
Stk19	10.27577468
Nelfe	56.00211125
Ehmt2	332.3659692
1110038B12Rik	72.2069129
Lsm2	54.99903825
D17H6S56E-5	48.41810341
Msh5	1.587100373
G6bos
Ly6g6d	0.105756778
Bag6	546.3570138
H2-Q7
Cchcr1	30.63210008
Gtf2h4	36.19226583
Ddr1	55.62070393
Prr3	45.27779746
Gm6034	0.120129175
H2-T10	1.578626674
1700031A10Rik
Ppp1r11	39.66346582
E130008D07Rik	0.203039858
Enpp4	34.29154772
Supt3	16.09539228
Cdc5l	105.7979567
Nfkbie	4.417112288
Slc35b2	58.47580804
Vegfa	74.33782736
Yipf3	91.78530257
Lrrc73	1.798613929
Cul9	26.78464277
Mea1	40.32342758
Gnmt	0.697180256
Gltscr1l	33.4639383
Ccnd3	121.6333302
Bysl	72.63658742
Tfeb	6.372325185
Mdfi	60.26454177
Satb1	108.1732019
Pot1b	18.76140913
Shd	17.38441581
Fsd1	54.88405908
Tnfaip8l1	3.626721352
Mydgf	50.35678871
Ticam1	16.60133007
Safb2	121.7761237
Mllt1	104.9693606
Clpp	49.48414489
Gtf2f1	85.63703704
Crb3	15.46782791
Trip10	72.01534155
Fer	27.06394592
Ankrd12	77.31587364
Ndufv2	120.7139166
Mtcl1	95.9623945
Arhgap28	303.8886164
Zbtb14	26.60112531
Ndc80	65.75640723
Dpy30	23.7685384
Spast	74.01400053
Hnrnpll	117.5948684
Srsf7	208.8271345
Cox7a2l	38.09439044
Thada	21.73331872
Rhoq	55.30516899
Calm2	151.9170782
Msh2	126.708816
Msh6	169.8702184
Fbxo11	106.6339489
2610044O15Rik8	12.71557668
Bambi	72.62347442
Gm10125	0.082910683
Mpp7	34.403623
Wac	142.7042593
Rock1	148.7407784
1010001N08Rik	4.341597705
3110002H16Rik	27.6502194
Ttc39c	24.03230064
Cabyr	2.138730359
Impact	359.9174643
Ss18	105.9512319
Psma8	9.59961422
Taf4b	17.9289786
Kctd1	36.64628384
Dsc2	25.86340286
Zfp24	98.67751814
Galnt1	160.19425
Elp2	176.1741872
Sap130	92.39666824
Polr2d	68.64690354
Wdr33	160.9613189
Sft2d3	17.78675203
Ercc3	68.38337929
4930455D15Rik	0
Nrep	299.2852646
Gm10548	1.049842784
Kif20a	122.7700652
Cdc23	137.3921678
Gfra3	54.88115518
Reep2	30.0745714
Etf1	536.0495425
Spata24	3.189321843
1700066B19Rik	0.151448969
Cystm1	13.44482543
Sra1	41.7156329
Slc35a4	87.86574528
Ndufa2	65.88659841
Dnd1	5.831414998
Hars	101.3153009
Zmat2	103.1747281
Pcdhgb1	4.532840165
Pcdhga4	5.778326708
Pcdhga7	14.66381328
Hdac3	103.844661
Fchsd1	16.71921315
Gm4013	0.308796636
Mcc	11.75271698
Ythdc2	23.06986074
Fem1c	82.77519462
Commd10	40.85520627
Srfbp1	34.16336465
Snx2	133.635675
Smim3	12.75022017
Tcof1	164.239541
Arsi	1.109907371
Slc6a7	0.400181017
Hmgxb3	97.20689435
Mir143
Carmn	0.460245605
Pcyox1l	31.92220122
Fbxo38	143.6446927
Txnl1	198.8361419
Wdr7	67.17352294
Nedd4l	38.70425871
Zfp532	61.64111528
Lman1	196.626956
Slmo1	4.451755781
Seh1l	151.7332318
4930549G23Rik	0.311371636
Rnmt	96.81841982
Ccdc68	5.209000625
Stard6	0.571901082
Elac1	16.83386343
Scarna17	0.082910683
Rpl17	6.502425459
Ctif	27.56398501
Smad2	156.6701436
Hdhd2	36.38533459
Katnal2	4.392439894
Epg5	32.70294995
Pard6g	28.02024912
Rbfa	12.02429512
Nfatc1	11.21803439
Mbp	34.19276724
2210420H20Rik	0
Zadh2	112.2836727
Tmx3	112.8873134
Ighmbp2	29.46212812
Cpt1a	52.14360524
Ppp6r3	265.0867804
1810055G02Rik	30.92802172
Kmt5b	100.2373711
Tcirg1	44.44321173
Gstp1	32.30318874
Cdk2ap2	16.22806755
Lrfn4	64.01977509
Rbm4b	32.09092648
Gal3st3	13.61397049
Ccdc85b	18.04952758
Mus81	28.79327286
Ovol1	1.295251133
Fam89b	43.6587195
Slc25a45	0.783414638
Dpf2	167.8105082
Slc22a20	0
Map4k2	37.42628388
Rasgrp2	0.883272718
Mir5046
Macrod1	5.57346055
Otub1	158.7917794
Cox8a	96.58424198
Wdr74	56.06067844
Stx5a	66.13383306
Tmem179b	20.46606368
Zbtb3	4.512569069
1810009A15Rik	0.517735193
Rab3il1	16.55306289
Tmem258	49.59813737
Dagla	12.619791
Cpsf7	164.9008184
Tmem138	21.16474133
Tmem132a	180.5245313
Prpf19	239.5981375
Ccdc86	33.62793336
Mrpl16	31.60525978
Patl1	133.2093242
Osbp	131.7361254
Tle4	87.22006501
Carnmt1	1.74702304
Smc5	143.1431562
Ptar1	5.220798023
Fam122a	20.57739026
Tmem252	0.448448207
Rfx3	30.58233549
4430402I18Rik	0.323169033
Insl6	0.92049121
Ranbp6	30.96149671
Uhrf2	139.6823471
Sgms1	33.27044974
Minpp1	76.1081163
Rnls	5.575286849
Pank1	31.58831238
Kif20b	85.60895004
Rpp30	27.23566598
Tnks2	692.321128
4931408D14Rik	0.128602873
Exoc6	30.97179671
Rbp4	65.8937218
Fra10ac1	11.6536076
Noc3l	45.48125712
Hells	178.2413844
Sorbs1	33.99155369
Aldh18a1	75.33060036
Tm9sf3	375.5228795
Exosc1	28.81064006
Hoga1	2.113309264
Pi4k2a	99.51584737
R3hcc1l	37.43517738
Cox15	41.90795295
Erlin1	45.30064355
Bloc1s2	11.52500472
Scd1	116.2618319
Ndufb8	91.69808149
Hif1an	132.2609278
Sema4g	93.18289587
Twnk	60.07386621
Poll	17.64087286
Nfkb2	34.16219615
Cuedc2	103.0358252
Sufu	92.78945316
As3mt	16.4955733
Taf5	52.92767768
Usmg5	8.092849531
Neurl1a	25.85933046
Sfr1	162.7674198
Gsto1	31.74748635
Gsto2	0.517735193
Itprip	22.65306123
Add3	269.5517963
Pdcd4	142.4225629
Shoc2	125.762155
Gpam	33.05088228
Zdhhc6	41.25496749
4930552P12Rik	0.180193763
Nhlrc2	39.70840931
4930449E18Rik	0.037218492
B230217O12Rik	0.754669844
Eif3a	726.4790485
Fam45a	27.95054233
Sfxn4	6.25036971
Zfp950	25.6956643
Meig1	0.045692191
Cdnf	0.549054987
Fam107b	47.59779918
Bend7	13.01257592
Sephs1	155.9506279
Phyh	28.03195562
Mcm10	46.20900847
Nudt5	49.15432846
Usp6nl	64.39926521
Taf3	50.28633322
Atp5c1	201.4347889
Pfkfb3	20.8433986
Fbxo18	112.7705988
Fam188a	29.93042762
Rsu1	49.52735299
Vim	745.611089
Hacd1	4.154756543
Stamos	0.377334922
Bmi1	99.66139764
4930426L09Rik	0.211513556
Msrb2	8.520277942
Otud1	8.401975066
Arhgap21	144.0578958
Acbd5	104.4439565
Arrdc1	13.0767129
Zmynd19	65.07958898
Slc34a3	0.331642732
Anapc2	222.2040795
Dpp7	35.72794783
Clic3	1.057567782
BC029214	6.161560329
C8g	3.765624223
Tmem141	6.826343192
Ubac1	51.45672499
Nacc2	58.88919295
Dnlz	29.19569998
Snapc4	52.08494715
Pmpca	131.2262061
Surf4	257.7024887
Rexo4	53.00618706
Cacfd1	46.51265511
Col5a1	91.28343717
Mrps2	74.73842818
Gtf3c5	55.65352112
Tsc1	113.5662869
Spaca9	0.142975271
Gtf3c4	145.3044037
Med27	17.17987856
Coq4	13.87782364
Slc27a4	83.75659002
Cercam	12.92236004
Gle1	65.21034705
Pkn3	18.93869899
Zdhhc12	25.6824604
Endog	3.812065114
Spout1	31.65685067
Phyhd1	7.058876545
Dolpp1	29.53324141
Asb6	45.63528109
Prrx2	16.5011431
Gpr107	86.71736001
Exosc2	50.76544343
Abl1	379.5523916
Nup214	108.3577969
Swi5	118.575606
Gm23363
1110008P14Rik	9.419420457
Slc25a25	21.42751688
Sh2d3c	10.97112864
Tor2a	41.6802407
Lrsam1	25.49379294
Cntrl	72.12433112
Stom	31.82997723
Ggta1	85.72524481
Dab2ip	112.3380204
Ttll11	2.845133013
Rbm18	76.93979813
Pdcl	76.31232466
Zbtb6	45.83125374
Gpr21	1.100684973
Dennd1a	40.54458334
Wdr38	0.037218492
Golga1	39.7489515
Zeb2os	1.141227165
Orc4	63.14048387
Gm13483	0.022846095
Rbm43	2.759647331
Rif1	277.942121
Prpf40a	262.4495645
Upp2	0.24025835
Pla2r1	2.830760616
Gca	21.98977576
Cobll1	64.8772631
Scn2a	3.565159364
Csrnp3	23.18076752
Stk39	38.10394174
Fastkd1	23.60121963
Ppig	189.1784712
Phospho2	31.26107095
Ssb	334.9977062
Gorasp2	148.6990115
Metap1d	20.05965506
Map3k20	33.11127577
Sp3	202.5415197
Chn1	23.17196492
Atf2	155.0686708
Mtx2	75.80006836
Ttc30b	8.875186571
Rbm45	67.52519877
Prkra	39.35218509
Plekha3	36.92998828
Cwc22	55.02928045
Nup35	7.670900017
Tmx2	43.57464031
Zdhhc5	122.9288193
Serping1	12.74432147
Slc43a1	14.57242889
Fnbp4	143.4615041
Ndufs3	31.19585636
Ptpmt1	18.30855962
Slc39a13	18.09147627
Acp2	52.57576385
Phf21a	162.6816614
Tspan18	70.99091986
Accs	9.945629349
Accsl	1.901047008
B230118H07Rik	13.19534468
Prr5l	3.110812458
Commd9	28.82941375
Apip	14.37453903
Hipk3	113.0259783
Them7	0.938187307
Immp1l	8.218128705
Lgr4	258.7330471
Emc4	25.77609088
Katnbl1	52.28723831
Emc7	35.03076757
Scg5	11.1457526
Aqr	171.3524016
Spred1	116.4472319
Gpr176	1.109907371
Eif2ak4	67.8641467
A430105I19Rik	2.053244677
Ivd	44.35622865
Gm14137	0.451771907
Exd1	7.051809344
Rtf1	146.7062512
Rpap1	121.4151693
Mga	228.9957444
Mapkbp1	38.45187407
Ttbk2	80.68023925
Ccndbp1	51.24703773
Adal	30.09184769
Zscan29	50.19536865
Trp53bp1	203.5148612
Map1a	26.05174143
Mfap1b	1.941589199
Casc4	127.3797355
B2m	68.45224648
Slc30a4	43.18583689
Bloc1s6	55.7507133
Secisbp2l	126.4308284
Cops2	253.7097192
Fam227b	0.045692191
Hdc	6.046581152
Ncaph	97.28474593
Itpripl1	15.76964825
1810024B03Rik	0.171720065
Tmem127	76.87158874
Stard7	107.0655406
Fahd2a	6.660521827
Kcnip3	7.03195805
Bub1	100.8904475
Anapc1	329.6877352
Mertk	6.561741346
Tmem87b	46.96807961
Polr1b	72.47774235
Stk35	71.48140766
Snrpb	197.3151866
Nop56	123.3319952
Cpxm1	77.0983143
4930473A02Rik	0.280051842
Slc4a11	1.389959213
Hspa12b	11.73394328
Prnp	25.55867863
Rassf2	2.697007744
Mcm8	26.21124429
Crls1	48.05298569
Lrrn4	22.72749821
Jag1	20.8488775
Ndufaf5	12.20374018
Flrt3	255.0422235
Kif16b	43.89780934
Snrpb2	84.26510282
Mgme1	27.1527553
Ovol2	3.213245537
Zfp133-ps	2.22753974
Rin2	56.68375061
Naa20	20.75093662
Crnkl1	93.47549381
Kiz	17.79672313
Foxa2	27.59272981
Nxt1	32.18970696
Gm14139	9.361930869
Gm14124	11.66756019
Zfp442	40.39561847
Zfp345	17.450708
Pygb	113.8694575
Ninl	49.78306133
Nanp	0.188667461
Psmf1	35.58206866
Tbc1d20	62.59657889
Gm14164	0.022846095
Sox12	141.9717215
Mcts2	21.06970435
Dusp15	0.431500811
Tm9sf4	130.0647079
Tspyl3	14.38451013
Kif3b	74.78819277
2500004C02Rik	10.11585201
Mapre1	278.8875012
Efcab8	0.151448969
Dynlrb1	85.837173
Map1lc3a	37.29369951
Pigu	46.47136421
Edem2	35.15571785
Procr	9.362259767
Uqcc1	40.13583772
Gdf5	0.549054987
Ergic3	113.4471791
Romo1	39.7478739
Cnbd2	2.488069187
Epb41l1	111.2934747
Aar2	56.41474746
Myl9	20.87546709
Dsn1	37.69861072
Rbl1	21.97989557
Mroh8	0.414553414
Blcap	45.93228033
Ctnnbl1	84.06098536
Dhx35	58.89874425
Zhx3	13.35784234
Chd6	143.5148304
L3mbtl1	0.586273479
Oser1	8.257173496
Fitm2	7.963497957
Ywhab	330.1176824
Eppin	0.060064588
Dnttip1	39.78949369
Zswim3	13.16701969
Pltp	45.76645896
Zfp334	75.82075926
Trp53rka	20.24574752
Prex1	35.32926421
Ddx27	83.79389942
Zfas1	34.98282928
Slc9a8	27.42068084
Tmem189	35.04921237
Cebpb	16.26711234
Ptpn1	80.80686873
Mocs3	13.5649546
Nfatc2	7.811300288
Atp9a	54.41276478
Pfdn4	38.19209332
Rtfdc1	79.52547929
Rbm38	80.18029106
Ppp4r1l-ps	8.169112815
Npepl1	22.07642995
Nelfcd	103.9872164
Ctsz	60.31080086
Slmo2	52.44425708
Gm14393	0.431500811
Zfp972	0.472043003
Taf4	55.7478094
Psma7	203.8860594
Ogfr	151.8050938
Srms	1.192069354
Rtel1	56.17266281
Zbtb46	13.00410222
Rgs19	34.62286156
Pkia	19.13808625
1810022K09Rik	8.635257118
Armc1	79.92575121
Hltf	50.82508821
Tbl1xr1	94.20076107
Rpl22l1	56.39447636
Gpr160	0.663285463
Gnb4	23.82012929
Actl6a	141.5279126
Acad9	52.3300266
Exosc9	24.03014544
Ccna2	121.864786
4932438A13Rik	92.76010676
Bbs12	8.793353486
Abhd18	4.302881812
D3Ertd751e	10.92801145
Mgarp	4.964340976
5031434O11Rik	0.09728308
Foxo1	70.06668514
Ufm1	42.19680739
Supt20	67.8656441
Exosc8	55.31232709
Rnf13	60.86027564
Tsc22d2	94.84368453
Serp1	183.3236085
Med12l	16.87988452
Lxn	25.87412266
Tmem144	11.00244843
Fam198b	14.48361951
Ctso	5.76802671
Map9	26.94938654
Arfip1	75.73036157
Fbxw7	63.19132606
Rps3a1	2.770696028
Lrba	133.6527695
Dclk2	11.78736047
Fcrl1	0
Pear1	4.591407352
Hdgf	513.1543189
Apoa1bp	56.58730713
Iqgap3	50.91572389
Ssr2	204.3458852
Syt11	67.13597555
Rusc1	28.39973924
Clk2-scamp3
Gba	64.21050685
Trim46	10.06866242
Pygo2	103.7566003
Pmvk	26.51971203
Adar	58.6437846
Rab13	14.98805991
Jtb	45.80176025
Dennd4b	27.59979701
Them4	4.185327636
Rorc	0.417128414
Tdrkh	11.31456877
Mrpl9	54.43743717
Pogz	180.0325114
Psmb4	194.3593848
Golph3l	76.80089526
Car14	10.57576872
Otud7b	122.8346782
Ankrd34a	1.981382691
6330549D23Rik	7.537147145
Pex11b	20.59251135
Nudt17	1.40690661
Gpr89	16.4896746
Sec22b	72.84735227
Notch2	151.1438726
Zfp697	34.78353293
Wars2	22.68845342
Wdr3	74.25940888
Fam46c	7.684523714
Trim45	15.22466566
Sike1	35.60781865
Trim33	201.1456618
Dclre1b	26.70721099
Rsbn1	47.9928302
Phtf1	55.37745078
Ddx20	68.59198895
Fam212b	13.61762309
Rap1a	39.17630172
Dram2	44.54962631
Lrif1	37.57665525
Lamtor5	21.3353838
Slc16a4	4.175027639
Strip1	104.2908631
Ampd2	205.3755131
Cyb561d1	9.664828806
Sars	178.5325759
Tmem167b	50.35121891
Wdr47	23.71437251
Gpsm2	48.43214691
Rnpc3	47.85542473
Dph5	8.969474849
Extl2	40.7213625
Cdc14a	23.05033835
Slc35a3	25.97430964
Frrs1	19.00681748
Gclm	50.3939163
Dnttip2	141.3106474
Camk2d	43.46747704
Ank2	25.60619712
Larp7	73.76020939
Pla2g12a	13.95076322
Tbck	28.20517308
Npnt	102.1206311
Ints12	67.73928733
Cenpe	101.7478793
Slc9b1	2.839983014
4930539J05Rik	7.017585653
Ddit4l	38.7225217
Lamtor3	18.20795284
Metap1	90.67764129
Eif4e	132.0306406
Gbp7	2.127681661
Gbp3	0.797787035
Lmo4	63.26552505
Hs2st1	142.96919
Sh3glb1	172.7047226
Znhit6	29.72373517
Cyr61	38.15211802
Bcl10	35.43867359
2410004B18Rik	26.19794949
Gng5	23.2832006
Rpf1	55.82922268
Prkacb	141.4517964
Fubp1	382.6277557
Pigk	53.37504829
Rabggtb	76.45347363
Tyw3	13.1113564
Lrriq3	0.820633131
Zranb2	136.0155942
Ankrd13c	68.40954909
Depdc1a	7.32048359
Tgs1	89.51413493
Lyn	17.41381841
Rps20	314.5518789
Mos	0.188667461
Sdcbp	264.9853902
Nsmaf	109.1634908
Rab2a	182.6401428
Chd7	188.0558359
2610301B20Rik	28.70263718
Ndufaf6	8.004040149
Dpy19l4	36.35617
Esrp1	9.361182168
1110037F02Rik	171.4972032
1700123M08Rik	0.460245605
Tmem67	25.47427054
Fam92a	33.59885967
Tmem55a	106.0035715
Decr1	25.49753644
Osgin2	18.23154764
Ripk2	10.03186373
Tstd3	15.47447531
Klhl32	1.181020656
Manea	95.56679659
Map3k7	162.0889224
Casp8ap2	121.7277656
Lyrm2	29.27935936
4933421O10Rik	2.433903298
Srsf12	5.109891246
Rngtt	42.40948945
Cnr1	8.756134994
Akirin2	155.0719945
Orc3	110.9936625
Slc35a1	50.4153559
Smim8	9.031036838
Aco1	158.1337911
Ddx58	28.34290745
Toporsos	0.708977654
Ndufb6	50.63576296
Gm6297	1.867152215
Smu1	172.3540681
Bag1	107.3139438
Ubap1	110.9173992
Nudt2	11.53347842
AI464131	19.43176179
Enho	3.960939083
Sigmar1	60.75493867
Fam214b	33.58739117
Npr2	20.45950718
Gne	48.35438623
Tomm5	10.28059578
Exosc3	36.21071063
Ncbp1	164.1981592
Xpa	16.59950378
Trmo	7.065852842
Anp32b	333.6536772
Sec61b	28.21256918
Erp44	81.61561356
Rnf20	129.2243705
Smc2	230.7957087
Nipsnap3b	44.67790028
Abca1	203.113477
Fam206a	37.88105058
Ptpn3	30.24587166
Txn1	149.6467501
Susd1	14.72902786
Ptbp3	288.3576382
Hsdl2	47.32181974
Zfp37	32.36765462
Hdhd3	9.2064095
Col27a1	30.63233808
Akna	25.2115859
Atp6v1g1	52.53339536
Trim32	51.80274011
Zdhhc21	44.72799377
Ttc39b	29.37397654
Snapc3	38.88187748
Mllt3	88.99349584
Focad	37.15994664
Klhl9	172.9141718
Mtap	85.3046456
Caap1	31.75488245
Ift74	86.35266209
Jun	177.0178697
9530080O11Rik	0.120129175
Cyp2j6	8.806977183
Tm2d1	14.20464527
Patj	73.22642259
Atg4c	19.90006129
Alg6	31.81677334
Jak1	140.8622901
Dnajc6	3.234265333
Leprot	67.03213597
Sgip1	5.087045151
Mier1	142.4867561
Plpp3	143.0713851
Dhcr24	242.3467361
Pars2	13.63349289
Ttc4	62.37701143
Cyb5rl	9.464363947
Magoh	79.77421134
Gpx7	16.22474385
Orc1	44.83557685
Nrd1	178.8449342
Ttc39a	8.007363849
Rnf11	81.4291922
Faf1	140.2637086
Gm12830	0.082910683
Foxd2	64.42112461
Efcab14	61.47155042
Mknk1	21.46066297
Nsun4	19.75235583
Uqcrh	112.1750121
Lurap1	2.428004599
Ipp	14.74929896
Ccdc17	2.03554858
Eri3	73.25684659
Slc6a9	38.63970193
Ipo13	70.99714745
Hyi	9.862718666
Szt2	83.64376604
Ebna1bp2	83.376771
Zfp691	21.72077262
Svbp	27.04409462
Ybx1	459.6631015
Ppih	8.301039388
Zmynd12	0.165821366
Rimkla	7.858489879
Pabpc4	70.59780604
Mycbp	29.31283435
1110065P20Rik	8.796677186
9930104L06Rik	16.84898452
Snip1	46.27347435
Meaf6	26.92803785
Mrps15	28.29772596
Ago3	10.48911453
Ago4	9.768010585
Clspn	46.75848326
5730409E04Rik	11.24345548
Psmb2	131.1824311
AU040320	53.58581314
Sfpq	745.3850212
Zmym1	71.78379489
Smim12	22.16374193
Ak2	144.3374716
Yars	90.72150719
C77080	59.37860315
Mir8119	0.037218492
Eif3i	157.1496736
Txlna	244.6106547
Kpna6	129.1293336
Khdrbs1	323.989926
Ptp4a2	349.7689422
Laptm5	5.423837881
Mecr	15.47597271
Srsf4	31.29613425
Epb41	271.073535
Ptafr	0.323169033
Fam76a	53.08062405
Gpatch3	23.06728574
Gpn2	23.87354648
Hmgn2	4.254614622
Dhdds	54.56163874
Selenon	80.83196093
Ifnlr1	10.05503872
Srsf10	175.7564009
Hmgcl	24.12560222
Lypla2	72.62595852
Pithd1	45.28369616
Tcea3	7.210654412
Hnrnpr	215.0487247
Ephb2	89.12260942
Eif4g3	302.7213103
Ddost	241.6222176
Pla2g2c	0.180193763
Capzb	269.0619101
Akr7a5	34.86976731
Emc1	80.90364111
Atp13a2	122.0145557
Necap2	44.96277322
Rsg1	1.767294136
Zbtb17	85.44345757
Tmem82	0.694605257
4930455G09Rik	2.590502265
Prdm2	166.6842203
Pramef8	44.48408282
[truncated: 914 more rows]
