# Supplementary material for: Cleavage of histone H2A during embryonic stem cell differentiation destabilizes nucleosomes to counteract gene activation
Source: J Biol Chem. 2026 Apr 9;302(6):111437. doi: 10.1016/j.jbc.2026.111437 (PMC13156748; doi:10.1016/j.jbc.2026.111437)
Supplement: Data S8 [file mmc11.xlsx]

## Sheet: ChIP_seq_PBRM1_H2AK9ac Fig5E
chr	start	end	Annotation	NearestGene	Distance.to.TSS	In.KD-day0-K9ac	In.KD-day0-PBRM1	In.KD-day2-K9ac	In.KD-day2-PBRM1	In.KD-day4-K9ac	In.KD-day4-PBRM1	In.scr-day0-K9ac	In.scr-day0-PBRM1	In.scr-day2-K9ac	In.scr-day2-PBRM1	In.scr-day4-K9ac	In.scr-day4-PBRM1	scr.day0	scr.day2	scr.day4	KD.day0	KD.day2	KD.day4	log2FC.KD.day0_vs_scr.day0	FDR.KD.day0_vs_scr.day0	DBA.KD.day0_vs_scr.day0	log2FC.KD.day2_vs_scr.day2	FDR.KD.day2_vs_scr.day2	DBA.KD.day2_vs_scr.day2	log2FC.KD.day4_vs_scr.day4	FDR.KD.day4_vs_scr.day4	DBA.KD.day4_vs_scr.day4	log2FC.scr.day2_vs_scr.day0	FDR.scr.day2_vs_scr.day0	DBA.scr.day2_vs_scr.day0	log2FC.KD.day2_vs_KD.day0	FDR.KD.day2_vs_KD.day0	DBA.KD.day2_vs_KD.day0	log2FC.scr.day4_vs_scr.day2	FDR.scr.day4_vs_scr.day2	DBA.scr.day4_vs_scr.day2	log2FC.KD.day4_vs_KD.day2	FDR.KD.day4_vs_KD.day2	DBA.KD.day4_vs_KD.day2	RNA.KD.Day0_vs_scr.Day0.FDR	RNA.KD.Day0_vs_scr.Day0.log2FC	RNA.KD.Day0_vs_scr.Day0.DEG	RNA.KD.Day2_vs_scr.Day2.FDR	RNA.KD.Day2_vs_scr.Day2.log2FC
chr1	3659800	3662799	exon	Xkr4	279	0	1	0	0	0	1	0	0	0	0	0	1	27.041	35.9708	51.8844	41.3821	16.8415	57.4522	0.556533	1	Same	-0.898943	1	Same	0.156184	1	Same	0.437464	0.995361	Same	-1.01801	1	Same	0.421142	1	Same	1.47627	1	Same	NA	0.0145677	Same	NA	-0.271785
chr1	4481000	4487999	intron	Sox17	2935	0	1	0	0	0	1	0	0	0	0	0	0	6.3427	2.50672	14.1036	34.8899	8.92573	35.5685	1.29314	1	Same	0.720753	1	Same	0.779329	1	Same	-0.430003	1	Same	-1.00239	1	Same	0.98471	1	Same	1.04329	1	Same	1	0.790811	Same	0.956245	0.0248699
chr1	4561000	4562799	Intergenic	Sox17	-74465	0	0	0	0	0	1	0	0	0	0	1	1	70.4649	39.8382	67.9002	42.6348	31.7149	62.3006	-0.631271	1	Same	-0.226256	1	Same	-0.0869245	1	Same	-0.665314	0.918994	Same	-0.260299	1	Same	0.648725	1	Same	0.788057	1	Same	1	0.790811	Same	0.956245	0.0248699
chr1	4677800	4679399	Intergenic	Mrpl15	97207	0	0	0	0	0	1	0	0	0	0	0	0	30.8862	4.4474	72.8691	39.4388	20.0438	64.2528	0.197818	1	Same	0.84897	1	Same	-0.0943393	1	Same	-1.08258	0.936048	Same	-0.431432	1	Same	1.81768	0.928451	Same	0.874372	1	Same	1	0.114242	Same	0.733073	0.132514
chr1	4774200	4776599	intron	Mrpl15	407	1	0	1	1	1	1	1	0	1	0	1	0	26.4874	33.8837	20.911	6.92715	46.3997	51.7165	-0.99352	1	Same	0.327437	1	Same	0.820236	1	Same	0.273334	1	Same	1.59429	1	Same	-0.451621	1	Same	0.041178	1	Same	1	0.114242	Same	0.733073	0.132514
chr1	4790800	4794199	Intergenic	Lypla1	-5474	1	1	1	0	1	0	1	0	1	0	1	0	34.6144	24.5797	4.18099	50.9442	19.1433	17.5196	0.457744	1	Same	-0.208678	1	Same	1.51106	1	Same	-0.328269	1	Same	-0.99469	1	Same	-1.90121	0.612617	Same	-0.18147	1	Same	0.552651	0.257601	Same	0.235086	-0.204073
chr1	4796200	4801599	intron	Lypla1	926	1	1	1	1	1	1	1	1	1	1	1	1	55.3838	45.2441	20.1618	97.5222	67.7568	58.7845	0.778463	1	Same	0.608615	1	Same	1.44555	1	Same	-0.195899	1	Same	-0.365748	1	Same	-1.11632	0.739497	Same	-0.279383	1	Same	0.552651	0.257601	Same	0.235086	-0.204073
chr1	4808600	4812599	intron	Lypla1	12626	1	0	0	1	0	0	0	1	0	0	0	0	44.4068	12.4527	30.4116	2.89963	16.2028	6.71675	-1.46256	1	Same	0.186015	1	Same	-0.88737	1	Same	-0.843567	0.975356	Same	0.805005	1	Same	0.568969	1	Same	-0.504416	1	Same	0.552651	0.257601	Same	0.235086	-0.204073
chr1	4841200	4851799	Intergenic	Tcea1	-1275	1	1	1	1	1	1	1	0	1	1	1	1	16.08	45.2747	10.1619	40.1986	9.00274	17.8762	1.21584	0.72337	Same	-2.04329	0.0649823	Same	0.755419	1	Same	1.4305	0.301756	Same	-1.82863	0.174675	Same	-1.99497	0.0692914	Same	0.803737	1	Same	0.792167	0.225837	Same	0.0647329	-0.368851
chr1	4959600	4963199	intron	Rgs20	47415	1	1	0	1	0	0	1	0	1	0	0	0	51.3471	43.9586	5.59016	28.5854	33.8427	29.5377	-0.592739	1	Same	-0.224666	1	Same	1.56787	1	Same	-0.101395	1	Same	0.266678	1	Same	-2.00071	0.657647	Same	-0.208176	1	Same	1	0.290323	Same	NA	0.438399
chr1	4990200	4990599	intron	Rgs20	18415	0	0	0	0	0	1	0	0	0	0	0	0	32.508	77.9021	72.3949	41.7457	42.2011	126.535	0.204743	1	Same	-0.515251	1	Same	0.552145	1	Same	0.810864	0.978784	Same	0.0908705	1	Same	-0.104614	1	Same	0.962782	1	Same	1	0.290323	Same	NA	0.438399
chr1	5007000	5016399	intron	Rgs20	-2080	0	1	0	1	0	1	0	1	0	0	0	1	56.6485	2.63095	19.558	49.6286	37.07	31.545	-0.154681	1	Same	3.36149	0.000119714	Up	0.635768	1	Same	-3.76295	3.81908e-06	Down	-0.24678	1	Same	2.42458	0.0239536	Up	-0.301142	1	Same	1	0.290323	Same	NA	0.438399
chr1	5073000	5074599	intron	Atp6v1h	633	1	1	1	0	1	1	1	0	1	0	1	0	9.8993	22.7316	42.7939	54.175	40.1428	55.6369	1.59068	0.965593	Same	0.610356	1	Same	0.285113	1	Same	0.779422	0.978947	Same	-0.200898	1	Same	0.582758	1	Same	0.257514	1	Same	1	0.117038	Same	0.414456	0.251161
chr1	5159000	5162799	Intergenic	Atp6v1h	87733	0	1	0	1	0	1	0	1	0	1	0	1	36.3363	39.0695	17.961	61.3276	20.5804	9.50117	0.514384	1	Same	-0.533423	1	Same	-0.481005	1	Same	0.12616	1	Same	-0.921648	1	Same	-0.728585	1	Same	-0.676167	1	Same	1	0.117038	Same	0.414456	0.251161
chr1	5905400	5908999	exon	Npbwr1	279	0	0	0	0	0	1	0	0	0	0	0	1	8.49636	22.3179	24.5345	25.2258	0	30.9661	0.784739	1	Same	-1.7375	1	Same	0.208121	1	Same	0.709086	0.994672	Same	-1.81316	1	Same	0.0501906	1	Same	1.99582	1	Same	1	-0.286127	Same	NA	0.886397
chr1	6203200	6207199	intron	Rb1cc1	457	0	1	1	1	1	1	1	0	1	1	1	1	56.7055	82.6589	53.1785	31.8	87.0322	72.1382	-0.778461	0.8123	Same	0.141211	1	Same	0.449724	1	Same	0.601909	0.78221	Same	1.52158	0.0287435	Up	-0.662777	1	Same	-0.354264	1	Same	1	0.0355428	Same	0.23112	-0.305548
chr1	6347400	6351199	promoter-TSS	Fam150a	-112	0	0	0	0	0	1	0	0	0	0	0	1	19.6439	33.1769	63.5633	22.4245	20.7911	50.5473	0.167505	1	Same	-0.510613	1	Same	-0.259722	1	Same	0.704686	0.959522	Same	0.0265684	1	Same	0.756201	1	Same	1.00709	1	Same	NA	0	Same	NA	0.125796
chr1	7076800	7082999	intron	Pcmtd1	899	1	1	1	1	1	1	1	0	1	1	1	1	36.2521	83.6151	62.7559	41.0289	58.7449	49.9139	0.190366	1	Same	-0.424316	1	Same	-0.290494	1	Same	1.23644	0.077355	Same	0.621759	1	Same	-0.449613	1	Same	-0.315791	1	Same	1	-0.136757	Same	0.142637	-0.544621
chr1	7114600	7120199	intron	Pcmtd1	38399	0	1	0	0	0	0	0	0	0	0	0	0	24.2067	34.3606	0	36.2671	0	9.84058	0.453373	1	Same	-4.50639	0.000697537	Down	3.1663	0.334454	Same	0.441733	1	Same	-4.51803	0.000959983	Down	-4.51212	0.000621391	Down	3.16058	0.368582	Same	1	-0.136757	Same	0.142637	-0.544621
chr1	7194800	7197599	Intergenic	Pcmtd1	117199	0	0	0	1	0	1	0	0	0	0	0	1	26.4154	10.5929	48.9741	3.49955	26.9016	36.0327	-1.20056	1	Same	0.712691	1	Same	-0.249009	1	Same	-0.616772	0.998622	Same	1.29648	1	Same	1.15322	1	Same	0.191522	1	Same	1	-0.136757	Same	0.142637	-0.544621
chr1	7387000	7389199	Intergenic	Pcmtd1	309099	0	0	0	1	0	1	0	0	0	0	0	0	0	53.9387	16.8571	32.4459	67.0944	45.3091	0.686481	1	Same	0.161012	1	Same	0.436084	1	Same	0.967108	0.94562	Same	0.441639	1	Same	-0.544208	1	Same	-0.269136	1	Same	1	-0.136757	Same	0.142637	-0.544621
chr1	9287800	9290399	exon	Sntg1	858	0	1	0	1	0	1	0	0	0	0	0	1	68.8225	100.993	47.4329	64.6695	39.9796	50.3125	-0.0739717	1	Same	-1.18217	0.612546	Same	0.105811	1	Same	0.597548	0.907473	Same	-0.510646	1	Same	-1.06767	0.711693	Same	0.220304	1	Same	1	0.724288	Same	0.833978	0.143838
chr1	9533600	9541799	promoter-TSS	Adhfe1	-427	1	1	1	1	1	1	1	1	1	1	1	1	49.7378	41.2456	50.4388	40.0793	42.3148	39.3186	-0.265551	1	Same	0.0964022	1	Same	-0.314445	1	Same	-0.172481	1	Same	0.189472	1	Same	0.223391	1	Same	-0.187456	1	Same	1	0.0523531	Same	0.963099	-0.0234606
chr1	9590600	9593399	intron	3110035E14Rik	652	0	0	0	0	0	0	0	0	0	0	0	1	0	2.99189	52.3792	16.7249	20.6538	22.3799	2.74966	0.216755	Same	1.71043	1	Same	-0.853737	1	Same	1.33169	0.8336	Same	0.292468	1	Same	2.58105	0.319374	Same	0.0168798	1	Same	NA	1.13099	Same	NA	-0.378939
chr1	9618800	9622999	intron	2610203C22Rik	273	0	0	0	1	0	0	0	0	0	0	0	0	23.2153	46.6774	11.3198	0	33.8175	35.0054	-5.37758	7.5681e-08	Down	-0.330484	1	Same	1.38244	1	Same	0.918607	0.900409	Same	5.9657	1.69753e-09	Up	-1.7553	0.573954	Same	-0.0423678	1	Same	NA	0.101371	Same	NA	0.587359
chr1	9688200	9693999	promoter-TSS	Mybl1	-810	1	1	1	1	1	1	1	0	1	1	1	1	6.68741	48.9849	39.557	37.279	38.419	28.0552	1.58251	0.96458	Same	-0.198642	1	Same	-0.323004	1	Same	1.91355	0.476685	Same	0.132395	1	Same	-0.257809	1	Same	-0.382171	1	Same	1	0.28034	Same	0.358085	-0.322948
chr1	9733600	9739399	exon	1700034P13Rik	-1229	0	1	1	1	1	1	1	1	1	0	1	1	46.8828	29.9132	21.2773	20.565	37.1114	29.2451	-0.575316	1	Same	0.192943	1	Same	0.2264	1	Same	-0.28608	1	Same	0.482179	1	Same	-0.254957	1	Same	-0.2215	1	Same	1	-0.0882514	Same	NA	0.866816
chr1	9758200	9760999	intron	Vcpip1	-21137	0	0	0	0	0	1	0	0	0	0	0	0	44.65	62.2122	27.23	5.95302	26.8036	32.6752	-1.87491	0.732847	Same	-0.820374	1	Same	0.201829	1	Same	0.408436	1	Same	1.46297	1	Same	-0.889149	1	Same	0.133054	1	Same	1	0.128017	Same	0.223991	-0.532357
chr1	9787000	9791799	intron	Sgk3	1189	0	1	0	1	0	1	0	0	0	0	0	1	12.1985	14.7018	46.4357	17.7233	27.0676	39.6551	0.241744	1	Same	0.463768	1	Same	-0.114792	1	Same	0.153059	1	Same	0.375083	1	Same	0.824786	1	Same	0.246226	1	Same	1	-0.031929	Same	0.992458	0.00318984
chr1	9836400	9841799	intron	Sgk3	738	0	1	0	1	0	1	0	1	0	0	0	1	56.0986	4.95956	60.6221	33.9897	10.3957	37.8082	-0.477267	1	Same	0.598061	1	Same	-0.458005	1	Same	-2.0924	0.397383	Same	-1.01707	1	Same	2.19443	0.563623	Same	1.13836	1	Same	1	-0.031929	Same	0.992458	0.00318984
chr1	9898200	9899599	intron	Mcmdc2	181	0	0	0	0	0	1	0	0	0	0	0	0	38.5312	30.8084	31.2009	30.4021	19.4629	50.6573	-0.143988	1	Same	-0.230951	1	Same	0.330629	1	Same	-0.10395	1	Same	-0.190914	1	Same	-0.0121322	1	Same	0.549449	1	Same	NA	-1.10314	Same	NA	0.130436
chr1	9930400	9937799	promoter-TSS	Snhg6	99	1	1	1	1	1	1	1	1	1	1	1	1	45.3546	28.8678	15.814	33.3622	45.0569	24.4876	-0.396038	1	Same	0.677217	1	Same	0.618891	1	Same	-0.533476	0.917838	Same	0.53978	1	Same	-0.868851	0.896681	Same	-0.927177	1	Same	1	0.271008	Same	0.553218	0.215672
chr1	9942200	9945599	Intergenic	Snhg6	-9701	1	1	1	0	1	0	1	0	1	0	1	0	22.6821	28.1201	22.1946	38.8789	23.4308	14.1408	0.497542	1	Same	-0.11775	1	Same	-0.362009	1	Same	0.246438	1	Same	-0.368853	1	Same	-0.241221	1	Same	-0.48548	1	Same	1	0.271008	Same	0.553218	0.215672
chr1	9955800	9959799	promoter-TSS	Tcf24	-234	0	1	0	1	0	1	0	1	0	0	0	1	50.7334	14.1568	14.1346	72.9961	11.3215	26.2683	0.358124	1	Same	-0.135307	1	Same	0.514812	1	Same	-1.04095	0.940541	Same	-1.53438	1	Same	-0.0306596	1	Same	0.619459	1	Same	1	0.178686	Same	0.533404	-0.287964
chr1	9988000	9989999	intron	Ppp1r42	10217	0	0	0	1	0	0	0	0	0	0	0	0	13.7148	4.85171	31.5042	40.6948	48.4075	28.5951	0.603361	1	Same	1.08556	1	Same	-0.044175	1	Same	-0.316156	1	Same	0.166042	1	Same	0.751467	1	Same	-0.378267	1	Same	NA	0.0417445	Same	NA	0.232405
chr1	9997200	10000399	intron	Ppp1r42	417	0	0	0	0	0	1	0	1	0	0	0	0	41.809	39.3063	10.5029	36.8825	10.9278	20.3897	-0.0710347	1	Same	-0.656126	1	Same	0.301525	1	Same	0.00359349	1	Same	-0.581498	1	Same	-0.699311	1	Same	0.25834	1	Same	NA	0.0417445	Same	NA	0.232405
chr1	10026400	10031199	promoter-TSS	Cspp1	501	1	0	1	1	1	1	1	1	1	1	1	1	25.6135	37.5692	32.8734	17.8513	32.5615	48.6926	-0.343923	1	Same	-0.102118	1	Same	0.454377	1	Same	0.477701	1	Same	0.719507	1	Same	-0.182603	1	Same	0.373892	1	Same	1	-0.0351277	Same	0.429613	-0.190046
chr1	10220200	10224799	exon	Arfgef1	251	0	1	1	1	1	1	0	1	1	1	1	1	46.9064	35.7634	51.2615	62.4578	45.1575	51.0015	0.401356	1	Same	0.377816	1	Same	0.0195444	1	Same	-0.288248	1	Same	-0.311787	1	Same	0.431372	1	Same	0.0731002	1	Same	1	0.0683678	Same	0.267927	-0.42715
chr1	10245200	10248199	Intergenic	Arfgef1	-23949	0	0	0	1	0	0	0	0	1	0	1	0	0	15.1518	13.347	15.348	52.5828	13.4879	0.559533	1	Same	0.700797	1	Same	0.0129842	1	Same	0.566886	0.998454	Same	0.70815	1	Same	-0.0661433	1	Same	-0.753956	1	Same	1	0.0683678	Same	0.267927	-0.42715
chr1	10749400	10749799	Intergenic	Cpa6	-39574	0	0	0	1	0	0	0	0	0	0	0	0	28.4663	129.778	48.7716	22.5971	208.2	74.8304	-0.169557	1	Same	0.559045	1	Same	0.430891	1	Same	1.50551	0.721478	Same	2.23411	0.574978	Same	-1.00272	1	Same	-1.13087	1	Same	NA	0	Same	NA	0.148097
chr1	10981600	10987999	intron	Prex2	1254	0	1	0	1	0	1	0	0	0	0	1	1	22.8575	14.7756	40.6491	34.7422	22.2668	25.9378	0.526109	1	Same	0.537895	1	Same	-0.514746	1	Same	-0.43343	1	Same	-0.421643	1	Same	1.14634	1	Same	0.0936959	1	Same	1	-0.315565	Same	0.275961	-0.52642
chr1	11265000	11268599	intron	Prex2	12756	0	0	1	0	0	0	1	1	1	0	1	0	32.4549	0	0	25.943	3.89948	13.4879	-0.232135	1	Same	2.47165	0.413417	Same	3.85817	0.0441001	Up	-4.59187	0.000293106	Down	-1.88808	0.870791	Same	0	1	Same	1.20599	1	Same	1	-0.315565	Same	0.275961	-0.52642
chr1	11319200	11321399	Intergenic	Prex2	66256	1	1	1	1	0	1	1	0	1	0	1	0	33.977	20.034	23.0071	82.2313	45.653	43.1912	0.722748	1	Same	0.627695	1	Same	0.469378	1	Same	-0.322748	1	Same	-0.417801	1	Same	0.06197	1	Same	-0.0963468	1	Same	1	-0.315565	Same	0.275961	-0.52642
chr1	11339000	11343799	Intergenic	A830018L16Rik	-62786	1	1	1	0	0	0	1	0	1	0	1	0	28.561	9.05653	3.90944	20.1015	0	1.51402	-0.259864	1	Same	-0.930468	1	Same	-0.272368	1	Same	-0.741639	0.985106	Same	-1.41224	1	Same	-0.412449	1	Same	0.245651	1	Same	1	0.209339	Same	0.430578	-0.30445
chr1	11402000	11407799	intron	A830018L16Rik	714	0	1	0	1	0	1	0	1	1	0	1	1	36.3177	16.7384	37.017	59.0327	27.6094	27.6423	0.500453	1	Same	0.511484	1	Same	-0.259392	1	Same	-0.66693	0.994672	Same	-0.655899	1	Same	0.704217	1	Same	-0.0666589	1	Same	1	0.209339	Same	0.430578	-0.30445
chr1	12681000	12684999	intron	Sulf1	489	0	1	1	1	0	1	1	1	1	0	1	1	35.8021	18.2269	68.1812	54.6663	25.1743	26.2839	0.522103	1	Same	0.438292	1	Same	-1.13075	1	Same	-0.731074	0.955198	Same	-0.814884	1	Same	1.54091	0.740572	Same	-0.0281361	1	Same	1	-0.142662	Same	0.258763	-0.440358
chr1	12700400	12702199	intron	Sulf1	-7326	1	0	1	1	1	0	1	0	1	0	1	0	44.7583	29.7093	37.2717	39.0078	44.0088	26.2903	-0.146421	1	Same	0.536774	1	Same	-0.405123	1	Same	-0.428384	1	Same	0.254811	1	Same	0.230643	1	Same	-0.711254	1	Same	1	-0.142662	Same	0.258763	-0.440358
chr1	12705000	12710799	promoter-TSS	Sulf1	-726	1	1	1	1	1	1	1	0	1	0	1	0	13.5072	32.5935	21.1881	44.8759	29.9302	35.5265	1.50305	0.6435	Same	-0.0445228	1	Same	0.664827	1	Same	1.16459	0.686868	Same	-0.382983	1	Same	-0.584893	1	Same	0.124456	1	Same	1	-0.142662	Same	0.258763	-0.440358
chr1	12711600	12714999	intron	Sulf1	4674	1	1	1	0	1	0	1	0	1	0	1	0	34.9067	25.4424	8.66239	52.7329	19.332	11.7521	0.408879	1	Same	-0.210736	1	Same	0.254489	1	Same	-0.235778	1	Same	-0.855394	1	Same	-0.942171	1	Same	-0.476946	1	Same	1	-0.142662	Same	0.258763	-0.440358
chr1	12719600	12723799	intron	Sulf1	13074	1	0	0	1	1	0	1	0	0	0	1	0	2.20616	5.25607	10.5451	8.22648	27.9886	18.8361	0.408038	1	Same	0.921903	1	Same	0.336043	1	Same	0.254896	1	Same	0.768761	1	Same	0.279259	1	Same	-0.306601	1	Same	1	-0.142662	Same	0.258763	-0.440358
chr1	12734000	12735599	intron	Sulf1	26174	1	1	1	0	0	0	1	0	1	0	0	0	0	27.6549	15.9471	86.4753	19.4345	16.8524	3.23258	0.0872695	Same	-0.258163	1	Same	0.0586203	1	Same	2.19902	0.393038	Same	-1.29173	1	Same	-0.488969	1	Same	-0.172186	1	Same	1	-0.142662	Same	0.258763	-0.440358
chr1	12736400	12740399	intron	Sulf1	29774	1	0	1	0	0	0	1	1	1	0	0	0	41.4344	35.0545	17.6346	11.3328	0.491135	25.7161	-0.913325	1	Same	-1.73407	1	Same	0.285636	1	Same	-0.0798874	1	Same	-0.90063	1	Same	-0.542065	1	Same	1.47764	1	Same	1	-0.142662	Same	0.258763	-0.440358
chr1	12741400	12746399	intron	Sulf1	35274	1	1	1	0	0	1	1	0	1	0	0	0	3.06559	25.556	9.47022	23.7425	27.7236	16.7431	1.7991	0.831452	Same	0.130594	1	Same	0.550599	1	Same	1.9085	0.503261	Same	0.239995	1	Same	-0.985737	1	Same	-0.565732	1	Same	1	-0.142662	Same	0.258763	-0.440358
chr1	12751000	12755599	intron	Sulf1	44674	0	1	0	0	0	0	0	0	0	0	0	0	15.5166	3.71965	9.70694	40.6251	20.2207	20.8232	0.710518	1	Same	0.917997	1	Same	0.487784	1	Same	-0.676096	0.994918	Same	-0.468617	1	Same	0.409043	1	Same	-0.0211698	1	Same	1	-0.142662	Same	0.258763	-0.440358
chr1	12780600	12782399	intron	Sulf1	72874	0	1	0	0	0	0	0	0	0	0	0	0	72.0651	0	32.6831	57.5999	16.7987	11.6622	-0.207123	1	Same	1.46206	1	Same	-0.746711	1	Same	-2.58754	0.225927	Same	-0.918358	1	Same	1.90991	0.870955	Same	-0.298862	1	Same	1	-0.142662	Same	0.258763	-0.440358
chr1	12784400	12788199	intron	Sulf1	77674	0	0	0	0	0	0	0	0	0	0	1	1	23.2336	1.53638	34.5334	13.2187	22.4964	25.829	-0.390249	1	Same	1.36038	1	Same	-0.216371	1	Same	-1.30073	0.863587	Same	0.449897	1	Same	1.63529	1	Same	0.0585404	1	Same	1	-0.142662	Same	0.258763	-0.440358
chr1	12796200	12806799	intron	Sulf1	92874	1	1	1	1	0	1	1	1	1	0	1	1	37.6674	0.076175	32.7789	38.9564	22.856	30.0198	0.070773	1	Same	5.63306	7.24263e-12	Up	-0.0911242	1	Same	-6.15108	1.59669e-14	Down	-0.588793	1	Same	5.99826	1.54037e-13	Up	0.27408	1	Same	1	-0.142662	Same	0.258763	-0.440358
chr1	12824400	12827599	intron	Sulf1	117374	0	0	1	1	1	1	1	1	1	0	1	0	37.3222	16.0107	19.4389	27.3184	41.9457	28.6832	-0.279428	1	Same	0.966886	1	Same	0.38039	1	Same	-0.738787	0.985021	Same	0.507527	1	Same	0.144681	1	Same	-0.441815	1	Same	1	-0.142662	Same	0.258763	-0.440358
chr1	12855200	12857599	TTS	Slco5a1	124816	0	0	0	1	0	0	0	1	0	0	0	0	40.021	39.7633	46.7671	48.2671	31.1111	11.5587	0.172307	1	Same	-0.153356	1	Same	-0.962997	1	Same	0.0428277	1	Same	-0.282836	1	Same	0.0965506	1	Same	-0.713091	1	Same	1	-0.320121	Same	0.251959	-0.741059
chr1	12864200	12867199	intron	Slco5a1	115516	0	0	1	1	0	0	0	0	1	0	1	1	4.47065	2.66612	35.0852	9.12125	52.5931	14.9599	0.379836	1	Same	2.01609	0.867701	Same	-0.654035	1	Same	-0.187031	1	Same	1.44922	1	Same	1.57723	1	Same	-1.09289	1	Same	1	-0.320121	Same	0.251959	-0.741059
chr1	12979000	12985599	Intergenic	Slco5a1	-1084	0	1	0	1	0	1	0	1	1	1	0	1	51.0172	13.5614	52.7958	92.0394	31.3868	41.0562	0.711316	1	Same	1.00777	1	Same	-0.270515	1	Same	-1.44001	0.615068	Same	-1.14356	1	Same	1.5075	0.882581	Same	0.229214	1	Same	1	-0.320121	Same	0.251959	-0.741059
chr1	12985800	12989199	Intergenic	Slco5a1	-6284	0	1	0	0	0	0	0	0	1	0	0	0	4.34337	0	5.01474	28.474	24.0367	14.1048	1.44066	1	Same	2.31953	0.630128	Same	0.758202	1	Same	-0.95432	0.961425	Same	-0.0754488	1	Same	1.05611	1	Same	-0.505219	1	Same	1	-0.320121	Same	0.251959	-0.741059
chr1	13006000	13009199	Intergenic	Slco5a1	-26384	0	0	0	0	1	0	0	1	0	0	0	0	47.8729	32.0062	0.590524	10.5518	7.72054	2.31009	-1.02321	1	Same	-0.863919	1	Same	0.206353	1	Same	-0.274177	1	Same	-0.114882	1	Same	-1.53794	1	Same	-0.467663	1	Same	1	-0.320121	Same	0.251959	-0.741059
chr1	13046600	13050399	Intergenic	Slco5a1	-67284	1	1	0	0	0	0	1	0	1	0	0	0	19.108	0	26.9507	36.3948	13.9231	15.9748	0.728549	1	Same	3.55918	0.0151638	Up	-0.550426	1	Same	-3.79364	0.0033458	Down	-0.963011	1	Same	4.19367	0.00109754	Up	0.0840633	1	Same	1	-0.320121	Same	0.251959	-0.741059
chr1	13059400	13080999	Intergenic	Prdm14	47044	1	1	1	0	1	1	1	1	1	0	1	0	28.1918	30.8109	16.6633	26.2484	13.2558	20.1757	-0.0610762	1	Same	-0.979974	1	Same	0.258772	1	Same	0.186893	1	Same	-0.732005	1	Same	-0.804386	1	Same	0.43436	1	Same	1	-0.085562	Same	0.321872	-0.326485
chr1	13082600	13087799	Intergenic	Prdm14	32044	1	0	1	0	1	0	1	1	1	0	1	0	53.7655	18.5374	18.4033	4.38359	21.0645	16.8418	-1.96718	0.762999	Same	0.142733	1	Same	-0.0553351	1	Same	-0.907248	0.965116	Same	1.20266	1	Same	-0.0395142	1	Same	-0.237582	1	Same	1	-0.085562	Same	0.321872	-0.326485
chr1	13089600	13099399	Intergenic	Prdm14	22744	1	1	1	1	1	1	1	1	1	0	1	1	35.8829	11.6231	24.0807	52.9226	20.1171	19.0324	0.506542	1	Same	0.713924	1	Same	-0.265133	1	Same	-1.29614	0.620749	Same	-1.08876	1	Same	0.831383	1	Same	-0.147673	1	Same	1	-0.085562	Same	0.321872	-0.326485
chr1	13113600	13124599	Intergenic	Prdm14	-1856	1	1	1	1	1	1	1	1	1	1	1	1	24.1454	35.9122	23.4248	51.9085	34.7547	23.8104	1.00412	1	Same	0.0200156	1	Same	0.043308	1	Same	0.584	0.963653	Same	-0.400104	1	Same	-0.59724	1	Same	-0.573948	1	Same	1	-0.085562	Same	0.321872	-0.326485
chr1	13234600	13237199	intron	Prdm14	-118656	0	0	0	0	0	1	0	0	0	0	0	0	38.0997	39.0563	28.3346	14.179	9.16785	44.1203	-0.510554	1	Same	-0.689287	1	Same	0.283376	1	Same	0.0505821	1	Same	-0.128151	1	Same	-0.212197	1	Same	0.760466	1	Same	1	-0.085562	Same	0.321872	-0.326485
chr1	13278600	13288799	intron	Ncoa2	78810	0	0	0	1	0	1	0	0	0	0	0	1	8.21218	28.4249	36.3762	3.89652	14.6808	34.1195	-0.540757	1	Same	-0.573036	1	Same	-0.0433175	1	Same	1.15841	0.901412	Same	1.12613	1	Same	0.20504	1	Same	0.734758	1	Same	1	-0.303839	Same	0.341326	-0.492896
chr1	13298200	13300999	intron	Ncoa2	62910	0	0	0	0	0	1	0	0	0	0	0	0	7.44578	9.7504	15.6341	0	15.5526	31.2505	-0.365697	1	Same	0.204217	1	Same	0.372327	1	Same	0.110575	1	Same	0.680489	1	Same	0.172314	1	Same	0.340425	1	Same	1	-0.303839	Same	0.341326	-0.492896
chr1	13302000	13304999	intron	Ncoa2	59010	0	0	0	0	0	0	0	0	0	0	0	1	0	36.2041	42.7802	11.9387	13.5471	14.731	1.34855	1	Same	-0.769645	1	Same	-0.863277	1	Same	2.25869	0.372518	Same	0.140489	1	Same	0.11384	1	Same	0.0202067	1	Same	1	-0.303839	Same	0.341326	-0.492896
chr1	13320200	13323199	intron	Ncoa2	40810	0	1	0	0	0	0	0	0	0	0	0	0	26.6807	28.6745	40.5544	40.4398	23.8184	18.0027	0.406799	1	Same	-0.128922	1	Same	-0.724914	1	Same	0.126884	1	Same	-0.408838	1	Same	0.290494	1	Same	-0.305498	1	Same	1	-0.303839	Same	0.341326	-0.492896
chr1	13324200	13327599	intron	Ncoa2	36610	0	0	0	0	0	1	0	0	0	0	0	0	28.6131	23.0774	38.4189	10.3907	34.3764	38.7805	-0.890986	1	Same	0.42365	1	Same	0.0291404	1	Same	-0.14859	1	Same	1.16605	1	Same	0.451217	1	Same	0.0567078	1	Same	1	-0.303839	Same	0.341326	-0.492896
chr1	13330200	13335199	intron	Ncoa2	29810	0	0	0	0	0	1	0	0	0	0	0	0	17.2736	20.8531	6.49735	14.3482	19.6985	32.8462	-0.123371	1	Same	-0.00095433	1	Same	1.32292	1	Same	0.212771	1	Same	0.335188	1	Same	-0.931064	1	Same	0.392812	1	Same	1	-0.303839	Same	0.341326	-0.492896
chr1	13358400	13368199	promoter-TSS	Ncoa2	-790	0	1	1	1	1	1	0	1	1	1	1	1	34.8556	47.8166	48.2911	38.0292	25.6576	45.9733	0.138533	1	Same	-0.760644	1	Same	-0.0380414	1	Same	0.50199	0.967152	Same	-0.397187	1	Same	-0.0381633	1	Same	0.684439	1	Same	1	-0.303839	Same	0.341326	-0.492896
chr1	13415400	13418199	Intergenic	Ncoa2	-52636	0	0	0	1	0	1	0	0	0	0	0	1	13.975	16.0107	49.093	40.3454	39.4993	25.1293	0.889639	1	Same	0.805906	1	Same	-0.575271	1	Same	0.14665	1	Same	0.0629172	1	Same	0.928044	1	Same	-0.453132	1	Same	1	-0.303839	Same	0.341326	-0.492896
chr1	13577400	13581799	intron	Tram1	391	0	1	1	1	1	1	0	1	1	1	1	1	59.2513	26.8592	60.7653	43.6176	40.6404	52.0743	-0.404914	1	Same	0.648549	0.92513	Same	-0.188915	1	Same	-1.02582	0.0852526	Same	0.0276391	1	Same	1.09061	0.0872232	Same	0.25315	1	Same	0.764095	0.212774	Same	0.302009	-0.159502
chr1	13588600	13590999	Intergenic	Tram1	-9809	0	0	0	1	0	0	0	0	0	0	0	0	43.5165	31.8854	35.1209	14.2495	46.953	7.75464	-1.18836	1	Same	0.485844	1	Same	-1.5644	1	Same	-0.279673	1	Same	1.39453	1	Same	0.0683341	1	Same	-1.98191	1	Same	0.764095	0.212774	Same	0.302009	-0.159502
chr1	13647800	13655599	Intergenic	Lactb2	-1110	1	1	1	1	1	1	1	0	1	1	1	0	36.4645	31.9137	6.67247	53.4419	24.8402	16.4899	0.535252	1	Same	-0.274222	1	Same	1.2301	1	Same	-0.0960422	1	Same	-0.905517	1	Same	-2.14424	0.00573533	Down	-0.639915	1	Same	1	0.10016	Same	0.251081	-0.255247
chr1	13767000	13773599	Intergenic	Gm5523	6710	0	0	0	0	0	0	0	1	0	0	0	0	36.3697	24.7569	7.17926	10.9486	1.0232	1.26682	-0.637097	1	Same	-0.944036	1	Same	-0.333843	1	Same	-0.203134	1	Same	-0.510073	1	Same	-0.596494	1	Same	0.0136988	1	Same	1	-0.226867	Same	NA	0.0457614
chr1	13777600	13782199	Intergenic	Gm5523	-2890	0	0	0	0	1	0	0	0	0	0	0	1	11.8792	10.512	18.9372	8.94886	6.56046	2.9145	-0.0591199	1	Same	-0.084026	1	Same	-0.358012	1	Same	-0.0182816	1	Same	-0.0431877	1	Same	0.160785	1	Same	-0.113201	1	Same	1	-0.226867	Same	NA	0.0457614
chr1	14298600	14302599	promoter-TSS	Eya1	-320	0	1	0	1	1	1	0	0	1	0	1	1	21.59	14.813	50.4063	51.9459	32.5113	40.0858	1.04921	1	Same	0.970032	1	Same	-0.246739	1	Same	-0.358019	1	Same	-0.437195	1	Same	1.38481	0.958279	Same	0.168036	1	Same	1	0.122168	Same	0.707627	-0.200044
chr1	14493000	14498399	Intergenic	Eya1	-195420	0	0	0	1	0	1	0	0	0	0	0	1	21.9947	18.0955	43.6719	16.9993	45.8126	30.4964	-0.283642	1	Same	1.1306	1	Same	-0.393461	1	Same	-0.157698	1	Same	1.25654	1	Same	0.971992	1	Same	-0.552067	1	Same	1	0.122168	Same	0.707627	-0.200044
chr1	14743400	14747599	exon	Msc	547	0	1	0	1	0	1	0	1	0	0	0	1	59.0708	8.8363	48.7942	57.6292	35.6604	44.076	-0.0013867	1	Same	1.41274	1	Same	-0.086713	1	Same	-1.83636	0.477253	Same	-0.422231	1	Same	1.65494	0.905637	Same	0.155489	1	Same	0.877012	0.369714	Same	0.807122	0.136012
chr1	15276400	15277599	Intergenic	Kcnb2	-25533	0	0	0	0	0	1	0	0	0	0	0	0	29.0898	130.739	85.0985	22.2968	59.7098	61.0751	-0.233875	1	Same	-0.756275	1	Same	-0.314637	1	Same	1.54547	0.691642	Same	1.02307	1	Same	-0.484824	1	Same	-0.0431854	1	Same	NA	0.205656	Same	NA	0.0397922
chr1	15639800	15646399	intron	Terf1	-152627	0	0	0	0	0	1	0	0	1	0	1	1	15.3847	10.4617	20.3318	0	18.4989	35.8145	-4.87194	4.65388e-06	Down	0.74122	1	Same	0.708299	1	Same	-0.387619	1	Same	5.22554	8.2055e-07	Up	0.748661	1	Same	0.71574	1	Same	1	0.0346789	Same	0.135116	-0.338677
chr1	15793600	15798799	intron	Terf1	473	1	1	1	1	1	1	1	1	1	0	1	1	37.8374	40.1639	16.1256	28.3411	39.687	31.7491	-0.306253	1	Same	0.0461918	1	Same	0.774746	1	Same	0.134789	1	Same	0.487234	1	Same	-1.06133	1	Same	-0.332779	1	Same	1	0.0346789	Same	0.135116	-0.338677
chr1	15881200	15884799	promoter-TSS	Sbspon	-197	0	1	0	0	0	1	0	0	0	0	0	1	31.5192	11.5632	32.589	34.6887	18.6999	44.1002	0.0884371	1	Same	0.440901	1	Same	0.303465	1	Same	-0.810176	0.978784	Same	-0.457712	1	Same	0.857402	1	Same	0.719967	1	Same	1	-0.606843	Same	NA	-0.151865
chr1	16082200	16086399	promoter-TSS	4930444P10Rik	-894	0	0	0	1	0	0	0	0	0	0	0	1	28.1775	20.7815	40.4993	20.9473	24.5155	14.9327	-0.182505	1	Same	0.151671	1	Same	-0.677065	1	Same	-0.173977	1	Same	0.160199	1	Same	0.460832	1	Same	-0.367904	1	Same	NA	-1.41628	Same	NA	-0.0563744
chr1	16092200	16098399	promoter-TSS	Rdh10	-663	1	1	1	1	1	1	1	1	1	1	1	1	43.3388	73.798	59.2897	33.7846	46.0498	55.1367	-0.322498	1	Same	-0.570141	1	Same	-0.0707838	1	Same	0.790658	0.780595	Same	0.543015	1	Same	-0.344298	1	Same	0.155059	1	Same	1	-0.00817598	Same	0.510277	0.175442
chr1	16119200	16121199	intron	Rdh10	24237	0	0	0	1	0	0	0	0	0	0	0	0	53.4086	0	17.3188	33.9771	35.8529	25.8308	-0.367742	1	Same	1.91626	0.941378	Same	0.305485	1	Same	-2.17312	0.414086	Same	0.110891	1	Same	1.30583	1	Same	-0.304955	1	Same	1	-0.00817598	Same	0.510277	0.175442
chr1	16492200	16494199	intron	Stau2	16183	0	0	0	1	0	0	0	0	0	0	0	0	8.9413	25.884	30.0452	9.30835	59.4457	20.7043	0.0121586	1	Same	0.597791	1	Same	-0.20414	1	Same	0.521724	1	Same	1.10736	1	Same	0.0695189	1	Same	-0.732412	1	Same	1	-0.262562	Same	0.291196	-0.434902
chr1	16506000	16510999	intron	Stau2	883	0	1	0	1	1	1	0	1	1	0	0	1	20.8599	16.1362	54.1518	52.4944	46.0727	27.0632	1.21266	0.789068	Same	1.40549	0.667399	Same	-0.87233	1	Same	-0.247819	1	Same	-0.05499	1	Same	1.50361	0.474499	Same	-0.774209	1	Same	1	-0.262562	Same	0.291196	-0.434902
chr1	16606800	16611199	intron	Ube2w	419	1	1	1	1	1	1	1	1	1	1	1	1	51.628	59.0342	47.2679	27.5969	56.8347	53.0584	-0.833604	0.853589	Same	0.01425	1	Same	0.183612	1	Same	0.26834	1	Same	1.11619	0.477021	Same	-0.355545	1	Same	-0.186184	1	Same	1	0.237697	Same	0.996709	-0.000910109
chr1	16642200	16648999	intron	Eloc	1346	1	1	1	1	1	1	1	1	1	1	1	1	25.8524	25.2689	30.6231	35.9417	29.5441	24.0411	0.440742	1	Same	0.256743	1	Same	-0.285159	1	Same	0.0465045	1	Same	-0.137494	1	Same	0.194549	1	Same	-0.347353	1	Same	0.803955	0.345806	Same	0.887391	0.0427519
chr1	16652400	16657399	promoter-TSS	Tmem70	-372	1	1	1	1	1	1	1	0	1	1	1	1	16.4624	55.312	7.58354	27.1768	25.704	13.5062	0.479415	1	Same	-0.708195	1	Same	0.495986	1	Same	1.22842	0.87261	Same	0.0408082	1	Same	-1.86229	0.848684	Same	-0.658106	1	Same	1	-0.0996029	Same	0.430291	-0.189802
chr1	16676600	16679799	promoter-TSS	Ly96	-337	0	1	1	1	1	1	0	0	1	0	1	0	55.0695	14.5551	29.4315	43.5399	31.464	48.9847	-0.226252	1	Same	0.781555	1	Same	0.528355	1	Same	-1.23679	0.848352	Same	-0.228978	1	Same	0.627819	1	Same	0.374619	1	Same	1	0.180706	Same	0.663278	0.29806
chr1	17085200	17088399	intron	Jph1	1170	0	1	0	0	0	1	0	0	0	0	0	1	39.7932	11.8058	45.3303	85.2362	25.2955	47.0017	0.834697	1	Same	0.788558	1	Same	0.0589912	1	Same	-1.14536	0.876318	Same	-1.1915	1	Same	1.30575	1	Same	0.576184	1	Same	1	0.310698	Same	0.894983	-0.0904323
chr1	17716600	17719799	promoter-TSS	Gm16070	-473	0	0	0	1	0	1	0	0	0	0	0	0	3.17135	22.4141	29.1278	12.3067	28.5297	49.9849	0.845052	1	Same	0.257496	1	Same	0.510015	1	Same	1.3437	0.839558	Same	0.756141	1	Same	0.19372	1	Same	0.446239	1	Same	NA	0.556835	Same	NA	-0.89627
chr1	18046400	18049999	Intergenic	Crisp4	78932	0	0	0	0	0	1	0	0	0	0	0	0	27.096	3.80875	37.011	28.1998	12.4069	39.6427	0.0618044	1	Same	1.11656	1	Same	0.0956659	1	Same	-1.79736	0.520028	Same	-0.742597	1	Same	2.15127	0.519891	Same	1.13037	1	Same	NA	0	Same	NA	0
chr1	20467600	20468799	intron	4930486I03Rik	121665	0	0	0	0	0	1	0	0	0	0	0	0	35.3754	60.1615	76.2382	62.4734	22.124	81.1969	0.7531	1	Same	-1.22961	0.884084	Same	0.106291	1	Same	0.761682	0.890823	Same	-1.22102	0.888315	Same	0.260007	1	Same	1.5959	1	Same	NA	NA	Same	NA	NA
chr1	20733200	20734399	Intergenic	Il17a	12814	0	0	0	1	0	0	0	0	0	0	0	0	47.8759	56.7831	26.3331	46.3264	77.4639	36.7223	-0.010781	1	Same	0.426721	1	Same	0.415371	1	Same	0.281424	1	Same	0.718926	1	Same	-0.964012	1	Same	-0.975362	1	Same	NA	-0.276762	Same	NA	0
chr1	20749400	20752599	Intergenic	Il17f	23351	0	0	0	0	0	1	1	0	1	0	0	0	28.0269	6.01782	40.2299	44.5152	40.8154	39.518	0.50305	1	Same	1.9278	0.761044	Same	0.00149882	1	Same	-1.41347	0.737168	Same	0.0112765	1	Same	1.81891	0.782664	Same	-0.10739	1	Same	NA	-0.0959082	Same	NA	0.433191
chr1	20776400	20779599	Intergenic	Il17f	-3649	0	1	0	0	0	1	0	0	0	0	0	0	42.5989	43.3903	29.2881	27.4134	42.4118	30.073	-0.394047	1	Same	0.0290697	1	Same	0.0419542	1	Same	0.0694737	1	Same	0.492591	1	Same	-0.397886	1	Same	-0.385001	1	Same	NA	-0.0959082	Same	NA	0.433191
chr1	20807400	20810599	intron	Mcm3	1294	1	1	1	1	1	0	1	0	1	0	1	0	18.6144	28.7342	16.3599	32.1402	40.8464	5.14768	0.529963	1	Same	0.406067	1	Same	-0.932125	1	Same	0.463033	1	Same	0.339138	1	Same	-0.561091	1	Same	-1.89928	1	Same	1	0.0278109	Same	0.259964	-0.152801
chr1	20856000	20861199	Intergenic	6720483E21Rik	21954	0	1	0	0	0	0	0	0	1	0	0	0	19.2633	12.8583	5.72016	24.2991	15.186	9.13505	0.152073	1	Same	0.128575	1	Same	0.205042	1	Same	-0.197493	1	Same	-0.220991	1	Same	-0.387446	1	Same	-0.310979	1	Same	NA	-0.667612	Same	NA	-0.843412
chr1	20879200	20884199	intron	Paqr8	997	1	1	0	1	1	1	0	1	1	0	1	1	66.9839	42.4832	49.0935	43.1162	35.5848	56.0764	-0.583022	1	Same	-0.181637	1	Same	0.210399	1	Same	-0.543968	0.847027	Same	-0.142583	1	Same	0.146694	1	Same	0.538731	1	Same	1	0.0246528	Same	0.273381	-0.515401
chr1	20897200	20904599	intron	Paqr8	20197	1	1	1	1	1	0	1	1	1	0	1	1	30.5415	26.9038	47.9674	49.631	30.0087	18.1317	0.472622	1	Same	0.140632	1	Same	-0.862044	1	Same	-0.0522992	1	Same	-0.38429	1	Same	0.499209	1	Same	-0.503467	1	Same	1	0.0246528	Same	0.273381	-0.515401
chr1	20945000	20946399	intron	Efhc1	3993	0	0	0	0	0	0	0	1	0	0	1	0	127.825	25.2901	6.83321	22.5373	19.7492	36.0398	-1.46092	1	Same	-0.152118	1	Same	1.07632	1	Same	-1.33429	0.847157	Same	-0.0254917	1	Same	-0.822772	1	Same	0.405668	1	Same	1	-0.183923	Same	0.752971	-0.15729
chr1	20985000	20988999	Intergenic	Efhc1	45293	0	0	0	0	0	1	0	0	0	0	1	0	24.0548	16.1338	22.1957	15.248	22.8659	34.5276	-0.365793	1	Same	0.341961	1	Same	0.419959	1	Same	-0.295044	1	Same	0.41271	1	Same	0.24038	1	Same	0.318379	1	Same	1	-0.183923	Same	0.752971	-0.15729
chr1	21039600	21044599	intron	Tram2	27206	0	0	0	0	0	1	0	0	0	0	0	1	12.2028	33.7652	30.2913	0	9.0883	28.5554	-1.60061	1	Same	-1.04916	1	Same	-0.0357591	1	Same	0.912283	0.965116	Same	1.46374	1	Same	-0.129838	1	Same	0.88356	1	Same	1	-0.407304	Same	0.665759	-0.38779
chr1	21059200	21072199	intron	Tram2	3606	0	1	1	1	1	1	0	1	1	0	1	1	23.6391	26.6681	31.6894	9.55206	32.158	31.3286	-1.14956	0.844405	Same	0.30416	1	Same	0.0120074	1	Same	0.234538	1	Same	1.68826	0.315141	Same	0.17466	1	Same	-0.117492	1	Same	1	-0.407304	Same	0.665759	-0.38779
chr1	21207600	21210599	intron	Tmem14a	444	0	0	0	1	1	1	0	0	1	0	1	1	32.5771	43.8437	66.0699	11.906	19.4319	48.8636	-0.913989	1	Same	-0.734154	1	Same	-0.288945	1	Same	0.350779	1	Same	0.530614	1	Same	0.384002	1	Same	0.829211	1	Same	1	0.196006	Same	0.496572	-0.265159
chr1	21245800	21250399	intron	Gsta3	17434	1	1	1	0	0	0	1	0	1	0	1	0	15.512	13.4231	18.2939	41.1175	5.40686	3.97431	0.607968	1	Same	-0.336558	1	Same	-0.588554	1	Same	-0.0426547	1	Same	-0.98718	1	Same	0.14421	1	Same	-0.107786	1	Same	1	-0.123699	Same	0.709605	-0.226328
chr1	21950400	21953199	exon	Kcnq5	223	0	0	0	0	0	1	0	0	0	0	0	1	62.1443	86.8861	47.9518	22.0683	13.0088	77.898	-1.27677	0.857913	Same	-2.3084	0.0804163	Same	0.633579	1	Same	0.498452	0.992189	Same	-0.533185	1	Same	-0.797669	1	Same	2.14431	0.588715	Same	1	0.427278	Same	0.668026	0.47088
chr1	22539600	22541199	intron	Rims1	272163	0	0	0	1	0	1	0	0	0	0	0	0	10.2186	73.0338	42.2903	68.0074	40.5385	72.8586	1.86807	0.708163	Same	-0.569556	1	Same	0.592432	1	Same	1.98376	0.401329	Same	-0.453871	1	Same	-0.612544	1	Same	0.549444	1	Same	0.819051	-0.950441	Same	NA	-0.362211
chr1	22812200	22814199	promoter-TSS	Rims1	-637	0	0	0	0	0	1	0	0	0	0	0	1	38.7443	60.0875	80.0649	33.6701	28.4449	71.04	-0.104715	1	Same	-0.61274	1	Same	-0.093744	1	Same	0.440191	1	Same	-0.0678341	1	Same	0.235679	1	Same	0.754675	1	Same	0.819051	-0.950441	Same	NA	-0.362211
chr1	23262800	23265999	Intergenic	Mir30a	-14708	0	0	0	1	1	1	0	0	1	0	0	1	18.4753	10.9972	42.5691	18.6377	21.3909	58.1694	0.0195794	1	Same	0.608833	1	Same	0.328013	1	Same	-0.385361	1	Same	0.203893	1	Same	1.18116	1	Same	0.900345	1	Same	NA	-0.116862	Same	NA	0
chr1	23388000	23391399	exon	Ogfrl1	314	0	0	0	1	1	1	0	1	1	0	1	1	47.7393	39.0144	60.9405	29.0074	25.1761	46.3033	-0.455437	1	Same	-0.346783	1	Same	-0.245028	1	Same	-0.130698	1	Same	-0.0220442	1	Same	0.3867	1	Same	0.488455	1	Same	0.7389	-0.379826	Same	0.229744	-0.335509
chr1	23766200	23770799	promoter-TSS	B3gat2	-265	0	1	0	1	0	1	0	0	0	1	0	1	24.6056	39.7877	33.7753	41.5649	33.5997	39.8397	0.72586	1	Same	-0.157995	1	Same	0.248136	1	Same	0.726806	0.817458	Same	-0.157049	1	Same	-0.270392	1	Same	0.135738	1	Same	0.839686	-1.23108	Same	NA	-0.553505
chr1	23925800	23930199	intron	Smap1	1220	0	1	0	1	1	1	0	0	1	1	1	1	40.7477	58.8033	36.5245	20.8113	14.1851	35.284	-0.762885	1	Same	-1.55989	0.947031	Same	-0.0168321	1	Same	0.490286	1	Same	-0.306716	1	Same	-0.594625	1	Same	0.948429	1	Same	1	-0.0940979	Same	0.852158	0.049128
chr1	23973200	23977199	Intergenic	Sdhaf4	37279	0	1	0	0	0	1	0	0	0	0	0	0	32.9429	14.5669	5.91784	33.184	11.2808	26.5541	0.0162509	1	Same	-0.162711	1	Same	1.24169	1	Same	-0.680988	0.994672	Same	-0.859949	1	Same	-0.724806	1	Same	0.679593	1	Same	1	0.167087	Same	0.222478	0.614362
chr1	24011000	24014799	promoter-TSS	Sdhaf4	-421	0	1	1	1	1	1	0	1	1	0	1	1	48.2514	45.7962	34.9396	32.668	9.9207	22.1284	-0.361856	1	Same	-1.30464	1	Same	-0.402348	1	Same	0.00772723	1	Same	-0.935061	1	Same	-0.298058	1	Same	0.604238	1	Same	1	0.167087	Same	0.222478	0.614362
chr1	24103800	24109399	intron	Fam135a	580	0	1	0	1	1	1	1	1	1	1	1	1	26.7323	46.116	72.3788	63.6035	28.5586	29.7832	1.02356	1	Same	-0.488076	1	Same	-1.00425	1	Same	0.693521	0.975356	Same	-0.81812	1	Same	0.486866	1	Same	-0.0293106	1	Same	1	0.0484072	Same	0.190837	-0.656982
chr1	24338000	24338799	intron	Col9a1	136358	0	0	0	1	0	0	0	0	0	0	0	0	0	0.889481	22.4473	3.30122	84.6624	16.5928	0.284824	1	Same	2.09224	0.728521	Same	-0.168991	1	Same	0.0932241	1	Same	1.90064	0.880419	Same	1.02248	1	Same	-1.23875	1	Same	1	0.236106	Same	NA	0.0821367
chr1	24684000	24686399	promoter-TSS	Lmbrd1	-183	0	0	1	0	1	1	0	0	1	0	1	1	0	50.9809	44.472	29.61	0	58.1783	5.07766	5.98537e-06	Up	-5.96935	2.45466e-08	Down	0.342208	1	Same	5.77519	5.52403e-08	Up	-5.27182	2.68577e-06	Down	-0.211318	1	Same	6.10024	6.16133e-08	Up	1	-0.151148	Same	0.0352263	-0.552973
chr1	25284800	25286199	intron	Gm20172	49299	0	1	0	1	0	0	0	0	0	0	0	0	59.7826	103.929	41.2348	145.671	85.5149	45.0814	1.14105	0.974317	Same	-0.177939	1	Same	0.132267	1	Same	0.763498	0.924165	Same	-0.555493	1	Same	-1.19802	0.960425	Same	-0.887818	1	Same	NA	0.0862553	Same	NA	0.77189
chr1	30605000	30606399	Intergenic	Phf3	314401	0	1	0	0	0	0	0	0	0	0	0	0	24.8193	62.612	8.49357	79.7423	24.4702	25.8581	0.571798	1	Same	-0.422864	1	Same	0.307797	1	Same	0.457887	1	Same	-0.536775	1	Same	-0.73219	1	Same	-0.00152994	1	Same	1	-0.160583	Same	0.274947	-0.403667
chr1	30853400	30857399	Intergenic	Phf3	64701	0	0	0	0	0	0	0	0	0	0	0	1	18.2658	38.3604	40.2551	14.8892	33.8788	14.6145	-0.173111	1	Same	-0.0698576	1	Same	-0.901781	1	Same	0.730016	0.988329	Same	0.83327	1	Same	0.0110295	1	Same	-0.820894	1	Same	1	-0.160583	Same	0.274947	-0.403667
chr1	30902000	30906199	intron	Phf3	16001	0	0	0	1	0	0	0	0	0	0	0	0	15.1068	0.228525	22.9034	10.4967	29.0516	26.0952	-0.395774	1	Same	4.74656	7.46026e-06	Up	0.181354	1	Same	-3.83447	0.000562958	Down	1.30787	1	Same	4.35471	6.46072e-05	Up	-0.210504	1	Same	1	-0.160583	Same	0.274947	-0.403667
chr1	30923400	30925599	Intergenic	Phf3	-4399	1	0	1	1	1	0	1	0	1	0	1	0	1.59666	17.8249	10.8056	1.67767	43.3261	7.57012	0.00461618	1	Same	0.587648	1	Same	-0.130537	1	Same	0.730057	0.982813	Same	1.31309	1	Same	-0.25893	1	Same	-0.977115	1	Same	1	-0.160583	Same	0.274947	-0.403667
chr1	30926600	30933799	Intergenic	Phf3	-10099	1	1	1	1	1	1	1	1	1	1	1	1	30.7601	67.3958	40.9519	34.9333	35.1179	36.2704	0.191668	1	Same	-0.830397	0.978503	Same	-0.140417	1	Same	1.15769	0.219399	Same	0.135629	1	Same	-0.735286	1	Same	-0.0453054	1	Same	1	-0.160583	Same	0.274947	-0.403667
chr1	30993400	30996999	Intergenic	Gm13363	11355	0	0	0	0	0	1	0	0	0	0	0	0	29.2641	46.9914	21.9854	43.3844	13.979	33.8806	0.500541	1	Same	-1.35329	1	Same	0.530779	1	Same	0.629128	0.982477	Same	-1.2247	1	Same	-0.935496	1	Same	0.948574	1	Same	NA	NA	Same	NA	NA
chr1	31003600	31008399	intron	Gm13363	555	1	1	1	1	1	1	1	0	1	1	1	1	44.1419	5.66033	54.6333	32.542	37.5038	35.2289	-0.302816	1	Same	1.74668	0.980656	Same	-0.427983	1	Same	-1.80334	0.546031	Same	0.246162	1	Same	2.04156	0.657793	Same	-0.133104	1	Same	NA	NA	Same	NA	NA
chr1	33610200	33614999	intron	Prim2	114039	0	1	0	1	0	0	1	0	0	0	0	0	52.41	8.30307	15.2141	39.0855	15.8085	13.0715	-0.284101	1	Same	0.572216	1	Same	-0.115118	1	Same	-1.60721	0.689646	Same	-0.750893	1	Same	0.4619	1	Same	-0.225434	1	Same	1	-0.0621664	Same	0.705327	-0.0728616
chr1	33678000	33681799	intron	Prim2	46739	0	1	0	0	0	0	0	0	1	0	0	0	5.23962	0	12.3447	31.1039	11.2552	8.97953	0.761644	1	Same	0.581836	1	Same	-0.114461	1	Same	-0.29742	1	Same	-0.477228	1	Same	0.588897	1	Same	-0.1074	1	Same	1	-0.0621664	Same	0.705327	-0.0728616
chr1	33692400	33697199	intron	Prim2	31839	1	1	1	1	0	1	1	0	1	0	1	1	0	32.394	25.1176	27.7152	18.3775	33.2016	4.28453	0.000523662	Up	-0.560515	1	Same	0.333777	1	Same	4.51612	0.000110249	Up	-0.328927	1	Same	-0.320343	1	Same	0.573948	1	Same	1	-0.0621664	Same	0.705327	-0.0728616
chr1	33725600	33728999	promoter-TSS	1700001G17Rik	631	0	1	1	1	1	1	0	0	1	0	1	1	27.6424	55.209	31.2789	62.697	23.1385	19.9988	1.11952	0.639146	Same	-1.0926	0.788725	Same	-0.571544	1	Same	1.00733	0.538975	Same	-1.20479	0.607989	Same	-0.812275	1	Same	-0.291218	1	Same	1	-0.129907	Same	NA	-0.609842
chr1	33776000	33779199	intron	Rab23	336	1	1	1	1	1	1	1	0	1	0	1	1	26.9894	3.73257	33.3646	40.2933	57.0862	38.0015	0.307642	1	Same	1.67967	1	Same	0.114233	1	Same	-0.998914	0.952493	Same	0.373115	1	Same	1.17539	1	Same	-0.390048	1	Same	1	0.0604685	Same	0.480143	-0.203843
chr1	33801800	33807999	intron	Bag2	9695	0	1	0	0	0	0	0	1	0	0	0	0	40.9504	3.46068	6.97004	19.8073	7.86949	2.82815	-0.66008	1	Same	0.551858	1	Same	-0.533135	1	Same	-1.86709	0.581264	Same	-0.655151	1	Same	0.409783	1	Same	-0.675209	1	Same	1	0.00625482	Same	0.458335	0.174806
chr1	33809800	33816999	intron	Bag2	1195	1	1	1	1	1	1	1	0	1	1	1	1	30.1251	35.0321	49.3165	46.1142	41.6574	47.2223	0.558056	1	Same	0.276559	1	Same	-0.029866	1	Same	0.261252	1	Same	-0.0202456	1	Same	0.383626	1	Same	0.0772007	1	Same	1	0.00625482	Same	0.458335	0.174806
chr1	33868200	33873199	intron	Zfp451	740	1	1	1	1	1	1	1	1	1	1	1	1	28.8423	29.1689	17.0738	39.1953	33.9359	38.1388	0.285782	1	Same	0.182639	1	Same	0.684969	1	Same	0.054047	1	Same	-0.0490962	1	Same	-0.461877	1	Same	0.0404527	1	Same	1	0.0404094	Same	0.351416	-0.198141
chr1	33958000	33966999	intron	Bend6	1966	1	1	1	1	0	1	1	1	1	1	1	1	51.9782	41.6416	43.4658	59.832	30.1384	38.0418	0.203122	1	Same	-0.356316	1	Same	-0.147548	1	Same	-0.216716	1	Same	-0.776154	1	Same	0.0122948	1	Same	0.221063	1	Same	0.961751	0.632273	Same	0.8029	0.114621
chr1	33994400	34004799	intron	Dst	34530	0	1	1	1	0	1	1	0	1	0	1	1	20.5397	16.0107	12.3926	35.901	23.6431	25.674	0.737165	1	Same	0.561731	1	Same	0.94873	1	Same	-0.243068	1	Same	-0.418502	1	Same	-0.369194	1	Same	0.0178048	1	Same	1	-0.317821	Same	0.368513	-0.506447
chr1	34020400	34024199	intron	Dst	-46370	1	0	1	1	0	0	1	0	1	0	1	0	8.47992	3.58022	5.75888	18.4966	38.9716	18.9631	0.356296	1	Same	1.08332	1	Same	0.488184	1	Same	-0.219141	1	Same	0.507887	1	Same	0.104846	1	Same	-0.490295	1	Same	1	-0.317821	Same	0.368513	-0.506447
chr1	34030800	34036799	intron	Dst	-34870	1	0	1	1	0	1	1	1	1	1	1	1	29.2425	45.3156	23.8451	10.2307	41.6906	34.1455	-1.15905	1	Same	-0.0304922	1	Same	0.440004	1	Same	0.579998	0.992189	Same	1.70856	0.751453	Same	-0.790523	1	Same	-0.320027	1	Same	1	-0.317821	Same	0.368513	-0.506447
chr1	34059200	34072599	intron	Dst	-2770	1	1	1	1	1	1	1	1	1	1	1	1	24.3091	32.175	41.0793	23.6829	27.2986	30.6266	-0.0149425	1	Same	-0.159627	1	Same	-0.367653	1	Same	0.459812	0.96645	Same	0.315127	1	Same	0.274317	1	Same	0.0662905	1	Same	1	-0.317821	Same	0.368513	-0.506447
chr1	34076400	34080799	intron	Dst	9930	0	0	0	1	0	1	0	0	0	0	0	1	31.2667	16.9764	23.4166	38.9666	35.1466	26.3754	0.293654	1	Same	0.953851	1	Same	0.170624	1	Same	-0.681927	0.957568	Same	-0.0217305	1	Same	0.346283	1	Same	-0.436944	1	Same	1	-0.317821	Same	0.368513	-0.506447
chr1	34087200	34098399	intron	Dst	24130	1	1	0	1	0	1	0	0	1	1	0	1	10.3206	7.9222	29.6604	25.142	27.9766	26.1484	0.841579	1	Same	1.2095	1	Same	-0.105704	1	Same	-0.168206	1	Same	0.199717	1	Same	1.17783	1	Same	-0.137377	1	Same	1	-0.317821	Same	0.368513	-0.506447
chr1	34106800	34135199	intron	Dst	52330	1	1	0	1	1	1	1	1	1	1	1	1	29.2201	25.8443	20.0105	27.9686	30.7026	17.8514	-0.0451939	1	Same	0.295498	1	Same	-0.124616	1	Same	-0.0837494	1	Same	0.256942	1	Same	-0.388884	1	Same	-0.808997	1	Same	1	-0.317821	Same	0.368513	-0.506447
chr1	34156400	34164399	intron	Mir6896	-13804	1	1	0	1	1	1	1	1	1	0	1	0	48.0316	27.5775	8.84025	11.0009	27.4274	17.6687	-1.29926	1	Same	0.0441574	1	Same	0.577401	1	Same	-0.4716	1	Same	0.871821	1	Same	-0.986594	1	Same	-0.45335	1	Same	NA	NA	Same	NA	NA
chr1	34165400	34169199	intron	Mir6896	-6904	0	1	0	0	0	0	1	0	0	0	1	0	37.1297	65.2771	36.6061	42.6212	24.1444	21.928	0.187782	1	Same	-1.2332	0.825745	Same	-0.639763	1	Same	0.81271	0.838972	Same	-0.608268	1	Same	-0.806135	1	Same	-0.212702	1	Same	NA	NA	Same	NA	NA
chr1	34170000	34173799	intron	Mir6896	-2304	0	1	0	0	0	0	1	1	0	0	0	0	42.2176	11.8058	39.6823	31.0402	19.5769	15.8215	-0.222178	1	Same	0.35197	1	Same	-0.643562	1	Same	-0.840189	0.977752	Same	-0.266041	1	Same	0.809755	1	Same	-0.185777	1	Same	NA	NA	Same	NA	NA
chr1	34176800	34183599	intron	Mir6896	5996	0	0	0	0	0	1	0	1	0	1	0	1	28.5915	32.5089	21.7577	24.2112	28.1546	31.1435	-0.200674	1	Same	-0.119896	1	Same	0.487325	1	Same	0.235766	1	Same	0.316544	1	Same	-0.563313	1	Same	0.0439076	1	Same	NA	NA	Same	NA	NA
chr1	34188400	34192999	intron	Mir6896	16496	0	0	0	0	0	0	0	0	0	0	0	1	31.7493	0.970342	26.1885	0	22.662	24.2067	-2.92176	0.171597	Same	2.20285	0.699257	Same	-0.0544695	1	Same	-2.41824	0.286675	Same	2.70637	0.334814	Same	2.2534	0.588649	Same	-0.00391765	1	Same	NA	NA	Same	NA	NA
chr1	34193200	34202999	intron	Dst	-19075	0	1	0	1	0	1	1	1	1	1	1	1	28.716	37.3372	20.4062	24.6097	23.5964	26.1318	-0.16909	1	Same	-0.495591	1	Same	0.323872	1	Same	0.39295	1	Same	0.0664492	1	Same	-0.77634	1	Same	0.0431229	1	Same	1	-0.317821	Same	0.368513	-0.506447
chr1	34233800	34237799	exon	Dst	18625	0	1	0	0	0	0	1	1	0	0	1	0	64.288	38.1025	26.706	42.2495	13.3425	19.8581	-0.411382	1	Same	-0.941646	1	Same	-0.256303	1	Same	-0.467385	1	Same	-0.997648	1	Same	-0.379577	1	Same	0.305765	1	Same	1	-0.317821	Same	0.368513	-0.506447
chr1	34239200	34243199	TTS	Dst	24025	0	0	0	1	0	0	0	0	0	0	0	0	18.9527	20.4911	0	14.6382	22.8796	5.33693	-0.148435	1	Same	0.101501	1	Same	0.45505	1	Same	0.0875319	1	Same	0.337468	1	Same	-1.12732	1	Same	-0.773775	1	Same	1	-0.317821	Same	0.368513	-0.506447
chr1	34292200	34298199	intron	Dst	78025	0	1	0	1	0	1	0	0	0	0	0	1	18.2019	34.3466	36.5856	33.9468	30.5624	34.2531	0.586571	1	Same	-0.0642247	1	Same	-0.0455164	1	Same	0.643855	0.994918	Same	-0.00694008	1	Same	0.0246493	1	Same	0.0433575	1	Same	1	-0.317821	Same	0.368513	-0.506447
chr1	34345400	34350199	intron	Dst	130625	0	0	0	0	0	0	0	0	0	0	0	1	19.4417	18.76	27.5693	5.38082	0.491135	19.175	-0.867154	1	Same	-1.64054	1	Same	-0.283828	1	Same	0.0135524	1	Same	-0.759836	1	Same	0.293397	1	Same	1.65011	1	Same	1	-0.317821	Same	0.368513	-0.506447
chr1	34450000	34454399	Intergenic	Mir5103	37844	0	1	0	1	0	0	0	0	0	0	0	0	0	18.1483	6.89019	32.7913	17.5435	0.931487	1.8339	0.851169	Same	0.0129827	1	Same	-0.62847	1	Same	1.41803	0.801863	Same	-0.402893	1	Same	-0.622005	1	Same	-1.26346	1	Same	NA	0.202938	Same	NA	-0.119013
chr1	34488400	34493599	promoter-TSS	Mir5103	-956	0	1	1	1	1	1	1	1	1	1	1	1	52.7817	41.0393	11.2966	28.8971	18.9989	34.4744	-0.754548	1	Same	-0.931963	1	Same	1.45736	1	Same	-0.254612	1	Same	-0.432028	1	Same	-1.70286	0.271078	Same	0.686465	1	Same	NA	0.202938	Same	NA	-0.119013
chr1	34494800	34499799	promoter-TSS	Imp4	626	1	1	1	1	1	1	1	0	1	0	1	0	0	0.0808619	11.5877	31.5182	4.70671	12.5256	2.27676	0.534268	Same	0.900601	1	Same	0.0715281	1	Same	0.0319711	1	Same	-1.34419	1	Same	1.43951	1	Same	0.610439	1	Same	1	-0.0757385	Same	0.890428	-0.0330958
chr1	34514400	34518999	exon	Ptpn18	109	0	1	0	1	0	1	0	1	0	0	0	1	32.2636	53.0457	35.9677	50.8961	27.3255	35.0793	0.623153	1	Same	-0.813367	1	Same	-0.00759252	1	Same	0.731591	0.871872	Same	-0.70493	1	Same	-0.563755	1	Same	0.24202	1	Same	1	-0.0969073	Same	NA	0.0523384
chr1	34526800	34530799	intron	Ptpn18	12209	0	1	0	0	0	1	0	0	0	0	0	1	28.0129	39.885	39.1784	29.9885	20.6184	55.5596	0.0974012	1	Same	-0.784163	1	Same	0.480989	1	Same	0.531947	0.972577	Same	-0.349617	1	Same	-0.072844	1	Same	1.19231	1	Same	1	-0.0969073	Same	NA	0.0523384
chr1	34542000	34543199	Intergenic	Prss39	-12675	0	0	0	0	0	1	0	0	0	0	0	0	6.45051	51.6686	8.64697	13.3131	29.0708	64.1321	0.286925	1	Same	-0.372856	1	Same	1.20864	1	Same	1.16569	0.908389	Same	0.505913	1	Same	-1.05503	1	Same	0.526464	1	Same	NA	-0.363968	Same	NA	0.381543
chr1	34592400	34595799	intron	Cfc1	1607	0	1	0	0	0	1	0	0	0	0	0	1	19.2455	38.5246	37.7031	38.325	33.0676	53.725	0.73347	1	Same	-0.120183	1	Same	0.412075	1	Same	0.807495	0.963231	Same	-0.046158	1	Same	-0.069361	1	Same	0.462898	1	Same	NA	-0.525601	Same	NA	0.50248
chr1	34633000	34637799	Intergenic	Amer3	-1138	0	1	0	1	0	1	0	1	0	0	0	1	47.1781	23.4499	9.44693	30.0069	31.9845	7.86169	-0.328736	1	Same	0.266429	1	Same	-0.077957	1	Same	-0.47731	1	Same	0.117855	1	Same	-0.553724	1	Same	-0.89811	1	Same	NA	-0.257326	Same	NA	-0.371956
chr1	34689600	34694799	exon	AA619741	855	0	0	0	0	0	1	0	0	0	0	0	1	9.00479	64.0652	50.5873	24.1201	20.5472	36.8217	1.29355	0.572506	Same	-1.43277	0.468079	Same	-0.393737	1	Same	2.64965	0.000658792	Up	-0.0766704	1	Same	-0.360682	1	Same	0.678347	1	Same	NA	0.517887	Same	NA	-0.695961
chr1	34719600	34723799	Intergenic	AA619741	-28645	0	0	0	0	0	1	0	0	0	0	0	0	0	43.115	4.42012	8.71305	33.0629	32.5073	0.377417	1	Same	-0.133609	1	Same	0.755234	1	Same	1.1604	0.882111	Same	0.649379	1	Same	-0.942366	1	Same	-0.0535236	1	Same	NA	0.517887	Same	NA	-0.695961
chr1	34733200	34737599	Intergenic	AA619741	-42345	0	1	0	1	0	1	0	1	0	0	0	1	50.5174	20.2741	41.2223	38.864	23.0734	57.7626	-0.30964	1	Same	0.229725	1	Same	0.465276	1	Same	-1.10626	0.589187	Same	-0.566893	1	Same	0.874193	1	Same	1.10974	1	Same	NA	0.517887	Same	NA	-0.695961
chr1	34805600	34809999	Intergenic	Arhgef4	-50767	0	0	0	1	0	1	0	0	0	0	0	1	21.2343	16.946	64.0155	32.0615	35.5082	58.1193	0.387068	1	Same	0.714119	1	Same	-0.0765291	1	Same	-0.135808	1	Same	0.191244	1	Same	1.20795	1	Same	0.417304	1	Same	1	-0.0518842	Same	0.580827	0.20615
chr1	34857600	34860599	intron	Arhgef4	533	0	0	0	1	0	1	0	0	0	0	0	1	20.0182	28.1399	48.9631	34.2621	66.461	39.6114	0.422106	1	Same	0.76368	1	Same	-0.159359	1	Same	0.285294	1	Same	0.626868	1	Same	0.420228	1	Same	-0.502811	1	Same	1	-0.0518842	Same	0.580827	0.20615
chr1	34862600	34865599	exon	Arhgef4	5533	0	0	0	0	0	1	0	0	0	0	0	1	44.9444	16.6307	55.3651	21.0329	13.2458	32.1424	-0.932424	1	Same	-0.213947	1	Same	-0.652065	1	Same	-1.15071	0.709093	Same	-0.432232	1	Same	1.43978	0.777949	Same	1.00166	1	Same	1	-0.0518842	Same	0.580827	0.20615
chr1	34891600	34901199	intron	Fam168b	3495	1	1	1	1	1	1	1	1	1	1	1	1	45.9666	29.4631	31.2801	26.3992	32.6863	27.1798	-0.713584	1	Same	0.198931	1	Same	-0.156767	1	Same	-0.507293	0.974412	Same	0.405222	1	Same	0.0316952	1	Same	-0.324003	1	Same	1	0.103076	Same	0.543064	-0.190681
chr1	34906200	34911999	intron	Plekhb2	2296	1	0	1	1	1	1	1	0	1	0	1	0	26.945	20.1346	7.2184	17.9115	24.4027	31.6959	-0.33502	1	Same	0.213808	1	Same	1.16208	1	Same	-0.201118	1	Same	0.34771	1	Same	-0.781822	1	Same	0.166452	1	Same	1	-0.160412	Same	0.652897	-0.114459
chr1	35508200	35510999	Intergenic	Plekhb2	602796	0	0	0	1	0	0	0	0	0	0	0	0	21.8423	49.4902	42.6727	27.4965	43.9038	22.3929	0.0887325	1	Same	-0.037997	1	Same	-0.246386	1	Same	0.358051	1	Same	0.231321	1	Same	-0.0907974	1	Same	-0.299187	1	Same	1	-0.160412	Same	0.652897	-0.114459
chr1	35879000	35884799	Intergenic	Hs6st1	-243345	0	1	0	1	0	1	0	1	1	0	0	1	31.183	0	31.2458	29.2804	36.8582	37.2316	-0.0659539	1	Same	6.12936	2.33969e-11	Up	0.250172	1	Same	-5.77466	2.0237e-10	Down	0.420653	1	Same	5.80712	2.95578e-10	Up	-0.0720599	1	Same	1	-0.114475	Same	0.595744	0.1984
chr1	35936200	35941599	Intergenic	Hs6st1	-186345	0	0	1	0	0	0	0	1	1	0	0	0	41.2074	34.8224	9.3229	11.4921	14.1324	16.7472	-1.42188	0.975179	Same	-0.958578	1	Same	0.655868	1	Same	-0.127374	1	Same	0.335928	1	Same	-1.50349	0.952269	Same	0.110958	1	Same	1	-0.114475	Same	0.595744	0.1984
chr1	35971600	35975999	Intergenic	Hs6st1	-151445	0	0	1	0	0	0	0	1	1	0	0	0	41.0595	1.90437	4.46346	14.3482	3.72444	5.52619	-0.513663	1	Same	0.0910196	1	Same	0.0467617	1	Same	-0.958387	0.913397	Same	-0.353704	1	Same	0.109634	1	Same	0.0653763	1	Same	1	-0.114475	Same	0.595744	0.1984
chr1	35997200	36002999	Intergenic	Hs6st1	-125145	0	1	1	1	1	1	1	1	1	0	1	1	47.2706	13.5848	24.8658	16.1925	18.6222	22.5732	-0.751077	1	Same	0.221983	1	Same	-0.0541724	1	Same	-0.834751	0.978649	Same	0.138309	1	Same	0.366967	1	Same	0.0908116	1	Same	1	-0.114475	Same	0.595744	0.1984
chr1	36016200	36020199	Intergenic	Hs6st1	-107045	0	0	1	1	1	0	1	0	1	0	1	0	5.58434	51.3757	13.3883	2.39969	25.8879	8.44901	-0.371583	1	Same	-0.571021	1	Same	-0.300698	1	Same	1.73129	0.654316	Same	1.53185	1	Same	-1.15568	1	Same	-0.885359	1	Same	1	-0.114475	Same	0.595744	0.1984
chr1	36032400	36037399	Intergenic	Hs6st1	-90345	0	0	1	0	1	0	1	0	1	0	1	1	35.8213	37.0127	26.4046	20.1043	36.7717	19.644	-0.630669	1	Same	0.0496803	1	Same	-0.311511	1	Same	0.113446	1	Same	0.793796	1	Same	-0.43298	1	Same	-0.794171	1	Same	1	-0.114475	Same	0.595744	0.1984
chr1	36038800	36041399	Intergenic	Hs6st1	-85145	0	0	1	0	1	0	1	1	1	0	1	0	45.6761	14.3126	10.4436	16.6143	46.3705	12.3045	-0.595246	1	Same	0.732423	1	Same	0.0757103	1	Same	-0.640343	0.996052	Same	0.687326	1	Same	-0.148171	1	Same	-0.804883	1	Same	1	-0.114475	Same	0.595744	0.1984
chr1	36059600	36062199	Intergenic	Hs6st1	-64345	1	1	1	0	1	0	1	1	1	0	1	0	74.7888	56.1852	41.04	71.486	11.3287	17.616	-0.0290733	1	Same	-1.88773	0.369224	Same	-1.00442	1	Same	-0.278593	1	Same	-2.13725	0.203966	Same	-0.436203	1	Same	0.447111	1	Same	1	-0.114475	Same	0.595744	0.1984
chr1	36067400	36077999	Intergenic	Hs6st1	-52545	1	1	1	1	1	0	1	1	1	0	1	1	42.9205	21.6488	13.8498	35.5626	17.6418	2.67557	-0.220247	1	Same	-0.193443	1	Same	-1.95352	1	Same	-0.787903	0.922073	Same	-0.761098	1	Same	-0.598841	1	Same	-2.35892	0.339782	Same	1	-0.114475	Same	0.595744	0.1984
chr1	36086600	36088199	Intergenic	Hs6st1	-37845	0	1	0	0	0	0	0	0	0	0	0	0	39.7965	9.05653	49.2942	69.6417	14.1437	34.6583	0.592018	1	Same	0.431458	1	Same	-0.334379	1	Same	-1.30902	0.824848	Same	-1.46958	1	Same	1.54328	1	Same	0.777444	1	Same	1	-0.114475	Same	0.595744	0.1984
chr1	36114000	36136799	exon	Hs6st1	155	1	1	1	1	1	1	1	1	1	1	1	1	29.7298	27.8178	25.6482	40.7145	30.3433	28.5194	0.431616	1	Same	0.176259	1	Same	0.163171	1	Same	-0.00562407	1	Same	-0.260981	1	Same	-0.152322	1	Same	-0.16541	1	Same	1	-0.114475	Same	0.595744	0.1984
chr1	36142000	36148599	intron	Hs6st1	20055	0	1	0	1	0	1	0	1	0	1	0	1	24.285	39.9999	42.027	20.7218	36.177	40.3743	-0.180275	1	Same	-0.0704081	1	Same	-0.0269936	1	Same	0.755242	0.769497	Same	0.865109	1	Same	0.0150216	1	Same	0.058436	1	Same	1	-0.114475	Same	0.595744	0.1984
chr1	36160200	36166399	TTS	Mir6897	37858	0	1	0	0	0	0	0	1	0	0	0	0	35.3161	30.7629	15.1332	47.1731	7.16121	12.6545	0.345083	1	Same	-1.53664	1	Same	-0.173753	1	Same	-0.0864525	1	Same	-1.96817	0.606002	Same	-0.837966	1	Same	0.524916	1	Same	NA	NA	Same	NA	NA
chr1	36169200	36172999	Intergenic	Mir6897	30058	0	0	0	0	0	0	0	0	0	0	1	1	1.3412	57.9068	39.3639	3.2471	10.7372	16.4254	0.316089	1	Same	-1.39593	1	Same	-0.725567	1	Same	2.47642	0.271074	Same	0.764402	1	Same	-0.395874	1	Same	0.274486	1	Same	NA	NA	Same	NA	NA
chr1	36184000	36192599	Intergenic	Mir6897	12858	0	1	0	1	0	1	0	0	1	0	0	0	13.8358	13.02	26.5642	28.2597	22.9915	24.4652	0.767971	1	Same	0.64983	1	Same	-0.0695996	1	Same	-0.00638247	1	Same	-0.124524	1	Same	0.71572	1	Same	-0.00370945	1	Same	NA	NA	Same	NA	NA
chr1	36293200	36303599	intron	Uggt1	2747	1	1	1	1	1	1	1	1	1	0	1	1	35.4066	18.8574	25.355	36.5554	27.1181	30.6821	0.0610583	1	Same	0.436044	1	Same	0.228759	1	Same	-0.613338	0.994672	Same	-0.238352	1	Same	0.27018	1	Same	0.0628948	1	Same	1	-0.0533702	Same	0.389697	-0.198982
chr1	36305400	36310199	Intergenic	Uggt1	-6653	1	1	1	1	1	0	1	0	1	0	1	0	17.3735	0.3047	8.62357	29.8981	16.8213	6.63219	0.312021	1	Same	0.765609	1	Same	-0.0778373	1	Same	-0.720524	0.983413	Same	-0.266937	1	Same	0.43746	1	Same	-0.405986	1	Same	1	-0.0533702	Same	0.389697	-0.198982
chr1	36311200	36313799	Intergenic	Uggt1	-11353	1	1	1	0	1	0	1	1	1	0	1	0	59.5894	0	24.8442	59.8546	2.57846	21.9593	0.017074	1	Same	0.274796	1	Same	-0.0713852	1	Same	-1.89508	0.557944	Same	-1.63735	1	Same	1.25803	1	Same	0.911853	1	Same	1	-0.0533702	Same	0.389697	-0.198982
chr1	36323800	36332599	intron	Neurl3	2070	0	1	0	0	0	1	0	0	0	1	0	1	35.2375	8.07099	21.4486	25.7437	26.8866	34.1757	-0.357577	1	Same	1.52927	0.737122	Same	0.603014	1	Same	-1.73336	0.273993	Same	0.153489	1	Same	1.14233	1	Same	0.216077	1	Same	1	-0.110307	Same	0.254705	-0.645015
chr1	36357200	36361999	Intergenic	Arid5a	-4978	0	1	0	1	0	1	1	1	0	0	1	1	99.1189	15.4635	27.0377	28.1498	23.4332	38.447	-1.27775	1	Same	0.425304	1	Same	0.369055	1	Same	-1.79746	0.544327	Same	-0.0944117	1	Same	0.483488	1	Same	0.42724	1	Same	1	0.0250638	Same	0.740656	0.131877
chr1	36363000	36368799	intron	Arid5a	1322	1	1	1	1	1	1	1	1	1	0	1	1	36.6274	10.1886	41.8966	36.6081	30.9965	28.9754	0.00476088	1	Same	1.04388	1	Same	-0.338325	1	Same	-1.09877	0.91645	Same	-0.0596507	1	Same	1.2541	1	Same	-0.128107	1	Same	1	0.0250638	Same	0.740656	0.131877
chr1	36370600	36375399	intron	Arid5a	8422	1	1	1	1	1	1	1	1	1	0	1	0	26.8799	60.4686	29.8187	39.1088	31.479	32.7155	0.516338	1	Same	-0.77894	1	Same	0.14542	1	Same	1.13329	0.578449	Same	-0.161984	1	Same	-0.966394	1	Same	-0.0420343	1	Same	1	0.0250638	Same	0.740656	0.131877
chr1	36421400	36429599	intron	Kansl3	526	0	1	1	1	1	1	1	1	1	1	1	1	40.313	23.6564	27.3752	19.8118	29.669	19.8859	-0.889555	1	Same	0.345354	1	Same	-0.378892	1	Same	-0.597924	0.965116	Same	0.636986	1	Same	0.133838	1	Same	-0.590408	1	Same	1	-0.131364	Same	0.95152	-0.0166678
chr1	36500400	36504399	promoter-TSS	Lman2l	-284	0	1	0	1	1	1	0	0	1	0	1	0	11.2405	5.44473	11.1778	20.5699	37.7357	23.9181	0.38643	1	Same	1.25351	1	Same	0.507876	1	Same	-0.334993	1	Same	0.532091	1	Same	0.34192	1	Same	-0.403719	1	Same	1	0.139445	Same	0.272512	0.253106
chr1	36525600	36533799	exon	Cnnm4	1258	0	1	0	1	1	1	0	1	1	1	1	1	34.5865	41.1823	44.4158	41.8446	25.5276	54.7411	0.284255	1	Same	-0.581686	1	Same	0.31267	1	Same	0.313967	0.994918	Same	-0.551974	1	Same	0.0546054	1	Same	0.948962	1	Same	1	-0.346443	Same	0.426175	-0.334376
chr1	36540800	36543999	intron	Cnnm4	13958	0	0	0	1	0	0	0	0	0	0	0	0	0	5.54316	17.494	34.4973	19.6412	20.3636	2.11177	0.676006	Same	0.873778	1	Same	0.13017	1	Same	0.849803	0.976637	Same	-0.388188	1	Same	0.722791	1	Same	-0.0208164	1	Same	1	-0.346443	Same	0.426175	-0.334376
chr1	36567400	36572599	intron	Cnnm3	1288	1	1	1	1	1	1	1	0	1	1	1	1	20.6801	18.1494	32.2624	42.1744	25.8121	34.6216	0.896365	1	Same	0.49239	1	Same	0.110141	1	Same	-0.0946664	1	Same	-0.498641	1	Same	0.662566	1	Same	0.280317	1	Same	1	0.000221487	Same	0.972434	0.00773416
chr1	36584000	36591599	exon	Ankrd23	4784	0	1	0	1	0	1	0	1	0	0	0	0	36.4581	26.7115	17.4339	29.8358	33.1626	15.7832	-0.238914	1	Same	0.348684	1	Same	-0.102283	1	Same	-0.328012	1	Same	0.259586	1	Same	-0.601895	1	Same	-1.05286	1	Same	1	-0.0139978	Same	0.726182	0.111251
chr1	36602000	36607199	promoter-TSS	Ankrd39	-503	0	1	1	1	1	1	1	0	1	0	1	1	10.0918	11.9676	18.1869	28.8251	31.3791	41.8641	0.928369	1	Same	0.916574	1	Same	0.799169	1	Same	0.184654	1	Same	0.17286	1	Same	0.330783	1	Same	0.213377	1	Same	1	-0.0577022	Same	0.452322	0.209069
chr1	36609400	36617199	intron	Sema4c	1102	0	1	1	1	1	1	1	1	1	0	1	1	62.0818	17.2236	55.2385	58.4362	48.4594	40.2974	-0.0456459	1	Same	1.06751	1	Same	-0.301341	1	Same	-1.20502	0.855958	Same	-0.0918658	1	Same	1.10753	1	Same	-0.26132	1	Same	1	-0.196685	Same	0.967769	-0.0110095
chr1	36623200	36632399	intron	Sema4c	-12574	0	1	1	1	1	1	1	1	1	0	1	1	38.1402	35.4961	42.2338	23.9362	35.4063	24.7739	-0.58694	1	Same	0.0648172	1	Same	-0.656918	1	Same	-0.0186062	1	Same	0.633151	1	Same	0.176558	1	Same	-0.545177	1	Same	1	-0.196685	Same	0.967769	-0.0110095
chr1	36632600	36642199	intron	Fam178b	12777	0	0	1	1	1	1	1	1	1	1	1	1	20.6302	24.6172	28.2672	7.25186	24.4286	38.5308	-0.840373	1	Same	0.0375557	1	Same	0.309462	1	Same	0.205356	1	Same	1.08328	1	Same	0.0946699	1	Same	0.366576	1	Same	1	-0.180908	Same	0.497791	0.155144
chr1	36642600	36647599	intron	Fam178b	5077	0	0	1	0	1	0	1	0	1	0	1	1	0	18.76	35.4477	26.3392	35.0809	25.6007	1.10168	1	Same	0.432757	1	Same	-0.199332	1	Same	0.919528	0.96269	Same	0.250609	1	Same	0.376687	1	Same	-0.255402	1	Same	1	-0.180908	Same	0.497791	0.155144
chr1	36668200	36672799	intron	Fam178b	-20323	0	1	1	0	0	0	0	1	1	0	1	0	39.8232	35.59	39.018	40.5094	25.267	18.5125	0.0392256	1	Same	-0.39057	1	Same	-0.959759	1	Same	-0.0683728	1	Same	-0.498168	1	Same	0.0703665	1	Same	-0.498823	1	Same	1	-0.180908	Same	0.497791	0.155144
chr1	36720600	36722999	intron	Fam178b	18228	1	0	1	0	1	1	1	0	1	0	1	0	7.3079	50.607	25.0438	2.86827	19.3175	46.0761	-0.454867	1	Same	-0.785066	1	Same	0.542592	1	Same	1.5388	0.758169	Same	1.2086	1	Same	-0.646624	1	Same	0.681034	1	Same	1	-0.180908	Same	0.497791	0.155144
chr1	36735800	36742199	intron	Fam178b	1028	1	1	1	1	1	1	1	0	1	0	1	0	26.5233	14.5939	5.1141	21.1595	24.1	29.0942	-0.259208	1	Same	0.666249	1	Same	2.12894	0.810798	Same	-0.655228	0.965116	Same	0.270229	1	Same	-1.30652	0.93271	Same	0.156175	1	Same	1	-0.180908	Same	0.497791	0.155144
chr1	36747000	36750399	intron	Cox5b	368	1	1	1	1	1	1	1	0	1	0	1	1	3.57652	16.6575	18.1899	30.3464	43.43	32.2417	1.23699	1	Same	0.785617	1	Same	0.444366	1	Same	0.831609	0.979453	Same	0.380237	1	Same	0.0394669	1	Same	-0.301784	1	Same	1	0.0840751	Same	0.313357	0.438055
chr1	36763400	36767599	intron	Actr1b	1270	0	1	1	1	1	1	1	0	1	0	1	1	5.04545	23.6117	35.106	21.7754	18.9149	27.1348	0.808031	1	Same	-0.121086	1	Same	-0.182717	1	Same	0.893019	0.967152	Same	-0.0360968	1	Same	0.275962	1	Same	0.214331	1	Same	1	0.020457	Same	0.876207	0.027283
chr1	36815000	36817999	Intergenic	Zap70	-2143	0	0	0	0	0	1	0	1	0	0	0	0	35.183	25.8995	15.277	6.09922	7.20331	28.556	-0.827721	1	Same	-0.600704	1	Same	0.361196	1	Same	-0.15157	1	Same	0.0754472	1	Same	-0.316093	1	Same	0.645807	1	Same	1	0.363631	Same	NA	0.576079
chr1	36825400	36828799	intron	Zap70	3321	1	0	0	0	0	0	1	0	1	0	0	1	8.27309	9.05653	41.6793	25.7624	40.4064	7.82209	0.780614	1	Same	1.13195	1	Same	-1.17701	1	Same	0.0852572	1	Same	0.436594	1	Same	1.08597	1	Same	-1.22299	1	Same	1	0.363631	Same	NA	0.576079
chr1	36834200	36844599	exon	Zap70	3571	0	1	0	0	0	1	0	1	0	0	0	1	17.4322	22.6122	22.9803	22.8743	19.5716	24.3859	0.366256	1	Same	-0.122428	1	Same	0.103341	1	Same	0.413766	0.994918	Same	-0.074918	1	Same	-0.0306687	1	Same	0.1951	1	Same	1	0.363631	Same	NA	0.576079
chr1	36886600	36890199	intron	Zap70	52571	1	0	1	0	1	0	1	1	1	0	1	0	41.7798	18.5901	24.618	24.2469	7.08053	10.0778	-0.378119	1	Same	-0.510086	1	Same	-0.529235	1	Same	-0.539162	1	Same	-0.671129	1	Same	0.164569	1	Same	0.14542	1	Same	1	0.363631	Same	NA	0.576079
chr1	36899400	36906399	intron	Zap70	67071	0	0	0	1	0	1	0	0	1	1	1	1	10.538	36.3446	38.868	0.541183	21.1278	29.9648	-1.18679	1	Same	-0.430357	1	Same	-0.213761	1	Same	1.03807	0.944414	Same	1.7945	1	Same	0.0293006	1	Same	0.245897	1	Same	1	0.363631	Same	NA	0.576079
chr1	36909000	36914999	intron	Zap70	76171	0	1	0	1	0	1	0	0	1	0	0	1	7.90807	57.6864	38.201	25.3159	38.6777	43.4154	1.28689	1	Same	-0.407483	1	Same	0.171297	1	Same	2.29608	0.145475	Same	0.601709	1	Same	-0.522977	1	Same	0.0558035	1	Same	1	0.363631	Same	NA	0.576079
chr1	36938800	36942599	intron	Tmem131	55672	0	0	0	0	0	1	0	0	0	0	0	1	0	22.9461	42.272	19.8625	18.4695	27.3442	4.43836	0.000131255	Up	-0.183951	1	Same	-0.483686	1	Same	4.63657	2.94096e-05	Up	0.0142541	1	Same	0.666129	1	Same	0.366394	1	Same	1	-0.0984886	Same	0.262521	-0.523758
chr1	36943400	37006799	intron	Tmem131	21272	1	1	1	1	1	1	1	1	1	1	1	1	36.8426	31.125	27.0001	18.7773	25.8484	28.197	-0.909066	0.611567	Same	-0.192016	1	Same	0.0872176	1	Same	-0.149411	1	Same	0.56764	1	Same	-0.249633	1	Same	0.0296005	1	Same	1	-0.0984886	Same	0.262521	-0.523758
chr1	37014400	37020399	Intergenic	Tmem131	-21028	0	1	0	0	0	0	0	1	1	0	0	0	16.753	0	27.0662	42.1781	0	10.3332	0.542997	1	Same	0	1	Same	-0.454333	1	Same	-0.700882	0.985021	Same	-1.24482	1	Same	0.968339	1	Same	0.514949	1	Same	1	-0.0984886	Same	0.262521	-0.523758
chr1	37025000	37029199	Intergenic	Tmem131	-30728	0	0	0	0	0	0	0	1	0	0	0	0	34.1265	26.0518	11.1778	14.1482	20.3869	18.8302	-0.355134	1	Same	-0.0910112	1	Same	0.183741	1	Same	-0.0974099	1	Same	0.166712	1	Same	-0.333835	1	Same	-0.0590834	1	Same	1	-0.0984886	Same	0.262521	-0.523758
chr1	37038800	37048399	Intergenic	Tmem131	-47228	1	1	1	1	0	1	1	1	1	0	1	1	46.8942	19.3027	26.2182	48.8008	22.1394	33.7268	0.0699013	1	Same	0.243339	1	Same	0.363282	1	Same	-1.10642	0.445284	Same	-0.932985	1	Same	0.355563	1	Same	0.475506	1	Same	1	-0.0984886	Same	0.262521	-0.523758
chr1	37051800	37055399	Intergenic	Tmem131	-57228	1	0	1	1	0	0	1	0	1	0	1	1	13.1671	37.7629	27.7849	0	41.174	9.57568	-1.20204	1	Same	0.118076	1	Same	-0.732359	1	Same	0.8458	0.976933	Same	2.16592	0.744567	Same	-0.287195	1	Same	-1.13763	1	Same	1	-0.0984886	Same	0.262521	-0.523758
chr1	37056600	37062599	Intergenic	Tmem131	-63228	1	1	1	1	0	1	1	1	1	0	1	0	33.2982	32.0461	19.5439	30.3446	19.2664	26.8309	-0.0742083	1	Same	-0.412943	1	Same	0.298129	1	Same	0.0208695	1	Same	-0.317865	1	Same	-0.478053	1	Same	0.233019	1	Same	1	-0.0984886	Same	0.262521	-0.523758
chr1	37063000	37067799	Intergenic	Tmem131	-69028	1	0	1	0	0	0	1	0	1	0	1	1	3.24029	44.7909	36.9524	14.0503	15.3211	2.61169	0.380467	1	Same	-0.546659	1	Same	-0.878394	1	Same	1.00115	0.932989	Same	0.0740252	1	Same	-0.145621	1	Same	-0.477356	1	Same	1	-0.0984886	Same	0.262521	-0.523758
chr1	37069000	37072799	Intergenic	Tmem131	-74528	1	0	1	1	0	0	1	0	1	0	1	0	40.8932	18.5982	23.1148	11.6485	35.835	10.5444	-0.504665	1	Same	0.324595	1	Same	-0.263589	1	Same	-0.341148	1	Same	0.488112	1	Same	0.0755887	1	Same	-0.512596	1	Same	1	-0.0984886	Same	0.262521	-0.523758
chr1	37085200	37089199	Intergenic	Tmem131	-90828	1	1	0	0	0	0	0	0	0	0	0	0	0	26.3025	8.99522	62.0558	22.548	23.82	6.73919	7.20538e-13	Up	-0.121266	1	Same	1.22025	1	Same	5.71666	1.62329e-09	Up	-1.14379	1	Same	-1.36353	0.887988	Same	-0.0220111	1	Same	1	-0.0984886	Same	0.262521	-0.523758
chr1	37097400	37101999	Intergenic	Tmem131	-103328	1	1	1	0	0	0	1	0	1	0	0	0	8.34203	17.063	0.346676	24.1735	6.34128	19.9734	0.705029	1	Same	-0.563172	1	Same	1.37223	1	Same	0.477536	1	Same	-0.790665	1	Same	-1.26728	1	Same	0.668121	1	Same	1	-0.0984886	Same	0.262521	-0.523758
chr1	37132400	37136799	Intergenic	Tmem131	-138228	0	0	0	0	0	0	1	1	1	0	0	0	40.3515	1.29379	4.21803	22.5674	3.71911	21.9896	-0.494911	1	Same	0.45914	1	Same	1.18148	1	Same	-2.16221	0.420109	Same	-1.20816	1	Same	0.4806	1	Same	1.20294	1	Same	1	-0.0984886	Same	0.262521	-0.523758
chr1	37140200	37146399	Intergenic	Cnga3	-131823	1	1	0	1	0	0	1	0	1	1	1	0	19.5703	32.3964	22.3533	24.9725	35.2699	29.3568	0.282828	1	Same	0.154267	1	Same	0.322684	1	Same	0.616764	0.992762	Same	0.488203	1	Same	-0.445227	1	Same	-0.27681	1	Same	1	-0.340048	Same	NA	-0.233748
chr1	37155800	37160199	Intergenic	Cnga3	-117123	1	0	1	0	0	0	1	1	1	0	0	0	41.917	33.5718	20.133	14.6209	5.14534	18.3759	-0.821666	1	Same	-1.28161	1	Same	-0.0572859	1	Same	-0.138817	1	Same	-0.598764	1	Same	-0.446547	1	Same	0.777781	1	Same	1	-0.340048	Same	NA	-0.233748
chr1	37160400	37164399	Intergenic	Cnga3	-112723	1	0	1	0	0	1	1	1	1	0	0	0	48.6477	22.1562	18.7648	15.448	29.3194	22.1279	-0.799114	1	Same	0.240765	1	Same	0.122954	1	Same	-0.55182	1	Same	0.488059	1	Same	-0.131464	1	Same	-0.249274	1	Same	1	-0.340048	Same	NA	-0.233748
chr1	37240800	37246999	Intergenic	Cnga3	-31223	0	1	0	1	0	1	0	1	0	0	0	1	18.3576	25.1915	38.4417	34.2951	32.6865	28.3816	0.798744	1	Same	0.398198	1	Same	-0.355239	1	Same	0.461251	0.994918	Same	0.0607043	1	Same	0.488099	1	Same	-0.265338	1	Same	1	-0.340048	Same	NA	-0.233748
chr1	37273000	37277199	promoter-TSS	Cnga3	-23	0	1	0	1	0	1	0	1	0	0	0	1	63.6483	23.3926	40.0089	39.3825	37.6161	30.6378	-0.558537	1	Same	0.629701	1	Same	-0.295461	1	Same	-1.13033	0.778138	Same	0.0579063	1	Same	0.592737	1	Same	-0.332424	1	Same	1	-0.340048	Same	NA	-0.233748
chr1	37288400	37290599	intron	Cnga3	13450	0	1	0	0	0	1	0	0	0	0	0	0	0.319332	34.1264	7.06353	22.895	0	27.8062	0.919719	1	Same	-1.22901	1	Same	0.659182	1	Same	1.20348	0.858629	Same	-0.945248	1	Same	-0.804483	1	Same	1.08371	1	Same	1	-0.340048	Same	NA	-0.233748
chr1	37354400	37363599	intron	Inpp4a	2317	0	1	0	1	0	1	0	1	1	1	0	1	39.7399	36.8486	24.2538	27.4755	14.6237	15.0604	-0.382364	1	Same	-0.896142	1	Same	-0.462947	1	Same	-0.0175793	1	Same	-0.531357	1	Same	-0.477648	1	Same	-0.0444534	1	Same	1	-0.0856482	Same	0.207583	-0.396185
chr1	37373600	37376799	intron	Inpp4a	18517	0	0	0	1	0	0	0	0	0	0	0	0	12.1339	20.9515	10.1403	3.57181	43.2669	31.7857	-0.414548	1	Same	0.521366	1	Same	0.64476	1	Same	0.323022	1	Same	1.25894	1	Same	-0.391864	1	Same	-0.268469	1	Same	1	-0.0856482	Same	0.207583	-0.396185
chr1	37452200	37459199	exon	Inpp4a	29638	0	0	0	0	0	0	0	0	0	1	0	0	20.4094	23.3469	14.6087	14.8659	8.18558	10.7851	-0.262835	1	Same	-0.834827	1	Same	-0.230028	1	Same	0.167224	1	Same	-0.404769	1	Same	-0.435827	1	Same	0.168971	1	Same	1	-0.0856482	Same	0.207583	-0.396185
chr1	37465600	37468799	exon	Coa5	19748	0	1	0	0	0	0	0	0	0	0	0	0	17.3717	46.6013	17.0672	41.4668	22.8681	2.42482	0.779308	1	Same	-0.61371	1	Same	-1.23679	1	Same	0.926702	0.96269	Same	-0.466316	1	Same	-0.92758	1	Same	-1.55066	1	Same	1	0.216156	Same	0.509959	-0.181812
chr1	37485000	37488599	promoter-TSS	Coa5	148	1	1	1	1	1	1	1	0	1	0	1	1	28.8952	15.242	22.2897	42.6424	45.0948	49.9576	0.501555	1	Same	1.37449	0.955602	Same	1.01081	1	Same	-0.694776	0.961274	Same	0.17816	1	Same	0.404187	1	Same	0.0405099	1	Same	1	0.216156	Same	0.509959	-0.181812
chr1	37559400	37562399	intron	4930594C11Rik	-15450	0	0	0	0	0	1	0	0	1	0	0	0	22.2392	14.9489	33.0847	43.4901	26.6493	27.3412	0.840023	1	Same	0.772037	1	Same	-0.209697	1	Same	-0.409975	1	Same	-0.47796	1	Same	0.923979	1	Same	-0.0577556	1	Same	1	-0.114785	Same	0.445073	-0.486936
chr1	37568400	37574399	intron	Mgat4a	21849	0	0	0	0	0	0	0	1	0	0	0	0	41.0642	13.7465	9.74523	12.4484	29.7134	10.5142	-0.830249	1	Same	0.583134	1	Same	0.0529118	1	Same	-0.756166	0.988096	Same	0.657217	1	Same	-0.221923	1	Same	-0.752145	1	Same	1	0.00137131	Same	0.356027	-0.396792
chr1	37588800	37592399	intron	Mgat4a	2649	0	0	0	1	1	0	0	0	1	0	1	1	26.9319	28.8677	42.6164	26.4484	22.0867	14.1757	-0.0132163	1	Same	-0.181974	1	Same	-0.8805	1	Same	0.102841	1	Same	-0.0659168	1	Same	0.311824	1	Same	-0.386701	1	Same	1	0.00137131	Same	0.356027	-0.396792
chr1	37594200	37603599	Intergenic	Mgat4a	-1039	0	1	0	1	1	1	0	0	1	1	1	1	21.8657	42.4022	21.808	33.2432	4.97863	21.7062	0.566601	1	Same	-2.72181	0.00103339	Down	0.019088	1	Same	0.943995	0.70785	Same	-2.34442	0.013593	Down	-0.919694	1	Same	1.82121	0.597343	Same	1	0.00137131	Same	0.356027	-0.396792
chr1	37619200	37623199	Intergenic	Mgat4a	-23339	0	0	0	0	0	1	0	0	0	0	0	0	0	13.3422	28.6238	41.7895	5.89362	30.7088	1.69659	0.952648	Same	-0.378653	1	Same	0.0649633	1	Same	0.943315	0.961384	Same	-1.13193	1	Same	0.472308	1	Same	0.915924	1	Same	1	0.00137131	Same	0.356027	-0.396792
chr1	37640000	37642199	Intergenic	Mgat4a	-43239	0	0	0	1	0	0	0	0	0	0	0	0	32.1272	0	29.0076	20.5109	68.5312	33.0939	-0.27812	1	Same	1.90516	0.937262	Same	0.10077	1	Same	-1.25072	0.882186	Same	0.93256	1	Same	1.20147	1	Same	-0.602918	1	Same	1	0.00137131	Same	0.356027	-0.396792
chr1	37667800	37677199	intron	Mgat4a	-74639	0	0	0	1	1	1	0	0	0	1	1	1	29.4308	32.4375	42.386	9.40918	37.4707	34.6257	-1.35444	0.814137	Same	0.235042	1	Same	-0.227215	1	Same	0.196835	1	Same	1.78632	0.462093	Same	0.287947	1	Same	-0.17431	1	Same	1	0.00137131	Same	0.356027	-0.396792
chr1	37750200	37753399	intron	2010300C02Rik	24856	0	0	0	0	0	1	0	0	0	0	0	0	16.0471	38.0405	51.8511	2.99962	14.3657	28.0817	-0.819065	1	Same	-0.704344	1	Same	-0.489826	1	Same	0.69741	0.994672	Same	0.812131	1	Same	0.230475	1	Same	0.444993	1	Same	1	-0.0210659	Same	0.384711	0.324752
chr1	37775600	37778799	promoter-TSS	2010300C02Rik	-544	0	1	0	1	0	1	0	1	0	0	0	1	45.7301	27.7193	75.9364	60.0906	58.1281	55.6252	0.363	1	Same	1.00403	1	Same	-0.373156	1	Same	-0.564844	0.973932	Same	0.0761839	1	Same	1.23391	0.877389	Same	-0.143271	1	Same	1	-0.0210659	Same	0.384711	0.324752
chr1	37782200	37784999	Intergenic	2010300C02Rik	-6944	0	0	0	0	0	1	0	0	0	0	0	0	8.68674	56.2016	14.786	0	4.09279	36.1416	-0.80982	1	Same	-1.65847	1	Same	0.659321	1	Same	1.36555	0.830933	Same	0.516897	1	Same	-1.04211	1	Same	1.27568	1	Same	1	-0.0210659	Same	0.384711	0.324752
chr1	37919800	37923799	intron	Tsga10	127	0	0	0	1	0	1	0	0	0	0	0	1	11.2376	44.5222	21.6635	8.53832	34.2931	18.0269	-0.171191	1	Same	-0.18578	1	Same	-0.128307	1	Same	1.13376	0.921964	Same	1.11918	1	Same	-0.637654	1	Same	-0.580181	1	Same	1	0.0998424	Same	0.482057	-0.447403
chr1	37928400	37930199	intron	Lipt1	249	1	0	1	0	1	1	1	0	1	0	1	0	24.0468	24.7754	25.5312	11.8519	22.4597	50.6141	-0.561972	1	Same	-0.0444653	1	Same	0.636572	1	Same	0.0697881	1	Same	0.587295	1	Same	-0.00308817	1	Same	0.677949	1	Same	1	0.023364	Same	0.40319	-0.280506
chr1	37945200	37949599	promoter-TSS	Mrpl30	2	1	1	1	1	1	1	1	1	1	1	1	1	24.1877	49.8992	13.2789	63.0343	14.7701	21.679	1.13114	1	Same	-1.32419	1	Same	0.564656	1	Same	0.905408	0.930583	Same	-1.54993	0.955569	Same	-1.54653	0.885052	Same	0.342315	1	Same	1	0.0693208	Same	0.628071	0.196249
chr1	37979000	37981999	Intergenic	Lyg2	-7162	1	1	1	1	0	1	1	0	1	0	1	0	5.92905	11.0219	8.53816	59.8147	30.3028	57.4527	2.31417	0.383122	Same	1.05702	1	Same	1.95011	1	Same	0.620396	0.994918	Same	-0.636757	1	Same	-0.274942	1	Same	0.618147	1	Same	NA	-0.317265	Same	NA	-0.381357
chr1	38052400	38058999	intron	Eif5b	845	1	1	1	1	1	1	1	1	1	1	1	1	25.9688	50.0455	37.2457	42.2874	48.4216	20.3507	0.682502	1	Same	0.0222949	1	Same	-0.790965	1	Same	0.966838	0.517529	Same	0.306631	1	Same	-0.449698	1	Same	-1.26296	1	Same	1	0.124644	Same	0.905104	0.0469863
chr1	38062400	38066799	intron	Eif5b	9745	0	0	0	0	0	1	0	1	0	0	0	0	38.6609	19.4117	28.5049	11.2025	14.8915	29.1108	-1.07434	1	Same	-0.185705	1	Same	0.0383233	1	Same	-0.568413	1	Same	0.320227	1	Same	0.306575	1	Same	0.530603	1	Same	1	0.124644	Same	0.905104	0.0469863
chr1	38112400	38117599	intron	Eif5b	60145	0	1	0	0	0	0	0	0	0	0	0	0	4.34292	4.04309	0	26.6644	0	3.91224	0.712774	1	Same	-0.248855	1	Same	0.240153	1	Same	-0.00505922	NA	Same	-0.966688	1	Same	-0.248872	NA	Same	0.240136	1	Same	1	0.124644	Same	0.905104	0.0469863
chr1	38162600	38171599	intron	Rev1	19407	0	1	0	0	0	0	0	0	0	1	0	1	12.1689	12.7762	14.0585	15.1007	6.32045	8.16156	0.156546	1	Same	-0.360614	1	Same	-0.310553	1	Same	0.0645406	1	Same	-0.45262	1	Same	0.0413123	1	Same	0.0913741	1	Same	1	-0.0548984	Same	0.423638	-0.40604
chr1	38177000	38181199	intron	Rev1	7407	0	0	0	0	0	1	0	0	0	0	0	0	18.1513	13.2613	13.6937	8.00951	10.3548	25.3854	-0.282914	1	Same	-0.0722213	1	Same	0.281561	1	Same	-0.104562	1	Same	0.106131	1	Same	-0.000230641	1	Same	0.353551	1	Same	1	-0.0548984	Same	0.423638	-0.40604
chr1	38183400	38192199	Intergenic	Rev1	-1293	1	1	1	1	1	1	1	1	1	1	1	1	57.6225	50.1898	24.1685	31.3027	36.667	31.3836	-0.802855	1	Same	-0.361144	1	Same	0.375424	1	Same	-0.103121	1	Same	0.33859	1	Same	-1.03413	0.77345	Same	-0.29756	1	Same	1	-0.0548984	Same	0.423638	-0.40604
chr1	38264200	38269399	exon	Rev1	-80293	0	0	0	1	0	1	0	0	0	1	0	1	23.7288	43.7324	25.8139	11.0384	29.1156	33.5062	-0.889191	1	Same	-0.438631	1	Same	0.346099	1	Same	0.827402	0.917595	Same	1.27796	1	Same	-0.693383	1	Same	0.0913472	1	Same	1	-0.0548984	Same	0.423638	-0.40604
chr1	38274000	38276599	exon	Rev1	-88793	0	0	0	0	0	1	0	0	0	0	0	0	35.3181	56.6226	33.2117	10.6839	25.1757	43.4307	-0.945722	1	Same	-0.692379	1	Same	0.256964	1	Same	0.486676	1	Same	0.740019	1	Same	-0.52593	1	Same	0.423413	1	Same	1	-0.0548984	Same	0.423638	-0.40604
chr1	38296200	38301199	intron	Rev1	-112193	0	0	0	0	0	0	0	0	0	0	0	1	4.72612	20.8238	17.4638	12.7984	19.5926	24.1683	0.366537	1	Same	-0.00849007	1	Same	0.195417	1	Same	0.634515	0.996052	Same	0.259487	1	Same	-0.119752	1	Same	0.0841546	1	Same	1	-0.0548984	Same	0.423638	-0.40604
chr1	38440000	38442799	intron	Aff3	242689	0	0	0	1	0	1	0	0	0	0	0	0	33.7985	18.0557	14.3664	4.94937	21.6509	37.6556	-1.10427	1	Same	0.151741	1	Same	0.693171	1	Same	-0.409997	1	Same	0.846014	1	Same	-0.16803	1	Same	0.3734	1	Same	0.259988	-0.985203	Same	0.389697	-0.390542
chr1	38600200	38607399	intron	Aff3	80289	0	0	0	0	0	1	0	0	0	0	1	1	8.36651	42.8394	19.7833	3.41969	25.0839	24.3877	-0.654511	1	Same	-0.483869	1	Same	0.218867	1	Same	1.56851	0.70568	Same	1.73916	1	Same	-0.794716	1	Same	-0.0919795	1	Same	0.259988	-0.985203	Same	0.389697	-0.390542
chr1	38656400	38658999	intron	Aff3	26389	0	0	0	1	0	0	0	0	0	0	0	0	0	5.86547	13.6569	26.093	62.8878	28.3638	2.97173	0.133864	Same	2.28315	0.596954	Same	0.71484	1	Same	1.68804	0.650159	Same	0.999456	1	Same	0.679992	1	Same	-0.888317	1	Same	0.259988	-0.985203	Same	0.389697	-0.390542
chr1	38680000	38686399	intron	Aff3	889	0	1	1	1	0	1	0	1	1	1	1	1	61.8276	38.2853	51.5254	65.5077	40.6698	35.899	0.0974612	1	Same	0.147495	1	Same	-0.461685	1	Same	-0.565121	0.924244	Same	-0.515087	1	Same	0.351837	1	Same	-0.257343	1	Same	0.259988	-0.985203	Same	0.389697	-0.390542
chr1	38851400	38853799	exon	Lonrf2	25460	0	0	1	0	0	1	0	0	1	0	1	0	25.3805	26.2801	22.1006	31.3153	15.3658	39.994	0.155201	1	Same	-0.292562	1	Same	0.407765	1	Same	0.0583534	1	Same	-0.38941	1	Same	-0.128559	1	Same	0.571768	1	Same	1	-0.419705	Same	0.723673	-0.174691
chr1	38890800	38895399	Intergenic	Lonrf2	-15040	0	1	0	1	0	1	0	1	0	0	0	1	62.374	9.141	40.8985	56.3482	17.3282	32.004	-0.0914008	1	Same	0.644816	1	Same	-0.236275	1	Same	-1.86911	0.468763	Same	-1.1329	1	Same	1.43921	1	Same	0.55812	1	Same	1	-0.419705	Same	0.723673	-0.174691
chr1	38952400	38955599	intron	Chst10	1005	0	1	0	1	0	1	0	0	1	0	0	1	11.5294	19.1961	13.1737	74.7938	23.2963	38.8142	1.36551	1	Same	0.15764	1	Same	0.75105	1	Same	0.347702	1	Same	-0.86017	1	Same	-0.260057	1	Same	0.333354	1	Same	1	-0.102644	Same	0.941459	0.0197475
chr1	39042000	39046799	promoter-TSS	Pdcl3	-259	0	1	1	1	1	1	1	1	1	1	1	1	64.4566	39.8733	42.9697	53.302	36.9317	36.0014	-0.234165	1	Same	-0.0353281	1	Same	-0.214509	1	Same	-0.574643	0.894993	Same	-0.375806	1	Same	0.051409	1	Same	-0.127772	1	Same	1	0.209815	Same	0.243323	0.335789
chr1	39080800	39083199	Intergenic	Pdcl3	37341	0	0	0	0	0	1	0	0	0	0	0	0	0	22.5478	12.0858	51.8942	27.4105	45.2594	2.67588	0.286706	Same	0.209496	1	Same	1.11667	1	Same	1.96841	0.51853	Same	-0.497968	1	Same	-0.52285	1	Same	0.384326	1	Same	1	0.209815	Same	0.243323	0.335789
chr1	39084400	39087399	Intergenic	Pdcl3	41241	0	0	0	0	0	1	0	0	0	0	0	0	35.0627	4.2658	34.7509	5.69927	27.3995	62.1214	-0.886819	1	Same	0.861047	1	Same	0.441633	1	Same	-0.959592	0.957568	Same	0.788274	1	Same	0.96507	1	Same	0.545656	1	Same	1	0.209815	Same	0.243323	0.335789
chr1	39160400	39163599	Intergenic	Mir6349	81837	0	0	0	0	0	0	0	0	0	0	0	1	6.89424	28.3311	46.0694	12.5984	10.5365	11.6704	0.35906	1	Same	-0.657275	1	Same	-1.00073	1	Same	0.949577	0.961425	Same	-0.0667573	1	Same	0.36772	1	Same	0.0242644	1	Same	NA	NA	Same	NA	NA
chr1	39233000	39237599	Intergenic	Mir6349	8537	0	0	0	1	0	1	0	0	1	0	1	0	24.9295	27.6184	13.6504	14.5691	25.7316	26.4341	-0.392117	1	Same	-0.0167811	1	Same	0.506094	1	Same	0.120932	1	Same	0.496268	1	Same	-0.549286	1	Same	-0.0264102	1	Same	NA	NA	Same	NA	NA
chr1	39248200	39252599	promoter-TSS	Npas2	-717	0	1	0	1	0	1	0	0	0	0	0	1	35.7649	0.970342	68.0016	90.7449	47.0499	69.63	1.2007	0.929723	Same	4.53452	3.30452e-07	Up	0.0536619	1	Same	-4.05347	5.81635e-06	Down	-0.719657	1	Same	4.88954	1.95607e-08	Up	0.408685	1	Same	1	-0.07301	Same	NA	0.0736394
chr1	39303000	39304599	intron	Npas2	52683	0	0	0	1	0	0	0	0	0	0	0	0	7.22032	9.7504	11.5935	0	68.158	0	-1.13491	1	Same	1.71072	1	Same	-1.47748	1	Same	0.246103	1	Same	3.09173	0.16767	Same	0.0929451	1	Same	-3.09525	0.610265	Same	1	-0.07301	Same	NA	0.0736394
chr1	39416000	39421599	exon	Rpl31	-5896	1	1	1	1	1	1	1	1	1	0	1	0	44.9516	16.5767	8.76176	29.247	22.3438	32.5078	-0.391964	1	Same	0.302723	1	Same	1.08711	1	Same	-0.836601	0.975356	Same	-0.141914	1	Same	-0.513499	1	Same	0.27089	1	Same	1	0.140823	Same	0.541411	0.242533
chr1	39423200	39428199	intron	Rpl31	1004	1	1	1	1	1	1	1	1	1	1	1	1	23.2957	32.3858	80.1578	25.4478	45.6951	50.5532	0.120975	1	Same	0.504785	1	Same	-0.562296	1	Same	0.486504	0.992189	Same	0.870314	1	Same	1.1057	1	Same	0.0386215	1	Same	1	0.140823	Same	0.541411	0.242533
chr1	39430000	39438999	intron	Rpl31	9804	0	1	0	0	0	1	0	0	0	0	0	0	13.7313	32.3274	21.1903	19.4698	11.5532	22.3101	0.286785	1	Same	-0.792161	1	Same	0.0593766	1	Same	0.747074	0.988329	Same	-0.331871	1	Same	-0.395596	1	Same	0.455941	1	Same	1	0.140823	Same	0.541411	0.242533
chr1	39453800	39455399	intron	Rpl31	29904	0	0	0	0	0	0	0	1	0	0	0	0	83.9335	38.2631	8.06022	0	6.76443	9.87376	-2.32991	0.49484	Same	-1.05917	1	Same	0.112994	1	Same	-0.611647	0.998454	Same	0.659092	1	Same	-1.01539	1	Same	0.156775	1	Same	1	0.140823	Same	0.541411	0.242533
chr1	39484800	39489399	intron	Tbc1d8	48492	0	1	0	1	0	0	0	0	0	0	0	0	0	2.10241	30.3302	33.4394	19.3836	13.7842	3.42129	0.0439104	Up	1.8804	0.932996	Same	-0.753166	1	Same	1.08572	0.928427	Same	-0.455171	1	Same	2.23945	0.57328	Same	-0.394113	1	Same	1	-0.264948	Same	0.798214	-0.0851416
chr1	39504800	39515399	intron	Tbc1d8	25492	0	1	0	1	0	1	1	1	1	0	1	1	23.4256	27.6607	40.4407	55.2546	33.8762	42.8536	1.12787	0.884624	Same	0.326015	1	Same	0.100337	1	Same	0.288082	1	Same	-0.513777	1	Same	0.445241	1	Same	0.219563	1	Same	1	-0.264948	Same	0.798214	-0.0851416
chr1	39515400	39525399	intron	Tbc1d8	15192	0	1	0	1	0	1	1	1	1	0	1	1	30.5671	15.8444	24.6175	30.2146	24.7914	26.893	0.00172521	1	Same	0.427998	1	Same	0.0965694	1	Same	-0.519517	1	Same	-0.0932441	1	Same	0.341413	1	Same	0.00998458	1	Same	1	-0.264948	Same	0.798214	-0.0851416
chr1	39533000	39537799	exon	Tbc1d8	192	0	1	0	1	1	1	0	1	1	0	1	1	48.5446	18.9078	42.5822	40.568	29.5816	42.6176	-0.174104	1	Same	0.49142	1	Same	0.0219131	1	Same	-0.914363	0.946637	Same	-0.248839	1	Same	0.796204	1	Same	0.326697	1	Same	1	-0.264948	Same	0.798214	-0.0851416
chr1	39558600	39570599	Intergenic	Cnot11	-28047	1	1	0	0	0	0	0	1	0	0	0	0	32.7555	25.3662	4.76743	27.8613	20.7862	15.2379	-0.18204	1	Same	-0.189211	1	Same	1.42003	1	Same	-0.241493	1	Same	-0.248664	1	Same	-2.07409	0.19458	Same	-0.464843	1	Same	1	0.0732089	Same	0.723142	0.0796882
chr1	39590400	39594399	promoter-TSS	Cnot11	-247	1	1	1	1	1	1	1	1	1	1	1	1	43.4742	58.782	50.5674	81.3099	48.7115	62.2946	0.869706	0.877277	Same	-0.181588	1	Same	0.309759	1	Same	0.485716	0.94811	Same	-0.565578	1	Same	-0.251222	1	Same	0.240125	1	Same	1	0.0732089	Same	0.723142	0.0796882
chr1	39627800	39637399	intron	Rnf149	1592	1	1	1	1	1	1	1	1	1	1	1	1	45.0227	26.7349	51.5059	19.8593	47.8615	37.781	-1.01555	1	Same	0.799096	1	Same	-0.364867	1	Same	-0.579831	0.975356	Same	1.23482	0.998715	Same	0.778815	1	Same	-0.385148	1	Same	1	0.00579945	Same	0.335621	0.320611
chr1	39660800	39665799	Intergenic	Rnf149	-29108	0	0	0	1	0	0	0	0	1	0	0	0	17.5114	16.9213	16.2235	9.69876	38.3908	7.86587	-0.336465	1	Same	0.649735	1	Same	-0.410001	1	Same	0.0200235	1	Same	1.00622	1	Same	-0.0524837	1	Same	-1.11222	1	Same	1	0.00579945	Same	0.335621	0.320611
chr1	39669000	39672399	Intergenic	Rnf149	-36508	0	0	0	0	0	0	0	0	0	0	0	1	6.06731	11.5632	22.1668	5.54929	13.9973	20.1046	-0.0149198	1	Same	0.0937184	1	Same	-0.0395949	1	Same	0.212884	1	Same	0.321522	1	Same	0.272704	1	Same	0.139391	1	Same	1	0.00579945	Same	0.335621	0.320611
chr1	39690000	39690799	intron	Creg2	17627	0	0	0	1	0	0	0	0	0	0	0	0	0	85.3901	10.9203	40.2449	150.635	20.7902	0.327658	1	Same	0.302184	1	Same	0.0858787	1	Same	0.591293	0.990058	Same	0.565819	1	Same	-0.488645	1	Same	-0.70495	1	Same	1	-0.814303	Same	0.142575	-0.889654
chr1	39693000	39696399	intron	Creg2	13327	0	0	0	1	0	1	0	0	0	0	0	0	28.7417	70.0409	20.9986	7.8239	48.6569	31.383	-1.6836	0.172731	Same	-0.414832	1	Same	0.555525	1	Same	1.25885	0.386236	Same	2.52762	0.00322327	Up	-1.64052	0.197265	Same	-0.670168	1	Same	1	-0.814303	Same	0.142575	-0.889654
chr1	39704800	39711599	promoter-TSS	Creg2	-173	1	1	1	1	1	1	1	0	1	0	1	1	25.6862	36.7431	26.2913	36.4877	25.2291	14.5939	0.420029	1	Same	-0.371461	1	Same	-0.645152	1	Same	0.481484	1	Same	-0.310006	1	Same	-0.432052	1	Same	-0.705744	1	Same	1	-0.814303	Same	0.142575	-0.889654
chr1	39721000	39724999	intron	Creg2	-14973	0	0	0	1	0	0	0	0	0	0	0	0	15.7404	0	4.63983	0	17.5581	17.5923	-0.76834	1	Same	0.875827	1	Same	0.530773	1	Same	-0.767593	NA	Same	0.876574	1	Same	0.316149	1	Same	-0.0289051	1	Same	1	-0.814303	Same	0.142575	-0.889654
chr1	39769800	39773999	intron	Rfx8	5934	0	0	0	0	0	1	0	0	0	0	0	0	13.9462	22.6286	11.0055	11.6904	14.1601	31.5959	-0.190495	1	Same	-0.519132	1	Same	1.32882	1	Same	0.674414	0.961425	Same	0.345777	1	Same	-0.933493	1	Same	0.914456	1	Same	NA	-0.056826	Same	NA	0.488624
chr1	39775600	39778599	intron	Rfx8	734	0	1	0	0	0	1	0	0	1	0	0	1	26.6341	19.2862	30.9362	68.4215	17.0859	51.6811	1.2155	0.870721	Same	-0.0831501	1	Same	0.67591	1	Same	-0.338814	1	Same	-1.63746	0.501029	Same	0.55185	1	Same	1.31091	1	Same	NA	-0.056826	Same	NA	0.488624
chr1	39812000	39816799	Intergenic	Rfx8	-36566	0	0	1	1	0	0	0	0	1	0	1	0	7.72155	64.6806	33.9973	4.22123	89.4433	9.91865	-0.313942	1	Same	0.353843	1	Same	-0.919071	1	Same	1.71705	0.656396	Same	2.38483	0.560442	Same	-0.616009	1	Same	-1.88892	1	Same	NA	-0.056826	Same	NA	0.488624
chr1	39817800	39821999	Intergenic	Rfx8	-42066	0	1	1	0	0	1	0	0	1	0	1	0	6.30293	10.0551	23.4631	66.7596	5.15692	12.6581	1.74612	0.935065	Same	-0.35155	1	Same	-0.427138	1	Same	0.300379	1	Same	-1.79729	1	Same	0.559213	1	Same	0.483625	1	Same	NA	-0.056826	Same	NA	0.488624
chr1	39906600	39910199	Intergenic	1700066B17Rik	-4225	0	1	0	0	0	0	0	0	0	0	0	0	19.2615	22.803	35.2713	51.1785	21.5514	14.1662	0.932346	1	Same	0.00309221	1	Same	-0.799557	1	Same	0.197941	1	Same	-0.731313	1	Same	0.374789	1	Same	-0.427861	1	Same	NA	-0.695124	Same	NA	0.495551
chr1	39913800	39918999	Intergenic	1700066B17Rik	-12225	1	1	1	1	0	1	1	0	1	0	1	0	1.03414	15.3112	16.2403	40.3674	32.1422	38.8118	2.1472	0.642268	Same	0.650072	1	Same	0.749331	1	Same	1.36966	0.832476	Same	-0.127465	1	Same	0.0114247	1	Same	0.110684	1	Same	NA	-0.695124	Same	NA	0.495551
chr1	39923200	39929199	Intergenic	1700066B17Rik	-22025	1	1	1	1	0	1	1	0	1	0	1	1	24.8882	38.7717	35.5244	29.5615	34.532	49.42	0.18239	1	Same	-0.0670972	1	Same	0.342152	1	Same	0.48211	1	Same	0.232622	1	Same	-0.121759	1	Same	0.28749	1	Same	NA	-0.695124	Same	NA	0.495551
chr1	39941000	39943399	Intergenic	Map4k4	-15558	0	1	0	1	0	1	0	0	0	1	1	0	26.4739	125.184	23.4229	62.7302	50.7778	36.8146	0.863275	1	Same	-0.888129	1	Same	0.44258	1	Same	1.62497	0.645713	Same	-0.126435	1	Same	-1.7124	0.913509	Same	-0.38169	1	Same	1	-0.337224	Same	0.417975	-0.2921
chr1	39953400	39966999	intron	Map4k4	2442	1	1	1	1	1	1	1	1	1	1	1	1	48.3691	48.7752	39.1098	41.0267	34.7949	37.7585	-0.203407	1	Same	-0.4015	1	Same	-0.0214675	1	Same	0.0955395	1	Same	-0.102554	1	Same	-0.36077	1	Same	0.0192623	1	Same	1	-0.337224	Same	0.417975	-0.2921
chr1	39974400	39994999	intron	Map4k4	26942	0	1	0	1	0	1	0	0	0	0	1	1	33.6125	30.8707	50.6323	32.7808	31.5961	40.6398	-0.010195	1	Same	0.0907898	1	Same	-0.27185	1	Same	-0.032321	1	Same	0.0686638	1	Same	0.615505	1	Same	0.252866	1	Same	1	-0.337224	Same	0.417975	-0.2921
chr1	39995600	40020599	intron	Map4k4	50342	0	1	0	1	0	1	0	1	0	1	0	1	25.3154	38.385	40.3416	30.4796	31.0178	41.1213	0.275061	1	Same	-0.223069	1	Same	0.0531162	1	Same	0.646804	0.852916	Same	0.148673	1	Same	0.016249	1	Same	0.292434	1	Same	1	-0.337224	Same	0.417975	-0.2921
chr1	40025200	40028399	intron	Map4k4	69042	0	0	0	0	0	1	0	0	0	0	0	0	0	0	2.60007	10.8184	31.1199	28.8665	1.41762	1	Same	2.35476	0.584901	Same	1.6284	1	Same	0	1	Same	0.941129	1	Same	0.59612	1	Same	-0.130237	1	Same	1	-0.337224	Same	0.417975	-0.2921
chr1	40056600	40060399	intron	Il1r2	-83113	0	0	0	1	0	0	0	0	0	0	0	0	1.87963	23.2732	1.21337	12.7142	28.0746	11.1707	1.30526	1	Same	0.2275	1	Same	1.41901	1	Same	1.90211	0.557086	Same	0.824343	1	Same	-2.09162	0.719986	Same	-0.900116	1	Same	1	-0.351933	Same	NA	0.464928
chr1	40062600	40063599	intron	Il1r2	-78513	0	0	0	1	0	0	0	0	0	0	0	0	44.5149	145.561	56.0749	0.920012	166.421	16.4941	-0.524244	1	Same	0.121428	1	Same	-0.389987	1	Same	0.649031	0.994672	Same	1.2947	1	Same	-0.545938	1	Same	-1.05735	1	Same	1	-0.351933	Same	NA	0.464928
chr1	40323000	40326999	intron	Il1r1	1569	0	0	0	1	0	1	0	0	0	0	0	0	5.58434	26.4526	18.939	17.3176	33.3862	58.2878	0.624721	1	Same	0.213837	1	Same	0.887689	1	Same	0.95365	0.961425	Same	0.542766	1	Same	-0.266657	1	Same	0.407195	1	Same	1	-0.0590907	Same	0.278105	-0.556222
chr1	40380000	40383999	intron	Il1rl2	528	0	1	0	1	0	1	0	0	1	1	1	1	27.2795	64.1496	46.9783	57.0078	47.1248	44.988	0.961255	1	Same	-0.335864	1	Same	-0.0299088	1	Same	1.16683	0.587276	Same	-0.130285	1	Same	-0.450235	1	Same	-0.14428	1	Same	1	-0.338074	Same	NA	-0.834592
chr1	40413800	40418399	intron	Il1rl2	34628	0	0	0	0	0	1	0	0	1	0	1	0	5.84783	3.80051	18.9092	21.5875	5.06141	39.059	1.11883	1	Same	0.232489	1	Same	0.711406	1	Same	-0.257272	1	Same	-1.14362	1	Same	1.24703	1	Same	1.72595	1	Same	1	-0.338074	Same	NA	-0.834592
chr1	40736400	40739599	promoter-TSS	Slc9a2	-557	0	0	0	0	0	1	0	1	0	0	0	1	75.2325	23.5883	86.1239	30.4385	25.6974	81.6529	-1.17785	0.68666	Same	0.175859	1	Same	-0.0449699	1	Same	-1.45119	0.230452	Same	-0.0974805	1	Same	1.66157	0.17865	Same	1.44074	1	Same	NA	0.526288	Same	NA	0.0771441
chr1	40795200	40795399	intron	Mfsd9	52202	0	0	0	1	0	0	0	0	0	0	0	0	105.206	141.606	60.8417	4.54942	150.647	44.4132	-0.649558	1	Same	0.059964	1	Same	-0.0971251	1	Same	0.183915	1	Same	0.893437	1	Same	-0.400678	1	Same	-0.557767	1	Same	0.777141	0.781031	Same	0.589369	0.284713
chr1	40846400	40847999	intron	Mfsd9	302	0	0	0	1	0	1	0	0	0	0	0	0	20.5511	20.2179	40.4051	19.6364	42.3226	53.4251	-0.0399935	1	Same	0.970838	1	Same	0.373434	1	Same	0.0499796	1	Same	1.06081	1	Same	0.80709	1	Same	0.209687	1	Same	0.777141	0.781031	Same	0.589369	0.284713
chr1	41446400	41448599	Intergenic	4930448I06Rik	-209403	0	0	0	1	0	0	0	0	1	0	0	0	17.925	30.3268	13.1543	8.22599	56.5831	71.0494	-0.466346	1	Same	0.566	1	Same	1.32523	1	Same	0.431596	1	Same	1.46394	1	Same	-0.615766	1	Same	0.143468	1	Same	NA	0	Same	NA	0.203906
chr1	42547200	42550199	Intergenic	Pantr1	202970	0	0	0	0	0	1	0	0	0	0	0	1	14.5282	8.65222	38.5972	14.2962	13.5471	23.9393	0.00761656	1	Same	0.259483	1	Same	-0.33374	1	Same	-0.242428	1	Same	0.00943816	1	Same	0.916566	1	Same	0.323343	1	Same	1	0	Same	NA	-0.0605614
chr1	42740400	42744599	intron	Pantr1	9170	0	0	0	1	0	1	0	0	0	0	0	1	32.6151	22.3145	30.2265	37.0198	27.6857	45.1938	0.184597	1	Same	0.332945	1	Same	0.537032	1	Same	-0.408118	0.998454	Same	-0.259769	1	Same	0.334531	1	Same	0.538618	1	Same	1	0	Same	NA	-0.0605614
chr1	42750400	42756599	promoter-TSS	Pou3f3	-491	0	0	0	1	0	1	0	0	0	0	0	1	33.2754	9.78429	28.5556	41.9413	30.1287	44.335	0.252256	1	Same	1.13399	1	Same	0.472816	1	Same	-1.12307	0.892948	Same	-0.241334	1	Same	0.990878	1	Same	0.329701	1	Same	0.98652	0.788105	Same	0.845574	0.100767
chr1	42769400	42771799	promoter-TSS	Pantr2	-301	0	0	0	1	0	1	0	0	0	0	0	1	25.5087	47.3851	52.2673	32.7416	57.5154	65.7971	0.080419	1	Same	0.113992	1	Same	0.117512	1	Same	0.242714	1	Same	0.276286	1	Same	0.0289031	1	Same	0.0324234	1	Same	NA	0.502082	Same	NA	0.440774
chr1	42906400	42909999	exon	Mrps9	122	1	1	1	0	0	0	1	0	1	0	1	1	2.68239	22.3179	32.5951	21.3251	8.08057	9.26216	0.75885	1	Same	-0.472226	1	Same	-0.670258	1	Same	0.81396	0.975356	Same	-0.417116	1	Same	0.220279	1	Same	0.0222464	1	Same	1	0.00732203	Same	0.341121	0.287077
chr1	42944000	42948199	intron	Mrps9	38022	0	0	0	1	0	1	0	0	1	1	1	1	26.4687	28.1529	33.2004	10.0098	29.133	49.9346	-1.15563	1	Same	0.106153	1	Same	0.527811	1	Same	0.143438	1	Same	1.40523	0.91786	Same	0.161531	1	Same	0.583189	1	Same	1	0.00732203	Same	0.341121	0.287077
chr1	42963800	42965399	Intergenic	Gpr45	-45117	0	0	0	0	0	0	0	0	0	0	0	1	53.1586	56.2933	81.3877	45.2759	21.1215	26.0276	-0.0729434	1	Same	-0.441954	1	Same	-0.589942	1	Same	0.0676366	1	Same	-0.301374	1	Same	0.198042	1	Same	0.0500548	1	Same	NA	-0.483968	Same	NA	0.014917
chr1	43008800	43011799	intron	Gpr45	583	0	1	0	1	0	1	0	1	0	0	0	1	70.6699	11.8833	78.4492	47.6055	42.1818	75.1704	-0.406808	1	Same	1.28536	1	Same	-0.0243984	1	Same	-1.72252	0.545231	Same	-0.0303575	1	Same	1.85836	0.737175	Same	0.548607	1	Same	NA	-0.483968	Same	NA	0.014917
chr1	43147800	43150599	intron	Tgfbrap1	6267	1	0	1	1	1	1	0	0	1	0	1	1	44.0211	48.1517	94.6278	27.54	60.3614	60.285	-0.601747	1	Same	0.374607	1	Same	-0.586479	1	Same	0.203613	1	Same	1.17997	0.492151	Same	0.868509	0.919147	Same	-0.0925771	1	Same	1	-0.236564	Same	0.372734	-0.336424
chr1	43154400	43156599	promoter-TSS	Tgfbrap1	-33	1	1	1	1	1	1	0	0	1	0	1	1	18.4076	1.60905	98.2276	34.854	18.1983	43.0693	0.553686	1	Same	1.43207	1	Same	-0.782941	1	Same	-1.35603	0.832241	Same	-0.477652	1	Same	2.91485	0.176551	Same	0.699838	1	Same	1	-0.236564	Same	0.372734	-0.336424
chr1	43218600	43222199	intron	Fhl2	406	0	1	0	1	0	1	0	0	0	0	0	1	18.139	19.0025	41.8366	60.5524	48.8801	45.4966	1.2067	1	Same	0.990038	1	Same	0.105225	1	Same	0.0926327	1	Same	-0.124031	1	Same	0.739731	1	Same	-0.145082	1	Same	1	0.127125	Same	0.411003	0.443445
chr1	43415800	43419399	Intergenic	Nck2	-84996	0	0	0	1	1	0	0	0	1	0	1	1	0	0	27.1862	0.949879	36.0951	3.89567	0.478904	1	Same	3.15561	0.134373	Same	-1.58874	1	Same	0	1	Same	2.68584	0.366233	Same	2.79415	0.248033	Same	-1.9502	1	Same	1	-0.0859971	Same	0.588382	0.115893
chr1	43501400	43506599	intron	Nck2	1404	0	1	1	1	1	1	0	1	1	1	1	1	40.645	64.1626	55.513	44.9945	51.8817	69.1403	0.15437	1	Same	-0.224371	1	Same	0.32794	1	Same	0.706062	0.732951	Same	0.327322	1	Same	-0.252267	1	Same	0.300044	1	Same	1	-0.0859971	Same	0.588382	0.115893
chr1	43523000	43526399	intron	Nck2	22104	0	0	0	1	0	0	0	0	0	0	0	0	43.6544	29.272	21.9863	10.8778	46.966	36.5355	-0.910619	1	Same	0.40709	1	Same	0.378035	1	Same	-0.259806	1	Same	1.0579	1	Same	-0.221465	1	Same	-0.250519	1	Same	1	-0.0859971	Same	0.588382	0.115893
chr1	43527400	43532199	intron	Nck2	27204	0	0	0	1	0	1	0	0	0	0	0	0	13.1565	62.7666	19.0017	21.6467	27.7877	25.7663	0.440127	1	Same	-0.761568	1	Same	0.298203	1	Same	1.52829	0.722249	Same	0.326596	1	Same	-1.19243	1	Same	-0.132657	1	Same	1	-0.0859971	Same	0.588382	0.115893
chr1	43874800	43878799	intron	Uxs1	7753	0	0	0	1	1	0	1	0	1	0	1	0	22.7001	24.9653	30.305	15.2375	33.2681	22.0363	-0.428075	1	Same	0.382589	1	Same	-0.333982	1	Same	0.164535	1	Same	0.975199	1	Same	0.177988	1	Same	-0.538582	1	Same	0.117435	-0.614994	Same	0.0235978	-0.663617
chr1	43881200	43886599	intron	Uxs1	653	1	1	1	1	1	1	1	1	1	1	1	1	51.9892	23.94	20.3486	19.561	49.4221	62.2988	-1.18312	0.943595	Same	0.966956	1	Same	1.42346	1	Same	-0.888759	0.862674	Same	1.26132	0.983853	Same	-0.249788	1	Same	0.206716	1	Same	0.117435	-0.614994	Same	0.0235978	-0.663617
chr1	43937400	43940599	Intergenic	Tpp2	-51839	0	1	0	0	0	1	0	0	0	0	0	0	30.4674	32.7703	33.5564	24.0129	26.4614	27.4595	-0.300471	1	Same	-0.220928	1	Same	-0.239545	1	Same	0.178624	1	Same	0.258168	1	Same	-0.0190856	1	Same	-0.0377022	1	Same	1	-0.0190615	Same	0.113385	-0.600708
chr1	43989800	43994399	intron	Tpp2	1261	1	0	1	1	1	1	1	1	1	1	1	1	42.2921	28.5691	37.3152	14.268	29.3821	50.4278	-1.08543	1	Same	0.0652917	1	Same	0.343662	1	Same	-0.340485	1	Same	0.810237	1	Same	0.233268	1	Same	0.511638	1	Same	1	-0.0190615	Same	0.113385	-0.600708
chr1	43995600	43999999	intron	Tpp2	6961	0	1	0	0	0	0	1	0	0	0	0	0	33.7373	4.59862	6.10324	34.0728	0	0	0.0324325	1	Same	-1.40845	1	Same	-1.58917	1	Same	-1.6657	0.687892	Same	-3.10658	0.167025	Same	0.176409	1	Same	0	1	Same	1	-0.0190615	Same	0.113385	-0.600708
chr1	44157400	44161199	promoter-TSS	Tex30	-67	0	1	1	1	1	1	1	0	1	1	1	1	12.901	39.2676	45.9303	43.7442	32.8882	43.4396	1.10137	1	Same	-0.12907	1	Same	-0.034654	1	Same	1.04683	0.93122	Same	-0.183618	1	Same	0.111042	1	Same	0.205459	1	Same	1	0.211391	Same	0.655937	0.162258
chr1	44172600	44178199	exon	Kdelc1	218	1	1	1	1	1	1	1	0	1	0	1	1	32.8004	11.1215	22.9232	30.5459	17.6394	32.4304	-0.050558	1	Same	0.45476	1	Same	0.355738	1	Same	-0.944596	0.952607	Same	-0.439278	1	Same	0.617819	1	Same	0.518797	1	Same	1	0.0786327	Same	0.748803	-0.07022
chr1	44203600	44206799	intron	Ercc5	611	0	1	1	1	1	1	1	0	1	1	1	1	34.894	89.9718	35.182	49.3675	9.22288	26.7711	0.434202	1	Same	-2.66918	0.0472783	Down	-0.303284	1	Same	1.2213	0.70785	Same	-1.88208	0.483526	Same	-1.18933	1	Same	1.17656	1	Same	1	0.198247	Same	0.838369	0.043523
chr1	44253000	44258399	Intergenic	Mettl21e	20076	0	0	0	0	0	1	0	1	0	0	0	0	38.4782	23.8543	10.2426	9.95777	15.5526	28.2426	-0.675005	1	Same	-0.19686	1	Same	0.494089	1	Same	-0.253379	1	Same	0.224766	1	Same	-0.403813	1	Same	0.287136	1	Same	NA	-0.207657	Same	NA	-0.0188572
chr1	44607400	44612599	intron	Gulp1	1484	0	1	0	1	0	1	0	1	1	0	1	1	15.9105	25.7915	33.0882	38.9511	40.9826	36.3598	0.961882	1	Same	0.549191	1	Same	0.121789	1	Same	0.56297	0.998032	Same	0.150279	1	Same	0.225552	1	Same	-0.20185	1	Same	1	0.354238	Same	0.188982	-0.35257
chr1	45558600	45560799	exon	Col5a2	427	0	0	0	1	0	1	0	0	0	0	0	1	60.8518	21.8327	72.4913	41.9038	53.2233	58.3788	-0.353326	1	Same	0.914654	1	Same	-0.202814	1	Same	-0.939841	0.948262	Same	0.328138	1	Same	1.14016	1	Same	0.022696	1	Same	1	-0.408492	Same	0.398797	-0.254188
chr1	45851800	45855399	intron	Wdr75	1254	0	1	0	1	1	1	1	0	1	0	1	1	19.3728	62.6787	47.6966	43.3538	30.186	39.1028	0.794033	1	Same	-0.686282	1	Same	-0.179515	1	Same	1.21129	0.861026	Same	-0.269024	1	Same	-0.316078	1	Same	0.190688	1	Same	1	0.0959812	Same	0.37367	-0.143582
chr1	45981400	45983999	promoter-TSS	Slc40a1	-261	0	0	0	1	0	1	0	0	0	0	0	1	17.807	57.2585	42.3264	59.6502	41.2765	71.7698	1.5476	0.506273	Same	-0.346965	1	Same	0.695434	1	Same	1.53958	0.337247	Same	-0.354982	1	Same	-0.424497	1	Same	0.617902	1	Same	1	-0.13003	Same	0.264825	0.332792
chr1	46908000	46912599	promoter-TSS	Slc39a10	54	1	1	1	1	1	1	1	0	1	0	1	1	50.7878	19.6531	24.1497	29.9732	33.4399	38.1919	-0.48459	1	Same	0.503149	1	Same	0.426765	1	Same	-0.797518	0.980469	Same	0.190221	1	Same	0.137392	1	Same	0.061008	1	Same	1	-0.0310497	Same	0.231922	-0.631685
chr1	46941600	46944799	Intergenic	Slc39a10	-32846	0	0	0	0	0	1	0	0	0	0	1	0	23.5774	22.0146	20.8545	0	14.6931	33.7138	-1.07852	1	Same	-0.215906	1	Same	0.324517	1	Same	-0.000992431	1	Same	0.861623	1	Same	-0.0596002	1	Same	0.480823	1	Same	1	-0.0310497	Same	0.231922	-0.631685
chr1	50982000	50985799	promoter-TSS	Tmeff2	-467	0	0	0	1	0	1	0	0	0	0	0	1	19.8761	35.0018	47.0669	33.3628	42.0937	42.8144	0.628304	1	Same	0.277414	1	Same	-0.0914488	1	Same	0.747439	0.953712	Same	0.39655	1	Same	0.304721	1	Same	-0.0641419	1	Same	1	-1.04943	Same	0.829755	0.14569
chr1	51480400	51485599	Intergenic	Nabp1	52243	0	0	0	0	0	0	0	0	0	0	0	1	7.21691	0	19.0659	11.2992	0.286495	0.0757012	0.281648	1	Same	0.0677925	1	Same	-1.55169	1	Same	-0.912786	NA	Same	-1.12664	1	Same	1.56602	NA	Same	-0.053456	1	Same	0.901935	0.207804	Same	0.294587	-0.219706
chr1	51532800	51536399	intron	Nabp1	643	1	1	1	1	1	1	1	0	1	1	1	1	31.6953	64.4473	28.2419	49.3792	57.1801	53.8332	0.610569	1	Same	-0.095123	1	Same	0.892512	1	Same	1.03769	0.48232	Same	0.331996	1	Same	-1.15952	0.575694	Same	-0.171889	1	Same	0.901935	0.207804	Same	0.294587	-0.219706
chr1	51678800	51683999	Intergenic	Nabp1	-146157	1	0	0	0	0	0	1	1	1	0	1	1	51.3064	17.4733	22.4241	13.5983	17.8727	16.487	-1.17494	1	Same	0.0597745	1	Same	-0.250479	1	Same	-0.939516	0.960894	Same	0.295196	1	Same	0.182877	1	Same	-0.127376	1	Same	0.901935	0.207804	Same	0.294587	-0.219706
chr1	51796400	51800599	Intergenic	Myo1b	174322	1	0	1	1	1	0	1	0	1	0	1	0	45.5353	41.6677	21.0784	4.21909	24.5946	15.342	-1.90459	0.794405	Same	-0.45508	1	Same	-0.25672	1	Same	-0.0222045	1	Same	1.42731	1	Same	-0.670858	1	Same	-0.472498	1	Same	1	-0.194464	Same	0.350733	-0.310047
chr1	51802200	51806399	Intergenic	Myo1b	168522	1	1	1	1	1	1	1	1	1	0	1	1	47.6153	30.1957	52.7076	55.1911	42.8602	28.4117	0.222637	1	Same	0.52793	1	Same	-0.800617	1	Same	-0.526503	0.947491	Same	-0.221209	1	Same	0.691835	1	Same	-0.636712	1	Same	1	-0.194464	Same	0.350733	-0.310047
chr1	51892000	51897199	intron	Myo1b	78222	0	0	0	1	0	1	0	0	0	0	0	1	16.0259	9.12457	24.8265	0	18.2129	35.9937	-1.42029	1	Same	0.501687	1	Same	0.324083	1	Same	-0.33229	1	Same	1.58969	1	Same	0.684502	1	Same	0.506897	1	Same	1	-0.194464	Same	0.350733	-0.310047
chr1	51902000	51906799	intron	Myo1b	68422	0	0	0	0	0	1	0	0	0	0	1	0	24.7355	36.3131	15.0371	0	14.4413	28.4608	-1.98464	0.76451	Same	-0.729931	1	Same	0.537011	1	Same	0.38894	1	Same	1.64365	1	Same	-0.768822	1	Same	0.498121	1	Same	1	-0.194464	Same	0.350733	-0.310047
chr1	51933200	51937599	intron	Myo1b	37422	0	0	0	1	1	1	0	1	1	0	1	1	59.119	50.3056	41.8478	11.5813	34.8784	16.982	-1.56561	0.97693	Same	-0.320338	1	Same	-0.853828	1	Same	-0.108455	1	Same	1.13682	1	Same	-0.224221	1	Same	-0.757711	1	Same	1	-0.194464	Same	0.350733	-0.310047
chr1	51943200	51945599	intron	Myo1b	28422	0	0	0	0	0	1	0	0	0	0	0	0	23.0268	35.7082	40.3932	14.6481	17.657	41.5837	-0.253766	1	Same	-0.446158	1	Same	0.0359268	1	Same	0.350229	1	Same	0.157837	1	Same	0.0683047	1	Same	0.55039	1	Same	1	-0.194464	Same	0.350733	-0.310047
chr1	51948600	51955399	intron	Myo1b	20822	0	0	0	1	0	1	0	1	0	0	1	1	40.2284	30.3234	30.9513	7.63069	24.7796	27.6777	-1.50048	1	Same	-0.148706	1	Same	-0.0913211	1	Same	-0.221515	1	Same	1.13026	1	Same	-0.0161601	1	Same	0.041225	1	Same	1	-0.194464	Same	0.350733	-0.310047
chr1	51959600	51967399	intron	Myo1b	9322	0	1	0	1	0	1	0	1	0	0	1	1	46.8218	6.87326	29.8021	32.4602	41.2684	30.0565	-0.363496	1	Same	1.77728	0.92513	Same	0.0295625	1	Same	-1.79646	0.530431	Same	0.344313	1	Same	1.34961	1	Same	-0.398104	1	Same	1	-0.194464	Same	0.350733	-0.310047
chr1	51968200	51974799	intron	Myo1b	1322	0	1	1	1	1	1	0	0	1	1	1	1	27.5793	45.2735	44.1157	22.685	40.8073	31.2073	-0.214467	1	Same	-0.0618463	1	Same	-0.389083	1	Same	0.653189	0.975356	Same	0.80581	1	Same	-0.0755376	1	Same	-0.402774	1	Same	1	-0.194464	Same	0.350733	-0.310047
chr1	51986200	51988799	Intergenic	Myo1b	-14678	0	0	0	1	0	0	0	0	1	0	1	0	36.2637	48.3368	20.7384	9.87001	43.7174	19.5641	-1.0671	1	Same	-0.043795	1	Same	-0.0310512	1	Same	0.330428	1	Same	1.35373	1	Same	-0.803496	1	Same	-0.790752	1	Same	1	-0.194464	Same	0.350733	-0.310047
chr1	52063600	52067999	intron	Stat4	716	0	1	0	1	0	1	1	1	0	0	0	1	36.162	40.6501	50.3922	16.7073	26.8108	28.4685	-0.837637	1	Same	-0.415922	1	Same	-0.628973	1	Same	0.19084	1	Same	0.612555	1	Same	0.209755	1	Same	-0.00329608	1	Same	1	-0.230608	Same	0.316173	-0.28174
chr1	52103000	52106599	intron	Stat4	39716	0	0	0	1	0	1	0	0	0	0	0	0	19.6916	48.6626	18.3305	2.11062	20.7543	38.079	-1.07884	1	Same	-0.639762	1	Same	0.576228	1	Same	0.758888	0.987915	Same	1.19796	1	Same	-0.796918	1	Same	0.419072	1	Same	1	-0.230608	Same	0.316173	-0.28174
chr1	52170000	52179599	Intergenic	Stat1	-1482	1	1	1	1	1	1	0	1	1	1	1	1	7.77481	15.2829	27.0145	21.3146	16.4366	25.5865	0.860829	1	Same	0.114754	1	Same	-0.0324011	1	Same	0.595884	0.998791	Same	-0.150191	1	Same	0.488894	1	Same	0.341739	1	Same	1	0.048013	Same	0.339738	-0.231211
chr1	52206400	52209399	intron	Stat1	31434	0	0	0	0	0	0	0	0	0	0	0	1	32.7544	41.4482	47.0829	40.6672	20.8623	13.6559	0.268416	1	Same	-0.675132	1	Same	-1.29434	1	Same	0.320998	1	Same	-0.62255	1	Same	0.10506	1	Same	-0.514152	1	Same	1	0.048013	Same	0.339738	-0.231211
chr1	52221000	52224199	exon	Stat1	46134	0	0	0	0	0	0	0	0	0	0	0	1	2.04373	0	39.9266	12.9483	11.7093	8.59208	0.518646	1	Same	0.655795	1	Same	-0.805683	1	Same	-0.145672	1	Same	-0.00852338	1	Same	1.30321	1	Same	-0.158266	1	Same	1	0.048013	Same	0.339738	-0.231211
chr1	52284200	52291799	intron	Gls	2076	1	1	1	1	1	1	1	1	1	0	1	1	29.4311	14.6665	33.0787	37.0569	29.8979	37.5072	0.301742	1	Same	0.97032	1	Same	0.187216	1	Same	-0.814269	0.869919	Same	-0.145691	1	Same	0.989045	1	Same	0.205941	1	Same	1	0.0772305	Same	0.0593244	-0.563783
chr1	52546000	52547199	intron	Nab1	10692	0	0	0	1	0	0	0	0	0	0	0	0	15.4431	52.4084	15.0804	27.6004	52.6831	11.6995	0.101238	1	Same	0.0166858	1	Same	-0.0284846	1	Same	0.295332	1	Same	0.210779	1	Same	-0.29503	1	Same	-0.3402	1	Same	1	-0.122444	Same	0.439393	-0.218823
chr1	52554800	52558799	intron	Nab1	492	0	1	0	1	0	1	0	1	0	1	0	1	54.0599	21.4917	73.0287	84.4756	50.8879	54.77	0.565191	1	Same	1.09175	1	Same	-0.326299	1	Same	-1.03643	0.823351	Same	-0.509864	1	Same	1.42492	0.860576	Same	0.00686362	1	Same	1	-0.122444	Same	0.439393	-0.218823
chr1	52579800	52581999	Intergenic	Nab1	-23608	0	0	0	1	0	0	0	0	1	0	0	0	8.03914	12.291	11.6839	22.6971	53.0198	3.66855	0.474703	1	Same	0.895438	1	Same	-0.346572	1	Same	0.181167	1	Same	0.601902	1	Same	-0.0341812	1	Same	-1.27619	1	Same	1	-0.122444	Same	0.439393	-0.218823
chr1	52654200	52655999	Intergenic	Nemp2	-32449	0	0	0	1	0	0	0	0	0	0	0	0	40.0634	11.3207	40.8854	29.2216	55.4027	45.1056	-0.308787	1	Same	1.60142	1	Same	0.12069	1	Same	-1.15764	0.883171	Same	0.752567	1	Same	1.2007	1	Same	-0.280027	1	Same	1	0.103353	Same	0.439704	-0.202899
chr1	52687400	52689999	intron	Nemp2	1151	0	0	0	1	0	0	0	0	1	0	1	0	2.89558	40.7536	9.15576	16.2659	28.203	12.15	0.560087	1	Same	-0.216131	1	Same	0.123421	1	Same	1.14755	0.899834	Same	0.371332	1	Same	-0.831188	1	Same	-0.491637	1	Same	1	0.103353	Same	0.439704	-0.202899
chr1	52782400	52786599	promoter-TSS	Mfsd6	-338	0	1	0	1	0	1	0	1	0	0	0	1	46.9437	8.60777	48.1541	47.9672	37.9859	55.944	0.0421101	1	Same	1.53373	1	Same	0.184003	1	Same	-1.6408	0.585714	Same	-0.149173	1	Same	1.69324	0.865374	Same	0.343513	1	Same	0.76702	-0.975175	Same	0.58686	-0.290344
chr1	52872600	52875799	intron	Inpp1	332	0	0	0	1	0	1	0	0	0	1	1	0	3.58501	51.6711	21.3292	16.6143	15.8969	44.9702	0.743234	1	Same	-0.864904	1	Same	0.5841	1	Same	1.6435	0.697659	Same	0.035361	1	Same	-0.717397	1	Same	0.731606	1	Same	1	0.249947	Same	0.799134	0.100046
chr1	52899600	52903799	promoter-TSS	Hibch	-182	0	1	1	1	1	1	0	1	1	0	1	1	41.1492	26.913	19.7172	53.471	19.0271	16.7873	0.246296	1	Same	-0.243956	1	Same	-0.107392	1	Same	-0.309109	1	Same	-0.79936	1	Same	-0.277117	1	Same	-0.140553	1	Same	1	0.111062	Same	0.58848	-0.118057
chr1	53005200	53012199	intron	1700019D03Rik	984	1	1	1	1	1	1	1	0	1	1	1	1	23.601	42.6378	15.3683	43.6907	22.4137	24.7017	0.795971	1	Same	-0.76187	1	Same	0.62727	1	Same	0.827426	0.868396	Same	-0.730416	1	Same	-1.34657	0.721129	Same	0.0425666	1	Same	0.954058	-0.317598	Same	0.83103	0.0781315
chr1	53351800	53356599	promoter-TSS	Ormdl1	261	1	1	1	1	1	1	0	1	1	1	1	1	23.2179	44.6371	27.3441	36.8462	28.7422	25.7557	0.418551	1	Same	-0.357827	1	Same	-0.0330536	1	Same	0.628578	0.997867	Same	-0.1478	1	Same	-0.470515	1	Same	-0.145741	1	Same	1	0.193777	Same	0.640313	-0.12839
chr1	53368600	53372399	promoter-TSS	Osgepl1	32	1	0	1	1	1	1	0	0	1	1	1	1	14.37	39.6085	27.0179	0	18.2929	19.7469	-1.71855	0.947943	Same	-0.646344	1	Same	-0.253076	1	Same	0.924954	0.96371	Same	1.99716	0.87175	Same	-0.382981	1	Same	0.0102871	1	Same	1	0.141766	Same	0.562744	-0.152242
chr1	53408400	53409799	intron	Asnsd1	496	0	0	0	0	0	1	0	0	1	0	1	0	16.5283	9.23705	58.8425	32.0924	32.9065	100.172	0.714607	1	Same	1.33558	1	Same	0.620262	1	Same	-0.517539	1	Same	0.103431	1	Same	1.88658	0.68532	Same	1.17126	1	Same	1	0.211569	Same	0.80187	-0.0677031
chr1	53838200	53842399	intron	Stk17b	1759	1	1	1	1	1	1	1	0	1	1	1	1	19.8033	53.9259	52.9067	27.6293	21.4832	36.4171	0.446299	1	Same	-1.1221	1	Same	-0.457601	1	Same	1.36363	0.412251	Same	-0.204764	1	Same	-0.0769324	1	Same	0.587566	1	Same	0.940199	0.283003	Same	0.987607	-0.00515681
chr1	54248400	54252799	intron	Hecw2	1278	0	1	0	1	0	1	0	0	0	1	0	1	6.96318	51.8727	60.3409	41.5118	37.6971	26.1815	1.63899	0.923528	Same	-0.279998	1	Same	-0.819548	1	Same	1.91562	0.477253	Same	-0.00337001	1	Same	0.113585	1	Same	-0.425966	1	Same	1	0.183002	Same	0.415944	-0.351848
chr1	54493800	54497399	intron	Gtf3c3	270	0	1	0	1	1	1	1	0	1	0	1	1	29.2895	12.9497	27.8002	68.2084	14.0383	30.8969	0.685992	1	Same	0.0643791	1	Same	0.0903665	1	Same	-0.480661	1	Same	-1.10227	1	Same	0.461525	1	Same	0.487513	1	Same	1	0.0726286	Same	0.0889289	-0.364719
chr1	54540800	54542399	intron	Gtf3c3	-45730	1	1	0	0	0	0	0	0	0	0	0	0	34.4995	37.5704	2.68674	64.7824	20.7269	19.1153	0.549231	1	Same	-0.425486	1	Same	0.989694	1	Same	0.119558	1	Same	-0.855159	1	Same	-1.51391	1	Same	-0.0987325	1	Same	1	0.0726286	Same	0.0889289	-0.364719
chr1	54613200	54615999	promoter-TSS	Pgap1	-72	0	1	1	1	1	1	1	0	1	0	1	0	17.9143	47.6245	7.80022	50.0086	55.7176	31.312	0.950345	1	Same	0.197616	1	Same	1.15997	1	Same	0.945468	0.956073	Same	0.192738	1	Same	-1.57869	1	Same	-0.616332	1	Same	1	0.232549	Same	0.326042	-0.507501
chr1	54861400	54866399	intron	Ankrd44	119331	0	0	0	1	0	0	0	0	0	0	0	0	2.29919	11.5024	16.9038	0.949879	18.0256	1.09767	-0.123501	1	Same	0.27843	1	Same	-0.88257	1	Same	0.583667	NA	Same	0.985598	1	Same	0.190909	1	Same	-0.970091	1	Same	1	0.1723	Same	0.33181	-0.37258
chr1	54902400	54908599	intron	Ankrd44	77731	0	0	0	0	0	1	0	0	0	0	0	0	1.85213	43.9937	11.2336	14.6448	0.532063	33.3229	1.4584	1	Same	-2.98957	0.181241	Same	1.01593	1	Same	2.54703	0.230987	Same	-1.90095	0.933678	Same	-1.3077	1	Same	2.6978	1	Same	1	0.1723	Same	0.33181	-0.37258
chr1	54911800	54914799	intron	Ankrd44	69931	0	0	0	1	0	0	0	0	0	0	0	0	5.65623	39.3775	23.8821	12.7484	36.1754	0.908414	0.424375	1	Same	-0.0280462	1	Same	-1.27035	1	Same	1.23087	0.889135	Same	0.778452	1	Same	-0.403227	1	Same	-1.64553	1	Same	1	0.1723	Same	0.33181	-0.37258
chr1	54920800	54925999	intron	Ankrd44	59831	0	0	0	1	0	1	0	0	0	0	0	0	6.06731	5.33688	31.4006	2.92239	31.4828	23.157	-0.234461	1	Same	1.03353	1	Same	-0.200224	1	Same	-0.0305053	1	Same	1.23749	1	Same	0.968629	1	Same	-0.265127	1	Same	1	0.1723	Same	0.33181	-0.37258
chr1	54961000	54968599	intron	Ankrd44	18431	0	0	0	1	0	1	0	0	0	0	0	1	18.5851	33.9096	47.6283	20.3802	39.0565	38.5989	0.0848576	1	Same	0.175333	1	Same	-0.181415	1	Same	0.582679	1	Same	0.673154	1	Same	0.280184	1	Same	-0.076564	1	Same	1	0.1723	Same	0.33181	-0.37258
chr1	54976000	54985599	intron	Ankrd44	2431	0	1	0	1	1	1	0	1	1	1	1	1	47.3002	63.962	49.8616	44.0016	34.2067	41.5548	-0.075396	1	Same	-0.78898	1	Same	-0.223129	1	Same	0.490594	0.932973	Same	-0.22299	1	Same	-0.391534	1	Same	0.174318	1	Same	1	0.1723	Same	0.33181	-0.37258
chr1	54985800	54990999	Intergenic	Ankrd44	-5169	0	0	0	1	0	0	1	0	1	0	0	0	17.3814	5.98378	18.3906	9.31894	39.1973	15.7057	-0.345514	1	Same	1.21123	1	Same	-0.0910364	1	Same	-0.543055	1	Same	1.01369	1	Same	0.593923	1	Same	-0.708346	1	Same	1	0.1723	Same	0.33181	-0.37258
chr1	55075400	55089199	intron	Sf3b1	2022	1	1	1	1	1	1	1	1	1	1	1	1	42.9531	17.0878	19.8383	20.826	24.1964	26.6203	-0.915299	1	Same	0.505568	1	Same	0.405464	1	Same	-1.10664	0.626101	Same	0.314223	1	Same	0.138465	1	Same	0.0383615	1	Same	1	0.125411	Same	0.239903	-0.261191
chr1	55108600	55111799	intron	Coq10b	586	1	1	0	1	1	1	1	0	1	0	1	1	11.5426	17.1427	33.3243	37.409	39.588	49.5349	0.710456	1	Same	0.595907	1	Same	0.308041	1	Same	0.237258	1	Same	0.122709	1	Same	0.402125	1	Same	0.114259	1	Same	1	0.120704	Same	0.708594	-0.105457
chr1	55132000	55134199	Intergenic	Hspd1	11676	0	0	0	0	0	0	0	1	0	0	0	0	66.1579	43.94	0	26.127	0	19.4683	-1.08507	1	Same	-5.91541	4.45006e-08	Down	4.95189	7.6421e-05	Up	-0.413653	1	Same	-5.244	3.89849e-06	Down	-5.93092	3.68682e-08	Down	4.93638	8.99287e-05	Up	0.764095	0.168735	Same	0.0192114	-0.305101
chr1	55139000	55147399	intron	Hspd1	1576	1	1	1	1	1	1	1	1	1	1	1	1	31.9169	37.3724	25.622	52.2113	38.3591	51.9295	0.69423	1	Same	0.101141	1	Same	0.976766	1	Same	0.291202	1	Same	-0.301886	1	Same	-0.555731	1	Same	0.319894	1	Same	0.764095	0.168735	Same	0.0192114	-0.305101
chr1	55159000	55161199	Intergenic	Hspe1	15108	0	0	1	1	1	1	1	1	1	0	1	0	28.2291	43.8004	47.0828	19.7102	58.6022	63.3675	-0.463512	1	Same	0.463849	1	Same	0.432704	1	Same	0.68355	0.785376	Same	1.61091	0.0620504	Same	0.047064	1	Same	0.0159192	1	Same	1	0.193944	Same	0.496282	0.276045
chr1	55163600	55167399	Intergenic	Hspe1	20508	0	1	1	0	1	0	1	1	1	0	1	0	52.6338	3.55792	5.72016	17.3982	4.30691	1.66543	-0.828199	1	Same	0.0850499	1	Same	-0.367325	1	Same	-1.58143	0.698556	Same	-0.668185	1	Same	0.165087	1	Same	-0.287288	1	Same	1	0.193944	Same	0.496282	0.276045
chr1	55185600	55191599	intron	Mob4	511	1	1	1	1	1	1	1	1	1	0	1	1	50.5519	23.0667	25.9997	49.3014	49.174	50.9483	-0.00574315	1	Same	0.971277	1	Same	0.827776	1	Same	-0.871923	0.915232	Same	0.105097	1	Same	0.103526	1	Same	-0.0399747	1	Same	1	0.211533	Same	0.984597	-0.00680266
chr1	55227200	55231599	intron	Mob4	41311	0	0	0	1	0	1	1	1	1	0	0	0	25.9388	15.6639	20.8796	10.1688	23.4572	26.7144	-1.00228	1	Same	0.508478	1	Same	0.301449	1	Same	-0.493917	1	Same	1.01684	1	Same	0.276746	1	Same	0.0697168	1	Same	1	0.211533	Same	0.984597	-0.00680266
chr1	55245600	55253799	intron	Rftn2	33926	1	1	1	0	0	0	1	0	0	0	1	0	12.3364	6.77957	19.707	28.1686	12.4564	10.7117	0.564701	1	Same	0.352275	1	Same	-0.373534	1	Same	-0.282424	1	Same	-0.494851	1	Same	0.598643	1	Same	-0.127166	1	Same	1	-0.11253	Same	0.908797	0.0612523
chr1	55279000	55285399	intron	Rftn2	1426	0	1	1	0	0	1	0	1	1	0	1	1	38.446	13.1243	35.3459	15.6943	42.0588	26.3695	-0.826309	1	Same	1.12474	1	Same	-0.26029	1	Same	-0.927684	0.957841	Same	1.02337	1	Same	0.865974	1	Same	-0.51906	1	Same	1	-0.11253	Same	0.908797	0.0612523
chr1	55291000	55296799	promoter-TSS	Mars2	-121	1	1	1	1	1	1	1	1	1	1	1	1	40.8176	19.4433	46.3418	41.2839	28.6382	37.3817	0.0379763	1	Same	0.5949	1	Same	-0.268471	1	Same	-0.934111	0.453002	Same	-0.377187	1	Same	1.13787	0.383884	Same	0.274496	1	Same	1	0.058179	Same	0.645544	-0.15116
chr1	55417600	55421199	exon	Boll	151	0	1	0	0	0	1	0	0	0	0	0	0	0	9.52187	22.229	68.2127	6.99867	19.9745	1.47681	1	Same	-0.0863623	1	Same	-0.0448175	1	Same	0.441705	1	Same	-1.12147	1	Same	0.339759	1	Same	0.381304	1	Same	0.946021	0.895959	Same	NA	-0.345494
chr1	55461200	55464599	exon	Plcl1	110	0	0	0	1	0	1	0	1	0	0	0	1	43.9758	14.8541	8.88358	15.4303	23.4893	39.1708	-0.749283	1	Same	0.342721	1	Same	0.994515	1	Same	-0.736057	0.992189	Same	0.355947	1	Same	-0.318246	1	Same	0.333548	1	Same	0.848619	-1.24182	Same	NA	-0.625689
chr1	57026000	57031599	promoter-TSS	9130024F11Rik	487	0	1	1	1	0	1	0	1	1	1	1	1	47.6145	56.367	88.6961	55.0198	55.4228	52.852	0.214094	1	Same	0.0413601	1	Same	-0.684203	1	Same	0.316637	0.992189	Same	0.143903	1	Same	0.568054	1	Same	-0.157509	1	Same	1	0.108324	Same	0.979516	-0.0193157
chr1	57032400	57035399	Intergenic	9130024F11Rik	5587	0	0	1	0	0	0	0	0	1	0	1	1	30.1522	33.3234	45.5945	26.6096	36.0313	22.0338	-0.155678	1	Same	0.169181	1	Same	-0.920069	1	Same	0.20392	1	Same	0.528778	1	Same	0.361085	1	Same	-0.728165	1	Same	1	0.108324	Same	0.979516	-0.0193157
chr1	57038400	57041999	Intergenic	9130024F11Rik	11887	0	0	0	0	0	1	0	0	0	0	0	0	14.0506	24.2446	11.9486	13.8525	28.4111	34.7192	0.000186908	1	Same	0.183192	1	Same	0.869528	1	Same	0.468962	1	Same	0.651968	1	Same	-0.573643	1	Same	0.112692	1	Same	1	0.108324	Same	0.979516	-0.0193157
chr1	57432000	57436199	promoter-TSS	4930558J18Rik	288	1	1	1	1	0	1	1	1	1	0	1	1	40.5406	16.8627	24.7881	32.8786	13.881	43.6272	-0.165333	1	Same	-0.106581	1	Same	0.520813	1	Same	-0.692795	0.994672	Same	-0.634043	1	Same	0.282705	1	Same	0.9101	1	Same	1	0.0548961	Same	0.744916	-0.189623
chr1	57460000	57465399	promoter-TSS	Maip1	-692	1	1	1	1	1	1	1	1	1	0	1	1	17.659	28.4634	24.6526	29.9557	32.6095	34.912	0.451373	1	Same	0.175653	1	Same	0.324384	1	Same	0.449268	1	Same	0.173548	1	Same	-0.151721	1	Same	-0.00298884	1	Same	1	-0.08248	Same	0.420771	0.265117
chr1	57598000	57602199	Intergenic	Tyw5	-136582	0	0	0	1	0	0	0	0	0	0	0	0	0	7.58696	0	6.79913	50.5311	15.2113	0.811738	1	Same	1.42919	1	Same	1.30763	1	Same	0.881607	0.965668	Same	1.49906	1	Same	-0.88418	1	Same	-1.00574	1	Same	1	0.136626	Same	0.536513	0.248607
chr1	57663000	57666399	Intergenic	Spats2l	-167005	0	0	1	0	1	1	0	0	1	0	1	0	49.0706	3.42787	45.3441	27.5126	9.62566	33.3395	-0.558603	1	Same	0.77017	1	Same	-0.281101	1	Same	-2.15245	0.384238	Same	-0.823673	1	Same	2.09321	0.670567	Same	1.04194	1	Same	1	-0.059817	Same	0.497134	0.166981
chr1	57668400	57670399	Intergenic	Spats2l	-162305	0	0	1	0	1	1	0	0	1	0	1	0	40.851	49.7713	30.5152	38.5614	41.9361	66.58	-0.0441852	1	Same	-0.160903	1	Same	0.996057	1	Same	0.317098	1	Same	0.20038	1	Same	-0.651803	1	Same	0.505157	1	Same	1	-0.059817	Same	0.497134	0.166981
chr1	57829400	57833799	promoter-TSS	Spats2l	-105	0	1	1	1	1	1	0	0	1	1	1	1	41.3403	57.6545	101.337	60.9401	61.3039	50.4083	0.374766	1	Same	0.113146	1	Same	-0.663913	1	Same	0.359607	1	Same	0.0979872	1	Same	0.525204	1	Same	-0.251856	1	Same	1	-0.059817	Same	0.497134	0.166981
chr1	58024400	58027599	intron	Kctd18	368	0	1	1	1	1	1	0	1	1	0	1	1	48.8661	33.1383	29.4253	42.4065	20.7425	18.7763	-0.119109	1	Same	-0.447724	1	Same	-0.454784	1	Same	-0.356403	1	Same	-0.685017	1	Same	-0.169168	1	Same	-0.176227	1	Same	1	-0.152333	Same	0.692238	-0.0981067
chr1	58051800	58055399	intron	Sgol2a	782	1	0	1	1	1	1	1	0	1	0	1	1	12.1339	31.3196	28.8708	8.44246	27.6133	40.8079	-0.19407	1	Same	-0.0603342	1	Same	0.286094	1	Same	0.690751	0.994918	Same	0.824487	1	Same	-0.0921941	1	Same	0.254234	1	Same	1	0.0188077	Same	0.12661	-0.423188
chr1	58084800	58091599	intron	Aox1	1387	0	0	1	1	1	1	0	1	1	0	1	1	29.0048	27.833	32.4944	19.0102	29.4068	27.6914	-0.524266	1	Same	0.13109	1	Same	-0.18042	1	Same	0.0183865	1	Same	0.673743	1	Same	0.154659	1	Same	-0.156851	1	Same	1	-0.412081	Same	0.634675	-0.268069
chr1	58276600	58280399	intron	Aox4	11259	0	0	0	1	0	0	0	0	0	0	0	0	30.6031	0	7.50925	0	30.1666	12.0029	-2.06147	0.701162	Same	2.13414	0.758932	Same	0.321617	1	Same	-2.05563	0.468896	Same	2.13998	0.748875	Same	1.03722	1	Same	-0.775309	1	Same	1	-0.236316	Same	NA	-0.118252
chr1	58288000	58292199	intron	Aox4	22859	0	0	0	1	0	0	0	0	0	0	0	0	29.0652	12.5689	3.71187	3.77178	28.5704	2.86423	-1.21679	1	Same	0.626283	1	Same	-0.0876715	1	Same	-0.559662	1	Same	1.28341	1	Same	-0.655137	1	Same	-1.36909	1	Same	1	-0.236316	Same	NA	-0.118252
chr1	58346200	58348599	intron	Aox2	12230	0	0	0	0	0	1	0	0	1	0	0	0	47.0548	47.1263	36.1665	20.1051	34.6497	48.682	-0.993395	1	Same	-0.304867	1	Same	0.375305	1	Same	0.0669845	1	Same	0.755512	1	Same	-0.357141	1	Same	0.323031	1	Same	NA	0.177745	Same	NA	-0.520196
chr1	58400800	58403799	intron	Bzw1	-47680	0	0	0	0	1	1	0	0	1	0	1	0	9.68277	21.357	32.6513	10.808	26.3899	40.6074	0.162735	1	Same	0.336017	1	Same	0.30727	1	Same	1.08275	0.65714	Same	1.25603	0.870263	Same	0.50071	1	Same	0.471964	1	Same	1	0.190253	Same	0.212076	-0.407059
chr1	58409200	58413199	exon	Bzw1	-38780	0	0	0	0	1	1	0	0	1	0	1	0	0	17.0619	13.0157	0	9.90456	32.3287	0	1	Same	-0.225379	1	Same	0.499926	1	Same	0.773909	0.971809	Same	0.548853	1	Same	-0.142093	1	Same	0.583212	1	Same	1	0.190253	Same	0.212076	-0.407059
chr1	58415000	58416599	exon	Bzw1	-34180	0	0	0	1	1	1	0	0	1	0	1	0	3.32106	0	29.7721	52.5039	68.8725	44.2374	2.66249	0.198617	Same	4.63104	0.000276893	Up	0.441352	1	Same	-1.56122	0.68173	Same	0.407327	1	Same	3.62496	0.0141759	Up	-0.564722	1	Same	1	0.190253	Same	0.212076	-0.407059
chr1	58447800	58453799	intron	Bzw1	820	0	1	1	1	1	1	0	0	1	1	1	1	4.89491	32.5782	30.5996	33.1988	29.7347	32.6574	1.72944	0.864866	Same	-0.0468386	1	Same	0.08432	1	Same	1.75679	0.574986	Same	-0.0194876	1	Same	-0.103046	1	Same	0.0281121	1	Same	1	0.190253	Same	0.212076	-0.407059
chr1	58464400	58467399	Intergenic	Clk1	15032	0	0	0	0	0	1	0	0	0	0	0	0	6.75636	19.2723	2.99533	3.94949	49.0873	31.4079	-0.165884	1	Same	0.696593	1	Same	1.10971	1	Same	0.560161	1	Same	1.42264	1	Same	-0.800621	1	Same	-0.387502	1	Same	1	0.165719	Same	0.612545	-0.103284
chr1	58474600	58482399	intron	Clk1	2432	1	1	1	1	1	1	1	1	1	1	1	1	18.7357	28.3263	37.5597	11.9663	13.2611	23.3811	-0.493761	1	Same	-0.791228	1	Same	-0.522727	1	Same	0.531142	0.997409	Same	0.233675	1	Same	0.288054	1	Same	0.556555	1	Same	1	0.165719	Same	0.612545	-0.103284
chr1	58499400	58504999	exon	Ppil3	130	1	1	1	1	1	1	1	1	1	0	1	0	22.2142	38.2373	13.8129	18.54	20.6877	14.1112	-0.181587	1	Same	-0.678269	1	Same	0.0490006	1	Same	0.729232	0.960651	Same	0.23255	1	Same	-1.26314	1	Same	-0.535872	1	Same	1	0.153372	Same	0.617864	0.195811
chr1	58559000	58566199	promoter-TSS	Orc2	-647	1	1	1	1	1	1	1	1	1	0	1	1	25.512	19.4246	26.0704	42.1064	14.0914	13.7841	0.47946	1	Same	-0.230531	1	Same	-0.524379	1	Same	-0.177674	1	Same	-0.887666	1	Same	0.218463	1	Same	-0.0753852	1	Same	1	0.128388	Same	0.148501	-0.374101
chr1	58641800	58645399	promoter-TSS	Ndufb3	359	1	1	0	1	0	1	0	1	1	0	1	1	33.7818	1.21293	42.1101	44.797	17.9724	25.0034	0.26284	1	Same	1.34937	1	Same	-0.423296	1	Same	-1.76436	0.635429	Same	-0.677836	1	Same	1.97818	0.817992	Same	0.205517	1	Same	1	0.046832	Same	0.405942	0.28839
chr1	58668600	58670999	Intergenic	Ndufb3	26559	1	1	0	1	0	0	1	1	0	0	0	0	51.9826	58.7402	12.3937	38.6302	36.8124	15.8447	-0.192353	1	Same	-0.32162	1	Same	0.135193	1	Same	0.147973	1	Same	0.0187049	1	Same	-1.0275	1	Same	-0.570687	1	Same	1	0.046832	Same	0.405942	0.28839
chr1	58708400	58709799	promoter-TSS	Gm20257	-385	0	0	0	0	0	1	0	0	0	0	0	0	8.6178	40.9338	90.3782	53.8488	64.6662	64.5798	1.79794	0.74732	Same	0.542592	1	Same	-0.343296	1	Same	1.54928	0.654316	Same	0.293934	1	Same	0.80722	1	Same	-0.0786685	1	Same	NA	0	Same	NA	0.342265
chr1	58767400	58771599	promoter-TSS	Cflar	-630	1	0	1	1	1	1	0	1	1	0	1	1	35.5348	25.1423	31.9265	31.8204	56.0751	45.6426	-0.134915	1	Same	1.07649	1	Same	0.476487	1	Same	-0.362979	1	Same	0.848426	1	Same	0.255276	1	Same	-0.344727	1	Same	1	0.234502	Same	0.482519	-0.334101
chr1	58851000	58854599	intron	Casp8	582	0	1	0	1	1	1	0	0	0	0	1	1	13.6036	31.0675	43.4466	38.15	48.0458	37.4089	0.976566	1	Same	0.490809	1	Same	-0.13093	1	Same	0.822912	0.969742	Same	0.337155	1	Same	0.296159	1	Same	-0.325579	1	Same	1	0.248238	Same	0.867415	0.0456035
chr1	59007800	59020799	intron	Trak2	16026	0	1	1	1	1	1	1	0	1	0	1	1	1.42537	30.7769	44.7583	30.7408	30.9331	23.0517	3.89922	1.81213e-07	Up	0.070096	1	Same	-0.849767	1	Same	3.9542	6.85248e-08	Up	0.125079	1	Same	0.444824	1	Same	-0.475039	1	Same	0.98652	-0.424444	Same	0.050543	-0.854979
chr1	59021200	59026399	intron	Trak2	6526	0	0	1	0	1	0	1	0	1	0	1	1	28.2515	34.4438	17.4925	1.4612	6.38173	5.23522	-2.38	0.423936	Same	-1.53196	1	Same	-1.04913	1	Same	0.262573	1	Same	1.11062	1	Same	-0.707776	1	Same	-0.224952	1	Same	0.98652	-0.424444	Same	0.050543	-0.854979
chr1	59027400	59032199	promoter-TSS	Trak2	526	0	1	1	1	1	1	1	1	1	1	1	1	45.511	42.8781	38.0496	55.265	46.4586	25.3642	0.240483	1	Same	0.156235	1	Same	-0.443673	1	Same	-0.00622683	1	Same	-0.0904749	1	Same	-0.183564	1	Same	-0.783473	1	Same	0.98652	-0.424444	Same	0.050543	-0.854979
chr1	59176200	59177599	promoter-TSS	Tmem237	40	1	0	1	1	1	0	1	0	1	0	1	0	30.5295	37.9607	15.8598	17.9132	78.2542	25.2463	-0.189824	1	Same	0.426363	1	Same	0.158676	1	Same	0.121489	1	Same	0.737675	1	Same	-0.340133	1	Same	-0.60782	1	Same	0.918498	0.305179	Same	0.393475	0.226677
chr1	59292200	59295799	promoter-TSS	Als2	-63	0	1	1	1	1	1	1	1	1	1	1	1	41.169	17.9338	51.7727	10.8778	18.7873	33.2891	-1.1956	1	Same	0.0797474	1	Same	-0.414149	1	Same	-0.722868	0.988329	Same	0.552474	1	Same	0.969657	1	Same	0.475761	1	Same	1	-0.159645	Same	0.36384	-0.347936
chr1	59311800	59316399	intron	Cdk15	349	0	1	0	1	0	1	0	1	1	1	0	1	19.4176	76.1629	35.0766	33.7503	44.8347	31.3103	0.798927	0.505604	Same	-0.675037	0.861224	Same	-0.131088	1	Same	1.99964	2.35475e-06	Up	0.525675	1	Same	-1.14066	0.0597341	Same	-0.596713	1	Same	NA	-0.90937	Same	NA	0.531585
chr1	59325800	59327999	intron	Cdk15	13149	0	0	0	0	0	1	0	0	1	0	1	1	19.2349	37.8434	69.4098	22.6756	48.8299	44.1416	0.0506431	1	Same	0.143223	1	Same	-0.219466	1	Same	0.260596	1	Same	0.353176	1	Same	0.282575	1	Same	-0.0801139	1	Same	NA	-0.90937	Same	NA	0.531585
chr1	59376200	59380999	intron	Cdk15	64849	0	1	1	1	1	0	0	0	1	0	1	0	19.3618	42.3342	7.80022	18.6468	49.5821	20.2341	-0.0145048	1	Same	0.213951	1	Same	0.829136	1	Same	0.802336	0.978016	Same	1.03079	1	Same	-1.55397	1	Same	-0.938783	1	Same	NA	-0.90937	Same	NA	0.531585
chr1	59388000	59393999	intron	Cdk15	77249	0	0	1	1	1	1	0	0	1	0	1	1	35.3721	20.8624	25.5673	12.8716	33.3913	16.6306	-0.776784	1	Same	0.442404	1	Same	-0.327255	1	Same	-0.39227	1	Same	0.826918	1	Same	0.139814	1	Same	-0.629845	1	Same	NA	-0.90937	Same	NA	0.531585
chr1	59432000	59437999	Intergenic	Fzd7	-103991	1	1	1	1	1	1	1	1	1	0	1	0	52.1218	24.0079	16.6073	21.5609	22.5956	14.6098	-1.05105	1	Same	-0.0158182	1	Same	-0.129076	1	Same	-0.869858	0.915747	Same	0.165377	1	Same	-0.487337	1	Same	-0.600595	1	Same	1	-0.0197682	Same	0.371486	-0.279391
chr1	59450800	59457199	Intergenic	Fzd7	-84991	1	1	1	1	1	1	1	0	1	0	1	1	22.3068	8.30534	28.7179	24.5927	28.0857	19.5623	0.121991	1	Same	1.39781	1	Same	-0.409474	1	Same	-1.01489	0.897958	Same	0.260928	1	Same	1.32458	1	Same	-0.482704	1	Same	1	-0.0197682	Same	0.371486	-0.279391
chr1	59474600	59482199	Intergenic	Fzd7	-60591	0	1	1	1	1	1	1	1	1	0	1	1	39.0894	29.2452	15.73	27.0346	22.4296	25.2943	-0.466157	1	Same	-0.285293	1	Same	0.646566	1	Same	-0.304581	1	Same	-0.123718	1	Same	-0.859954	1	Same	0.0719059	1	Same	1	-0.0197682	Same	0.371486	-0.279391
chr1	59483200	59487399	Intergenic	Fzd7	-53691	0	0	1	0	1	0	1	0	1	1	1	0	0.620482	55.1012	19.4062	10.9486	5.19785	8.62993	0.523189	1	Same	-1.18226	1	Same	-0.351992	1	Same	1.47468	0.721971	Same	-0.230774	1	Same	-0.688512	1	Same	0.14176	1	Same	1	-0.0197682	Same	0.371486	-0.279391
chr1	59505600	59508599	Intergenic	Fzd7	-31891	1	1	1	0	1	0	1	0	1	0	1	0	18.0104	52.175	25.1266	61.8468	22.2225	19.7456	1.50497	0.736851	Same	-0.985914	1	Same	-0.266877	1	Same	1.35649	0.605691	Same	-1.13439	1	Same	-0.932107	1	Same	-0.21307	1	Same	1	-0.0197682	Same	0.371486	-0.279391
chr1	59512200	59516799	Intergenic	Fzd7	-24491	1	0	1	1	1	1	1	0	1	0	1	0	17.4957	16.2253	15.8657	10.1987	27.9532	34.9505	-0.287311	1	Same	0.39992	1	Same	0.556056	1	Same	-0.00436642	1	Same	0.682864	1	Same	-0.0412989	1	Same	0.114837	1	Same	1	-0.0197682	Same	0.371486	-0.279391
chr1	59525600	59533799	Intergenic	Fzd7	-9291	1	1	1	1	1	1	1	1	1	1	1	1	42.7881	61.7003	23.9076	29.0108	29.013	32.5925	-0.504948	1	Same	-0.945015	1	Same	0.439346	1	Same	0.568145	0.939984	Same	0.128078	1	Same	-1.31597	0.44823	Same	0.0683909	1	Same	1	-0.0197682	Same	0.371486	-0.279391
chr1	59533800	59551999	exon	Fzd7	3909	1	1	1	1	1	1	1	1	1	1	1	1	34.1099	38.6416	46.4889	65.1163	44.8287	40.4352	0.921533	0.46787	Same	0.274159	1	Same	-0.166807	1	Same	0.255089	0.996052	Same	-0.392285	1	Same	0.207011	1	Same	-0.233956	1	Same	1	-0.0197682	Same	0.371486	-0.279391
chr1	59564400	59566799	Intergenic	Gm973	-7508	0	0	0	1	0	0	0	0	0	0	0	0	43.7834	50.7136	15.7754	28.6014	59.9519	26.3542	-0.396807	1	Same	0.217733	1	Same	0.482269	1	Same	0.208776	1	Same	0.823316	1	Same	-1.13956	1	Same	-0.875028	1	Same	1	0.0254777	Same	NA	-0.208393
chr1	59571800	59574599	promoter-TSS	Gm973	92	0	0	1	1	1	0	1	0	1	0	1	1	17.6911	27.996	59.1235	28.8463	32.8472	22.4875	0.437447	1	Same	0.184111	1	Same	-0.856473	1	Same	0.438928	1	Same	0.185592	1	Same	0.649591	1	Same	-0.390993	1	Same	1	0.0254777	Same	NA	-0.208393
chr1	59575400	59583599	intron	Gm973	6392	0	0	1	1	1	1	1	1	1	1	1	1	32.0737	36.5157	17.7893	8.19895	39.9231	20.8297	-1.15294	1	Same	0.137006	1	Same	0.157781	1	Same	0.177052	1	Same	1.467	1	Same	-0.701053	1	Same	-0.680278	1	Same	1	0.0254777	Same	NA	-0.208393
chr1	59596400	59602199	intron	Gm973	26192	0	0	1	1	0	1	0	0	0	1	1	1	9.85876	29.7432	29.0947	22.1273	47.3717	32.4665	0.726137	1	Same	0.51899	1	Same	0.125292	1	Same	1.04122	0.933279	Same	0.83407	1	Same	-0.0534376	1	Same	-0.447136	1	Same	1	0.0254777	Same	NA	-0.208393
chr1	59625800	59633199	intron	Gm973	56392	0	0	1	1	1	1	0	0	1	0	1	0	20.3025	20.7792	16.8138	9.19833	22.1769	37.0097	-0.487307	1	Same	0.080266	1	Same	0.614359	1	Same	0.0626883	1	Same	0.630261	1	Same	-0.176947	1	Same	0.357145	1	Same	1	0.0254777	Same	NA	-0.208393
chr1	59633600	59638799	intron	Gm973	63092	0	0	1	1	1	1	0	0	1	0	1	1	22.7991	43.3714	26.5814	5.95302	20.9335	23.5029	-1.16952	1	Same	-0.669941	1	Same	-0.101196	1	Same	0.693674	0.992189	Same	1.19325	1	Same	-0.525362	1	Same	0.0433834	1	Same	1	0.0254777	Same	NA	-0.208393
chr1	59640200	59643399	intron	Gm973	68692	0	0	1	1	1	1	0	1	1	0	1	0	20.7517	3.88137	0	11.2053	29.9457	29.8104	-0.348408	1	Same	1.12759	1	Same	1.48471	1	Same	-0.78827	0.982704	Same	0.687727	1	Same	-0.411757	1	Same	-0.0546352	1	Same	1	0.0254777	Same	NA	-0.208393
chr1	59646800	59652399	intron	Gm973	76492	0	0	0	1	0	1	0	1	1	0	1	1	45.1101	34.3067	24.675	16.3476	38.8731	34.4116	-1.2896	0.660286	Same	0.222263	1	Same	0.456838	1	Same	-0.282148	1	Same	1.22971	0.845961	Same	-0.476412	1	Same	-0.241837	1	Same	1	0.0254777	Same	NA	-0.208393
chr1	59660800	59667199	intron	Sumo1	63678	1	0	1	1	1	1	1	0	1	1	1	1	0	36.3541	11.4635	14.3406	25.2451	20.3602	4.35019	0.000163807	Up	-0.371294	1	Same	0.686793	1	Same	5.48197	1.63031e-07	Up	0.760487	1	Same	-1.38897	1	Same	-0.330885	1	Same	1	0.0943421	Same	0.547462	0.239421
chr1	59690800	59694999	Intergenic	Sumo1	34778	0	0	0	0	0	0	0	0	0	0	0	1	5.58729	0	29.1682	16.7114	4.56032	0	0.70097	1	Same	0.737552	1	Same	-1.91609	1	Same	-0.776963	NA	Same	-0.740381	1	Same	1.91062	0.816986	Same	-0.743025	1	Same	1	0.0943421	Same	0.547462	0.239421
chr1	59723600	59729399	intron	Sumo1	1178	1	1	1	1	1	1	1	1	1	1	1	1	27.6742	68.0403	50.3226	53.7061	54.6223	29.9866	0.906121	0.989685	Same	-0.227173	1	Same	-0.662493	1	Same	1.27185	0.335841	Same	0.138556	1	Same	-0.449231	1	Same	-0.884552	1	Same	1	0.0943421	Same	0.547462	0.239421
chr1	59740600	59747799	intron	Nop58	2350	1	1	1	1	1	1	1	0	1	1	1	1	8.20415	21.4284	31.2139	12.7033	23.598	7.53227	0.182086	1	Same	0.0882456	1	Same	-0.698641	1	Same	0.474045	1	Same	0.380205	1	Same	0.209744	1	Same	-0.577143	1	Same	1	0.127382	Same	0.513146	-0.143808
chr1	59784800	59788199	Intergenic	Snord11	24848	1	0	0	0	0	0	1	1	1	0	0	0	49.3106	2.28525	27.8206	14.1249	22.3057	16.0872	-0.765754	1	Same	0.842568	1	Same	-0.302989	1	Same	-1.30802	0.843017	Same	0.300307	1	Same	0.932246	1	Same	-0.213311	1	Same	NA	0.508181	Same	NA	-0.288734
chr1	59794400	59797399	Intergenic	Bmpr2	-25223	0	0	0	0	0	1	0	0	0	0	0	0	24.9409	35.3896	18.5038	11.2486	13.9649	25.787	-0.471954	1	Same	-0.601497	1	Same	0.236765	1	Same	0.296913	1	Same	0.16737	1	Same	-0.48356	1	Same	0.354702	1	Same	1	0.0234081	Same	0.197322	-0.636808
chr1	59815400	59824799	Intergenic	Bmpr2	-1023	1	1	1	1	1	1	1	1	1	1	1	1	36.1067	60.0303	34.6197	46.1237	42.3816	45.5137	0.365255	1	Same	-0.423023	1	Same	0.414867	1	Same	0.802378	0.125916	Same	0.0140992	1	Same	-0.83107	0.158254	Same	0.00681995	1	Same	1	0.0234081	Same	0.197322	-0.636808
chr1	59968200	59973799	intron	Fam117b	1150	0	1	1	1	1	1	1	1	1	1	1	1	53.996	72.8779	54.4888	23.544	32.7295	41.598	-1.03598	1	Same	-0.944503	1	Same	-0.314876	1	Same	0.449005	0.995187	Same	0.540477	1	Same	-0.41256	1	Same	0.217068	1	Same	1	-0.0519175	Same	0.232482	-0.461932
chr1	59993200	60002799	intron	Fam117b	28150	1	1	1	0	1	1	0	1	1	0	1	1	30.3972	19.1643	18.0159	11.3091	15.9233	18.6232	-0.833621	1	Same	-0.11677	1	Same	0.0451552	1	Same	-0.363587	1	Same	0.353263	1	Same	-0.0796764	1	Same	0.0822492	1	Same	1	-0.0519175	Same	0.232482	-0.461932
chr1	60051600	60057799	intron	Ica1l	45266	0	0	0	0	0	1	0	0	0	0	0	0	12.9108	26.5851	5.02681	4.04948	5.9898	14.9043	-0.462964	1	Same	-0.784293	1	Same	0.500379	1	Same	0.48116	1	Same	0.159831	1	Same	-0.879695	1	Same	0.404977	1	Same	1	0.470474	Same	NA	0.325482
chr1	60064200	60068999	intron	Ica1l	33366	0	0	0	0	0	0	0	0	0	0	0	1	3.44879	9.13739	25.5383	19.426	1.55526	8.83103	0.844514	1	Same	-0.58825	1	Same	-0.641043	1	Same	0.416732	1	Same	-1.01603	1	Same	0.616741	1	Same	0.563947	1	Same	1	0.470474	Same	NA	0.325482
chr1	60098600	60101799	promoter-TSS	Ica1l	-234	0	1	0	1	0	1	0	1	0	0	0	1	63.0547	27.001	23.9857	40.1197	15.111	35.1645	-0.533774	1	Same	-0.650744	1	Same	0.486933	1	Same	-0.956982	0.862674	Same	-1.07395	1	Same	-0.191048	1	Same	0.946629	1	Same	1	0.470474	Same	NA	0.325482
chr1	60153400	60158199	promoter-TSS	Wdr12	-456	1	1	0	1	1	1	1	1	1	0	1	1	66.4894	11.289	14.8263	21.832	37.516	33.4566	-1.30955	0.963823	Same	1.47422	0.940654	Same	0.984061	1	Same	-2.03176	0.206567	Same	0.752006	1	Same	0.27269	1	Same	-0.21747	1	Same	1	0.111452	Same	0.953011	-0.0148542
chr1	60235000	60241599	intron	Nbeal1	857	1	1	1	1	1	1	1	0	1	0	1	1	14.1784	0.9141	27.3478	28.9849	35.6974	38.0453	0.58158	1	Same	2.11094	0.782052	Same	0.306232	1	Same	-1.26301	0.878795	Same	0.266347	1	Same	1.79965	0.934618	Same	-0.00505487	1	Same	1	-0.103115	Same	0.459236	-0.699955
chr1	60397000	60402799	promoter-TSS	Cyp20a1	-244	1	0	1	1	1	1	1	1	1	0	1	1	26.8096	4.52826	31.6884	9.11384	11.2878	16.4922	-0.845412	1	Same	0.643848	1	Same	-0.54749	1	Same	-1.27781	0.871325	Same	0.211446	1	Same	1.44518	1	Same	0.253841	1	Same	1	-0.00328855	Same	0.356027	-0.222761
chr1	60461600	60469399	promoter-TSS	Abi2	-963	1	1	1	1	1	1	1	1	1	1	1	1	10.5482	36.545	26.3425	26.5155	47.7036	14.834	0.833451	1	Same	0.316218	1	Same	-0.502762	1	Same	1.18339	0.889523	Same	0.66616	1	Same	-0.351105	1	Same	-1.17009	1	Same	1	0.00318405	Same	0.158701	-0.430807
chr1	60619800	60627999	promoter-TSS	Raph1	-291	1	1	1	1	1	1	1	0	1	1	1	1	31.1492	38.7259	29.8336	40.6721	13.521	30.5	0.382841	1	Same	-1.34451	0.366992	Same	0.0560712	1	Same	0.369993	0.992189	Same	-1.35736	0.362712	Same	-0.399128	1	Same	1.00146	1	Same	1	-0.106915	Same	0.22882	-0.422981
chr1	60694000	60697399	Intergenic	Raph1	-72091	0	1	0	0	0	0	0	0	0	0	0	0	31.1297	12.5336	7.12847	31.2471	0	10.0304	0.00847134	1	Same	-0.556309	1	Same	0.113389	1	Same	-0.422235	1	Same	-0.987015	1	Same	-0.202915	1	Same	0.466783	1	Same	1	-0.106915	Same	0.22882	-0.422981
chr1	60887800	60889599	Intergenic	Ctla4	-77169	1	1	1	0	1	0	1	0	1	0	1	0	1.72356	0	7.45354	67.1511	10.7608	10.4327	1.21882	1	Same	0.420538	1	Same	0.098192	1	Same	-0.0752515	1	Same	-0.873534	1	Same	0.288697	1	Same	-0.0336497	1	Same	NA	0	Same	NA	0.0382838
chr1	60893800	60896199	Intergenic	Ctla4	-70869	1	1	1	0	1	0	1	0	1	0	1	0	0	0.15235	5.85016	45.3937	8.64061	1.24907	1.40742	0.967942	Same	0.52632	1	Same	-0.274175	1	Same	0.0132898	1	Same	-0.867808	1	Same	0.358065	1	Same	-0.442431	1	Same	NA	0	Same	NA	0.0382838
chr1	60905800	60912599	Intergenic	Ctla4	-56669	1	1	1	1	1	1	1	1	1	0	1	1	21.6331	14.3032	29.3756	26.8774	20.8392	20.8457	0.282405	1	Same	0.498777	1	Same	-0.390477	1	Same	-0.42008	1	Same	-0.203708	1	Same	0.818101	1	Same	-0.0711529	1	Same	NA	0	Same	NA	0.0382838
chr1	61473800	61477599	Intergenic	9530026F06Rik	40424	0	0	0	1	0	1	0	0	0	0	0	1	39.3059	20.8555	23.9617	40.8195	25.3679	46.7421	0.0572653	1	Same	0.232049	1	Same	0.693262	1	Same	-0.568146	0.998791	Same	-0.393362	1	Same	0.0946764	1	Same	0.555889	1	Same	NA	-0.147274	Same	NA	0.248302
chr1	61574000	61578799	Intergenic	Pard3b	-108998	0	0	0	0	0	0	0	0	0	0	0	1	4.34292	0	27.7899	0.399949	45.0745	11.9526	-0.725876	1	Same	2.72205	0.325341	Same	-0.669564	1	Same	-0.851038	0.975356	Same	2.59689	0.42059	Same	2.19942	0.643585	Same	-1.19219	1	Same	1	-0.702343	Same	0.629661	-0.213459
chr1	61684600	61686599	exon	Pard3b	202	0	0	0	1	0	1	0	0	0	0	0	0	51.0007	55.3474	60.7776	41.1409	48.296	69.8056	-0.277949	1	Same	-0.121304	1	Same	0.213645	1	Same	0.191084	1	Same	0.34773	1	Same	0.0737083	1	Same	0.408657	1	Same	1	-0.702343	Same	0.629661	-0.213459
chr1	62693200	62699399	Intergenic	Nrp2	-53591	0	0	0	1	0	1	0	1	1	0	1	0	43.1054	30.4849	11.5543	14.0087	24.9109	31.2068	-1.00373	1	Same	-0.13566	1	Same	0.88709	1	Same	-0.279246	1	Same	0.588828	1	Same	-0.875738	1	Same	0.147012	1	Same	0.621191	-0.805914	Same	0.145168	-0.838997
chr1	62711200	62714599	Intergenic	Nrp2	-36991	0	0	0	1	0	1	0	0	0	0	0	1	42.7568	26.5089	39.7071	0	48.6125	13.6168	-2.8062	0.206219	Same	0.614959	1	Same	-0.928919	1	Same	-0.385756	1	Same	3.0354	0.170945	Same	0.335142	1	Same	-1.20874	1	Same	0.621191	-0.805914	Same	0.145168	-0.838997
chr1	62747200	62758199	intron	Nrp2	2809	0	1	0	1	1	1	1	1	1	1	1	1	23.6607	41.9241	41.1882	34.14	34.7764	57.4279	0.5236	1	Same	-0.185218	1	Same	0.48118	1	Same	0.864023	0.566682	Same	0.155205	1	Same	-0.074811	1	Same	0.591587	1	Same	0.621191	-0.805914	Same	0.145168	-0.838997
chr1	62782200	62790999	intron	Nrp2	36709	1	0	1	1	1	0	1	1	1	0	1	1	37.6902	26.9107	18.6051	18.5196	25.3431	15.8985	-0.867943	1	Same	-0.0160723	1	Same	-0.167606	1	Same	-0.348334	1	Same	0.503537	1	Same	-0.50749	1	Same	-0.659024	1	Same	0.621191	-0.805914	Same	0.145168	-0.838997
chr1	62797400	62799799	intron	4930487H11Rik	42706	1	0	1	0	1	1	1	0	1	0	1	0	38.1897	25.6392	30.8643	8.06363	26.6031	18.9756	-0.959981	1	Same	0.0533375	1	Same	-0.321666	1	Same	-0.250449	1	Same	0.762869	1	Same	0.106304	1	Same	-0.268699	1	Same	NA	-0.71114	Same	NA	-0.559921
chr1	62810600	62827799	intron	4930487H11Rik	22106	1	1	1	1	1	1	1	1	1	0	1	1	46.5427	27.1392	30.7154	38.3663	32.7603	21.3921	-0.239095	1	Same	0.320685	1	Same	-0.457051	1	Same	-0.644464	0.894993	Same	-0.0846838	1	Same	0.118144	1	Same	-0.659592	1	Same	NA	-0.71114	Same	NA	-0.559921
chr1	62830000	62831999	intron	4930487H11Rik	10306	1	0	1	1	1	0	1	0	1	0	1	0	17.3354	12.1891	6.69786	0	51.1619	12.4482	-5.2779	2.09903e-07	Down	1.82254	0.567093	Same	0.764443	1	Same	-0.350095	1	Same	6.75035	5.38573e-12	Up	-0.762535	1	Same	-1.82063	1	Same	NA	-0.71114	Same	NA	-0.559921
chr1	62840600	62843799	promoter-TSS	4930487H11Rik	-894	0	1	0	1	0	1	0	1	1	0	1	0	48.4474	22.5184	25.266	40.0729	33.2477	26.7404	-0.164465	1	Same	0.396144	1	Same	0.0672365	1	Same	-0.640549	0.996052	Same	-0.0799404	1	Same	0.0684725	1	Same	-0.260435	1	Same	NA	-0.71114	Same	NA	-0.559921
chr1	62954200	62958999	Intergenic	4930487H11Rik	-115294	0	0	0	1	0	1	0	0	0	0	0	0	0	7.11584	21.095	0.199974	41.5461	39.8373	0.0730638	1	Same	1.50245	1	Same	0.588916	1	Same	1.25719	0.883398	Same	2.68658	0.36759	Same	0.811906	1	Same	-0.101629	1	Same	NA	-0.71114	Same	NA	-0.559921
chr1	63140200	63144799	intron	Ino80d	18341	0	0	0	0	0	0	0	0	0	0	0	1	13.4407	22.4622	25.4724	12.7178	12.1008	12.7055	-0.0332953	1	Same	-0.364068	1	Same	-0.434534	1	Same	0.366599	1	Same	0.0358269	1	Same	0.0597986	1	Same	-0.0106675	1	Same	1	-0.0740085	Same	0.191308	-0.620647
chr1	63152000	63164199	intron	Ino80d	2741	1	1	1	1	1	1	1	1	1	1	1	1	26.882	52.8852	33.3779	48.0735	41.3575	34.1715	0.77654	1	Same	-0.257719	1	Same	0.0562148	1	Same	0.96085	0.729352	Same	-0.073409	1	Same	-0.648096	1	Same	-0.334163	1	Same	1	-0.0740085	Same	0.191308	-0.620647
chr1	63174400	63177799	intron	Ino80dos	14786	1	1	1	0	0	0	1	0	1	0	1	0	1.40506	11.8387	7.32595	38.6703	5.07506	17.0163	2.0957	0.688837	Same	-0.538794	1	Same	0.627128	1	Same	1.142	0.921201	Same	-1.49249	1	Same	-0.358822	1	Same	0.8071	1	Same	1	-0.2278	Same	0.891353	-0.0807748
chr1	63180000	63183799	intron	Ino80dos	20586	1	0	1	0	0	0	1	1	1	0	1	0	41.7308	7.08427	0	3.8995	28.8636	15.9369	-1.42181	1	Same	0.940236	1	Same	1.23027	1	Same	-1.14736	0.914149	Same	1.21469	1	Same	-0.769983	1	Same	-0.47995	1	Same	1	-0.2278	Same	0.891353	-0.0807748
chr1	63183800	63188999	intron	Ino80dos	25086	1	1	1	1	0	1	1	1	1	0	1	0	39.8008	18.5982	18.0547	36.3514	37.3738	14.3046	-0.0821183	1	Same	0.697077	1	Same	-0.182463	1	Same	-0.65104	0.994918	Same	0.128155	1	Same	-0.0531114	1	Same	-0.932651	1	Same	1	-0.2278	Same	0.891353	-0.0807748
chr1	63220600	63225599	promoter-TSS	Ndufs1	296	1	1	1	1	1	1	1	1	1	0	1	1	35.7649	15.7682	51.3389	27.9964	23.5273	42.6335	-0.197933	1	Same	0.388762	1	Same	-0.162427	1	Same	-0.678328	0.994672	Same	-0.0916336	1	Same	1.04764	1	Same	0.496448	1	Same	1	0.119388	Same	0.54598	-0.0768408
chr1	63226800	63230799	TTS	Snora41	3203	1	1	1	0	1	0	1	1	1	0	1	0	42.0789	0	16.7456	33.5536	0	0.447114	-0.154919	1	Same	0	1	Same	-0.899859	1	Same	-1.53851	0.689857	Same	-1.38527	1	Same	0.946099	1	Same	0.0479146	1	Same	1	0.210521	Same	NA	0.465163
chr1	63239000	63242999	intron	Zdbf2	-5932	1	1	1	0	1	0	1	0	1	0	1	0	0	10.6363	8.43606	29.8994	4.42022	12.3872	1.54158	1	Same	-0.391887	1	Same	0.217911	1	Same	0.899992	0.96269	Same	-1.03348	1	Same	-0.14132	1	Same	0.468477	1	Same	1	0.15717	Same	0.295503	-0.611326
chr1	63244400	63266599	intron	Gpr1	5355	1	1	1	1	1	1	1	1	1	1	1	1	27.2931	41.3358	17.5276	30.7846	30.167	20.6499	0.187711	1	Same	-0.354582	1	Same	0.247559	1	Same	0.641605	0.864123	Same	0.0993117	1	Same	-1.20637	0.463532	Same	-0.604227	1	Same	1	-0.0262012	Same	NA	-0.108355
chr1	63268800	63274599	intron	Gpr1	-10845	1	0	1	1	1	0	1	1	1	0	1	1	36.9661	27.0045	36.501	7.30598	20.9784	7.14671	-1.44629	1	Same	-0.187761	1	Same	-1.43908	1	Same	-0.250068	1	Same	1.00846	1	Same	0.258711	1	Same	-0.992604	1	Same	1	-0.0262012	Same	NA	-0.108355
chr1	63282000	63288199	intron	Gpr1	-24245	1	0	1	0	1	0	1	1	1	0	1	0	35.3073	57.4626	24.4902	10.9214	19.293	9.15635	-1.41747	0.731515	Same	-1.30638	0.975549	Same	-1.18233	1	Same	0.68911	0.953063	Same	0.800197	1	Same	-1.11562	1	Same	-0.991574	1	Same	1	-0.0262012	Same	NA	-0.108355
chr1	63289800	63303799	intron	Zdbf2	-23043	1	1	1	1	1	1	1	1	1	1	1	1	22.7277	24.4521	27.2813	40.8134	33.4512	31.4049	0.767965	1	Same	0.45548	1	Same	0.204981	1	Same	0.173941	1	Same	-0.138545	1	Same	0.0855931	1	Same	-0.164905	1	Same	1	0.15717	Same	0.295503	-0.611326
chr1	63310200	63312399	intron	Zdbf2	-8543	1	0	1	1	1	0	1	0	1	0	1	0	17.0685	6.71154	45.6699	10.9319	46.4489	15.9713	-0.276061	1	Same	1.35198	1	Same	-0.774407	1	Same	-0.504566	1	Same	1.12347	1	Same	1.26427	1	Same	-0.86211	1	Same	1	0.15717	Same	0.295503	-0.611326
chr1	63313200	63314799	intron	Zdbf2	-5843	1	0	1	0	1	0	1	1	1	0	1	0	112.322	51.8752	20.2254	24.0285	5.97548	22.3697	-0.598649	1	Same	-0.460256	1	Same	0.026373	1	Same	-0.334947	1	Same	-0.196554	1	Same	-0.297808	1	Same	0.188822	1	Same	1	0.15717	Same	0.295503	-0.611326
chr1	63316800	63325399	intron	Zdbf2	1257	1	1	1	1	1	1	1	1	1	0	1	1	62.5562	0	36.9932	42.5595	15.4353	12.2116	-0.481802	1	Same	5.22963	1.03533e-08	Up	-1.40591	1	Same	-6.90953	1.53324e-15	Down	-1.1981	0.93954	Same	6.25009	1.67115e-12	Up	-0.385443	1	Same	1	0.15717	Same	0.295503	-0.611326
chr1	63353600	63357999	exon	Zdbf2	35957	0	1	0	1	0	1	0	0	0	1	0	1	43.5783	64.9921	31.0627	35.0572	24.4959	39.5611	-0.273164	1	Same	-1.20982	0.835655	Same	0.341273	1	Same	0.60283	0.947491	Same	-0.333828	1	Same	-1.01281	0.99069	Same	0.538287	1	Same	1	0.15717	Same	0.295503	-0.611326
chr1	63370600	63372599	Intergenic	Zdbf2	51757	1	0	0	0	0	0	1	1	1	0	0	0	67.438	29.3274	17.9081	17.7639	20.8634	28.368	-1.14279	1	Same	-0.241023	1	Same	0.388888	1	Same	-0.698507	0.994672	Same	0.203262	1	Same	-0.436857	1	Same	0.193054	1	Same	1	0.15717	Same	0.295503	-0.611326
chr1	63477400	63480799	Intergenic	Adam23	-13365	1	0	1	1	1	0	1	0	1	0	1	0	20.7314	34.5412	6.32684	17.9977	39.197	14.5346	-0.0483365	1	Same	0.111133	1	Same	0.2777	1	Same	0.311704	1	Same	0.471174	1	Same	-0.727838	1	Same	-0.561272	1	Same	0.491434	-0.479456	Same	0.100571	-0.541623
chr1	63487400	63489399	Intergenic	Adam23	-4065	1	1	1	0	1	0	1	0	1	0	1	0	0	11.4015	26.9137	60.4852	22.0192	8.9369	1.73875	0.900237	Same	0.380761	1	Same	-0.573671	1	Same	0.691667	0.994672	Same	-0.666322	1	Same	0.460271	1	Same	-0.494161	1	Same	0.491434	-0.479456	Same	0.100571	-0.541623
chr1	63490200	63501199	intron	Adam23	3235	1	1	1	1	1	1	1	1	1	1	1	1	49.346	23.4255	34.1061	21.7848	23.9136	29.0126	-1.05374	0.935065	Same	0.0876669	1	Same	-0.185094	1	Same	-0.890865	0.790146	Same	0.250538	1	Same	0.436214	1	Same	0.163453	1	Same	0.491434	-0.479456	Same	0.100571	-0.541623
chr1	63659200	63663199	Intergenic	Dytn	72301	0	1	0	0	0	1	0	1	0	0	0	0	72.2759	45.7307	18.4877	64.7971	16.1561	24.1896	-0.101816	1	Same	-1.0672	1	Same	0.306567	1	Same	-0.443779	1	Same	-1.40916	1	Same	-1.02552	1	Same	0.348243	1	Same	NA	0	Same	NA	0.203906
chr1	63776600	63778199	promoter-TSS	Fastkd2	201	1	1	1	0	0	0	1	0	1	0	1	0	21.2343	65.1795	44.403	54.8862	39.8454	30.0612	0.805535	1	Same	-0.394094	1	Same	-0.316608	1	Same	1.0147	0.945507	Same	-0.184925	1	Same	-0.380696	1	Same	-0.303209	1	Same	0.877012	0.202603	Same	0.389697	-0.156084
chr1	64064000	64066199	Intergenic	Mir6899	23975	0	0	0	0	0	1	0	0	0	0	0	0	14.4338	12.2642	23.3071	26.8466	44.3621	70.2883	0.320754	1	Same	0.723447	1	Same	0.725156	1	Same	-0.0425325	1	Same	0.36016	1	Same	0.2806	1	Same	0.282309	1	Same	NA	NA	Same	NA	NA
chr1	64125000	64132799	intron	Klf7	39063	0	0	0	1	0	1	0	0	0	0	0	1	4.18178	3.73257	16.364	14.4077	15.5907	22.4348	0.968724	1	Same	1.15784	1	Same	0.305848	1	Same	-0.0333032	1	Same	0.155813	1	Same	1.12438	1	Same	0.272391	1	Same	1	-0.0598242	Same	0.246916	0.469413
chr1	64133400	64136999	intron	Klf7	32763	0	0	0	0	0	1	0	0	0	0	0	1	47.5579	32.7316	39.3779	9.05113	15.3889	19.8581	-1.38614	1	Same	-0.621207	1	Same	-0.59074	1	Same	-0.289933	1	Same	0.474996	1	Same	0.135901	1	Same	0.166367	1	Same	1	-0.0598242	Same	0.246916	0.469413
chr1	64161000	64171199	intron	Klf7	1863	1	1	1	1	1	1	1	1	1	1	1	1	48.9222	42.1702	59.742	65.6379	33.2755	51.1464	0.418978	1	Same	-0.252412	1	Same	-0.184625	1	Same	-0.127267	1	Same	-0.798657	1	Same	0.425713	1	Same	0.4935	1	Same	1	-0.0598242	Same	0.246916	0.469413
chr1	64240600	64243999	Intergenic	Klf7	-74337	0	0	0	0	0	1	0	0	0	0	0	0	3.72289	34.8856	30.2907	4.04948	8.49358	45.8141	0.0521438	1	Same	-1.02037	1	Same	0.372125	1	Same	1.50192	0.777355	Same	0.429406	1	Same	-0.150009	1	Same	1.24249	1	Same	1	-0.0598242	Same	0.246916	0.469413
chr1	64267600	64274999	Intergenic	Klf7	-103337	0	1	1	1	1	1	0	0	1	0	1	1	21.7858	34.6055	27.9969	17.7508	22.3556	22.2007	-0.12774	1	Same	-0.279298	1	Same	-0.146869	1	Same	0.374139	1	Same	0.222581	1	Same	-0.182927	1	Same	-0.0504978	1	Same	1	-0.0598242	Same	0.246916	0.469413
chr1	64576200	64587799	intron	Creb1	2622	1	1	1	1	1	1	1	1	1	1	1	1	41.8454	33.8625	42.6512	40.5472	44.5286	34.8434	-0.0282469	1	Same	0.430449	1	Same	-0.241523	1	Same	-0.202594	1	Same	0.256102	1	Same	0.259451	1	Same	-0.41252	1	Same	1	0.0446355	Same	0.21117	-0.450895
chr1	64661600	64666599	promoter-TSS	Mettl21a	-358	1	1	1	1	1	1	1	1	1	1	1	1	35.6891	31.1953	44.8678	34.273	51.3887	46.2182	-0.0364667	1	Same	0.701557	1	Same	0.0651432	1	Same	-0.0956638	1	Same	0.64236	1	Same	0.412806	1	Same	-0.223608	1	Same	1	0.0607327	Same	0.870232	-0.0413974
chr1	64669400	64672999	Intergenic	Mettl21a	-7458	0	1	0	1	0	1	0	1	0	0	0	0	71.9611	36.4501	21.7161	40.4421	36.9053	29.6992	-0.741024	1	Same	0.080435	1	Same	0.427598	1	Same	-0.80932	0.85433	Same	0.012139	1	Same	-0.714338	1	Same	-0.367175	1	Same	1	0.0607327	Same	0.870232	-0.0413974
chr1	64734800	64742599	intron	Ccnyl1	781	1	1	1	1	1	1	1	1	1	1	1	1	32.0806	17.042	44.6277	43.0215	45.7245	30.4367	0.407024	1	Same	1.35849	0.596436	Same	-0.477207	1	Same	-0.748992	0.864452	Same	0.202478	1	Same	1.21486	0.715124	Same	-0.620839	1	Same	1	0.192191	Same	0.290965	-0.225243
chr1	64772200	64793399	exon	Fzd5	1524	0	1	1	1	1	1	1	1	1	1	1	1	60.5545	27.8682	43.8998	51.6276	36.1807	38.0565	-0.196661	1	Same	0.418884	1	Same	-0.168844	1	Same	-0.976036	0.400515	Same	-0.360491	1	Same	0.565383	1	Same	-0.0223448	1	Same	1	-0.129905	Same	0.498348	-0.328565
chr1	64797800	64802199	Intergenic	Fzd5	-15676	0	1	0	1	0	0	0	0	1	0	1	0	22.7632	9.52187	6.06106	12.0684	29.7721	7.56066	-0.391579	1	Same	0.752836	1	Same	0.104417	1	Same	-0.482937	1	Same	0.661478	1	Same	-0.230457	1	Same	-0.878875	1	Same	1	-0.129905	Same	0.498348	-0.328565
chr1	64825600	64827799	Intergenic	Fzd5	-42376	0	0	0	0	0	1	0	0	0	0	0	1	36.956	75.2546	70.3056	17.5212	40.8985	46.8296	-0.979858	0.720697	Same	-0.762476	1	Same	-0.526563	1	Same	1.04796	0.397078	Same	1.26534	0.383643	Same	-0.141341	1	Same	0.0945716	1	Same	1	-0.129905	Same	0.498348	-0.328565
chr1	64891200	64894999	intron	Fzd5	-108776	0	0	0	0	0	1	0	0	0	0	0	0	2.68239	28.0298	25.3757	10.8674	3.8819	39.641	1.05292	1	Same	-1.66427	1	Same	0.463147	1	Same	1.97793	0.487597	Same	-0.739254	1	Same	-0.128385	1	Same	1.99903	1	Same	1	-0.129905	Same	0.498348	-0.328565
chr1	64928600	64934399	intron	Plekhm3	71898	0	0	0	0	0	1	0	0	1	0	1	1	6.87856	35.1071	48.1819	8.15423	17.5433	44.5344	0.188864	1	Same	-0.736506	1	Same	-0.0670127	1	Same	1.83436	0.413597	Same	0.90899	1	Same	0.320272	1	Same	0.989765	1	Same	1	-0.142194	Same	0.39965	-0.447134
chr1	64962600	64965999	intron	Plekhm3	39098	0	0	0	0	1	0	0	0	0	0	1	1	24.8441	27.2612	51.6661	13.7461	13.114	10.587	-0.349487	1	Same	-0.413153	1	Same	-0.993912	1	Same	0.0994978	1	Same	0.035832	1	Same	0.436737	1	Same	-0.144023	1	Same	1	-0.142194	Same	0.39965	-0.447134
chr1	64995000	64997199	intron	Plekhm3	7298	0	0	0	0	0	1	0	0	0	0	0	0	19.3253	20.2625	18.1572	47.0766	30.0158	37.2108	0.616316	1	Same	0.286422	1	Same	0.479744	1	Same	0.0645415	1	Same	-0.265353	1	Same	-0.0915484	1	Same	0.101773	1	Same	1	-0.142194	Same	0.39965	-0.447134
chr1	65001400	65004799	intron	Plekhm3	298	0	1	0	1	0	1	1	0	1	0	1	0	16.9246	35.9015	18.5905	16.2545	12.7424	44.1624	-0.0234322	1	Same	-0.639936	1	Same	0.619279	1	Same	0.536592	1	Same	-0.079912	1	Same	-0.471011	1	Same	0.788204	1	Same	1	-0.142194	Same	0.39965	-0.447134
chr1	65085400	65088799	Intergenic	Akr1cl	-7767	0	1	0	0	0	0	0	0	0	0	0	0	12.2717	25.8233	11.7437	43.0443	6.79841	23.8537	0.712872	1	Same	-0.587141	1	Same	0.360084	1	Same	0.412521	1	Same	-0.887491	1	Same	-0.420086	1	Same	0.527139	1	Same	NA	0.639336	Same	NA	0.995435
chr1	65106800	65111799	intron	Crygd	714	0	1	0	1	0	0	0	0	0	0	0	0	16.1096	19.7386	14.2137	36.2386	25.2071	20.7268	0.745447	1	Same	0.266749	1	Same	0.339949	1	Same	0.226434	1	Same	-0.252264	1	Same	-0.312173	1	Same	-0.238974	1	Same	1	0	Same	NA	0.202819
chr1	65119400	65122599	promoter-TSS	Crygc	-894	0	0	0	0	0	1	0	0	0	0	1	0	23.1197	0	16.6834	0.849891	35.0844	47.1899	-1.34423	1	Same	1.88478	0.958102	Same	0.81598	1	Same	-1.48218	0.783097	Same	1.74683	1	Same	1.26354	1	Same	0.194741	1	Same	1	0	Same	0.394691	0.663022
chr1	65126800	65129799	intron	Crygb	564	0	0	0	0	0	1	0	0	0	0	0	0	33.9886	8.75301	17.8001	15.0083	18.9283	23.8956	-0.496857	1	Same	0.422907	1	Same	0.187326	1	Same	-0.729312	0.990147	Same	0.190452	1	Same	0.338047	1	Same	0.102466	1	Same	NA	-0.674751	Same	NA	-0.114983
chr1	65156000	65160599	intron	Cryga	-8363	1	1	1	1	1	1	1	1	1	0	1	0	34.7524	24.1135	9.112	16.3149	50.4256	29.7992	-0.696866	1	Same	0.768507	1	Same	1.06236	1	Same	-0.282763	1	Same	1.18261	1	Same	-0.884717	1	Same	-0.59087	1	Same	NA	0.222504	Same	NA	0.520839
chr1	65222400	65228199	intron	Idh1	416	1	1	1	1	1	1	1	0	1	0	1	1	0	17.7873	9.21493	33.5189	11.1874	10.5764	3.57891	0.025891	Up	-0.40647	1	Same	0.144824	1	Same	2.98147	0.0837868	Same	-1.00391	1	Same	-0.655621	1	Same	-0.104327	1	Same	0.100268	0.294772	Same	0.640818	-0.0608088
chr1	65231600	65235599	promoter-TSS	Pikfyve	341	1	1	1	1	1	1	1	1	1	0	1	1	81.6918	27.689	58.4481	44.5609	57.2851	58.0347	-0.788688	1	Same	1.02864	0.918554	Same	0.0176704	1	Same	-1.35901	0.231823	Same	0.458318	1	Same	0.939238	0.958233	Same	-0.0717322	1	Same	1	-0.141147	Same	0.277168	-0.458309
chr1	65357200	65358599	promoter-TSS	Pth2r	69	0	0	0	0	0	1	0	0	0	0	0	0	10.3971	8.54911	75.3912	34.0207	32.8423	59.8189	0.895126	1	Same	1.05338	1	Same	-0.198868	1	Same	-0.0908624	1	Same	0.0673889	1	Same	1.71926	0.980976	Same	0.467013	1	Same	NA	-0.413127	Same	NA	-0.191614
chr1	66220800	66223199	promoter-TSS	Map2	97	0	0	0	0	0	1	0	0	0	0	0	1	20.4885	22.1023	68.8017	25.0027	25.4627	44.4611	0.167397	1	Same	0.170848	1	Same	-0.402838	1	Same	0.108993	1	Same	0.112444	1	Same	1.02292	1	Same	0.449235	1	Same	1	-0.225808	Same	0.329281	-0.449494
chr1	66514000	66515999	promoter-TSS	Unc80	-21	0	1	0	1	0	1	0	1	0	1	0	1	123.337	83.6854	98.9404	129.126	58.1657	93.3116	0.0852155	1	Same	-0.43916	1	Same	-0.0526279	1	Same	-0.454616	0.926048	Same	-0.978991	0.547278	Same	0.179573	1	Same	0.566105	1	Same	1	0.474829	Same	NA	-0.10902
chr1	66746200	66751799	intron	Rpe	1595	1	1	1	1	1	1	1	1	1	0	1	1	60.6695	30.0996	19.5903	30.1147	31.0363	28.4644	-0.89136	1	Same	0.0977717	1	Same	0.505987	1	Same	-0.82731	0.848111	Same	0.161822	1	Same	-0.603259	1	Same	-0.195043	1	Same	0.803955	0.232022	Same	0.630973	0.0906958
chr1	66861400	66867399	promoter-TSS	Kansl1l	-231	0	1	1	1	1	1	1	1	1	1	1	1	47.8023	33.6385	50.0958	49.2418	24.6936	43.4817	0.0461702	1	Same	-0.234009	1	Same	-0.118822	1	Same	-0.28627	1	Same	-0.566449	1	Same	0.355146	1	Same	0.470333	1	Same	1	0.319729	Same	0.477101	-0.356527
chr1	66907400	66910999	intron	Acadl	683	0	1	0	1	0	1	0	1	0	1	0	1	24.8565	39.913	38.6605	44.7729	30.6864	57.4616	0.708935	1	Same	-0.242253	1	Same	0.493605	1	Same	0.623504	0.982704	Same	-0.327684	1	Same	-0.0758319	1	Same	0.660026	1	Same	1	-0.0574596	Same	0.487939	0.188868
chr1	69152200	69156399	exon	Erbb4	333	0	0	0	0	0	1	0	0	0	0	0	1	15.6473	26.7397	35.5908	23.0951	28.1739	13.3707	0.33169	1	Same	0.0843624	1	Same	-0.794031	1	Same	0.484073	1	Same	0.236745	1	Same	0.215944	1	Same	-0.66245	1	Same	1	-0.350132	Same	NA	-0.690984
chr1	69422200	69424399	Intergenic	Erbb4	-268667	0	0	0	1	0	0	0	0	0	0	0	0	9.30723	9.37998	20.7328	24.6655	39.238	23.2782	0.641868	1	Same	1.02819	1	Same	0.0964963	1	Same	0.0362223	1	Same	0.422549	1	Same	0.476419	1	Same	-0.45528	1	Same	1	-0.350132	Same	NA	-0.690984
chr1	69731600	69736199	Intergenic	Ikzf2	-1366	0	0	1	1	1	1	0	0	1	0	1	1	21.8763	3.21104	37.7322	15.5105	40.569	39.9001	-0.386834	1	Same	3.05119	0.00796016	Up	0.0944103	1	Same	-2.16344	0.120558	Same	1.27459	1	Same	2.85829	0.016512	Up	-0.098491	1	Same	1	0.130152	Same	0.142637	-0.592396
chr1	70772000	70773199	TTS	Vwc2l	311	0	0	0	1	0	0	0	0	0	0	0	0	44.1184	36.4116	37.2054	50.166	52.4119	24.082	0.146145	1	Same	0.371765	1	Same	-0.356061	1	Same	-0.110058	1	Same	0.115562	1	Same	-0.0195588	1	Same	-0.747385	1	Same	NA	0.239148	Same	NA	-0.119089
chr1	71125600	71126199	intron	Bard1	23646	0	0	0	0	0	1	0	0	0	0	0	0	83.0925	40.6774	102.594	84.7168	45.0194	45.8862	0.0351211	1	Same	0.129246	1	Same	-0.705705	1	Same	-0.569641	1	Same	-0.475515	1	Same	0.784478	1	Same	-0.0504737	1	Same	1	0.0328183	Same	0.13374	-0.691187
chr1	71148200	71152599	promoter-TSS	Bard1	-854	1	1	1	1	1	1	1	1	1	0	1	0	35.002	18.1635	6.58013	35.1057	6.76048	26.1253	0.0211811	1	Same	-0.545803	1	Same	0.852507	1	Same	-0.436196	1	Same	-1.00318	1	Same	-0.605117	1	Same	0.793192	1	Same	1	0.0328183	Same	0.13374	-0.691187
chr1	71603000	71605199	exon	Atic	370	1	0	1	0	1	1	1	0	1	0	1	0	0	12.4622	26.0674	47.4701	16.2231	18.9253	1.48475	1	Same	0.162366	1	Same	-0.179017	1	Same	0.696723	0.992788	Same	-0.625656	1	Same	0.383169	1	Same	0.0417856	1	Same	1	0.04379	Same	0.314358	-0.189903
chr1	71691400	71695599	intron	Fn1	6308	1	1	1	0	1	0	1	0	1	0	1	0	20.4759	1.73209	0	33.2266	33.2477	5.03413	0.363434	1	Same	1.44586	1	Same	0.52282	1	Same	-1.01254	0.944178	Same	0.069885	1	Same	-0.227125	1	Same	-1.15016	1	Same	0.855082	-0.567459	Same	0.305936	-0.484642
chr1	71696200	71705199	promoter-TSS	Apol7d	791	1	1	1	1	1	1	1	1	1	1	1	1	42.1532	39.9648	34.1563	44.7846	32.0472	44.8673	0.0995542	1	Same	-0.237745	1	Same	0.394466	1	Same	0.00787775	1	Same	-0.329422	1	Same	-0.264793	1	Same	0.367418	1	Same	1	0.141404	Same	NA	0.510724
chr1	71715600	71721199	Intergenic	Apol7d	18491	0	1	0	0	0	0	0	0	1	0	0	0	2.71285	6.55105	0	40.5891	7.80055	2.98076	1.23973	1	Same	0.089235	1	Same	0.256145	1	Same	0.260892	1	Same	-0.889605	1	Same	-0.489376	1	Same	-0.322466	1	Same	1	0.141404	Same	NA	0.510724
chr1	71738400	71739599	Intergenic	Apol7d	39091	0	0	0	1	0	0	0	0	1	0	1	0	12.6854	82.4243	54.3208	31.2095	68.8727	22.4538	0.835785	1	Same	-0.131963	1	Same	-0.832504	1	Same	1.83884	0.527919	Same	0.871097	1	Same	-0.465439	1	Same	-1.16598	1	Same	1	0.141404	Same	NA	0.510724
chr1	72209000	72214799	intron	Mreg	46981	0	0	1	0	1	0	1	0	1	1	1	1	15.3441	52.6836	15.9819	4.54942	5.04036	7.38033	-0.630223	1	Same	-1.54694	1	Same	-0.443947	1	Same	0.997911	0.950631	Same	0.081191	1	Same	-0.956071	1	Same	0.146925	1	Same	1	-0.101353	Same	0.782455	-0.044736
chr1	72215800	72236799	intron	Mreg	32581	0	1	1	1	1	1	1	1	1	0	1	1	32.1224	14.5494	32.1046	12.373	29.7418	26.848	-0.809206	1	Same	0.659434	1	Same	-0.145248	1	Same	-0.62925	0.997618	Same	0.83939	1	Same	0.649175	1	Same	-0.155507	1	Same	1	-0.101353	Same	0.782455	-0.044736
chr1	72242600	72262199	intron	Mreg	6481	1	1	1	1	1	1	1	1	1	1	1	1	39.9344	28.9897	29.5107	34.2992	44.0721	35.7891	-0.191077	1	Same	0.653771	1	Same	0.296839	1	Same	-0.36565	0.952493	Same	0.479199	1	Same	-0.0271565	1	Same	-0.384089	1	Same	1	-0.101353	Same	0.782455	-0.044736
chr1	72262600	72266999	Intergenic	Mreg	-5919	1	1	1	1	1	0	1	1	1	0	1	0	22.4988	24.2762	15.912	28.1401	22.7117	15.6933	0.284326	1	Same	-0.0193133	1	Same	0.00696272	1	Same	0.156148	1	Same	-0.147491	1	Same	-0.545596	1	Same	-0.51932	1	Same	1	-0.101353	Same	0.782455	-0.044736
chr1	72270200	72292799	Intergenic	Mreg	-22619	1	1	1	1	1	1	1	1	1	1	1	1	43.2695	33.3141	28.7422	35.176	37.4943	29.1043	-0.268383	1	Same	0.23202	1	Same	0.0448929	1	Same	-0.278715	0.986032	Same	0.221688	1	Same	-0.259984	1	Same	-0.447111	1	Same	1	-0.101353	Same	0.782455	-0.044736
chr1	72298400	72305599	Intergenic	Pecr	28888	1	1	1	1	1	1	1	1	1	1	1	1	20.4373	36.5685	36.6433	21.4767	40.2522	38.5871	0.0321403	1	Same	0.122531	1	Same	0.0592666	1	Same	0.496042	1	Same	0.586432	1	Same	-0.028201	1	Same	-0.0914652	1	Same	1	0.121699	Same	0.564457	0.207143
chr1	72328800	72333999	promoter-TSS	Tmem169	453	0	1	1	0	1	1	1	0	1	0	1	0	15.0294	46.5391	11.7977	37.0737	25.8458	20.5062	0.824441	1	Same	-0.506267	1	Same	0.482296	1	Same	1.08888	0.925106	Same	-0.241831	1	Same	-1.26358	1	Same	-0.275021	1	Same	1	0.212659	Same	NA	-0.249386
chr1	72352600	72364199	intron	Xrcc5	4405	1	1	1	1	1	1	1	1	1	0	1	1	36.9923	16.0705	8.84025	21.9295	4.28541	2.86898	-0.398034	1	Same	-0.719913	1	Same	-0.490364	1	Same	-0.585113	1	Same	-0.906993	1	Same	-0.401782	1	Same	-0.172232	1	Same	1	0.0691136	Same	0.31366	-0.160349
chr1	72423400	72427599	intron	Xrcc5	71505	0	1	0	0	0	0	0	0	0	0	0	0	26.0936	0	13.0139	40.461	13.2465	6.55767	0.421256	1	Same	1.69398	1	Same	-0.46936	1	Same	-2.1658	0.416956	Same	-0.893075	1	Same	1.61413	1	Same	-0.549211	1	Same	1	0.0691136	Same	0.31366	-0.160349
chr1	72535800	72538999	intron	2024-03-04	45738	0	1	0	0	0	0	0	0	0	0	0	0	21.2343	35.2936	23.2573	31.7438	35.9772	39.8048	0.375469	1	Same	0.0603486	1	Same	0.503802	1	Same	0.51467	1	Same	0.199549	1	Same	-0.412287	1	Same	0.0311667	1	Same	NA	0.720647	Same	NA	0.492819
chr1	72580000	72585999	exon	2024-03-04	138	0	1	0	1	0	1	0	1	0	1	0	1	55.5235	77.7696	32.1615	49.2898	37.4294	54.9274	-0.127918	1	Same	-0.87251	1	Same	0.698317	1	Same	0.506526	0.987808	Same	-0.238066	1	Same	-1.1619	0.976454	Same	0.408923	1	Same	NA	0.720647	Same	NA	0.492819
chr1	72623200	72626599	Intergenic	Smarcal1	-4925	0	0	1	1	0	0	0	1	1	0	1	1	56.4116	14.4743	24.4962	20.2403	36.9636	34.3407	-0.730684	1	Same	0.651284	1	Same	0.2484	1	Same	-0.895944	0.967152	Same	0.486024	1	Same	0.300289	1	Same	-0.102595	1	Same	1	0.126148	Same	0.794598	-0.0499409
chr1	72627200	72632599	promoter-TSS	Smarcal1	75	1	1	1	1	1	0	0	0	1	0	1	0	9.26064	0	12.957	22.5156	18.0207	14.0083	0.505241	1	Same	1.11871	1	Same	0.05561	1	Same	-0.693845	0.992762	Same	-0.0803714	1	Same	0.871913	1	Same	-0.191192	1	Same	1	0.126148	Same	0.794598	-0.0499409
chr1	72756200	72759599	promoter-TSS	Rpl37a	66	1	1	1	1	1	1	1	0	1	1	1	1	3.10241	62.2944	31.7821	16.4251	29.9737	22.7796	1.37821	1	Same	-0.702117	1	Same	-0.312469	1	Same	2.77924	0.107383	Same	0.698918	1	Same	-0.738951	1	Same	-0.349303	1	Same	0.896057	0.648175	Same	0.444899	0.423949
chr1	72760600	72764999	Intergenic	Rpl37a	4966	1	1	1	0	1	0	1	0	1	0	1	0	24.5603	19.8112	0	20.2403	7.01555	12.9745	-0.114219	1	Same	-0.451266	1	Same	0.691719	1	Same	-0.0964925	1	Same	-0.433539	1	Same	-0.916088	1	Same	0.226897	1	Same	0.896057	0.648175	Same	0.444899	0.423949
chr1	72782800	72787399	Intergenic	Rpl37a	27266	0	1	0	1	0	0	0	0	0	0	0	0	5.23962	2.28525	23.3382	28.2109	14.4413	23.3267	1.14278	1	Same	1.00007	1	Same	0.0156068	1	Same	-0.310427	1	Same	-0.453139	1	Same	1.2954	1	Same	0.310934	1	Same	0.896057	0.648175	Same	0.444899	0.423949
chr1	72811400	72815999	Intergenic	Rpl37a	55866	0	0	0	0	0	1	0	0	0	0	0	0	0	17.648	10.9636	2.76004	4.62438	33.5814	0.295483	1	Same	-0.645702	1	Same	0.735599	1	Same	1.13283	0.900409	Same	0.191643	1	Same	-0.302758	1	Same	1.07854	1	Same	0.896057	0.648175	Same	0.444899	0.423949
chr1	72825000	72826999	Intergenic	Igfbp2	-45054	0	0	1	0	0	1	0	0	1	0	1	0	19.7865	22.803	44.5243	14.5577	26.894	55.9883	-0.168497	1	Same	0.147491	1	Same	0.19721	1	Same	0.126758	1	Same	0.442745	1	Same	0.452815	1	Same	0.502534	1	Same	0.83499	-0.472275	Same	0.24811	0.457514
chr1	72833800	72840799	Intergenic	Igfbp2	-33754	0	1	1	1	0	1	0	0	1	0	0	0	30.6759	15.5537	23.5459	43.3708	6.32485	12.1861	0.376442	1	Same	-0.761959	1	Same	-0.616079	1	Same	-0.613138	0.996643	Same	-1.75154	0.972447	Same	0.369238	1	Same	0.515117	1	Same	0.83499	-0.472275	Same	0.24811	0.457514
chr1	72849800	72854399	Intergenic	Igfbp2	-18954	1	1	1	1	0	0	1	1	1	0	1	0	32.6829	22.9485	8.06022	55.411	25.7089	27.8818	0.551683	1	Same	0.15306	1	Same	1.11403	1	Same	-0.27803	1	Same	-0.676653	1	Same	-0.945953	1	Same	0.015019	1	Same	0.83499	-0.472275	Same	0.24811	0.457514
chr1	72865400	72876199	promoter-TSS	Igfbp2	-254	1	1	1	1	1	1	1	1	1	1	1	1	38.0244	61.0183	47.6653	56.4957	43.4275	47.4039	0.568021	1	Same	-0.405982	1	Same	0.0191611	1	Same	0.735597	0.661349	Same	-0.238406	1	Same	-0.39254	1	Same	0.0326039	1	Same	0.83499	-0.472275	Same	0.24811	0.457514
chr1	72914200	72926799	exon	Igfbp5	939	0	1	0	1	1	1	0	0	1	0	1	1	12.0708	7.38897	4.65998	14.9809	19.013	23.0854	0.142715	1	Same	0.635465	1	Same	0.980384	1	Same	-0.253578	1	Same	0.239172	1	Same	-0.248365	1	Same	0.0965536	1	Same	1	1.03614	Same	0.707911	-0.440711
chr1	72990000	72994399	Intergenic	Tnp1	70273	0	0	1	1	1	1	0	0	1	0	1	1	26.2662	27.6958	20.246	24.5349	35.5866	37.597	-0.0631214	1	Same	0.359468	1	Same	0.743469	1	Same	0.127408	1	Same	0.549997	1	Same	-0.401565	1	Same	-0.0175638	1	Same	NA	0	Same	NA	0.203906
chr1	73008200	73012199	Intergenic	Tnp1	52273	0	0	0	0	0	1	0	0	1	0	1	0	10.6594	0	1.26541	9.73091	24.3102	33.3572	-0.0687326	1	Same	3.00656	0.176935	Same	2.57947	1	Same	-2.1325	0.425609	Same	0.942796	1	Same	0.674096	1	Same	0.247002	1	Same	NA	0	Same	NA	0.203906
chr1	73406800	73412399	Intergenic	D530049I02Rik	-35942	0	0	1	1	1	1	0	0	1	0	1	1	27.8527	0.889481	33.3809	11.898	20.0255	44.4386	-0.575822	1	Same	1.35965	1	Same	0.256371	1	Same	-1.52223	0.766962	Same	0.413243	1	Same	1.68869	1	Same	0.585405	1	Same	NA	0	Same	NA	1.46021
chr1	73899200	73901599	intron	Mir6351	1749	0	1	0	0	0	1	0	1	0	0	0	0	34.2644	19.7303	4.59765	32.3694	22.1302	38.4481	-0.0294067	1	Same	0.0890399	1	Same	0.912987	1	Same	-0.277669	1	Same	-0.159222	1	Same	-0.532563	1	Same	0.291384	1	Same	NA	NA	Same	NA	NA
chr1	73957800	73962199	exon	6030407O03Rik	-48960	0	0	0	0	0	1	0	0	0	0	0	1	21.1936	17.7488	32.367	0.449942	21.2185	31.2463	-1.44972	1	Same	0.157324	1	Same	-0.0143142	1	Same	-0.0824591	1	Same	1.52458	1	Same	0.432214	1	Same	0.260576	1	Same	NA	0.160659	Same	NA	-0.312365
chr1	73975000	73981599	intron	6030407O03Rik	-67260	0	1	0	0	0	0	0	0	0	0	0	0	12.4587	10.8719	24.8844	29.4204	7.64054	22.1025	0.774825	1	Same	-0.229854	1	Same	-0.0910611	1	Same	-0.0648099	1	Same	-1.06949	1	Same	0.691919	1	Same	0.830712	1	Same	NA	0.160659	Same	NA	-0.312365
chr1	73992000	73995999	intron	6030407O03Rik	-82960	0	1	0	0	0	0	0	1	0	0	0	0	56.4513	1.44732	27.5835	61.0502	21.9063	8.31001	0.114348	1	Same	2.89647	0.0485149	Up	-1.34102	1	Same	-3.88286	0.000391416	Down	-1.10073	1	Same	3.06171	0.0227864	Up	-1.17578	1	Same	NA	0.160659	Same	NA	-0.312365
chr1	73998800	74000999	exon	6030407O03Rik	-88860	0	0	0	0	0	0	0	0	0	0	0	1	90.3959	22.4106	89.5987	38.0233	35.3325	30.4385	-1.06356	1	Same	0.630015	1	Same	-1.33736	1	Same	-1.67033	0.267268	Same	0.0232446	1	Same	1.68855	0.416312	Same	-0.278819	1	Same	NA	0.160659	Same	NA	-0.312365
chr1	74006600	74011199	intron	6030407O03Rik	-97860	0	0	0	1	1	1	0	0	0	0	1	1	32.0077	41.4272	40.8291	25.7365	23.8815	33.9498	-0.214067	1	Same	-0.565519	1	Same	-0.183508	1	Same	0.351866	1	Same	0.000414326	1	Same	-0.0582891	1	Same	0.323722	1	Same	NA	0.160659	Same	NA	-0.312365
chr1	74044200	74049199	intron	Tns1	124321	0	0	0	1	0	1	0	0	0	0	0	0	16.6691	32.4505	22.9283	20.2708	33.4297	37.7496	0.132425	1	Same	0.0574515	1	Same	0.374513	1	Same	0.49274	1	Same	0.417766	1	Same	-0.27807	1	Same	0.0389924	1	Same	1	-0.426458	Same	0.323306	-0.481288
chr1	74061200	74065399	intron	Tns1	107721	0	0	0	0	0	1	0	0	0	0	0	0	34.0574	13.7641	14.062	13.7461	19.7399	29.3953	-0.799267	1	Same	0.354406	1	Same	0.664261	1	Same	-0.751346	0.986032	Same	0.402327	1	Same	-0.0111427	1	Same	0.298713	1	Same	1	-0.426458	Same	0.323306	-0.481288
chr1	74069200	74093399	intron	Tns1	89721	0	1	0	1	0	1	0	1	1	1	1	1	31.2317	25.7553	33.7743	31.0171	25.4779	44.564	0.0135313	1	Same	0.0424459	1	Same	0.394166	1	Same	-0.169814	1	Same	-0.1409	1	Same	0.304071	1	Same	0.655791	1	Same	1	-0.426458	Same	0.323306	-0.481288
chr1	74102600	74107599	intron	Tns1	65921	0	0	0	0	0	1	0	1	0	0	0	1	36.832	5.64045	42.368	8.92953	22.2849	39.0206	-1.29113	1	Same	1.21406	1	Same	-0.0626512	1	Same	-1.59792	0.684499	Same	0.907272	1	Same	1.75859	0.915242	Same	0.481875	1	Same	1	-0.426458	Same	0.323306	-0.481288
chr1	74113200	74117799	intron	Tns1	55521	0	1	0	1	0	1	0	1	0	0	0	1	37.8154	47.6538	69.8013	39.1208	50.4626	69.5212	0.0664432	1	Same	0.134404	1	Same	0.0211759	1	Same	0.388871	0.994918	Same	0.456833	1	Same	0.447616	1	Same	0.334387	1	Same	1	-0.426458	Same	0.323306	-0.481288
chr1	74134600	74154799	intron	Tns1	26321	1	1	0	1	1	1	1	1	1	0	1	1	39.4523	22.4761	43.0254	34.3003	28.6941	29.4928	-0.171882	1	Same	0.398182	1	Same	-0.482985	1	Same	-0.681413	0.834111	Same	-0.111349	1	Same	0.828009	1	Same	-0.0531583	1	Same	1	-0.426458	Same	0.323306	-0.481288
chr1	74154800	74163399	intron	Tns1	11921	1	1	0	1	0	1	1	1	1	0	1	1	30.9327	27.0466	24.0766	25.8981	26.5629	28.3827	-0.177601	1	Same	0.0354171	1	Same	0.205761	1	Same	-0.0795729	1	Same	0.133445	1	Same	-0.170676	1	Same	-0.000332793	1	Same	1	-0.426458	Same	0.323306	-0.481288
chr1	74168400	74172999	intron	Tns1	321	0	1	0	1	0	1	0	1	0	0	0	1	64.0595	6.24635	34.88	34.3203	23.0068	31.3812	-0.635022	1	Same	1.21512	1	Same	-0.087993	1	Same	-2.16575	0.332169	Same	-0.31561	1	Same	1.552	1	Same	0.248886	1	Same	1	-0.426458	Same	0.323306	-0.481288
chr1	74244600	74247799	Intergenic	Cxcr1	-4995	0	0	1	1	0	0	0	0	1	0	1	0	26.6358	0	22.2298	0	33.1724	27.2472	-6.18743	1.34484e-10	Down	6.22056	2.54629e-10	Up	0.282648	1	Same	-5.80302	2.7763e-09	Down	6.60497	6.61218e-12	Up	5.60403	2.02769e-08	Up	-0.333886	1	Same	NA	0.0740672	Same	NA	-0.140082
chr1	74251600	74254999	promoter-TSS	Mir1928	-106	0	0	1	0	0	1	0	0	1	0	1	0	0	1.37465	22.3713	18.0102	17.4919	16.2799	2.84559	0.192142	Same	2.03833	0.816308	Same	-0.290806	1	Same	0.859361	0.973025	Same	0.0520985	1	Same	2.19775	0.618475	Same	-0.131387	1	Same	NA	NA	Same	NA	NA
chr1	74281000	74289399	intron	Arpc2	2076	1	1	1	1	1	1	1	1	1	0	1	1	32.0924	20.2015	38.4695	35.3109	36.6133	44.9774	0.152092	1	Same	0.869533	1	Same	0.237998	1	Same	-0.543761	0.938362	Same	0.17368	1	Same	0.819164	1	Same	0.187629	1	Same	1	0.0910371	Same	0.446084	0.197741
chr1	74291200	74296399	intron	Arpc2	10676	0	0	0	1	0	0	0	0	0	0	0	0	0	6.62599	11.657	16.5479	31.2196	4.09854	0.640918	1	Same	0.687281	1	Same	-0.278443	1	Same	0.325875	1	Same	0.372239	1	Same	0.168007	1	Same	-0.797717	1	Same	1	0.0910371	Same	0.446084	0.197741
chr1	74304600	74308399	intron	Gpbar1	-18674	0	0	0	0	0	0	1	1	0	0	0	0	35.5235	3.22747	0	1.84002	8.96711	12.6682	-1.42624	1	Same	0.446939	1	Same	0.985699	1	Same	-1.26938	0.83948	Same	0.603791	1	Same	-0.387718	1	Same	0.151043	1	Same	1	-1.08954	Same	NA	0.0179926
chr1	74329800	74332199	promoter-TSS	Aamp	312	0	0	1	0	1	1	0	0	1	0	1	0	21.1306	56.7504	1.01233	18.9955	12.4286	46.389	-0.0537488	1	Same	-0.881314	1	Same	1.2973	1	Same	0.680198	0.994672	Same	-0.147367	1	Same	-1.46048	1	Same	0.71813	1	Same	1	-0.0301467	Same	0.179369	0.483951
chr1	74341200	74363199	intron	Tmbim1	-1290	1	1	1	1	1	1	1	1	1	1	1	1	9.37617	26.4572	26.6928	31.0852	18.5137	22.7122	1.09944	1	Same	-0.289956	1	Same	-0.134703	1	Same	0.988022	0.945752	Same	-0.401378	1	Same	-0.0264645	1	Same	0.128789	1	Same	1	-0.10202	Same	0.818126	0.0635976
chr1	74378800	74385799	intron	Pnkd	3116	1	0	0	1	0	1	0	1	1	0	1	0	35.5391	17.4663	8.06778	24.2782	12.9704	13.812	-0.425564	1	Same	-0.284316	1	Same	0.626667	1	Same	-0.753379	0.96269	Same	-0.612132	1	Same	-0.91704	1	Same	-0.0060565	1	Same	0.447097	-0.34201	Same	0.384953	0.160479
chr1	74389600	74394999	intron	Pnkd	13116	0	1	0	0	0	0	0	0	0	0	0	0	2.48193	15.1588	24.5736	17.3179	11.1733	21.6654	0.490675	1	Same	-0.106199	1	Same	-0.0533839	1	Same	0.462117	1	Same	-0.134758	1	Same	0.204051	1	Same	0.256866	1	Same	0.447097	-0.34201	Same	0.384953	0.160479
chr1	74411200	74415799	intron	Catip	4818	0	1	1	0	0	0	0	0	0	0	0	0	14.933	5.33106	0	34.2018	1.76012	3.87912	0.734304	1	Same	-0.545813	1	Same	0.910539	1	Same	-0.692952	0.994672	Same	-1.97307	0.88518	Same	-1.111	1	Same	0.345349	1	Same	1	-0.0631638	Same	NA	-0.222976
chr1	74429800	74446599	promoter-TSS	Ctdsp1	17	1	1	1	1	1	1	1	1	1	1	1	1	41.1382	4.60913	31.3095	39.1944	29.1059	35.7299	-0.0328798	1	Same	1.88798	0.763492	Same	0.164607	1	Same	-2.14884	0.287002	Same	-0.227978	1	Same	1.87544	0.701376	Same	0.152062	1	Same	1	-0.0560745	Same	0.707645	0.0838854
chr1	74447400	74449799	Intergenic	Vil1	-7358	1	1	1	0	1	0	1	0	1	0	1	0	1.03414	47.506	44.1637	32.3623	20.2014	17.2824	1.81508	0.881991	Same	-0.674956	1	Same	-0.756636	1	Same	2.18945	0.401909	Same	-0.300587	1	Same	-0.0989111	1	Same	-0.180591	1	Same	1	-0.597461	Same	0.957587	0.0299831
chr1	74464800	74471199	exon	Vil1	12042	0	0	0	0	0	1	0	1	0	0	1	1	29.629	0	53.5085	17.8049	22.48	34.8901	-0.433904	1	Same	2.10747	0.776112	Same	-0.38197	1	Same	-2.25604	0.363725	Same	0.285331	1	Same	2.82136	0.221852	Same	0.33192	1	Same	1	-0.597461	Same	0.957587	0.0299831
chr1	74550000	74557199	intron	Cnot9	966	1	1	1	1	1	1	1	1	1	1	1	1	29.3613	40.9806	24.9714	29.2756	43.1437	29.9985	0.0112523	1	Same	0.127188	1	Same	0.239367	1	Same	0.454553	1	Same	0.570489	1	Same	-0.621091	1	Same	-0.508912	1	Same	1	0.0551353	Same	0.199874	-0.303998
chr1	74587600	74590799	promoter-TSS	Plcd4	-263	0	1	0	1	0	1	0	0	0	0	0	1	24.9079	0.970342	40.7446	38.0642	54.6419	39.9072	0.35823	1	Same	2.286	0.643451	Same	0.00160693	1	Same	-1.52406	0.762467	Same	0.403707	1	Same	1.94494	0.838778	Same	-0.339454	1	Same	1	0.129595	Same	0.813085	-0.151329
chr1	74632600	74636599	promoter-TSS	Zfp142	2	1	1	1	1	1	1	1	1	1	0	1	1	41.2482	31.746	48.5373	28.4147	12.5239	43.8382	-0.328344	1	Same	-0.782914	1	Same	-0.080771	1	Same	-0.194727	1	Same	-0.649297	1	Same	0.375451	1	Same	1.07759	1	Same	1	-0.0953021	Same	0.783797	-0.0962954
chr1	74707200	74710999	intron	Ttll4	772	1	1	1	0	1	1	1	1	1	1	1	1	33.0799	42.946	33.4283	42.3239	8.02187	38.5812	0.246345	1	Same	-1.47627	1	Same	0.160136	1	Same	0.311752	1	Same	-1.41087	1	Same	-0.281755	1	Same	1.35465	1	Same	1	-0.144892	Same	0.273381	-0.540264
chr1	74758000	74762799	exon	Cyp27a1	291	0	1	1	1	1	1	0	0	1	1	1	1	21.5869	21.213	62.7974	46.7154	33.8931	45.8858	0.706645	1	Same	0.450121	1	Same	-0.281132	1	Same	0.0351193	1	Same	-0.221405	1	Same	0.951637	1	Same	0.220384	1	Same	1	-0.288836	Same	0.601901	0.170342
chr1	74794200	74795999	intron	Prkag3	429	0	0	0	0	0	1	0	0	0	0	0	0	6.70598	56.9058	12.5134	45.7692	30.3768	64.8838	1.85894	0.72602	Same	-0.608074	1	Same	1.69449	1	Same	2.13711	0.330382	Same	-0.3299	1	Same	-1.56814	0.988881	Same	0.734432	1	Same	NA	-0.652249	Same	NA	-0.181735
chr1	74815800	74820999	promoter-TSS	Wnt6	-66	0	1	0	1	0	1	0	1	0	0	0	1	72.5585	37.8763	66.1278	61.7321	47.7422	57.9637	-0.202486	1	Same	0.379446	1	Same	-0.149178	1	Same	-0.782502	0.812844	Same	-0.200571	1	Same	0.689493	1	Same	0.160869	1	Same	0.660137	0.818275	Same	0.192791	1.03455
chr1	74826800	74833599	intron	Wnt10a	-8393	0	1	0	1	0	1	1	1	0	0	0	1	29.7919	15.7329	37.8461	33.903	21.3858	16.1286	0.173918	1	Same	0.43633	1	Same	-1.02498	1	Same	-0.71381	0.950339	Same	-0.451398	1	Same	1.03907	1	Same	-0.422242	1	Same	0.606769	1.52617	Same	NA	0.758175
chr1	74834400	74842599	promoter-TSS	Wnt10a	-93	0	1	0	1	0	1	0	1	0	0	0	1	56.2107	8.91948	32.9786	37.9893	28.1998	28.6045	-0.497729	1	Same	1.51148	0.583656	Same	-0.156842	1	Same	-2.26522	0.023647	Down	-0.256008	1	Same	1.60467	0.411724	Same	-0.0636575	1	Same	0.606769	1.52617	Same	NA	0.758175
chr1	74843000	74857199	exon	Wnt10a	11507	0	1	0	1	1	1	0	1	1	0	0	1	34.93	29.5897	29.1422	50.6986	22.0485	22.3296	0.531328	1	Same	-0.326806	1	Same	-0.329421	1	Same	-0.140858	1	Same	-0.998991	0.940559	Same	-0.0696878	1	Same	-0.0723025	1	Same	0.606769	1.52617	Same	NA	0.758175
chr1	74861200	74865399	Intergenic	Wnt10a	24707	1	1	1	1	1	1	1	1	1	0	1	0	29.9581	10.5121	8.32852	21.8097	17.4059	33.9154	-0.227909	1	Same	0.336361	1	Same	0.914236	1	Same	-0.642188	0.997867	Same	-0.0779179	1	Same	-0.145892	1	Same	0.431983	1	Same	0.606769	1.52617	Same	NA	0.758175
chr1	74869000	74880199	Intergenic	Cdk5r2	-27003	1	1	1	1	1	1	1	1	1	1	1	0	20.0707	16.3353	20.357	33.087	24.7035	10.202	0.594776	1	Same	0.53452	1	Same	-0.749878	1	Same	-0.169572	1	Same	-0.229828	1	Same	0.212263	1	Same	-1.07213	1	Same	1	0.374663	Same	0.917022	0.0454142
chr1	74895200	74907199	promoter-TSS	Cdk5r2	-403	1	1	1	1	0	1	0	1	1	1	1	1	64.7629	30.0749	42.9301	36.41	27.6224	24.5746	-0.768622	1	Same	-0.0533006	1	Same	-0.729853	1	Same	-0.958452	0.493196	Same	-0.243131	1	Same	0.429085	1	Same	-0.247467	1	Same	1	0.374663	Same	0.917022	0.0454142
chr1	74926800	74933599	intron	Fev	1782	0	1	0	0	0	1	0	0	0	0	0	0	8.54886	25.9686	24.6907	19.4887	15.0261	33.418	0.642085	1	Same	-0.429047	1	Same	0.288371	1	Same	0.94173	0.961425	Same	-0.129402	1	Same	-0.0815374	1	Same	0.635881	1	Same	1	1.03142	Same	NA	-1.04904
chr1	74936400	74941799	intron	Cryba2	617	0	1	0	1	0	1	0	1	0	0	0	1	40.7306	16.0822	12.2588	78.1975	24.923	18.2991	0.734837	1	Same	0.488012	1	Same	0.409793	1	Same	-0.882197	0.957568	Same	-1.12902	1	Same	-0.300259	1	Same	-0.378477	1	Same	NA	0	Same	NA	0.203906
chr1	74942800	74949199	Intergenic	Mir375	1295	0	1	0	1	0	1	0	1	0	0	0	1	33.846	12.3544	28.2145	28.6744	22.7938	40.4884	-0.149252	1	Same	0.664509	1	Same	0.406932	1	Same	-0.965269	0.937253	Same	-0.151508	1	Same	0.795252	1	Same	0.537675	1	Same	NA	0	Same	NA	-0.115894
chr1	74973400	74976599	exon	Ccdc108	7173	0	0	0	1	0	0	0	0	1	0	0	0	0	30.7181	0	9.39284	34.7986	17.7141	0.626788	1	Same	0.125216	1	Same	0.967676	1	Same	1.32609	0.821611	Same	0.824521	1	Same	-1.32716	1	Same	-0.484704	1	Same	NA	-0.728215	Same	NA	0.330096
chr1	74994000	75001599	exon	Ihh	446	0	1	0	1	0	1	0	1	0	0	0	1	20.3473	25.148	39.2	29.2477	16.6653	27.1591	0.348524	1	Same	-0.321647	1	Same	-0.331568	1	Same	0.241858	1	Same	-0.428313	1	Same	0.392324	1	Same	0.382404	1	Same	1	0.856947	Same	0.142575	0.47607
chr1	75010000	75012199	Intergenic	Ihh	-12854	0	0	0	0	0	1	0	0	1	0	1	0	0	10.9164	31.1587	26.3015	14.281	30.0534	0.522923	1	Same	0.0864597	1	Same	-0.00827814	1	Same	0.272356	1	Same	-0.164107	1	Same	0.328077	1	Same	0.233339	1	Same	1	0.856947	Same	0.142575	0.47607
chr1	75023000	75026999	intron	Ihh	-26754	0	0	0	0	0	1	0	0	0	0	0	0	14.0643	44.2411	19.6563	7.29907	22.9226	27.2289	-0.346308	1	Same	-0.48316	1	Same	0.251713	1	Same	0.892642	0.967152	Same	0.75579	1	Same	-0.653313	1	Same	0.0815603	1	Same	1	0.856947	Same	0.142575	0.47607
chr1	75037000	75040799	intron	Ihh	-40654	0	0	0	1	1	0	0	0	1	0	1	1	14.2423	0	37.2162	8.22599	22.1833	27.5217	-0.413056	1	Same	2.23993	0.680744	Same	-0.258674	1	Same	-1.77254	0.628644	Same	0.880444	1	Same	2.63242	0.335534	Same	0.133819	1	Same	1	0.856947	Same	0.142575	0.47607
chr1	75056600	75063999	intron	Nhej1	61500	0	0	0	1	1	1	0	1	0	0	1	1	25.1533	12.5336	28.8996	25.0616	14.6177	31.3049	0.00999668	1	Same	0.180068	1	Same	0.0943251	1	Same	-0.576509	1	Same	-0.406438	1	Same	0.728316	1	Same	0.642573	1	Same	1	0.250348	Same	0.181475	0.61481
chr1	75071800	75074599	intron	Nhej1	48600	1	1	0	1	0	1	0	0	0	0	0	1	0	14.8786	38.4619	24.528	28.36	26.4636	1.98863	0.758021	Same	0.57374	1	Same	-0.31275	1	Same	1.61257	0.714023	Same	0.197685	1	Same	0.769393	1	Same	-0.117096	1	Same	1	0.250348	Same	0.181475	0.61481
chr1	75119800	75123999	promoter-TSS	Nhej1	-100	0	1	1	0	1	1	0	0	1	0	1	0	2.61981	13.6188	0	50.0381	8.11898	6.4346	1.81334	0.860532	Same	-0.290942	1	Same	0.780236	1	Same	0.835422	0.975356	Same	-1.26886	1	Same	-1.23243	1	Same	-0.16125	1	Same	1	0.250348	Same	0.181475	0.61481
chr1	75136800	75141199	promoter-TSS	Cnppd1	-58	1	1	1	1	1	1	1	1	1	1	1	1	8.20415	40.2168	45.8746	64.5101	46.9234	26.5588	2.02824	0.594973	Same	0.206652	1	Same	-0.538932	1	Same	1.5782	0.654316	Same	-0.243383	1	Same	0.0944402	1	Same	-0.651144	1	Same	1	0.0772084	Same	0.201395	0.236332
chr1	75164000	75166599	promoter-TSS	Zfand2b	-9	1	1	1	1	0	1	1	0	1	0	1	0	0	8.91247	0.173338	38.5465	48.1112	25.8875	2.5318	0.378293	Same	1.45822	1	Same	2.13792	1	Same	1.36583	0.836556	Same	0.292249	1	Same	-1.31098	1	Same	-0.631278	1	Same	1	0.0851241	Same	0.155825	0.633713
chr1	75175600	75180199	promoter-TSS	Abcb6	-934	0	1	0	1	0	1	1	1	1	0	1	1	47.2448	7.99837	26.0499	47.7815	14.1247	25.3984	0.0324825	1	Same	0.52745	1	Same	-0.00755693	1	Same	-1.59448	0.673946	Same	-1.09952	1	Same	1.02223	1	Same	0.487228	1	Same	0.88645	0.242027	Same	0.255557	0.221847
chr1	75186000	75190999	promoter-TSS	Atg9a	84	1	1	1	1	1	1	1	1	1	1	1	1	45.2321	50.2694	38.4685	37.0805	32.8269	40.0219	-0.236788	1	Same	-0.491848	1	Same	0.0766013	1	Same	0.21582	1	Same	-0.0392403	1	Same	-0.391122	1	Same	0.177328	1	Same	1	-0.0747221	Same	0.95235	0.0223434
chr1	75204600	75210199	promoter-TSS	Stk16	-4	1	1	1	1	1	1	1	0	1	0	1	1	38.581	14.3934	14.9072	22.1273	11.3433	20.204	-0.498559	1	Same	-0.152987	1	Same	0.282125	1	Same	-0.842921	0.975356	Same	-0.49735	1	Same	0.00232415	1	Same	0.437437	1	Same	1	0.0644914	Same	0.187311	0.365386
chr1	75212800	75225999	intron	A630095N17Rik	829	1	1	1	1	1	1	1	1	1	1	1	1	28.8508	21.9711	25.3883	27.1506	10.5423	19.1885	-0.0591659	1	Same	-0.836632	1	Same	-0.320921	1	Same	-0.257783	1	Same	-1.03525	1	Same	0.128344	1	Same	0.644054	1	Same	NA	-0.252377	Same	NA	0.484495
chr1	75231200	75234799	promoter-TSS	Dnajb2	2	1	0	1	0	1	1	1	0	1	0	1	1	24.1415	5.74119	19.5193	18.0407	12.3353	19.0377	-0.193112	1	Same	0.418181	1	Same	-0.00399135	1	Same	-0.799362	0.982704	Same	-0.188069	1	Same	0.662879	1	Same	0.240707	1	Same	1	0.121438	Same	0.26611	0.41276
chr1	75246200	75250999	intron	Ptprn	12183	0	1	0	0	1	0	0	0	1	0	1	0	26.313	14.2716	17.7757	33.2153	1.59619	9.24035	0.160123	1	Same	-0.664374	1	Same	-0.311173	1	Same	-0.322902	1	Same	-1.1474	1	Same	0.0986298	1	Same	0.45183	1	Same	1	0.111504	Same	0.353235	0.297683
chr1	75256200	75263199	intron	Ptprn	1083	0	1	0	0	0	1	0	0	0	0	0	0	20.4601	5.60527	3.16342	34.9862	7.94324	10.2954	0.43752	1	Same	0.216385	1	Same	0.600946	1	Same	-0.781222	0.983413	Same	-1.00236	1	Same	-0.268441	1	Same	0.116121	1	Same	1	0.111504	Same	0.353235	0.297683
chr1	75271400	75276799	intron	Resp18	890	0	1	0	0	0	0	0	1	0	0	0	0	51.2401	0	18.6869	53.2259	22.5394	5.03003	0.0404297	1	Same	2.18235	0.725793	Same	-0.935376	1	Same	-2.83331	0.137135	Same	-0.691388	1	Same	1.94441	0.838367	Same	-1.17331	1	Same	NA	0.405966	Same	NA	-0.204207
chr1	75309800	75319399	promoter-TSS	Dnpep	-388	1	1	1	1	1	1	0	1	1	1	1	0	12.7543	20.982	1.04003	41.1879	9.76164	14.136	0.948588	1	Same	-0.523134	1	Same	1.18582	1	Same	0.416288	1	Same	-1.05543	1	Same	-1.49765	1	Same	0.211304	1	Same	1	0.0186777	Same	0.218089	0.357533
chr1	75322200	75325599	Intergenic	Dnpep	-9688	0	0	0	0	0	0	0	1	0	0	0	0	57.2576	11.3207	5.20014	9.84988	16.1038	0	-1.21965	1	Same	0.252489	1	Same	-0.546696	1	Same	-1.12449	0.918025	Same	0.347655	1	Same	-0.391358	1	Same	-1.19054	1	Same	1	0.0186777	Same	0.218089	0.357533
chr1	75340000	75345399	Intergenic	Des	-14167	1	1	1	1	1	1	1	0	1	1	1	1	1.07262	37.2189	27.8399	27.7131	23.7717	18.6918	3.74161	0.000198054	Up	-0.499036	1	Same	-0.465767	1	Same	4.14768	1.06289e-05	Up	-0.0929625	1	Same	-0.404962	1	Same	-0.371694	1	Same	1	0.14158	Same	0.384898	0.407705
chr1	75354800	75359999	exon	Des	533	0	1	0	1	0	1	0	0	1	0	1	1	18.5256	21.7099	27.9939	30.4746	12.6904	38.6681	0.453381	1	Same	-0.421727	1	Same	0.322609	1	Same	0.197643	1	Same	-0.677465	1	Same	0.189966	1	Same	0.934301	1	Same	1	0.14158	Same	0.384898	0.407705
chr1	75365600	75374199	intron	Gm15179	1690	0	1	1	1	1	1	0	1	1	0	1	1	21.9879	17.4441	23.7124	34.0233	20.8526	24.2972	0.424933	1	Same	0.199717	1	Same	0.0404584	1	Same	-0.144508	1	Same	-0.369724	1	Same	0.234518	1	Same	0.0752595	1	Same	NA	0	Same	NA	-0.27561
chr1	75374200	75380799	intron	Speg	-1189	0	1	1	1	1	1	0	1	1	1	1	1	10.8582	20.4945	21.0787	47.8697	18.0901	26.8013	1.29807	1	Same	-0.0737232	1	Same	0.22862	1	Same	0.561227	1	Same	-0.810563	1	Same	-0.00756994	1	Same	0.294773	1	Same	1	-0.217929	Same	0.791173	0.0674669
chr1	75382800	75386999	exon	Speg	2715	0	1	0	1	0	1	0	1	0	0	0	1	52.4193	42.5053	47.3878	68.2235	34.0857	37.9601	0.353006	1	Same	-0.213298	1	Same	-0.257904	1	Same	-0.196337	1	Same	-0.762641	1	Same	0.0966499	1	Same	0.0520437	1	Same	1	-0.217929	Same	0.791173	0.0674669
chr1	75394800	75398999	intron	Speg	240	0	0	1	1	1	1	0	1	1	0	1	0	26.5351	19.7843	14.2991	0.541183	33.6776	33.3619	-1.83018	0.875898	Same	0.492193	1	Same	0.700543	1	Same	-0.193663	1	Same	2.12871	0.767459	Same	-0.275916	1	Same	-0.0675663	1	Same	1	-0.217929	Same	0.791173	0.0674669
chr1	75416000	75428599	intron	Gmppa	-10218	1	1	1	1	1	1	1	1	1	1	1	1	57.2233	28.2573	40.3076	50.4298	36.9042	43.0848	-0.151134	1	Same	0.442801	1	Same	0.11898	1	Same	-0.896463	0.336477	Same	-0.302528	1	Same	0.440709	1	Same	0.116888	1	Same	1	0.152909	Same	0.219697	0.355119
chr1	75431400	75434999	intron	Gmppa	682	1	1	1	1	1	1	1	0	1	0	1	0	14.817	19.374	15.2971	39.5673	33.9879	30.1037	0.631144	1	Same	0.409416	1	Same	0.431775	1	Same	0.180682	1	Same	-0.0410457	1	Same	-0.155287	1	Same	-0.132928	1	Same	1	0.152909	Same	0.219697	0.355119
chr1	75435800	75450399	Intergenic	Asic4	-3985	1	1	1	1	1	1	1	1	1	1	1	1	53.8962	49.0882	48.4828	46.1087	34.3093	47.8309	-0.189725	1	Same	-0.420844	1	Same	0.00843876	1	Same	-0.043088	1	Same	-0.274206	1	Same	-0.070859	1	Same	0.358423	1	Same	1	0.100646	Same	0.744916	-0.267441
chr1	75452800	75460399	intron	Asic4	9515	1	1	1	1	1	1	1	1	1	1	1	1	28.4579	133.424	102.411	31.3796	144.407	79.8681	0.149274	1	Same	0.175731	1	Same	-0.314401	1	Same	2.20521	7.73119e-05	Up	2.23167	0.0001503	Up	-0.416175	1	Same	-0.906308	1	Same	1	0.100646	Same	0.744916	-0.267441
chr1	75471400	75481599	promoter-TSS	Tmem198	393	0	1	1	0	0	1	0	1	0	1	0	1	56.5854	24.1778	33.572	37.0008	12.2564	20.7439	-0.512567	1	Same	-0.790904	1	Same	-0.580697	1	Same	-0.99849	0.787513	Same	-1.27683	0.953472	Same	0.365732	1	Same	0.575938	1	Same	1	-0.332505	Same	0.431008	0.415273
chr1	75482800	75490399	intron	Tmem198	10493	1	1	1	1	1	1	1	1	1	1	0	1	48.1571	25.7212	10.3136	51.7658	30.1305	22.7702	0.0895962	1	Same	0.202453	1	Same	0.730532	1	Same	-0.564651	1	Same	-0.451794	1	Same	-0.863811	1	Same	-0.335732	1	Same	1	-0.332505	Same	0.431008	0.415273
chr1	75498800	75510799	exon	Inha	616	1	1	1	1	1	1	1	1	1	1	1	1	51.1876	33.0844	45.9492	68.1145	48.0451	45.2482	0.423495	1	Same	0.594135	0.910165	Same	0.00622338	1	Same	-0.531265	0.645713	Same	-0.360624	1	Same	0.408325	1	Same	-0.179587	1	Same	1	0.411514	Same	0.469055	0.292914
chr1	75511200	75516199	Intergenic	Stk11ip	-4404	1	1	1	0	1	0	1	0	1	0	1	0	26.9369	9.22654	11.527	25.3434	16.8368	20.5098	-0.0356596	1	Same	0.434889	1	Same	0.424874	1	Same	-0.720688	0.993356	Same	-0.25014	1	Same	0.11253	1	Same	0.102515	1	Same	1	-0.0895144	Same	0.959615	-0.0115402
chr1	75516800	75520199	intron	Stk11ip	396	1	1	1	1	1	0	1	0	1	0	1	0	20.565	8.45542	32.7882	36.6223	14.3014	8.97953	0.341713	1	Same	0.237875	1	Same	-0.627911	1	Same	-0.362624	1	Same	-0.466462	1	Same	0.641506	1	Same	-0.224279	1	Same	1	-0.0895144	Same	0.959615	-0.0115402
chr1	75540200	75544599	promoter-TSS	Slc4a3	-441	0	1	1	1	1	1	1	1	1	0	1	1	52.0344	47.3491	24.6006	33.7248	32.0661	60.0372	-0.533106	1	Same	-0.423637	1	Same	1.13448	1	Same	-0.039196	1	Same	0.0702735	1	Same	-0.864053	1	Same	0.694062	1	Same	0.808754	-0.382712	Same	0.612764	0.128797
chr1	75552000	75560399	TTS	Slc4a3	13359	0	0	1	0	0	0	0	1	1	0	0	1	25.0772	15.9206	8.01353	13.8835	1.35062	4.03585	-0.436347	1	Same	-1.21579	1	Same	-0.354212	1	Same	-0.299112	1	Same	-1.07856	1	Same	-0.492373	1	Same	0.369207	1	Same	0.808754	-0.382712	Same	0.612764	0.128797
chr1	75583800	75588599	Intergenic	Slc4a3	43359	0	1	1	0	0	0	0	1	1	0	0	0	31.3865	0	24.8056	41.2224	13.2599	25.8213	0.331633	1	Same	4.04289	0.000846556	Up	0.0712992	1	Same	-4.91822	5.30968e-06	Down	-1.20696	1	Same	4.67046	3.43111e-05	Up	0.698867	1	Same	0.808754	-0.382712	Same	0.612764	0.128797
chr1	75588800	75595599	Intergenic	Slc4a3	49359	0	1	1	0	0	1	1	0	1	0	0	0	7.17675	35.2466	6.32684	22.079	5.48434	20.8132	0.737577	1	Same	-1.23549	1	Same	0.770122	1	Same	1.1466	0.918994	Same	-0.826472	1	Same	-1.20195	1	Same	0.803671	1	Same	0.808754	-0.382712	Same	0.612764	0.128797
chr1	75700400	75702999	Intergenic	Slc4a3	158859	0	0	0	1	0	0	0	0	0	0	0	0	32.0133	35.2969	18.3238	0	27.4882	16.4722	-6.32645	2.77691e-12	Down	-0.248301	1	Same	-0.108685	1	Same	0.199814	1	Same	6.27796	5.95954e-12	Up	-0.878752	1	Same	-0.739136	1	Same	0.808754	-0.382712	Same	0.612764	0.128797
chr1	76025200	76028199	Intergenic	Gm17751	-459008	0	0	0	1	0	0	0	0	0	0	0	0	11.1766	57.9888	11.9507	28.2921	43.1853	26.7546	0.893385	1	Same	-0.258329	1	Same	0.786081	1	Same	1.67441	0.616116	Same	0.522697	1	Same	-1.60074	0.987833	Same	-0.556326	1	Same	NA	-0.218556	Same	NA	0
chr1	77400600	77405599	intron	Mir6352	90243	0	0	0	0	0	0	0	1	0	0	0	0	31.0075	21.2667	8.92691	28.7463	18.211	11.4043	-0.0252667	1	Same	-0.0488316	1	Same	0.0991194	1	Same	-0.183598	1	Same	-0.207163	1	Same	-0.395337	1	Same	-0.247386	1	Same	NA	NA	Same	NA	NA
chr1	77406800	77411799	intron	Mir6352	84043	0	1	0	0	0	0	0	0	0	0	0	0	10.2186	2.50672	13.3311	27.9266	11.91	6.32105	0.487783	1	Same	0.431985	1	Same	-0.258389	1	Same	-0.335322	1	Same	-0.39112	1	Same	0.448109	1	Same	-0.242265	1	Same	NA	NA	Same	NA	NA
chr1	77435200	77439599	intron	Mir6352	55943	0	0	0	0	0	1	1	0	1	0	1	0	10.0639	8.65222	33.2023	24.0352	16.4345	38.6705	0.788894	1	Same	0.594208	1	Same	0.169675	1	Same	-0.0804701	1	Same	-0.275157	1	Same	1.17437	1	Same	0.749833	1	Same	NA	NA	Same	NA	NA
chr1	77440600	77444799	intron	Mir6352	50643	0	1	0	0	0	0	0	1	0	0	0	0	29.9074	24.4181	16.2505	15.5861	22.0525	21.7476	-0.41134	1	Same	-0.035989	1	Same	0.191968	1	Same	-0.0932464	1	Same	0.282104	1	Same	-0.282093	1	Same	-0.0541359	1	Same	NA	NA	Same	NA	NA
chr1	77447600	77452199	intron	Mir6352	43443	1	0	1	0	1	0	1	1	1	0	1	0	53.4991	15.3533	31.9523	9.78175	16.7395	9.19184	-1.34344	1	Same	0.0932526	1	Same	-0.934373	1	Same	-1.00285	0.950436	Same	0.433836	1	Same	0.560705	1	Same	-0.46692	1	Same	NA	NA	Same	NA	NA
chr1	77453200	77460399	intron	Mir6352	36543	1	1	1	1	1	1	1	1	1	0	1	1	45.5336	25.8608	30.2642	22.4616	44.6511	47.3318	-0.864611	1	Same	0.735099	1	Same	0.579288	1	Same	-0.619752	0.969881	Same	0.979957	1	Same	0.142863	1	Same	-0.012948	1	Same	NA	NA	Same	NA	NA
chr1	77461200	77465399	intron	Mir6352	30043	1	1	1	0	1	0	1	0	1	0	1	0	15.0835	17.7663	26.9741	35.9846	9.5207	15.4538	1.01263	1	Same	-0.653567	1	Same	-0.611371	1	Same	0.258293	1	Same	-1.4079	1	Same	0.428401	1	Same	0.470597	1	Same	NA	NA	Same	NA	NA
chr1	77466400	77473399	intron	Mir6352	23443	1	1	1	1	1	1	1	1	1	0	1	1	53.9635	28.9485	17.9838	35.6152	39.941	31.6787	-0.31235	1	Same	0.276915	1	Same	0.39125	1	Same	-0.431686	1	Same	0.157579	1	Same	-0.335052	1	Same	-0.220716	1	Same	NA	NA	Same	NA	NA
chr1	77480800	77487999	intron	Mir6352	8943	0	1	1	0	1	0	1	0	1	0	1	0	31.7875	21.4461	24.2488	24.4059	16.7369	9.09543	-0.305339	1	Same	-0.250049	1	Same	-1.19305	1	Same	-0.414684	0.998851	Same	-0.359394	1	Same	0.105083	1	Same	-0.837913	1	Same	NA	NA	Same	NA	NA
chr1	77490400	77495999	TTS	Mir6352	143	0	1	1	1	1	0	1	0	1	0	1	1	16.3481	34.9618	20.6172	22.0285	23.8008	2.68739	0.29128	1	Same	-0.338222	1	Same	-1.65371	1	Same	0.796329	0.978947	Same	0.166827	1	Same	-0.559596	1	Same	-1.87509	1	Same	NA	NA	Same	NA	NA
chr1	77498800	77505599	intron	Mir6352	-8857	0	1	1	1	1	1	1	0	1	0	1	0	20.8192	46.1184	11.5302	11.7955	25.7057	37.4794	-0.601504	1	Same	-0.609744	1	Same	1.33751	1	Same	0.970689	0.91275	Same	0.962449	1	Same	-1.59555	0.863552	Same	0.351704	1	Same	NA	NA	Same	NA	NA
chr1	77506600	77516199	intron	Epha4	263	1	1	1	1	1	1	1	1	1	1	1	1	19.9403	40.7183	33.0579	29.4952	32.8687	41.7162	0.533878	1	Same	-0.218302	1	Same	0.335059	1	Same	1.02773	0.564431	Same	0.275553	1	Same	-0.329948	1	Same	0.223412	1	Same	1	0.105141	Same	0.630718	-0.185896
chr1	78185600	78186999	intron	Pax3	7411	0	0	0	0	0	1	0	0	0	0	0	0	22.5145	10.3503	69.88	35.3093	13.8819	71.9236	0.451552	1	Same	0.29638	1	Same	0.0519395	1	Same	-0.631436	0.995132	Same	-0.786607	1	Same	1.77641	0.886367	Same	1.53197	1	Same	1	-0.136172	Same	NA	0.101423
chr1	78192000	78194599	exon	Pax3	411	0	0	0	1	0	1	0	0	0	0	0	1	1.24096	6.38809	26.9607	32.3651	58.0031	27.0183	1.99041	0.750842	Same	1.8517	0.983128	Same	0.0183993	1	Same	0.761858	0.986032	Same	0.623143	1	Same	1.0642	1	Same	-0.769098	1	Same	1	-0.136172	Same	NA	0.101423
chr1	78198200	78201599	Intergenic	Pax3	-6189	0	0	0	1	0	0	0	0	0	0	0	0	30.2846	22.3063	14.6633	14.77	42.758	15.8275	-0.846618	1	Same	0.848204	1	Same	0.115204	1	Same	-0.298243	1	Same	1.39658	0.981584	Same	-0.546017	1	Same	-1.27902	1	Same	1	-0.136172	Same	NA	0.101423
chr1	78212200	78216599	Intergenic	Pax3	-20689	0	0	0	1	0	1	0	0	0	0	0	1	25.5424	31.2551	39.7849	18.9476	41.548	53.166	-0.233691	1	Same	0.310219	1	Same	0.297243	1	Same	0.238975	1	Same	0.782886	1	Same	0.187492	1	Same	0.174516	1	Same	1	-0.136172	Same	NA	0.101423
chr1	78306000	78310599	intron	Sgpp2	1379	0	0	0	1	0	1	0	0	1	0	0	1	9.38837	16.7057	58.714	21.5071	40.6488	56.8287	0.697257	1	Same	0.871876	1	Same	-0.0133386	1	Same	0.525309	1	Same	0.699928	1	Same	1.1568	1	Same	0.271585	1	Same	1	0.654883	Same	0.921017	-0.0687262
chr1	78318200	78322399	intron	Sgpp2	13379	0	0	0	0	0	1	0	0	0	0	0	0	5.10174	40.8133	4.7668	13.2945	18.258	24.5876	0.554	1	Same	-0.611229	1	Same	1.04833	1	Same	1.46388	0.7959	Same	0.298652	1	Same	-1.48412	1	Same	0.175439	1	Same	1	0.654883	Same	0.921017	-0.0687262
chr1	78408200	78410999	intron	Farsb	75872	0	0	0	1	0	1	0	0	0	0	0	0	23.3025	13.3317	22.7824	23.425	28.9357	43.9559	0.0293179	1	Same	0.707773	1	Same	0.615255	1	Same	-0.410437	1	Same	0.268018	1	Same	0.415452	1	Same	0.322934	1	Same	1	0.0136638	Same	0.667039	-0.0973942
chr1	78483200	78486999	intron	Farsb	372	1	1	1	0	1	1	1	1	1	1	1	1	35.366	49.8299	28.1521	23.9202	7.24424	30.2273	-0.33995	1	Same	-1.54259	1	Same	0.0798625	1	Same	0.366192	1	Same	-0.836451	1	Same	-0.553715	1	Same	1.06874	1	Same	1	0.0136638	Same	0.667039	-0.0973942
chr1	78507400	78508799	intron	Mogat1	465	0	0	0	0	0	1	0	0	0	0	0	0	47.2541	18.4096	3.81344	35.9346	66.9938	80.347	-0.222144	1	Same	1.06118	1	Same	1.99308	1	Same	-0.669827	0.994918	Same	0.613502	1	Same	-0.826059	1	Same	0.105837	1	Same	NA	0	Same	NA	-0.542912
chr1	78532600	78536999	TTS	Mogat1	27165	0	0	0	0	0	1	0	0	0	0	1	0	13.4438	0.485171	0.346676	0	6.77158	14.8345	-1.05761	1	Same	0.666822	1	Same	1.09248	1	Same	-0.976871	NA	Same	0.747566	1	Same	-0.0252506	NA	Same	0.400412	1	Same	NA	0	Same	NA	-0.542912
chr1	78564200	78568199	Intergenic	Mogat1	58565	0	0	1	1	0	0	0	0	1	0	1	0	8.1352	28.5327	16.0348	1.40708	42.5064	18.0365	-0.72253	1	Same	0.386698	1	Same	0.10133	1	Same	0.953025	0.961425	Same	2.06225	0.823397	Same	-0.48202	1	Same	-0.767388	1	Same	NA	0	Same	NA	-0.542912
chr1	78575400	78577999	Intergenic	Mogat1	69065	0	0	0	1	0	1	0	0	1	0	0	0	25.482	27.5482	52.2186	25.9747	53.7022	52.7048	0.0560797	1	Same	0.948753	1	Same	0.0371381	1	Same	0.176373	1	Same	1.06905	0.958704	Same	0.796163	1	Same	-0.115451	1	Same	NA	0	Same	NA	-0.542912
chr1	78598000	78603399	Intergenic	Utp14b	-53700	1	1	1	1	1	0	1	0	1	0	1	0	15.9616	50.8601	14.8687	7.94898	20.7342	3.86076	-0.418402	1	Same	-0.704002	1	Same	-0.735541	1	Same	0.976379	0.957568	Same	0.690779	1	Same	-1.00882	1	Same	-1.04036	1	Same	1	-0.096706	Same	0.397292	-0.574407
chr1	78653200	78660199	intron	Utp14b	1685	1	1	1	1	1	1	1	1	1	1	1	1	55.276	66.797	68.1241	37.2607	62.0781	56.7512	-0.528752	1	Same	-0.0368137	1	Same	-0.229575	1	Same	0.350999	0.937284	Same	0.842938	0.418671	Same	-0.0259523	1	Same	-0.218713	1	Same	1	-0.096706	Same	0.397292	-0.574407
chr1	79434200	79437199	intron	Scg2	965	0	1	0	0	0	0	0	0	0	0	0	0	12.2717	12.4587	14.51	47.6575	10.2782	3.59581	0.797845	1	Same	-0.0660375	1	Same	-0.472828	1	Same	0.0385195	1	Same	-0.825363	1	Same	0.0522796	1	Same	-0.354511	1	Same	NA	0	Same	NA	-0.306101
chr1	79667800	79668999	intron	Ap1s3	147	0	0	0	0	0	1	0	0	0	0	0	0	40.2624	0	64.1806	51.7273	30.5597	95.398	0.256961	1	Same	2.24046	0.646743	Same	0.408063	1	Same	-2.38754	0.286344	Same	-0.404039	1	Same	2.84941	0.191424	Same	1.01701	1	Same	1	0.392953	Same	0.197322	-0.557895
chr1	79756400	79759799	intron	Wdfy1	244	0	1	1	1	1	1	0	0	1	0	1	1	33.8772	21.35	44.8027	45.2068	35.8999	43.9985	0.399778	1	Same	0.75762	1	Same	0.00237079	1	Same	-0.529785	0.958473	Same	-0.171943	1	Same	0.929057	1	Same	0.173807	1	Same	1	-0.0171034	Same	0.494364	-0.112984
chr1	79772000	79773599	exon	Mrpl44	207	0	0	0	0	1	1	0	0	1	0	1	0	8.9413	27.0887	4.42012	12.0684	4.11522	27.8694	0.100248	1	Same	-0.668662	1	Same	0.680566	1	Same	0.497652	1	Same	-0.271258	1	Same	-0.670505	1	Same	0.678723	1	Same	1	-0.0966734	Same	0.437389	0.198898
chr1	79852800	79856199	intron	Serpine2	740	0	1	0	1	1	1	0	0	0	0	1	1	43.5012	67.7989	70.8801	40.921	83.4521	78.8277	-0.0564673	1	Same	0.355168	1	Same	0.175159	1	Same	0.698107	0.598965	Same	1.10974	0.235428	Same	0.00916501	1	Same	-0.170845	1	Same	0.206503	0.59803	Same	0.192432	0.384886
chr1	80232000	80234999	Intergenic	Fam124b	-22981	0	1	0	0	0	0	0	0	0	0	0	0	19.6092	13.4231	5.15681	46.5661	30.4441	16.4053	0.689664	1	Same	0.639835	1	Same	0.669345	1	Same	-0.22136	1	Same	-0.271189	1	Same	-0.542995	1	Same	-0.513486	1	Same	NA	0	Same	NA	0.547977
chr1	80310600	80313399	intron	Cul3	25265	1	1	0	0	0	0	1	0	0	0	0	0	4.82597	10.2695	48.4657	55.287	29.7869	7.74997	1.29419	1	Same	0.623451	1	Same	-1.02179	1	Same	0.286868	1	Same	-0.383873	1	Same	0.903744	1	Same	-0.741499	1	Same	1	0.0391762	Same	0.12089	-0.514488
chr1	80319800	80323799	intron	Cul3	15465	0	0	0	0	0	1	0	0	0	0	0	0	15.0984	11.8867	31.4259	18.2592	12.8694	28.5898	0.133981	1	Same	0.0732374	1	Same	-0.0549378	1	Same	-0.104284	1	Same	-0.165027	1	Same	0.616572	1	Same	0.488397	1	Same	1	0.0391762	Same	0.12089	-0.514488
chr1	80325000	80329399	intron	Cul3	10065	0	0	0	0	0	0	0	0	0	0	0	1	7.37684	0	46.9085	1.73179	3.06959	18.2571	-0.21974	1	Same	0.154317	1	Same	-0.493772	1	Same	-0.302607	1	Same	0.0714503	1	Same	1.12254	1	Same	0.474448	1	Same	1	0.0391762	Same	0.12089	-0.514488
chr1	80332400	80340399	intron	Cul3	865	1	1	1	1	1	1	0	0	1	1	1	1	1.03202	40.4065	21.6335	31.1672	25.0449	47.0242	3.85476	0.000113064	Up	-0.53452	1	Same	0.981063	1	Same	4.23341	6.90694e-06	Up	-0.155864	1	Same	-0.811762	1	Same	0.703821	1	Same	1	0.0391762	Same	0.12089	-0.514488
chr1	80751400	80756599	intron	Dock10	1128	0	0	0	1	0	1	0	0	0	1	0	1	54.8873	34.5436	37.96	19.8436	48.8001	54.6826	-1.18863	1	Same	0.46895	1	Same	0.462576	1	Same	-0.477064	0.998454	Same	1.18052	1	Same	0.0611597	1	Same	0.0547852	1	Same	1	0.280471	Same	0.655937	-0.217139
chr1	82284600	82289799	exon	Irs1	814	0	1	0	1	0	1	0	0	0	0	0	1	26.5965	0	57.5744	25.0806	36.1182	47.5778	-0.0496135	1	Same	6.37986	8.79615e-14	Up	-0.226797	1	Same	-5.82869	7.76005e-12	Down	0.600783	1	Same	6.87551	5.33147e-16	Up	0.268855	1	Same	1	-0.12376	Same	0.698534	-0.155092
chr1	82312400	82316999	intron	Rhbdd1	1546	0	1	1	1	1	1	1	0	1	0	1	1	15.3868	11.6441	30.3631	29.6778	36.5622	19.1649	0.588651	1	Same	1.07129	1	Same	-0.398308	1	Same	-0.1834	1	Same	0.299234	1	Same	0.808552	1	Same	-0.661041	1	Same	1	-0.0361511	Same	0.46306	-0.301415
chr1	82582600	82585399	promoter-TSS	Col4a3	504	0	0	0	0	0	1	0	0	0	0	0	1	37.1747	40.246	46.3329	34.6162	21.8647	44.0133	-0.0712375	1	Same	-0.761983	1	Same	-0.0422385	1	Same	0.191264	1	Same	-0.499482	1	Same	0.136398	1	Same	0.856143	1	Same	1	-0.622566	Same	NA	-0.498916
chr1	82720000	82724599	intron	Mff	835	0	1	1	1	0	1	0	1	1	1	1	1	13.2441	29.2017	14.3437	46.6145	11.8566	17.0133	1.04769	1	Same	-0.658801	1	Same	0.142829	1	Same	0.662807	0.996052	Same	-1.04368	1	Same	-0.592229	1	Same	0.2094	1	Same	1	0.123807	Same	0.874727	0.0469084
chr1	82814800	82819399	Intergenic	Agfg1	-18935	0	1	0	1	1	1	1	1	1	0	0	0	39.663	40.3598	19.9321	51.3373	24.4302	34.7594	0.346097	1	Same	-0.564	1	Same	0.699445	1	Same	0.101534	1	Same	-0.808563	1	Same	-0.908621	1	Same	0.354825	1	Same	1	0.011404	Same	0.131096	-0.359506
chr1	82834600	82838999	intron	Agfg1	765	1	1	1	1	1	1	1	1	1	1	1	1	56.2398	41.3968	72.8064	69.5003	57.5956	61.1916	0.312902	1	Same	0.52106	1	Same	-0.211959	1	Same	-0.34229	0.982356	Same	-0.134132	1	Same	0.724557	0.987887	Same	-0.00846217	1	Same	1	0.011404	Same	0.131096	-0.359506
chr1	82839800	82845599	intron	Agfg1	6665	0	0	0	0	0	1	0	0	0	0	0	1	10.9627	3.22278	29.08	13.985	33.4077	13.977	0.276715	1	Same	2.44187	0.310612	Same	-0.774536	1	Same	-1.11692	0.883398	Same	1.04824	1	Same	2.19153	0.444737	Same	-1.02488	1	Same	1	0.011404	Same	0.131096	-0.359506
chr1	82847000	82852399	intron	Agfg1	13665	0	0	0	1	0	0	0	0	0	1	0	0	15.3052	45.5511	20.5578	9.24882	20.1613	25.1317	-0.263622	1	Same	-0.583179	1	Same	0.153753	1	Same	0.832961	0.978947	Same	0.513404	1	Same	-0.624132	1	Same	0.1128	1	Same	1	0.011404	Same	0.131096	-0.359506
chr1	82920400	82922199	Intergenic	Agfg1	85265	0	0	0	0	0	1	0	0	0	0	0	0	14.4728	0	54.5375	26.3403	13.5323	46.9651	0.790586	1	Same	5.09527	2.87511e-08	Up	-0.169379	1	Same	-5.0433	2.27087e-08	Down	-0.738616	1	Same	6.79036	9.23036e-15	Up	1.5257	1	Same	1	0.011404	Same	0.131096	-0.359506
chr1	83033000	83035999	intron	Slc19a3	523	0	1	0	1	1	1	0	1	1	0	1	1	68.7937	2.34499	42.9656	59.9885	48.4371	48.0639	-0.123714	1	Same	2.99559	0.0627345	Same	0.145554	1	Same	-3.26891	0.0128047	Down	-0.149609	1	Same	2.76819	0.105969	Same	-0.0818469	1	Same	1	0.634725	Same	0.345929	-0.499847
chr1	83403800	83405399	exon	Sphkap	175	0	0	0	0	0	1	0	0	0	0	0	0	30.0811	0	51.7258	74.445	32.5665	89.1746	0.84498	1	Same	2.27038	0.62983	Same	0.544487	1	Same	-2.10299	0.427533	Same	-0.677589	1	Same	2.60396	0.324578	Same	0.878067	1	Same	1	0.960882	Same	0.289134	-0.72347
chr1	84172200	84174999	intron	Mir6353	41936	0	0	0	1	0	0	0	0	0	0	0	0	10.3464	0	23.7907	22.937	25.3753	21.7262	0.230402	1	Same	0.547224	1	Same	-0.0262102	1	Same	-0.250058	1	Same	0.066764	1	Same	0.493421	1	Same	-0.0800136	1	Same	NA	NA	Same	NA	NA
chr1	84275800	84284999	intron	Pid1	820	0	1	0	1	0	1	0	1	0	0	1	1	25.7785	11.9676	13.7651	23.9428	23.6396	17.5799	-0.0569986	1	Same	0.652523	1	Same	0.229405	1	Same	-0.627411	0.997477	Same	0.0821108	1	Same	0.0910838	1	Same	-0.332034	1	Same	0.0820663	0.635795	Same	0.233812	-0.360152
chr1	84400400	84403599	intron	Pid1	-120780	0	1	0	0	0	0	0	0	0	0	0	0	37.6179	23.2882	10.0969	61.3378	6.09826	16.3408	0.359903	1	Same	-0.566563	1	Same	0.221576	1	Same	-0.261899	1	Same	-1.18837	1	Same	-0.418347	1	Same	0.369792	1	Same	0.0820663	0.635795	Same	0.233812	-0.360152
chr1	84631800	84637599	intron	Mir5126	-57714	0	1	0	0	0	0	1	0	0	0	0	0	11.3353	24.602	36.4526	47.6189	15.9602	31.4363	1.86301	0.149931	Same	-0.487479	1	Same	-0.1657	1	Same	1.06236	0.661349	Same	-1.28813	0.797917	Same	0.464957	1	Same	0.786736	1	Same	NA	NA	Same	NA	NA
chr1	84691200	84694599	promoter-TSS	Dner	-104	0	1	0	0	0	1	0	1	0	0	0	0	27.6856	5.79862	24.1643	55.4699	6.18012	54.0597	0.692645	1	Same	0.072669	1	Same	0.793659	1	Same	-1.23667	0.874757	Same	-1.85664	0.937417	Same	1.13369	1	Same	1.85468	1	Same	1	0.0705593	Same	NA	-1.15442
chr1	84831600	84839399	promoter-TSS	Trip12	379	1	1	1	1	1	1	1	1	1	1	1	1	18.0159	33.225	30.3264	29.5718	45.5603	48.8565	0.656599	1	Same	0.466382	1	Same	0.641504	1	Same	0.854728	0.835637	Same	0.664511	1	Same	-0.165799	1	Same	0.00932321	1	Same	1	-0.145816	Same	0.259964	-0.545408
chr1	84841000	84851599	intron	Fbxo36	9884	1	1	1	1	1	1	1	1	1	1	1	1	39.2776	38.8372	21.2882	33.6458	42.296	26.1253	-0.185225	1	Same	0.177067	1	Same	0.284639	1	Same	0.0567478	1	Same	0.41904	1	Same	-0.813607	1	Same	-0.706034	1	Same	1	0.00177812	Same	0.898821	-0.0664663
chr1	84852600	84861799	intron	Fbxo36	20784	1	1	1	1	1	1	1	1	1	0	1	0	24.6944	18.9745	21.9375	26.7084	29.0447	21.5902	0.110473	1	Same	0.580808	1	Same	0.00159408	1	Same	-0.250134	1	Same	0.220201	1	Same	0.134053	1	Same	-0.445161	1	Same	1	0.00177812	Same	0.898821	-0.0664663
chr1	84862400	84871999	intron	Fbxo36	30784	1	1	1	1	1	1	1	1	1	0	1	0	31.1534	2.81847	14.8421	24.8318	17.9674	31.8916	-0.165457	1	Same	0.995554	1	Same	0.580666	1	Same	-1.33931	0.845793	Same	-0.178298	1	Same	0.811076	1	Same	0.396188	1	Same	1	0.00177812	Same	0.898821	-0.0664663
chr1	84876400	84880199	intron	Fbxo36	41884	1	0	1	1	1	0	1	0	1	0	1	0	10.8573	9.13507	13.2868	0	21.9361	10.2836	-0.482397	1	Same	0.407201	1	Same	-0.0899495	1	Same	-0.0423534	1	Same	0.847244	1	Same	0.1269	1	Same	-0.37025	1	Same	1	0.00177812	Same	0.898821	-0.0664663
chr1	84885400	84889199	intron	Slc16a14	44358	1	1	1	0	1	0	1	0	1	0	1	0	7.65261	45.7622	4.26074	23.5263	20.4487	11.1346	1.01737	1	Same	-0.753205	1	Same	0.785018	1	Same	1.73168	0.620749	Same	-0.0388957	1	Same	-2.16068	0.616683	Same	-0.62246	1	Same	1	0.510055	Same	NA	-0.896085
chr1	84928800	84932999	intron	Slc16a14	758	0	1	0	1	0	1	0	1	0	0	0	1	41.0624	35.8722	45.6047	41.8352	17.3747	49.1635	0.0309804	1	Same	-0.765354	1	Same	0.111147	1	Same	-0.0957545	1	Same	-0.892089	1	Same	0.241633	1	Same	1.11813	1	Same	1	0.510055	Same	NA	-0.896085
chr1	87689000	87699199	intron	Cab39	4078	0	1	1	1	1	1	1	1	1	1	1	1	18.1487	23.3434	33.538	30.9681	16.7756	29.743	0.689662	1	Same	-0.351258	1	Same	-0.124892	1	Same	0.387771	1	Same	-0.653149	1	Same	0.407713	1	Same	0.634079	1	Same	1	0.0874394	Same	0.234952	-0.359291
chr1	87705000	87708799	intron	Cab39	16878	0	0	0	0	0	1	0	0	0	0	0	0	4.40679	0	5.54	7.90128	5.19785	31.8377	0.186317	1	Same	0.402391	1	Same	0.875983	1	Same	-0.327793	NA	Same	-0.111719	1	Same	0.399007	1	Same	0.872599	1	Same	1	0.0874394	Same	0.234952	-0.359291
chr1	87790600	87797399	intron	Itm2c	2915	0	0	1	1	1	1	0	0	1	0	1	1	20.6276	36.2883	46.31	6.87303	23.9907	57.9453	-0.923573	1	Same	-0.358041	1	Same	0.247465	1	Same	0.590545	0.998454	Same	1.15608	1	Same	0.208738	1	Same	0.814244	1	Same	1	0.185332	Same	0.394496	0.163105
chr1	87811000	87815199	Intergenic	4933407L21Rik	-11958	0	0	0	0	0	0	0	1	0	0	0	0	31.9422	0.970342	8.96584	13.026	7.85816	6.2075	-0.557953	1	Same	0.524794	1	Same	-0.146269	1	Same	-1.28079	0.835548	Same	-0.198041	1	Same	0.55057	1	Same	-0.120493	1	Same	NA	0	Same	NA	-0.107018
chr1	87854400	87858399	intron	Gpr55	1230	0	0	0	0	0	1	0	0	0	0	0	0	20.9157	15.235	15.2616	0	3.29318	42.9369	-2.00139	0.753371	Same	-0.989593	1	Same	0.918727	1	Same	-0.207255	1	Same	0.804539	1	Same	-0.0326684	1	Same	1.87565	1	Same	NA	0	Same	NA	-0.107673
chr1	87913000	87916999	Intergenic	Spata3	-3517	0	1	1	0	0	1	1	0	1	0	0	1	16.975	0	35.824	43.3467	15.1281	25.3316	1.19673	0.953183	Same	4.99449	3.30129e-07	Up	-0.412736	1	Same	-5.01032	1.63119e-07	Down	-1.21255	1	Same	5.97624	2.12233e-10	Up	0.569004	1	Same	NA	0	Same	NA	0.203906
chr1	87927200	87929599	Intergenic	Spata3	9883	0	0	1	0	0	1	0	0	1	0	0	0	21.9523	22.3179	41.2023	35.8097	44.2821	35.8209	0.457707	1	Same	0.685627	1	Same	-0.115809	1	Same	0.0585331	1	Same	0.286453	1	Same	0.534235	1	Same	-0.267201	1	Same	NA	0	Same	NA	0.203906
chr1	87941600	87944399	exon	2810459M11Rik	562	0	1	0	0	0	1	0	0	0	0	0	1	19.6486	9.35778	46.2624	46.916	1.88268	61.893	0.724634	1	Same	-0.711904	1	Same	0.27969	1	Same	-0.459751	1	Same	-1.89629	0.952025	Same	1.18184	1	Same	2.17343	1	Same	1	0.0128473	Same	0.430291	0.361443
chr1	87954800	87965399	Intergenic	Psmd1	-1094	1	1	1	1	1	1	1	1	1	1	1	1	25.056	8.08619	22.1998	47.0487	28.8236	21.4827	0.663566	1	Same	1.25854	1	Same	-0.012976	1	Same	-1.00777	0.936048	Same	-0.412797	1	Same	0.908825	1	Same	-0.362692	1	Same	1	0.00918741	Same	0.968699	-0.0104709
chr1	88075000	88076399	intron	Armc9	24345	0	0	0	1	0	0	1	0	1	0	1	0	10.2186	30.5462	14.3871	29.3863	40.9068	28.7664	0.174892	1	Same	0.0962001	1	Same	0.135072	1	Same	0.200952	1	Same	0.122261	1	Same	-0.156882	1	Same	-0.11801	1	Same	1	0.0923021	Same	0.154127	0.324629
chr1	88082400	88086799	intron	Armc9	33245	0	1	1	0	1	0	1	0	1	0	0	1	7.66397	4.4474	20.0037	28.8514	17.2812	13.0621	0.677795	1	Same	0.588534	1	Same	-0.214742	1	Same	-0.157464	1	Same	-0.246725	1	Same	0.616083	1	Same	-0.187192	1	Same	1	0.0923021	Same	0.154127	0.324629
chr1	88109600	88113199	intron	Armc9	60045	0	0	0	1	0	0	0	0	1	0	1	0	0	14.8669	7.09018	10.3487	45.3577	4.3883	1.31191	1	Same	0.990018	1	Same	-0.261676	1	Same	1.59439	0.724273	Same	1.2725	1	Same	-0.536473	1	Same	-1.78817	1	Same	1	0.0923021	Same	0.154127	0.324629
chr1	88128000	88138399	intron	B3gnt7	-66596	1	1	1	1	0	1	1	1	1	1	1	1	24.9114	41.7659	30.6512	53.2082	21.9584	20.6464	1.05582	0.641976	Same	-0.800508	1	Same	-0.505873	1	Same	0.77844	0.729732	Same	-1.07788	0.709036	Same	-0.468616	1	Same	-0.173981	1	Same	1	0.038911	Same	0.618045	-0.0983635
chr1	88179800	88184399	Intergenic	B3gnt7	-17696	1	1	1	1	1	0	1	0	1	0	1	0	18.2832	28.1928	22.6143	23.6685	37.2644	18.1264	0.329105	1	Same	0.406071	1	Same	-0.246985	1	Same	0.599936	0.980357	Same	0.676902	1	Same	-0.312076	1	Same	-0.965132	1	Same	1	0.038911	Same	0.618045	-0.0983635
chr1	88189600	88192199	Intergenic	B3gnt7	-8896	1	0	1	1	1	0	1	0	1	0	1	0	6.19505	34.0254	4.72346	23.2168	31.6092	12.0318	0.60837	1	Same	-0.0177655	1	Same	0.355917	1	Same	0.893476	0.964618	Same	0.267341	1	Same	-0.971032	1	Same	-0.597349	1	Same	1	0.038911	Same	0.618045	-0.0983635
chr1	88194000	88211999	exon	B3gnt7	3204	1	1	1	1	1	1	1	1	1	1	1	1	48.5665	34.6067	49.0591	54.7578	43.0362	46.7883	0.182034	1	Same	0.365759	1	Same	-0.0383209	1	Same	-0.38758	0.970554	Same	-0.203856	1	Same	0.429102	1	Same	0.0250217	1	Same	1	0.038911	Same	0.618045	-0.0983635
chr1	88239000	88249199	exon	Snora75	3760	0	1	0	1	0	1	0	1	0	0	0	0	22.663	16.851	0.4686	22.9916	10.7231	16.7968	0.0352644	1	Same	-0.351207	1	Same	1.96299	1	Same	-0.209928	1	Same	-0.596399	1	Same	-1.98207	0.803934	Same	0.332134	1	Same	1	0.136344	Same	NA	-0.156491
chr1	88252800	88259199	promoter-TSS	Ncl	30	1	1	1	1	1	1	1	0	1	1	1	1	14.2711	46.9071	49.9108	34.7196	33.245	45.6592	0.826526	1	Same	-0.292161	1	Same	-0.0705335	1	Same	1.1771	0.883398	Same	0.0584156	1	Same	0.025188	1	Same	0.246815	1	Same	1	0.10285	Same	0.140218	-0.277768
chr1	88275800	88278799	Intergenic	Nmur1	7416	0	0	0	1	0	0	0	0	0	0	1	0	0.965194	32.0483	36.9078	21.8393	39.2933	15.9843	0.865919	1	Same	0.173995	1	Same	-0.48496	1	Same	1.12524	0.918339	Same	0.433312	1	Same	0.0720352	1	Same	-0.586919	1	Same	NA	0.664778	Same	NA	-0.189893
chr1	88316600	88318599	Intergenic	1700019O17Rik	-5304	1	1	1	0	1	0	1	0	1	0	1	0	0	0	12.7735	76.19	44.6597	36.6921	7.82518	1.48504e-19	Up	7.00445	1.59352e-15	Up	1.42406	1	Same	0	1	Same	-0.596416	1	Same	5.23021	9.12329e-09	Up	-0.350182	1	Same	NA	0.202938	Same	NA	0
chr1	88326200	88345399	Intergenic	1700019O17Rik	12896	1	1	1	1	1	1	1	1	1	0	1	1	44.2435	12.5689	19.0575	28.9347	31.2543	34.4318	-0.399361	1	Same	0.891754	1	Same	0.586775	1	Same	-1.12966	0.900949	Same	0.161459	1	Same	0.333901	1	Same	0.0289223	1	Same	NA	0.202938	Same	NA	0
chr1	88359000	88366199	Intergenic	1700019O17Rik	39696	1	1	1	0	1	0	1	0	1	0	1	0	13.5901	0	0	25.042	9.94548	1.89253	0.36846	1	Same	0.704776	1	Same	0.182025	1	Same	-0.811729	NA	Same	-0.475413	1	Same	0	1	Same	-0.524011	1	Same	NA	0.202938	Same	NA	0
chr1	88367000	88370799	Intergenic	1700019O17Rik	45996	1	1	1	1	1	1	1	0	1	0	1	0	8.45833	24.0689	26.741	57.9921	32.8792	29.9075	2.22619	0.231468	Same	0.412116	1	Same	0.156166	1	Same	1.25085	0.737624	Same	-0.563226	1	Same	0.0748061	1	Same	-0.181145	1	Same	NA	0.202938	Same	NA	0
chr1	88376600	88379999	Intergenic	Ptma	-45011	1	1	1	1	1	0	1	1	1	0	1	0	44.4018	19.1515	7.94816	31.666	34.393	18.5658	-0.38048	1	Same	0.739548	1	Same	0.986087	1	Same	-0.91516	0.913513	Same	0.204868	1	Same	-1.04623	1	Same	-0.799694	1	Same	1	0.34243	Same	0.670303	0.178616
chr1	88380600	88389999	Intergenic	Ptma	-38011	1	1	1	1	1	1	1	1	1	0	1	1	25.3005	12.1293	29.8355	44.7553	31.9263	21.4762	0.577649	1	Same	0.953476	1	Same	-0.295409	1	Same	-0.623742	0.996052	Same	-0.247915	1	Same	0.80425	1	Same	-0.444635	1	Same	1	0.34243	Same	0.670303	0.178616
chr1	88390400	88404399	Intergenic	Ptma	-25911	1	1	1	1	1	1	1	1	1	0	1	1	24.4694	22.624	21.6531	36.3979	25.3706	30.7194	0.391874	1	Same	0.148	1	Same	0.344843	1	Same	-0.010936	1	Same	-0.25481	1	Same	-0.0805504	1	Same	0.116292	1	Same	1	0.34243	Same	0.670303	0.178616
chr1	88418000	88431199	intron	Ptma	1289	1	1	1	1	1	1	1	1	1	1	1	1	67.4258	34.7473	77.7563	84.9517	36.894	81.6399	0.340862	1	Same	0.152395	1	Same	0.0946524	1	Same	-0.837769	0.462747	Same	-1.02624	0.440417	Same	1.06491	0.329238	Same	1.00716	1	Same	1	0.34243	Same	0.670303	0.178616
chr1	88477200	88480799	promoter-TSS	Pde6d	76	1	0	1	1	1	0	1	0	1	0	1	1	0	2.99189	42.508	8.44246	16.6056	6.07329	0.454357	1	Same	0.582125	1	Same	-0.938374	1	Same	0.202397	1	Same	0.330165	1	Same	1.09979	1	Same	-0.420706	1	Same	1	-0.103564	Same	0.659808	0.155766
chr1	88481600	88484799	promoter-TSS	Cops7b	-475	1	1	1	0	1	0	1	0	1	0	1	0	13.4758	11.7391	16.3805	29.4557	3.88027	23.5485	0.42051	1	Same	-0.349769	1	Same	0.208015	1	Same	-0.0354376	1	Same	-0.805716	1	Same	0.136047	1	Same	0.69383	1	Same	1	0.0132112	Same	0.855651	0.0360355
chr1	88504000	88509199	Intergenic	Cops7b	22925	0	1	0	0	0	0	0	1	0	0	0	0	28.658	0	1.30759	15.5861	4.2403	0.409854	-0.32352	1	Same	0.282784	1	Same	-0.0604494	1	Same	-1.01754	NA	Same	-0.411239	1	Same	0.0900093	1	Same	-0.253224	1	Same	1	0.0132112	Same	0.855651	0.0360355
chr1	88564000	88569799	intron	Nppc	248	0	1	0	1	0	1	0	1	0	0	0	1	37.642	22.9566	42.4446	31.7513	16.2733	29.3656	-0.200484	1	Same	-0.351613	1	Same	-0.424091	1	Same	-0.528764	0.994672	Same	-0.679893	1	Same	0.7	1	Same	0.627522	1	Same	NA	0.66882	Same	NA	0.168781
chr1	88598800	88605399	intron	Dis3l2	1721	1	0	1	1	1	1	1	1	1	0	1	1	37.607	23.5146	32.2288	10.8064	10.4532	23.4497	-1.31464	1	Same	-0.816891	1	Same	-0.331309	1	Same	-0.448692	1	Same	0.0490555	1	Same	0.303924	1	Same	0.789506	1	Same	1	-0.0376369	Same	0.573209	-0.122967
chr1	88613400	88617599	intron	Dis3l2	15121	0	1	0	1	0	1	0	1	1	0	0	1	24.4288	31.1965	37.2342	19.1579	27.3904	33.0679	-0.217324	1	Same	-0.0801348	1	Same	-0.0949873	1	Same	0.284051	1	Same	0.42124	1	Same	0.132145	1	Same	0.117292	1	Same	1	-0.0376369	Same	0.573209	-0.122967
chr1	88648600	88651799	intron	Dis3l2	49821	0	0	0	0	0	1	1	0	0	0	0	0	4.27443	0.9141	0	22.7546	0	28.2083	0.892122	1	Same	-0.13424	1	Same	1.5287	1	Same	-0.327202	NA	Same	-1.35356	1	Same	-0.134316	1	Same	1.52862	1	Same	1	-0.0376369	Same	0.573209	-0.122967
chr1	88906400	88909599	intron	Alppl2	78503	0	0	0	1	0	0	0	0	0	0	0	0	19.166	23.1783	19.4873	8.64889	30.658	21.5968	-0.413253	1	Same	0.22924	1	Same	0.0801323	1	Same	0.168693	1	Same	0.811186	1	Same	-0.141634	1	Same	-0.290742	1	Same	1	-0.225146	Same	NA	0.70235
chr1	88929600	88935199	intron	Alppl2	54103	0	1	0	1	0	1	0	0	0	0	1	0	24.3367	48.2595	29.4847	32.8172	41.5799	37.671	0.302509	1	Same	-0.100587	1	Same	0.251511	1	Same	0.710048	0.989037	Same	0.306952	1	Same	-0.508651	1	Same	-0.156553	1	Same	1	-0.225146	Same	NA	0.70235
chr1	88951200	88956399	Intergenic	Alppl2	32703	0	0	0	0	0	0	0	0	0	0	0	1	22.7415	17.39	34.2734	7.4482	12.7898	25.3151	-0.846619	1	Same	-0.20361	1	Same	-0.248783	1	Same	-0.180396	1	Same	0.462614	1	Same	0.554879	1	Same	0.509705	1	Same	1	-0.225146	Same	NA	0.70235
chr1	89021200	89025799	intron	Akp3	1917	0	0	0	0	0	0	0	1	0	0	0	0	49.8067	15.2044	18.0532	24.7678	28.6129	23.7987	-0.626734	1	Same	0.593564	1	Same	0.251647	1	Same	-1.00729	0.946295	Same	0.213008	1	Same	0.114438	1	Same	-0.227479	1	Same	NA	0	Same	NA	0.05464
chr1	89049200	89054399	intron	Ecel1	911	0	1	0	1	0	1	0	0	0	0	0	1	32.7738	12.645	52.1104	47.6473	27.9472	42.8766	0.400301	1	Same	0.805294	1	Same	-0.183924	1	Same	-0.854478	0.96269	Same	-0.449485	1	Same	1.35817	1	Same	0.368952	1	Same	1	0.337179	Same	0.177598	0.520499
chr1	89065400	89067999	Intergenic	Prss56	-13189	0	0	0	0	0	1	0	0	0	0	0	1	23.439	44.5667	50.3452	28.0667	42.2257	30.5379	0.18125	1	Same	-0.000676031	1	Same	-0.459794	1	Same	0.649003	0.994918	Same	0.467077	1	Same	0.085416	1	Same	-0.373702	1	Same	1	0.176601	Same	NA	0.134388
chr1	89070600	89073599	Intergenic	Prss56	-7789	0	0	0	0	0	0	0	1	1	0	0	0	41.0531	31.5129	7.19353	12.0438	4.61213	21.1148	-1.0257	1	Same	-1.44028	1	Same	0.8427	1	Same	-0.189859	1	Same	-0.604441	1	Same	-1.21413	1	Same	1.06885	1	Same	1	0.176601	Same	NA	0.134388
chr1	89079000	89084799	exon	Prss56	2011	0	1	1	1	1	1	0	1	1	1	0	1	65.6346	12.1258	39.6402	31.0353	19.5161	36.2036	-0.993262	0.803283	Same	0.692381	1	Same	-0.0958952	1	Same	-2.18115	0.00300318	Down	-0.495508	1	Same	1.52983	0.178838	Same	0.741553	1	Same	1	0.176601	Same	NA	0.134388
chr1	89107200	89115799	intron	Eif4e2	986	1	1	1	1	1	1	1	1	1	1	1	1	16.0636	48.9978	23.4079	48.5088	30.9681	29.1285	1.081	1	Same	-0.411603	1	Same	0.227203	1	Same	1.1301	0.899998	Same	-0.362509	1	Same	-0.760766	1	Same	-0.121959	1	Same	1	-0.00871655	Same	0.668167	0.0953254
chr1	89118400	89136799	intron	Eif4e2	17086	1	1	0	1	0	0	1	1	1	0	1	1	27.612	16.5685	17.9818	13.8578	20.17	6.67356	-0.776807	1	Same	0.29095	1	Same	-1.08911	1	Same	-0.518873	0.998023	Same	0.548884	1	Same	0.0526644	1	Same	-1.32739	1	Same	1	-0.00871655	Same	0.668167	0.0953254
chr1	89151800	89156399	Intergenic	Efhd1	-6839	0	1	1	0	0	1	0	1	1	0	0	0	58.7468	13.5848	30.8765	26.324	12.3602	16.1977	-0.573359	1	Same	-0.0266179	1	Same	-0.390644	1	Same	-0.936241	0.96269	Same	-0.3895	1	Same	0.477598	1	Same	0.113571	1	Same	1	-0.0636952	Same	NA	0.517672
chr1	89157600	89163199	promoter-TSS	Efhd1	-539	0	1	0	1	0	1	0	1	0	0	0	1	43.5359	26.783	15.715	70.1028	41.5103	27.4696	0.664319	1	Same	0.660194	1	Same	0.773983	1	Same	-0.571068	0.927048	Same	-0.575192	1	Same	-0.764411	1	Same	-0.650623	1	Same	1	-0.0636952	Same	NA	0.517672
chr1	89165200	89171599	intron	Efhd1	7461	0	1	0	1	0	1	0	1	0	0	0	1	47.7269	38.4822	30.1453	35.222	30.4186	39.7474	-0.391584	1	Same	-0.245352	1	Same	0.389104	1	Same	-0.20956	1	Same	-0.0633278	1	Same	-0.369087	1	Same	0.265369	1	Same	1	-0.0636952	Same	NA	0.517672
chr1	89175600	89179799	intron	Efhd1	16761	0	0	0	0	0	0	0	1	0	0	0	0	53.744	17.8705	24.0361	13.0353	10.8297	31.8958	-1.27371	1	Same	-0.370218	1	Same	0.276882	1	Same	-0.969501	0.952607	Same	-0.0660138	1	Same	0.232757	1	Same	0.879857	1	Same	1	-0.0636952	Same	NA	0.517672
chr1	89184800	89189799	intron	Efhd1	26361	1	1	0	0	0	1	0	0	1	0	0	0	8.6178	2.66844	1.77157	19.9684	16.62	7.73986	0.509555	1	Same	0.872966	1	Same	0.502705	1	Same	-0.428145	1	Same	-0.0647335	1	Same	-0.105393	1	Same	-0.475654	1	Same	1	-0.0636952	Same	NA	0.517672
chr1	89204000	89207799	intron	Gigyf2	-17673	0	0	1	0	0	1	1	1	1	0	0	0	39.5182	19.9578	7.62688	15.099	24.5669	32.7699	-0.536179	1	Same	0.139727	1	Same	0.696985	1	Same	-0.367036	1	Same	0.308869	1	Same	-0.423786	1	Same	0.133472	1	Same	1	-0.144491	Same	0.375813	-0.244083
chr1	89221200	89227399	intron	Gigyf2	727	1	0	1	1	1	1	1	1	1	1	1	1	18.9045	63.4312	10.9464	5.11123	35.4153	34.3644	-0.978752	1	Same	-0.520466	1	Same	1.01337	1	Same	1.19226	0.892551	Same	1.65055	1	Same	-1.63016	1	Same	-0.0963208	1	Same	1	-0.144491	Same	0.375813	-0.244083
chr1	89244400	89247999	intron	Gigyf2	22627	0	0	0	0	0	0	0	0	0	1	0	0	12.2404	50.5658	0	3.68005	10.5362	11.5504	-0.526988	1	Same	-1.06171	1	Same	0.918499	1	Same	1.04063	0.939428	Same	0.505908	1	Same	-1.96806	0.777597	Same	0.012153	1	Same	1	-0.144491	Same	0.375813	-0.244083
chr1	89370600	89372999	intron	3110079O15Rik	4961	0	0	0	0	0	1	0	0	0	0	0	1	44.5646	49.0308	33.602	47.0835	23.8201	82.207	0.0636451	1	Same	-0.620862	1	Same	0.865222	1	Same	0.150384	1	Same	-0.534123	1	Same	-0.385798	1	Same	1.10029	1	Same	NA	0.103469	Same	NA	-0.821676
chr1	89404400	89408599	intron	Ngef	437	0	1	0	1	0	1	0	1	0	1	0	1	76.1367	65.2056	78.7701	79.2967	18.8962	71.7556	0.0741489	1	Same	-1.55717	0.369561	Same	-0.0965275	1	Same	-0.122361	1	Same	-1.75368	0.21082	Same	0.196277	1	Same	1.65692	1	Same	1	0.0958719	Same	NA	0.216598
chr1	89532800	89534799	intron	Inpp5d	16913	0	0	0	1	0	0	0	0	0	0	0	0	48.849	40.4968	30.7779	4.16711	55.0946	8.71872	-1.61837	1	Same	0.317016	1	Same	-0.862459	1	Same	-0.1127	1	Same	1.82268	1	Same	-0.258244	1	Same	-1.43772	1	Same	0.705532	-0.294833	Same	0.613752	-0.109754
chr1	89544400	89546399	intron	Inpp5d	28513	0	0	0	1	0	0	0	0	0	0	0	0	32.5867	19.4068	9.11095	30.2798	50.4319	17.7466	-0.0337006	1	Same	0.694508	1	Same	0.339895	1	Same	-0.299315	1	Same	0.428893	1	Same	-0.400434	1	Same	-0.755047	1	Same	0.705532	-0.294833	Same	0.613752	-0.109754
chr1	89553200	89559399	intron	Inpp5d	39413	0	1	0	0	1	0	1	1	1	0	1	1	32.9746	4.78141	37.2363	33.3031	22.9008	20.9953	0.0233254	1	Same	1.977	0.254105	Same	-0.694445	1	Same	-2.29735	0.0452823	Down	-0.343681	1	Same	2.476	0.0368239	Up	-0.195441	1	Same	0.705532	-0.294833	Same	0.613752	-0.109754
chr1	89568000	89574399	intron	Inpp5d	54313	1	0	1	1	1	1	1	1	1	0	1	1	29.4459	7.16045	25.0339	5.57618	22.5411	32.6652	-1.48998	1	Same	1.08304	1	Same	0.284924	1	Same	-1.24427	0.859635	Same	1.32875	1	Same	1.10496	1	Same	0.306853	1	Same	0.705532	-0.294833	Same	0.613752	-0.109754
chr1	89578200	89580999	intron	Inpp5d	62713	0	0	0	0	0	0	0	1	0	0	0	0	74.4279	0	5.59016	4.74939	6.08043	5.77522	-1.21392	1	Same	0.290346	1	Same	0.0122722	1	Same	-1.43219	0.656402	Same	0.0720744	1	Same	0.248606	1	Same	-0.0294676	1	Same	0.705532	-0.294833	Same	0.613752	-0.109754
chr1	89617600	89623999	Intergenic	Atg16l1	-31786	0	1	1	0	0	0	0	1	1	0	0	0	12.5817	21.0617	7.20234	37.3533	10.6822	9.64483	0.778782	1	Same	-0.417443	1	Same	0.160446	1	Same	0.374636	1	Same	-0.821588	1	Same	-0.667873	1	Same	-0.0899834	1	Same	1	-0.0176427	Same	0.354227	0.205693
chr1	89625400	89627199	Intergenic	Atg16l1	-26286	0	1	1	0	0	0	0	0	1	0	0	0	33.6011	1.75202	0	74.7417	25.3806	22.8423	0.908546	1	Same	2.4833	0.362538	Same	3.7159	0.0586344	Same	-2.67278	0.130919	Same	-1.09803	1	Same	-1.40765	1	Same	-0.175047	1	Same	1	-0.0176427	Same	0.354227	0.205693
chr1	89651200	89655399	intron	Atg16l1	714	1	1	1	1	1	1	1	1	1	1	1	1	73.8671	57.9946	35.8176	65.7166	33.5807	42.701	-0.137117	1	Same	-0.640544	1	Same	0.25324	1	Same	-0.237897	1	Same	-0.741324	1	Same	-0.67046	1	Same	0.223323	1	Same	1	-0.0176427	Same	0.354227	0.205693
chr1	89748800	89752999	promoter-TSS	Gm19582	-26	0	1	0	1	1	1	1	1	1	1	1	1	62.2709	57.0113	71.1898	95.7937	37.0184	69.4981	0.60065	1	Same	-0.511329	1	Same	-0.00526839	1	Same	-0.039395	1	Same	-1.15137	0.567679	Same	0.252386	1	Same	0.758447	1	Same	NA	0	Same	NA	-0.256977
chr1	89758600	89764399	intron	Gm19582	-10626	0	0	0	0	0	0	0	0	0	0	0	1	13.168	26.5123	31.6513	0	11.5756	20.8676	-1.3501	1	Same	-0.58938	1	Same	-0.324667	1	Same	0.586347	1	Same	1.34707	1	Same	0.116726	1	Same	0.381439	1	Same	NA	0	Same	NA	-0.256977
chr1	89771800	89777199	intron	Gm19582	-23626	0	0	0	1	0	1	0	1	0	0	0	0	35.2768	49.565	13.5858	1.35296	34.4531	24.5852	-3.31264	0.0129137	Down	-0.363203	1	Same	0.68083	1	Same	0.458148	1	Same	3.40758	0.0131311	Up	-1.50372	0.950665	Same	-0.459682	1	Same	NA	0	Same	NA	-0.256977
chr1	89777600	89781599	intron	Gm19582	-28726	0	0	0	1	0	0	0	0	0	0	0	0	21.7937	12.9379	0	8.33422	25.0282	9.61405	-0.364591	1	Same	0.324672	1	Same	0.403985	1	Same	-0.202453	1	Same	0.48681	1	Same	-0.511908	1	Same	-0.432595	1	Same	NA	0	Same	NA	-0.256977
chr1	89902600	89905999	intron	Usp40	826	1	1	1	0	1	0	0	0	1	0	1	0	0	26.1184	17.8105	46.0159	22.203	10.2836	1.01338	1	Same	-0.0471461	1	Same	-0.181392	1	Same	0.734103	0.981797	Same	-0.326422	1	Same	-0.183826	1	Same	-0.318071	1	Same	1	0.146175	Same	0.285664	-0.303968
chr1	90101000	90102799	exon	Dnajb3	423	0	0	0	0	0	1	0	0	0	0	0	1	24.2274	47.117	34.0095	42.1763	28.4613	51.8171	0.581711	1	Same	-0.470837	1	Same	0.456357	1	Same	0.733499	0.982704	Same	-0.319049	1	Same	-0.377953	1	Same	0.549241	1	Same	0.943297	0.862774	Same	0.543158	0.317869
chr1	90165200	90172599	intron	6430706D22Rik	-2917	0	1	0	0	1	1	1	0	1	0	0	0	27.6483	0	5.93683	20.4056	0	17.1245	-0.231285	1	Same	0	1	Same	0.671882	1	Same	-1.78683	0.602796	Same	-1.56053	1	Same	0.781241	1	Same	1.45811	1	Same	NA	NA	Same	NA	NA
chr1	90360400	90365999	Intergenic	Glrp1	43441	0	1	1	0	1	0	1	1	1	0	1	0	41.082	2.50672	0.804889	7.84716	13.4409	1.34134	-0.921211	1	Same	0.603032	1	Same	0.0482573	1	Same	-1.22565	0.830933	Same	0.298595	1	Same	-0.143184	1	Same	-0.697958	1	Same	NA	-0.116862	Same	NA	-0.113468
chr1	90372000	90373999	Intergenic	Glrp1	33641	0	0	0	1	0	0	0	0	0	0	0	0	7.91944	17.0619	0	28.0726	54.0959	17.5379	0.731919	1	Same	0.881896	1	Same	1.07278	1	Same	0.429226	1	Same	0.579203	1	Same	-1.06194	1	Same	-0.87105	1	Same	NA	-0.116862	Same	NA	-0.113468
chr1	90472200	90474599	Intergenic	Gm19589	25308	0	0	0	0	0	0	0	0	0	0	0	1	30.8561	15.5255	47.559	13.9977	43.793	49.7572	-0.623503	1	Same	0.949981	1	Same	0.0610939	1	Same	-0.525555	1	Same	1.04793	1	Same	0.941963	1	Same	0.0530757	1	Same	NA	1.13234	Same	NA	0.115555
chr1	90501200	90506599	Intergenic	Gm19589	55808	1	0	1	0	1	0	1	1	1	0	1	0	42.8664	29.3108	21.564	32.5247	33.7756	22.5537	-0.340653	1	Same	0.251294	1	Same	0.0858226	1	Same	-0.418182	0.994672	Same	0.173765	1	Same	-0.449242	1	Same	-0.614714	1	Same	NA	1.13234	Same	NA	0.115555
chr1	90534400	90538599	Intergenic	Arl4c	62266	0	0	1	0	0	0	0	0	0	0	1	1	6.20482	18.1939	32.8095	25.1671	3.72444	7.45189	0.548392	1	Same	-0.487002	1	Same	-0.633912	1	Same	0.400148	1	Same	-0.635246	1	Same	0.295505	1	Same	0.148595	1	Same	1	-0.16008	Same	0.784922	-0.0622911
chr1	90563600	90568399	Intergenic	Arl4c	32766	0	1	0	1	0	1	0	0	0	0	1	1	18.9726	47.7885	19.3315	35.5273	50.4978	32.3328	0.777385	1	Same	0.129679	1	Same	0.645802	1	Same	1.18963	0.704315	Same	0.541922	1	Same	-1.14744	1	Same	-0.631318	1	Same	1	-0.16008	Same	0.784922	-0.0622911
chr1	90595000	90599599	exon	Arl4c	1466	0	1	1	1	1	1	1	1	1	0	1	1	41.6306	33.6023	52.612	43.9377	66.3114	66.8107	0.0964508	1	Same	0.924218	1	Same	0.327341	1	Same	-0.190862	1	Same	0.636905	1	Same	0.520158	1	Same	-0.0767191	1	Same	1	-0.16008	Same	0.784922	-0.0622911
chr1	90600400	90604599	Intergenic	Arl4c	-3734	0	0	1	0	1	0	1	0	1	0	1	1	0	0	22.7535	0	6.12043	9.8365	0	1	Same	0.328123	1	Same	-0.349387	1	Same	0	NA	Same	0.328425	1	Same	0.799046	NA	Same	0.121536	1	Same	1	-0.16008	Same	0.784922	-0.0622911
chr1	90657200	90658999	Intergenic	Platr5	6635	0	0	1	0	0	0	0	1	1	0	1	0	74.8286	38.2477	32.6469	21.602	30.6588	38.8721	-1.04827	1	Same	-0.136558	1	Same	0.164273	1	Same	-0.557037	1	Same	0.354679	1	Same	-0.160288	1	Same	0.140543	1	Same	1	-0.679678	Same	NA	-0.313758
chr1	90704400	90708399	Intergenic	Platr5	54935	0	0	1	0	0	1	0	0	1	0	1	0	4.15852	23.1817	27.3861	24.1231	15.9741	32.819	2.20621	0.0643953	Same	-0.412242	1	Same	0.257694	1	Same	2.21637	0.0390746	Up	-0.402079	1	Same	0.163939	1	Same	0.833875	1	Same	1	-0.679678	Same	NA	-0.313758
chr1	90709000	90711599	Intergenic	Platr5	58835	0	0	1	1	0	0	0	0	1	0	1	0	0	88.0883	8.92691	0	45.7892	12.0324	0	1	Same	-0.605944	1	Same	0.243426	1	Same	3.55651	0.023718	Up	2.95659	0.222727	Same	-2.09342	0.727534	Same	-1.24405	1	Same	1	-0.679678	Same	NA	-0.313758
chr1	90733200	90737599	Intergenic	Platr5	83935	0	0	1	1	0	1	0	0	1	0	1	1	31.2587	14.4732	45.3455	31.0416	54.1117	42.8695	0.0190953	1	Same	1.31343	1	Same	-0.0365329	1	Same	-0.654751	0.994672	Same	0.639586	1	Same	1.04567	1	Same	-0.304298	1	Same	1	-0.679678	Same	NA	-0.313758
chr1	90853400	90856599	Intergenic	1700067G17Rik	-57688	0	0	0	1	0	0	0	0	0	0	1	0	19.3351	34.8574	4.98347	1.94826	27.5976	0	-1.10841	1	Same	-0.145989	1	Same	-0.637296	1	Same	0.497584	1	Same	1.46001	1	Same	-1.27597	1	Same	-1.76727	1	Same	NA	NA	Same	NA	NA
chr1	90890600	90897399	Intergenic	1700067G17Rik	-18688	0	0	0	1	0	0	0	0	0	0	1	1	0	25.5303	20.1179	4.7083	17.7983	15.116	1.06432	1	Same	-0.277964	1	Same	-0.228251	1	Same	2.42275	0.294377	Same	1.08047	1	Same	-0.24706	1	Same	-0.197347	1	Same	NA	NA	Same	NA	NA
chr1	90910600	90913399	promoter-TSS	1700067G17Rik	-688	0	0	1	0	1	1	1	0	1	0	1	1	26.5684	20.6878	44.8637	28.8958	41.3269	30.2534	0.0849346	1	Same	0.698804	1	Same	-0.360234	1	Same	-0.179825	1	Same	0.434044	1	Same	0.694164	1	Same	-0.364874	1	Same	NA	NA	Same	NA	NA
chr1	90964000	90984199	intron	Sh3bp4	7063	0	1	1	1	1	1	0	1	1	1	1	1	32.9214	33.2063	25.629	29.8744	32.8288	41.2029	-0.0948295	1	Same	0.0466033	1	Same	0.636041	1	Same	0.0923102	1	Same	0.233743	1	Same	-0.380751	1	Same	0.208687	1	Same	0.792167	-0.224928	Same	0.435033	0.120042
chr1	90985000	90993399	intron	Sh3bp4	22163	0	1	1	1	1	1	0	1	1	0	1	1	36.1933	28.4835	62.3617	35.9727	34.5443	56.5396	0.0103806	1	Same	0.331116	1	Same	-0.10803	1	Same	-0.249438	0.998454	Same	0.0712982	1	Same	1.0303	0.370573	Same	0.591157	1	Same	0.792167	-0.224928	Same	0.435033	0.120042
chr1	90999000	91008399	intron	Sh3bp4	36663	0	0	0	1	0	1	0	0	0	0	1	1	23.3151	31.6839	33.8362	6.80127	35.3557	42.6483	-1.56756	0.305332	Same	0.205502	1	Same	0.329667	1	Same	0.473035	0.982704	Same	2.2461	0.0257059	Up	0.0402988	1	Same	0.164464	1	Same	0.792167	-0.224928	Same	0.435033	0.120042
chr1	91027200	91031199	intron	Sh3bp4	62163	0	0	0	0	0	1	1	0	0	0	0	1	28.6111	3.9611	60.819	11.5987	18.2661	35.6649	-0.583549	1	Same	0.815016	1	Same	-0.425945	1	Same	-1.06148	0.940197	Same	0.337089	1	Same	1.69429	1	Same	0.45333	1	Same	0.792167	-0.224928	Same	0.435033	0.120042
chr1	91087200	91089399	Intergenic	Sh3bp4	121263	0	0	1	1	0	0	0	0	1	0	1	0	19.5529	15.0065	29.7359	0.69991	24.2522	36.5981	-1.47201	1	Same	0.401125	1	Same	0.194342	1	Same	-0.151046	1	Same	1.72209	1	Same	0.504196	1	Same	0.297413	1	Same	0.792167	-0.224928	Same	0.435033	0.120042
chr1	91198800	91200799	Intergenic	C030007H22Rik	102908	0	0	0	0	0	1	0	0	0	0	0	0	38.8128	20.0422	24.5018	5.4993	32.3296	49.6105	-1.61446	0.980967	Same	0.480399	1	Same	0.695247	1	Same	-0.556133	1	Same	1.53872	1	Same	0.143822	1	Same	0.35867	1	Same	NA	-0.116862	Same	NA	-0.113468
chr1	91347600	91356199	exon	Agap1	514	0	1	1	1	1	1	1	1	1	0	1	1	57.2448	23.0939	48.8705	46.6679	24.876	41.1095	-0.229604	1	Same	0.135894	1	Same	-0.184219	1	Same	-1.01364	0.838267	Same	-0.648146	1	Same	0.84665	1	Same	0.526537	1	Same	0.896057	-0.420139	Same	0.588674	-0.194775
chr1	91356400	91375999	intron	Agap1	14814	0	1	0	1	1	1	0	1	1	0	1	1	19.9788	22.2196	47.5533	19.1784	39.3797	44.7177	-0.0459027	1	Same	0.828446	1	Same	-0.0561127	1	Same	0.219486	1	Same	1.09383	0.802834	Same	0.965673	0.920215	Same	0.0811145	1	Same	0.896057	-0.420139	Same	0.588674	-0.194775
chr1	91376400	91397999	intron	Agap1	35814	0	1	0	1	0	1	0	1	0	0	0	1	45.8575	39.8721	36.7738	21.5084	29.2979	30.5243	-1.03019	0.312471	Same	-0.358295	1	Same	-0.23058	1	Same	-0.11223	1	Same	0.559664	1	Same	-0.162695	1	Same	-0.0349804	1	Same	0.896057	-0.420139	Same	0.588674	-0.194775
chr1	91406200	91426399	intron	Agap1	64914	0	1	0	1	0	1	0	1	0	0	1	1	37.2525	22.8032	42.7904	38.6493	21.7449	36.4586	0.0714476	1	Same	-0.00126367	1	Same	-0.193753	1	Same	-0.59556	0.790146	Same	-0.668271	1	Same	0.818729	0.777597	Same	0.62624	1	Same	0.896057	-0.420139	Same	0.588674	-0.194775
chr1	91432000	91440799	intron	Agap1	85014	0	0	0	1	0	1	0	0	0	0	0	1	47.0207	39.4503	49.1652	15.379	24.3671	30.3787	-1.38591	0.639289	Same	-0.55042	1	Same	-0.591843	1	Same	-0.145418	1	Same	0.690071	1	Same	0.231986	1	Same	0.190563	1	Same	0.896057	-0.420139	Same	0.588674	-0.194775
chr1	91442800	91447399	intron	Agap1	93714	0	0	0	1	0	0	0	0	0	1	0	1	9.44511	64.6242	29.2214	19.5229	39.6369	23.3681	0.676285	1	Same	-0.455982	1	Same	-0.199053	1	Same	1.91404	0.483305	Same	0.781769	1	Same	-0.850318	1	Same	-0.593388	1	Same	0.896057	-0.420139	Same	0.588674	-0.194775
chr1	91458600	91460799	intron	Agap1	108314	0	0	0	0	0	1	0	0	0	0	0	0	20.8206	33.9927	22.9461	25.8467	9.95633	67.8102	0.129525	1	Same	-0.56268	1	Same	0.686138	1	Same	0.302895	1	Same	-0.38931	1	Same	-0.240395	1	Same	1.00842	1	Same	0.896057	-0.420139	Same	0.588674	-0.194775
chr1	91460800	91468799	intron	Agap1	113414	0	0	0	1	0	1	0	0	0	1	0	1	16.731	40.4417	36.992	14.2046	29.8965	36.4378	-0.202553	1	Same	-0.342904	1	Same	0.00637564	1	Same	1.28901	0.130522	Same	1.14866	0.440086	Same	-0.174119	1	Same	0.17516	1	Same	0.896057	-0.420139	Same	0.588674	-0.194775
chr1	91476400	91480599	intron	4933400F21Rik	101967	0	1	0	1	1	1	0	1	0	1	0	1	36.7504	48.3323	72.3959	63.718	22.0074	63.6188	0.763551	1	Same	-0.998879	0.873873	Same	-0.148417	1	Same	0.45326	0.965489	Same	-1.30917	0.400622	Same	0.490101	1	Same	1.34056	1	Same	NA	-0.666074	Same	NA	-0.371368
chr1	91494400	91499799	intron	4933400F21Rik	83367	0	0	0	1	0	0	0	0	0	0	0	0	8.41097	39.6835	37.2782	14.3236	36.823	17.5433	0.476205	1	Same	-0.0250496	1	Same	-0.704979	1	Same	1.48627	0.74461	Same	0.985016	1	Same	-0.101673	1	Same	-0.781603	1	Same	NA	-0.666074	Same	NA	-0.371368
chr1	91597600	91601599	intron	4933400F21Rik	-19133	0	0	0	1	0	1	0	0	0	0	1	1	17.1383	30.3232	41.6786	25.0847	26.349	28.4934	0.345451	1	Same	-0.0839317	1	Same	-0.336001	1	Same	0.548332	1	Same	0.118949	1	Same	0.269016	1	Same	0.0169465	1	Same	NA	-0.666074	Same	NA	-0.371368
chr1	91617200	91623799	intron	4933400F21Rik	-40033	0	0	0	1	0	1	0	0	0	0	0	1	20.8099	9.78429	31.4979	18.0726	27.8113	31.655	-0.110834	1	Same	0.992169	1	Same	0.0233155	1	Same	-0.617216	0.997472	Same	0.485787	1	Same	1.0298	1	Same	0.0609451	1	Same	NA	-0.666074	Same	NA	-0.371368
chr1	91630200	91633399	intron	4933400F21Rik	-51333	0	0	0	0	0	0	0	0	0	0	0	1	3.58501	46.0657	55.7695	5.74926	9.84073	8.68678	0.22284	1	Same	-1.13453	1	Same	-1.38152	1	Same	1.69618	0.670163	Same	0.338812	1	Same	0.136328	1	Same	-0.11067	1	Same	NA	-0.666074	Same	NA	-0.371368
chr1	91646800	91649399	intron	4933400F21Rik	-67633	0	0	0	0	0	1	0	0	0	0	0	0	14.6158	0.566033	19.7605	10.6613	17.6103	23.083	-0.121264	1	Same	0.698578	1	Same	0.0898575	1	Same	-0.561968	0.998454	Same	0.257875	1	Same	0.712193	1	Same	0.103472	1	Same	NA	-0.666074	Same	NA	-0.371368
chr1	91651200	91654599	intron	4933400F21Rik	-72433	0	0	0	0	0	0	0	1	0	0	0	0	36.4197	3.9611	27.0874	7.9554	36.2861	13.9723	-0.811088	1	Same	1.08345	1	Same	-0.364692	1	Same	-1.00752	0.945888	Same	0.887019	1	Same	0.827534	1	Same	-0.620609	1	Same	NA	-0.666074	Same	NA	-0.371368
chr1	91677400	91679599	intron	4933400F21Rik	-98033	0	0	0	0	0	0	0	1	0	0	0	0	50.884	68.596	55.8211	57.4589	16.9716	25.5451	0.178297	1	Same	-1.69466	0.45035	Same	-0.958838	1	Same	0.462717	0.994672	Same	-1.41024	0.774313	Same	-0.31434	1	Same	0.421485	1	Same	NA	-0.666074	Same	NA	-0.371368
chr1	91717000	91724199	intron	Gbx2	107151	0	1	0	1	0	1	0	1	1	1	0	1	42.6067	23.9363	30.0308	10.8003	23.1524	32.0524	-1.50179	0.886831	Same	0.0217818	1	Same	0.0949566	1	Same	-0.593698	0.994582	Same	0.929875	1	Same	0.220726	1	Same	0.2939	1	Same	1	-0.121211	Same	0.269796	0.315299
chr1	91741800	91747999	intron	Gbx2	82851	0	0	0	1	0	1	0	1	0	1	0	1	23.9499	44.9898	43.1364	19.7018	38.0909	29.1309	-0.155858	1	Same	-0.108887	1	Same	-0.350724	1	Same	0.636416	0.996052	Same	0.683387	1	Same	-0.0742776	1	Same	-0.316114	1	Same	1	-0.121211	Same	0.269796	0.315299
chr1	91755600	91758799	intron	Gbx2	70551	0	1	0	0	0	0	0	0	1	0	0	0	13.95	30.1664	18.7807	36.1249	9.49528	14.5346	0.647877	1	Same	-0.692734	1	Same	-0.144503	1	Same	0.539312	1	Same	-0.801299	1	Same	-0.349183	1	Same	0.199048	1	Same	1	-0.121211	Same	0.269796	0.315299
chr1	91763000	91786199	intron	Gbx2	53151	1	1	1	1	1	1	1	1	1	1	1	1	59.8079	30.3256	37.1626	36.1222	38.4289	30.8909	-0.662648	1	Same	0.389357	1	Same	-0.223376	1	Same	-0.843133	0.65922	Same	0.208872	1	Same	0.228129	1	Same	-0.384603	1	Same	1	-0.121211	Same	0.269796	0.315299
chr1	91787000	91793399	exon	Gbx2	37551	0	0	0	0	0	0	0	1	0	1	1	0	48.9142	50.8612	21.0081	17.372	34.4344	7.14373	-0.950504	1	Same	-0.32764	1	Same	-0.845173	1	Same	0.0957113	1	Same	0.718575	1	Same	-0.863676	1	Same	-1.38121	1	Same	1	-0.121211	Same	0.269796	0.315299
chr1	91802400	91809399	Intergenic	Gbx2	21851	0	1	0	0	0	0	0	0	1	0	0	0	0	14.4732	16.0775	23.5385	13.311	13.1715	2.03737	0.729321	Same	-0.0289126	1	Same	-0.139744	1	Same	1.68031	0.680025	Same	-0.38597	1	Same	0.0492139	1	Same	-0.061617	1	Same	1	-0.121211	Same	0.269796	0.315299
chr1	91813800	91840599	exon	Gbx2	551	1	1	1	1	1	1	1	1	1	1	1	1	38.9718	36.586	41.5926	52.1235	34.7269	38.3872	0.430188	1	Same	-0.000480441	1	Same	-0.0850476	1	Same	-0.00736803	1	Same	-0.438036	1	Same	0.129777	1	Same	0.04521	1	Same	1	-0.121211	Same	0.269796	0.315299
chr1	91857000	91862199	intron	Gbx2	-31849	0	1	0	1	0	1	0	0	0	0	1	1	20.9407	33.0035	24.3379	40.9665	29.7737	24.9975	0.837396	1	Same	-0.0668859	1	Same	0.0549871	1	Same	0.624275	0.975356	Same	-0.280007	1	Same	-0.412055	1	Same	-0.290183	1	Same	1	-0.121211	Same	0.269796	0.315299
chr1	91864000	91867199	intron	Gbx2	-37849	0	1	0	1	0	1	0	0	0	0	0	1	19.2382	40.5118	96.1933	43.9894	56.5209	36.8205	0.724993	1	Same	0.365963	1	Same	-0.900334	1	Same	0.683933	0.994672	Same	0.324903	1	Same	0.802751	1	Same	-0.463545	1	Same	1	-0.121211	Same	0.269796	0.315299
chr1	91888200	91892199	intron	Asb18	20952	0	0	0	1	0	1	0	0	0	0	0	1	32.9797	20.8964	30.3538	22.5903	27.5276	38.0754	-0.48269	1	Same	0.428502	1	Same	0.322836	1	Same	-0.525698	0.965116	Same	0.385494	1	Same	0.444016	1	Same	0.338349	1	Same	NA	0.100154	Same	NA	-0.0638942
chr1	91894400	91897999	intron	Asb18	14952	0	0	0	0	0	0	0	0	0	0	0	1	0.0638665	27.4745	55.6278	13.8002	4.74764	18.1749	1.02166	1	Same	-0.993851	1	Same	-0.838649	1	Same	1.52989	0.75669	Same	-0.485619	1	Same	0.532934	1	Same	0.688136	1	Same	NA	0.100154	Same	NA	-0.0638942
chr1	91957600	91961799	intron	Asb18	-48548	0	1	0	0	0	0	0	0	0	0	0	0	0.413654	21.9699	8.05644	43.0077	3.97001	9.31125	1.33037	1	Same	-0.669793	1	Same	0.0595486	1	Same	0.922297	0.949786	Same	-1.07787	1	Same	-0.482623	1	Same	0.246719	1	Same	NA	0.100154	Same	NA	-0.0638942
chr1	92019800	92021799	intron	Iqca	29176	0	0	0	1	0	0	0	0	0	1	0	1	24.6525	85.5439	65.7834	24.705	86.6439	26.2317	0.00644263	1	Same	0.0725465	1	Same	-0.8635	1	Same	1.25361	0.847157	Same	1.31971	1	Same	-0.302649	1	Same	-1.2387	1	Same	NA	0	Same	NA	-0.299051
chr1	92049400	92051799	promoter-TSS	Iqca	-624	0	1	0	0	0	0	0	0	0	0	1	0	0	7.6175	20.5532	25.9334	39.7395	17.1808	1.69041	0.973677	Same	1.22332	1	Same	-0.114716	1	Same	0.906761	0.965668	Same	0.439669	1	Same	0.62069	1	Same	-0.717347	1	Same	NA	0	Same	NA	-0.299051
chr1	92061000	92065199	Intergenic	Iqca	-13124	0	0	0	1	0	0	0	0	0	0	0	0	12.7094	13.961	4.11626	0	33.9033	10.9134	-1.38627	1	Same	0.764151	1	Same	0.58381	1	Same	0.10233	1	Same	2.25275	0.667515	Same	-0.767659	1	Same	-0.948	1	Same	NA	0	Same	NA	-0.299051
chr1	92096800	92108199	intron	Ackr3	1945	0	1	1	1	1	1	0	0	1	0	1	1	24.8006	35.3767	23.0449	34.1202	28.1609	27.9847	0.448372	1	Same	-0.238174	1	Same	0.282659	1	Same	0.545816	0.957568	Same	-0.14073	1	Same	-0.615685	1	Same	-0.0948515	1	Same	0.99431	-0.536326	Same	0.923064	-0.0430764
chr1	92116200	92121199	Intergenic	Ackr3	18145	0	0	0	0	0	1	0	0	0	0	0	1	14.0312	35.6848	33.3782	13.9348	14.1044	37.8348	0.0269241	1	Same	-1.00522	1	Same	0.16941	1	Same	1.13501	0.821611	Same	0.102861	1	Same	-0.117917	1	Same	1.05672	1	Same	0.99431	-0.536326	Same	0.923064	-0.0430764
chr1	92146200	92148999	Intergenic	Ackr3	47045	0	0	0	0	0	1	0	0	0	0	0	0	28.9118	21.6559	11.3577	4.14798	26.1409	34.8127	-1.99676	0.533896	Same	0.262305	1	Same	1.24686	1	Same	-0.247051	1	Same	2.01201	0.615536	Same	-0.738181	1	Same	0.246373	1	Same	0.99431	-0.536326	Same	0.923064	-0.0430764
chr1	92179400	92183599	Intergenic	Ackr3	80945	0	0	0	0	0	1	0	0	0	0	0	0	36.684	42.5019	27.5508	18.5626	12.5073	34.8085	-0.581927	1	Same	-1.0044	1	Same	0.224398	1	Same	0.190772	1	Same	-0.231704	1	Same	-0.423517	1	Same	0.805284	1	Same	0.99431	-0.536326	Same	0.923064	-0.0430764
chr1	92219800	92224199	Intergenic	Ackr3	121445	0	0	0	0	0	1	0	0	0	0	0	1	14.7878	30.117	37.3497	16.6564	8.08937	18.1654	0.14935	1	Same	-1.49423	0.909969	Same	-0.843004	1	Same	0.911806	0.901106	Same	-0.731778	1	Same	0.219279	1	Same	0.870508	1	Same	0.99431	-0.536326	Same	0.923064	-0.0430764
chr1	92231200	92236999	Intergenic	Ackr3	133545	0	0	0	1	0	1	0	0	0	0	0	0	20.6069	29.5322	21.6657	3.03063	17.3116	32.066	-1.49487	1	Same	-0.456576	1	Same	0.393104	1	Same	0.390925	1	Same	1.42922	1	Same	-0.328244	1	Same	0.521436	1	Same	0.99431	-0.536326	Same	0.923064	-0.0430764
chr1	92299200	92303799	Intergenic	Cops8	-198500	0	0	0	0	0	1	0	0	0	1	0	0	1.86145	68.5032	16.7108	17.5885	40.6737	31.3309	1.17107	1	Same	-0.434385	1	Same	0.514258	1	Same	2.38356	0.308019	Same	0.778104	1	Same	-1.23363	1	Same	-0.284981	1	Same	1	0.204879	Same	0.506509	0.165454
chr1	92320200	92322199	Intergenic	Cops8	-178800	0	0	0	1	0	0	0	0	0	0	0	0	27.3348	47.8224	0	8.90711	66.3271	21.4234	-0.517463	1	Same	0.282371	1	Same	0.873907	1	Same	0.397817	1	Same	1.19765	1	Same	-1.39093	1	Same	-0.799393	1	Same	1	0.204879	Same	0.506509	0.165454
chr1	92355200	92358399	Intergenic	Cops8	-143200	0	0	0	1	0	0	0	0	0	0	1	0	37.7833	21.8586	29.2068	10.8359	49.0965	15.9316	-1.58682	0.339119	Same	1.12403	0.999272	Same	-0.758079	1	Same	-0.631718	0.94562	Same	2.07913	0.0821495	Same	0.32955	1	Same	-1.55255	1	Same	1	0.204879	Same	0.506509	0.165454
chr1	92366000	92370199	Intergenic	Cops8	-131900	0	0	0	1	0	0	0	0	1	0	0	0	5.10174	19.0437	25.3259	13.1483	45.4555	11.7822	0.363633	1	Same	0.594156	1	Same	-0.395871	1	Same	0.571342	1	Same	0.801865	1	Same	0.14132	1	Same	-0.848707	1	Same	1	0.204879	Same	0.506509	0.165454
chr1	92414000	92419399	Intergenic	Cops8	-83300	0	1	1	0	1	1	1	0	1	1	1	1	28.024	50.3654	30.1048	12.3941	26.693	30.8217	-0.956623	1	Same	-0.705144	1	Same	0.0505429	1	Same	0.777175	0.946295	Same	1.02865	1	Same	-0.663084	1	Same	0.0926028	1	Same	1	0.204879	Same	0.506509	0.165454
chr1	92498400	92502399	intron	Cops8	400	0	1	1	1	1	1	1	0	1	0	1	1	17.3667	3.23447	32.3137	13.4882	23.6958	43.0972	-0.24193	1	Same	1.9601	0.746151	Same	0.33473	1	Same	-1.52152	0.678376	Same	0.680504	1	Same	2.20091	0.468942	Same	0.57554	1	Same	1	0.204879	Same	0.506509	0.165454
chr1	92732800	92735399	intron	Col6a3	6448	0	0	0	1	0	0	0	0	0	0	0	0	15.693	49.7056	34.0124	18.6553	29.4914	41.0474	0.173782	1	Same	-0.514583	1	Same	0.226249	1	Same	1.28356	0.795524	Same	0.595196	1	Same	-0.454447	1	Same	0.286384	1	Same	1	0.602513	Same	NA	0.135116
chr1	92771800	92774799	Intergenic	Col6a3	-32752	0	0	0	0	0	1	0	0	0	0	0	0	0	15.0826	30.088	17.7508	24.424	40.2921	0.947789	1	Same	0.321171	1	Same	0.221275	1	Same	0.893219	0.965489	Same	0.266601	1	Same	0.400528	1	Same	0.300632	1	Same	1	0.602513	Same	NA	0.135116
chr1	92811200	92813199	intron	Mlph	523	0	0	0	0	0	1	0	0	0	0	0	0	21.9423	24.8246	22.426	20.4026	4.93052	34.1933	-0.0435816	1	Same	-0.771993	1	Same	0.296292	1	Same	0.114519	1	Same	-0.613892	1	Same	-0.0849556	1	Same	0.983329	1	Same	NA	-0.24798	Same	NA	0.161276
chr1	92823000	92825599	intron	Mlph	12623	0	0	0	1	0	1	0	0	0	1	0	1	0	92.0949	50.96	26.1158	46.2933	34.3294	5.7111	2.17385e-10	Up	-0.816359	1	Same	-0.478709	1	Same	7.38208	1.99534e-17	Up	0.854623	1	Same	-0.805157	1	Same	-0.467508	1	Same	NA	-0.24798	Same	NA	0.161276
chr1	92863600	92867999	intron	Rab17	397	0	0	0	1	0	1	0	0	0	0	0	1	0	3.50405	26.5218	41.2632	21.5406	53.152	3.21249	0.0795575	Same	1.49675	1	Same	0.711531	1	Same	1.15974	0.906134	Same	-0.556007	1	Same	1.62025	1	Same	0.835034	1	Same	1	0.150968	Same	NA	0.75154
chr1	92894400	92896999	intron	Lrrfip1	396	0	1	0	1	1	1	0	0	0	0	1	1	45.8445	32.6682	86.2666	51.6484	74.6149	84.9436	0.110638	1	Same	0.795956	1	Same	0.00433254	1	Same	-0.244018	1	Same	0.4413	1	Same	0.851097	1	Same	0.0594736	1	Same	0.689987	0.294617	Same	0.370991	0.172017
chr1	92912200	92914599	intron	Lrrfip1	18096	0	0	0	1	0	1	0	0	0	0	0	1	43.3346	44.9255	67.5768	53.8277	66.9966	41.4548	0.322458	1	Same	0.603037	1	Same	-0.634776	1	Same	0.13418	1	Same	0.41476	1	Same	0.497787	1	Same	-0.740026	1	Same	0.689987	0.294617	Same	0.370991	0.172017
chr1	92939800	92943999	intron	Lrrfip1	-8121	0	0	0	0	0	0	0	0	0	0	0	1	15.8568	37.3491	47.0787	8.49891	14.5294	8.29225	-0.24191	1	Same	-0.521712	1	Same	-0.908638	1	Same	0.528793	1	Same	0.248991	1	Same	0.131882	1	Same	-0.255043	1	Same	0.689987	0.294617	Same	0.370991	0.172017
chr1	92947000	92952999	promoter-TSS	Lrrfip1	-21	0	1	0	1	0	1	0	1	0	0	0	1	31.765	36.865	38.5374	16.8308	44.2737	21.5187	-0.573947	1	Same	0.228838	1	Same	-0.52509	1	Same	0.197494	1	Same	1.00028	1	Same	0.00602583	1	Same	-0.747903	1	Same	0.689987	0.294617	Same	0.370991	0.172017
chr1	92970800	92976999	intron	Lrrfip1	23879	0	0	0	1	0	1	0	0	0	0	0	1	14.2021	27.9362	32.9098	11.8671	15.9616	15.9464	-0.114191	1	Same	-0.43051	1	Same	-0.601299	1	Same	0.619551	0.998454	Same	0.303232	1	Same	0.112239	1	Same	-0.0585505	1	Same	0.689987	0.294617	Same	0.370991	0.172017
chr1	92980200	92985999	intron	Lrrfip1	33079	0	0	0	1	0	1	0	0	0	0	1	0	2.42693	32.6249	17.0739	22.6844	39.0121	33.7516	1.93448	0.699255	Same	0.244876	1	Same	0.707547	1	Same	2.33837	0.256661	Same	0.648767	1	Same	-0.688077	1	Same	-0.225406	1	Same	0.689987	0.294617	Same	0.370991	0.172017
chr1	93074800	93077999	promoter-TSS	Ramp1	1	0	1	0	1	0	1	0	0	0	0	0	0	11.5134	27.0079	33.1441	80.41	15.5551	33.6493	1.45851	1	Same	-0.343894	1	Same	0.0270465	1	Same	0.589183	1	Same	-1.21322	1	Same	0.130202	1	Same	0.501143	1	Same	1	1.2465	Same	NA	0.133223
chr1	93122400	93125599	Intergenic	Ube2f	-22896	0	0	0	0	0	1	0	0	0	0	0	0	9.37617	17.4885	12.5094	6.22609	6.0164	34.4435	-0.211211	1	Same	-0.639028	1	Same	0.768336	1	Same	0.450887	1	Same	0.02307	1	Same	-0.255643	1	Same	1.15172	1	Same	1	0.112333	Same	0.828288	0.0663998
chr1	93143800	93151999	intron	Ube2f	1004	1	1	1	1	1	1	1	1	1	1	1	1	45.5154	38.8748	35.3842	38.2658	45.348	32.4564	-0.217653	1	Same	0.283751	1	Same	-0.0922943	1	Same	-0.132836	1	Same	0.368569	1	Same	-0.181093	1	Same	-0.557138	1	Same	1	0.112333	Same	0.828288	0.0663998
chr1	93194000	93199399	intron	Scly	1785	0	1	0	1	1	1	0	1	1	1	1	1	65.7328	32.8299	34.8767	35.4967	24.1019	51.2156	-0.592225	1	Same	-0.239298	1	Same	0.390596	1	Same	-0.624128	0.996052	Same	-0.271201	1	Same	0.0274191	1	Same	0.657314	1	Same	1	0.0168703	Same	0.259747	0.291814
chr1	93216400	93220399	promoter-TSS	Espnl	-252	0	0	0	0	0	1	0	0	0	0	0	0	38.8208	4.60913	20.9267	38.2914	44.6152	38.4126	0.00640085	1	Same	2.26989	0.469445	Same	0.654588	1	Same	-1.99891	0.391696	Same	0.264576	1	Same	1.37814	1	Same	-0.237158	1	Same	1	-0.141985	Same	NA	0.141677
chr1	93233200	93235599	intron	Klhl30	-13250	0	0	0	0	0	1	0	0	0	0	0	0	3.38492	27.8248	22.7165	31.8026	10.3548	39.0696	1.32962	1	Same	-0.671218	1	Same	0.445695	1	Same	1.2596	0.883195	Same	-0.741241	1	Same	-0.184414	1	Same	0.9325	1	Same	1	0.571502	Same	NA	-0.477218
chr1	93239800	93243399	exon	Klhl30	-6050	0	1	0	0	0	1	0	0	0	0	0	0	24.4563	28.4857	30.5808	47.5881	36.7053	45.2701	0.913263	0.995227	Same	0.403366	1	Same	0.54553	1	Same	0.277937	1	Same	-0.23196	1	Same	0.047609	1	Same	0.189773	1	Same	1	0.571502	Same	NA	-0.477218
chr1	93260800	93265199	promoter-TSS	Erfe	-7	0	1	0	0	0	1	0	0	0	0	0	0	21.7146	6.1455	13.3455	44.6615	12.3031	25.4742	0.571674	1	Same	0.413548	1	Same	0.464569	1	Same	-0.731491	0.992189	Same	-0.889618	1	Same	0.41224	1	Same	0.463261	1	Same	1	-0.082604	Same	0.589954	0.288628
chr1	93292800	93297199	intron	Ilkap	360	1	1	1	1	1	1	1	1	1	0	1	1	45.0379	15.2818	16.9005	40.8922	36.5996	30.6928	-0.0755059	1	Same	0.837928	1	Same	0.551531	1	Same	-0.925956	0.960438	Same	-0.0125219	1	Same	0.0505477	1	Same	-0.235849	1	Same	1	0.124324	Same	0.258763	0.430136
chr1	93308200	93314799	Intergenic	Hes6	-1701	0	1	1	1	0	1	0	1	1	1	1	1	18.0742	16.0107	33.6471	23.6344	23.8693	42.6779	0.188183	1	Same	0.302729	1	Same	0.201858	1	Same	-0.0466708	1	Same	0.0678758	1	Same	0.496188	1	Same	0.395316	1	Same	1	-0.129751	Same	0.0854865	0.805134
chr1	93318400	93320599	intron	Hes6	-9701	0	0	0	1	0	0	0	0	0	0	0	0	0	99.1968	70.7795	14.6661	140.158	44.3521	1.82786	0.821402	Same	0.416785	1	Same	-0.443276	1	Same	3.67687	0.0101454	Up	2.26579	0.578771	Same	-0.381418	1	Same	-1.24148	1	Same	1	-0.129751	Same	0.0854865	0.805134
chr1	93350600	93354399	intron	Per2	3405	0	0	0	1	0	1	0	0	0	0	0	0	0	25.3532	24.3083	29.043	33.4101	52.5623	6.31987	5.01956e-14	Up	0.429921	1	Same	1.04909	1	Same	6.18808	9.11908e-14	Up	0.298135	1	Same	-0.102682	1	Same	0.516489	1	Same	1	0.2685	Same	0.986496	-0.0125892
chr1	93354400	93358399	promoter-TSS	Per2	-495	0	0	0	1	0	1	0	0	0	0	0	1	24.2249	19.1397	27.6769	18.2477	15.1234	12.2524	-0.180189	1	Same	-0.122549	1	Same	-0.554706	1	Same	-0.130152	1	Same	-0.0725124	1	Same	0.246538	1	Same	-0.185618	1	Same	1	0.2685	Same	0.986496	-0.0125892
chr1	93390200	93392999	intron	Traf3ip1	355	0	1	0	1	0	1	0	1	0	0	0	1	63.6413	64.1014	60.1528	66.5104	35.1972	48.5838	0.0868017	1	Same	-0.746132	1	Same	-0.265782	1	Same	0.0902348	1	Same	-0.742699	1	Same	-0.135618	1	Same	0.344732	1	Same	1	0.0461608	Same	0.471982	-0.14511
chr1	93436000	93439199	promoter-TSS	Asb1	-57	0	1	1	1	0	1	1	1	0	0	0	1	66.5495	49.2509	48.6349	33.7455	29.6489	52.5753	-0.895354	0.785934	Same	-0.619424	1	Same	0.132701	1	Same	-0.331978	0.992189	Same	-0.0560473	1	Same	-0.0652491	1	Same	0.686876	1	Same	0.76702	0.350065	Same	0.59571	-0.140408
chr1	93505200	93510599	Intergenic	Asb1	70243	0	1	0	1	0	1	0	0	0	1	0	1	15.7488	46.1489	22.6144	29.9805	23.2847	40.6529	0.761169	1	Same	-0.745746	1	Same	0.710103	1	Same	1.31229	0.68919	Same	-0.19463	1	Same	-0.879803	1	Same	0.576046	1	Same	0.76702	0.350065	Same	0.59571	-0.140408
chr1	93652400	93657599	Intergenic	Twist2	-43038	0	0	0	0	0	1	0	0	0	0	1	1	0.689424	26.7327	47.0755	0	16.8318	41.8191	-0.533454	1	Same	-0.423559	1	Same	-0.104329	1	Same	2.78088	0.130262	Same	2.89077	0.2126	Same	0.544595	1	Same	0.863826	1	Same	1	0.79733	Same	0.589369	-0.279519
chr1	93673400	93676399	Intergenic	Twist2	-23138	0	1	0	0	0	0	0	0	0	0	0	0	7.72784	28.3371	46.9643	60.1981	18.5036	32.8066	1.39434	1	Same	-0.277396	1	Same	-0.26838	1	Same	0.834186	0.978947	Same	-0.837547	1	Same	0.361847	1	Same	0.370863	1	Same	1	0.79733	Same	0.589369	-0.279519
chr1	93696000	93699999	promoter-TSS	Twist2	-38	0	1	0	1	0	1	0	0	0	0	0	1	54.2537	67.0653	38.2615	51.8207	47.3103	28.2987	-0.0343056	1	Same	-0.406559	1	Same	-0.384208	1	Same	0.368568	0.983413	Same	-0.00368527	1	Same	-0.813307	0.985985	Same	-0.790956	1	Same	1	0.79733	Same	0.589369	-0.279519
chr1	93802000	93804799	Intergenic	Twist2	105362	0	0	0	0	0	0	0	1	0	0	0	0	56.02	7.0081	12.503	6.16949	7.85816	24.4144	-1.26109	1	Same	0.0576644	1	Same	0.393683	1	Same	-1.1905	0.891706	Same	0.128258	1	Same	0.23478	1	Same	0.570798	1	Same	1	0.79733	Same	0.589369	-0.279519
chr1	93811200	93813599	Intergenic	Twist2	114362	0	0	0	1	0	0	0	0	0	0	0	0	4.91772	25.6332	22.8802	13.6982	40.4376	15.1491	0.365737	1	Same	0.329771	1	Same	-0.205279	1	Same	0.705289	0.992189	Same	0.669324	1	Same	-0.0840698	1	Same	-0.61912	1	Same	1	0.79733	Same	0.589369	-0.279519
chr1	93814600	93819599	Intergenic	Twist2	119062	0	1	0	1	0	1	0	0	0	0	0	1	31.0028	48.1423	38.2792	23.1626	31.7508	49.7472	-0.264898	1	Same	-0.350526	1	Same	0.271705	1	Same	0.47151	1	Same	0.385881	1	Same	-0.254315	1	Same	0.367915	1	Same	1	0.79733	Same	0.589369	-0.279519
chr1	93824800	93828599	exon	Twist2	128662	0	0	0	0	0	0	0	0	0	0	0	1	1.08573	23.7666	21.2773	7.90128	28.5838	19.0685	0.284126	1	Same	0.120787	1	Same	-0.0410202	1	Same	0.742062	0.981701	Same	0.578723	1	Same	-0.0774185	1	Same	-0.239226	1	Same	1	0.79733	Same	0.589369	-0.279519
chr1	93943000	93949599	intron	Hdac4	130618	0	0	0	0	0	1	0	0	0	0	0	0	13.7956	24.4485	11.9593	13.4892	22.2326	26.0946	-0.00905357	1	Same	-0.044847	1	Same	0.940718	1	Same	0.737435	0.962259	Same	0.701641	1	Same	-0.881086	1	Same	0.10448	1	Same	0.941776	-0.365623	Same	0.2832	-0.364342
chr1	93970400	93974599	intron	Hdac4	104418	0	0	0	0	0	1	0	0	0	0	0	0	14.6551	30.021	18.7132	19.8085	26.413	44.5474	0.382052	1	Same	-0.097168	1	Same	1.06269	1	Same	0.924125	0.897958	Same	0.444905	1	Same	-0.608338	1	Same	0.551516	1	Same	0.941776	-0.365623	Same	0.2832	-0.364342
chr1	93976600	93982399	intron	Hdac4	97418	0	0	0	1	0	0	0	0	0	0	0	1	20.9905	22.0027	32.6638	29.9356	22.7559	19.8243	0.472075	1	Same	0.108682	1	Same	-0.603559	1	Same	0.129552	1	Same	-0.23384	1	Same	0.450594	1	Same	-0.261647	1	Same	0.941776	-0.365623	Same	0.2832	-0.364342
chr1	94007600	94016399	intron	Hdac4	64918	0	1	0	0	0	1	0	0	0	0	0	1	14.6703	36.5931	42.0585	27.08	15.2938	25.1643	0.737744	1	Same	-0.989421	1	Same	-0.594572	1	Same	1.15767	0.76038	Same	-0.569497	1	Same	0.123011	1	Same	0.51786	1	Same	0.941776	-0.365623	Same	0.2832	-0.364342
chr1	94023200	94027199	intron	Hdac4	51718	1	1	0	1	1	0	0	1	1	0	0	0	33.011	0	27.7974	48.556	36.6378	36.3076	0.495842	1	Same	5.53348	4.05809e-08	Up	0.34376	1	Same	-5.27605	1.22584e-07	Down	-0.238418	1	Same	5.09345	7.01096e-07	Up	-0.0962647	1	Same	0.941776	-0.365623	Same	0.2832	-0.364342
chr1	94039000	94042199	intron	Hdac4	36318	0	0	0	0	0	1	0	0	0	0	0	1	23.9809	26.3119	52.231	31.503	45.2763	32.2926	0.388612	1	Same	0.783845	1	Same	-0.611721	1	Same	0.207427	1	Same	0.60266	1	Same	0.854809	1	Same	-0.540757	1	Same	0.941776	-0.365623	Same	0.2832	-0.364342
chr1	94055400	94081599	intron	Hdac4	8418	1	1	1	1	1	1	1	1	1	1	1	1	22.3085	22.9579	42.3442	26.5073	26.3191	31.2494	0.25394	1	Same	0.249994	1	Same	-0.38664	1	Same	0.118875	1	Same	0.114929	1	Same	0.780929	1	Same	0.144295	1	Same	0.941776	-0.365623	Same	0.2832	-0.364342
chr1	94210600	94215999	Intergenic	Hdac4	-136382	0	0	0	1	0	1	1	0	0	0	1	1	12.7421	22.3672	45.437	0	27.6085	46.062	-3.96918	0.0010871	Down	0.300859	1	Same	0.0382496	1	Same	0.70129	0.979221	Same	4.97133	1.12078e-05	Up	0.781133	1	Same	0.518524	1	Same	0.941776	-0.365623	Same	0.2832	-0.364342
chr1	94327800	94332399	Intergenic	Mir6900	31019	1	1	1	0	0	1	1	1	1	0	1	1	33.0918	30.0806	30.3498	25.6059	15.8144	60.9729	-0.221384	1	Same	-0.517732	1	Same	0.680863	1	Same	-0.0410708	1	Same	-0.337419	1	Same	-0.0199674	1	Same	1.17863	1	Same	NA	NA	Same	NA	NA
chr1	94368000	94371999	intron	Ndufa10	335	1	1	0	1	1	1	0	0	1	0	1	1	19.1599	13.3306	12.3679	30.9373	14.1506	19.1927	0.339623	1	Same	0.0671108	1	Same	0.28018	1	Same	-0.186999	1	Same	-0.459511	1	Same	-0.0684368	1	Same	0.144632	1	Same	1	0.099132	Same	0.568064	0.142661
chr1	94415200	94418999	Intergenic	Olfr1414	-2008	0	0	0	0	0	1	0	0	0	0	0	0	16.3972	8.08619	26.2641	14.871	1.84176	14.3513	-0.0616943	1	Same	-0.680387	1	Same	-0.457122	1	Same	-0.44948	1	Same	-1.06817	1	Same	0.838579	1	Same	1.06184	1	Same	NA	NA	Same	NA	NA
chr1	94537200	94540599	promoter-TSS	Myeov2	-338	1	0	1	1	1	1	1	0	1	0	1	1	27.0938	4.04309	49.0668	0	39.5458	51.3351	-2.66476	0.266202	Same	1.96089	0.870267	Same	0.0662131	1	Same	-1.49678	0.760954	Same	3.12887	0.130652	Same	2.09177	0.689321	Same	0.1971	1	Same	1	0.117396	Same	0.258763	0.603818
chr1	94645000	94651199	Intergenic	Gpc1	-80163	0	0	0	1	0	1	0	0	0	0	0	1	2.10759	23.2906	38.6372	9.20012	18.8509	35.4714	0.683925	1	Same	-0.129408	1	Same	-0.0576681	1	Same	1.3891	0.827654	Same	0.575764	1	Same	0.394357	1	Same	0.466097	1	Same	1	-0.0229688	Same	0.537223	0.15143
chr1	94668600	94673799	Intergenic	Gpc1	-57063	0	0	0	0	0	1	0	0	0	0	0	1	2.20616	17.5858	36.5958	3.62593	20.8817	47.5548	0.213735	1	Same	0.184372	1	Same	0.258836	1	Same	1.27994	0.871586	Same	1.25058	1	Same	0.591936	1	Same	0.6664	1	Same	1	-0.0229688	Same	0.537223	0.15143
chr1	94727000	94730599	intron	Gpc1	537	0	1	1	1	0	1	0	1	1	0	1	1	73.2805	15.9064	78.8471	63.2425	31.1983	54.8752	-0.155635	1	Same	0.811472	1	Same	-0.40204	1	Same	-1.67143	0.462287	Same	-0.70432	1	Same	1.78444	0.627923	Same	0.570931	1	Same	1	-0.0229688	Same	0.537223	0.15143
chr1	94744000	94748199	promoter-TSS	Mir149	-855	0	0	0	1	0	1	0	0	0	0	0	1	13.7719	0	50.4906	11.4485	22.2449	53.2767	-0.108691	1	Same	1.80102	1	Same	0.0678937	1	Same	-1.36544	0.836426	Same	0.544272	1	Same	2.43654	0.467667	Same	0.703416	1	Same	NA	NA	Same	NA	NA
chr1	94784400	94787399	intron	Ankmy1	13583	0	1	0	0	0	0	0	0	0	0	0	0	0.758367	4.52826	11.137	41.4607	12.2842	12.1761	1.62188	0.976803	Same	0.479721	1	Same	0.0612781	1	Same	0.367571	1	Same	-0.774584	1	Same	0.381882	1	Same	-0.0365612	1	Same	1	0.888025	Same	NA	-1.41761
chr1	94802800	94809599	exon	5033417F24Rik	1066	1	1	1	1	1	1	1	1	1	0	1	1	50.3134	7.92446	48.1655	27.3433	42.3966	44.9809	-0.630904	1	Same	1.72826	0.927736	Same	-0.0524371	1	Same	-1.79721	0.502787	Same	0.561945	1	Same	1.77192	0.817234	Same	-0.00877446	1	Same	1	0.481476	Same	NA	0.115887
chr1	94812200	94817399	intron	Rnpepl1	7398	1	1	1	0	0	0	1	1	1	0	0	0	30.1907	2.1364	0.421803	27.0867	13.761	0	-0.0802522	1	Same	0.977805	1	Same	-0.0929945	1	Same	-1.48628	0.766447	Same	-0.428224	1	Same	-0.30297	1	Same	-1.37377	1	Same	1	-0.18463	Same	0.208961	0.266434
chr1	94827400	94834199	promoter-TSS	Capn10	-185	1	1	1	1	1	1	1	1	1	0	1	1	41.4774	8.76012	13.8182	24.6199	35.1031	19.7723	-0.510656	1	Same	1.35957	1	Same	0.354763	1	Same	-1.41745	0.774149	Same	0.452783	1	Same	0.364815	1	Same	-0.639995	1	Same	1	-0.0733293	Same	0.190837	0.395858
chr1	94873000	94879199	intron	Gpr35	620	0	1	0	0	0	1	0	0	0	0	0	0	8.82463	5.89122	7.89622	36.7431	15.7711	37.2546	1.33818	1	Same	0.875418	1	Same	1.44256	1	Same	-0.269335	1	Same	-0.732099	1	Same	0.199981	1	Same	0.767125	1	Same	1	0.308463	Same	NA	-0.352401
chr1	94996000	95000399	intron	Kif1a	251	0	1	0	1	0	1	0	0	0	0	0	1	43.9395	79.4197	24.8822	33.414	29.7247	75.449	-0.31163	1	Same	-1.12555	1	Same	1.34514	1	Same	0.786981	0.94562	Same	-0.0269425	1	Same	-1.42944	0.887988	Same	1.04125	1	Same	1	-0.221046	Same	0.395636	-0.345918
chr1	95070800	95079999	intron	Crocc2	10400	0	1	0	1	0	1	1	1	1	0	1	1	21.3721	14.636	16.7273	42.6905	15.7787	29.0091	0.53003	1	Same	0.0818831	1	Same	0.394708	1	Same	-0.206814	1	Same	-0.654961	1	Same	0.0635794	1	Same	0.376404	1	Same	1	-0.353438	Same	0.93472	-0.0574646
chr1	95085800	95088599	exon	Crocc2	22200	0	0	0	0	0	1	0	0	0	0	0	0	19.9882	36.7852	35.722	49.5681	34.785	45.0779	0.851781	1	Same	-0.00487709	1	Same	0.235359	1	Same	0.595624	0.998454	Same	-0.261034	1	Same	-0.0574892	1	Same	0.182747	1	Same	1	-0.353438	Same	0.93472	-0.0574646
chr1	95089000	95096999	intron	Crocc2	28000	1	1	0	1	0	0	1	1	0	0	0	0	15.2773	14.5551	7.74597	34.8117	21.6783	17.3303	0.759656	1	Same	0.401924	1	Same	0.673552	1	Same	0.0054352	1	Same	-0.352296	1	Same	-0.532217	1	Same	-0.26059	1	Same	1	-0.353438	Same	0.93472	-0.0574646
chr1	95106600	95114799	exon	Sned1	-21774	0	1	0	0	0	0	1	1	0	0	0	0	76.9285	20.2015	23.229	38.7019	28.4388	24.2428	-0.911939	0.867757	Same	0.529224	1	Same	0.0825997	1	Same	-1.72293	0.0311007	Down	-0.281764	1	Same	0.136741	1	Same	-0.309884	1	Same	1	-0.262971	Same	0.516851	-0.529997
chr1	95123400	95125799	intron	Sned1	-7874	1	0	0	0	0	0	1	1	0	0	0	0	54.1157	11.1086	39.4534	21.8297	11.7054	21.5188	-0.826129	1	Same	0.0662057	1	Same	-0.524508	1	Same	-1.32672	0.840561	Same	-0.434381	1	Same	1.04474	1	Same	0.454031	1	Same	1	-0.262971	Same	0.516851	-0.529997
chr1	95129400	95135399	promoter-TSS	Sned1	-74	0	1	0	1	0	1	0	1	0	1	0	1	45.1207	42.7892	40.384	17.0432	24.8249	29.6525	-0.816677	1	Same	-0.42847	1	Same	-0.25406	1	Same	0.00911864	1	Same	0.397325	1	Same	-0.0903022	1	Same	0.0841078	1	Same	1	-0.262971	Same	0.516851	-0.529997
chr1	95147600	95151199	intron	Sned1	16926	0	0	0	0	0	1	0	0	0	0	0	1	39.9307	12.9649	41.0658	14.1906	19.5926	24.3895	-1.27681	0.800867	Same	0.576005	1	Same	-0.637903	1	Same	-1.33933	0.492703	Same	0.513486	1	Same	1.40734	0.69893	Same	0.193431	1	Same	1	-0.262971	Same	0.516851	-0.529997
chr1	95168800	95172399	promoter-TSS	Mir6901	-526	0	1	0	0	0	0	0	1	0	0	0	0	48.491	36.6694	45.6472	49.6989	22.1526	17.6994	0.0665807	1	Same	-0.503317	1	Same	-1.032	1	Same	-0.241992	1	Same	-0.811889	1	Same	0.202913	1	Same	-0.32577	1	Same	NA	NA	Same	NA	NA
chr1	95190400	95191399	intron	Mterf4	11556	0	0	0	1	0	1	0	1	0	0	0	0	37.4387	93.4404	33.8628	53.4535	30.5322	56.4367	0.305915	1	Same	-0.903098	1	Same	0.426526	1	Same	0.825597	0.979307	Same	-0.383416	1	Same	-0.882358	1	Same	0.447266	1	Same	1	0.273395	Same	0.477997	0.217467
chr1	95237800	95242599	promoter-TSS	Ppp1r7	-22	1	1	1	1	1	1	1	1	1	0	1	1	29.8655	7.16045	24.8086	24.8697	22.021	21.2751	-0.143979	1	Same	0.921875	1	Same	-0.11708	1	Same	-1.08702	0.930583	Same	-0.0211663	1	Same	0.941277	1	Same	-0.0976769	1	Same	1	0.05756	Same	0.559874	-0.0962346
chr1	95296000	95301199	intron	Ano7	28127	0	1	1	1	0	1	0	1	1	0	1	1	34.8146	36.8368	36.3277	7.52245	22.3373	35.8713	-1.40238	1	Same	-0.441884	1	Same	0.00699093	1	Same	0.116148	1	Same	1.07665	1	Same	-0.0496137	1	Same	0.399261	1	Same	1	-0.394487	Same	0.973315	0.0264218
chr1	95338000	95344999	intron	Hdlbp	778	1	1	0	1	1	1	0	1	1	1	1	1	24.1881	41.187	24.352	27.989	24.2961	43.0393	0.223394	1	Same	-0.64473	1	Same	0.79634	1	Same	0.79607	0.71815	Same	-0.0720537	1	Same	-0.760049	1	Same	0.681021	1	Same	1	-0.0580396	Same	0.46306	-0.227962
chr1	95373600	95377799	promoter-TSS	2024-09-02	62	1	0	1	1	1	1	1	1	1	1	1	1	26.6925	49.2498	50.1213	32.1678	38.093	53.0153	0.272063	1	Same	-0.277732	1	Same	0.0999346	1	Same	0.873698	0.787513	Same	0.323903	1	Same	-0.0252301	1	Same	0.352436	1	Same	1	-0.00941422	Same	0.182683	-0.316749
chr1	95405800	95410999	promoter-TSS	Farp2	-281	0	1	1	0	1	1	0	1	1	0	1	0	44.9828	17.5964	13.8773	32.3161	6.38476	9.40178	-0.216574	1	Same	-0.414531	1	Same	-0.158044	1	Same	-0.538769	1	Same	-0.736726	1	Same	-0.138713	1	Same	0.117773	1	Same	1	0.0574982	Same	0.869158	-0.13309
chr1	95473400	95476199	intron	Stk25	57504	0	0	0	1	0	0	0	0	1	0	0	0	11.128	67.0608	14.6689	9.10575	55.4981	10.8543	-0.176529	1	Same	-0.153446	1	Same	-0.258978	1	Same	1.8445	0.527498	Same	1.86759	0.880848	Same	-1.57624	1	Same	-1.68177	1	Same	0.683508	-0.249226	Same	0.468958	0.118419
chr1	95503000	95505599	intron	Stk25	28004	0	0	0	1	0	0	0	0	0	0	0	0	46.1754	53.4417	0	21.6715	39.6605	3.3687	-0.497185	1	Same	-0.189435	1	Same	0.281314	1	Same	0.152265	1	Same	0.460015	1	Same	-1.70305	0.986749	Same	-1.2323	1	Same	0.683508	-0.249226	Same	0.468958	0.118419
chr1	95529400	95535599	promoter-TSS	Stk25	-196	0	1	1	1	1	1	1	1	1	1	1	1	26.6962	31.8188	6.54352	26.5256	30.0131	23.5746	-0.00443504	1	Same	-0.00946765	1	Same	0.710553	1	Same	0.166114	1	Same	0.161081	1	Same	-0.935728	1	Same	-0.215707	1	Same	0.683508	-0.249226	Same	0.468958	0.118419
chr1	95564200	95566799	Intergenic	Bok	-16652	0	0	1	0	1	1	1	0	1	0	1	0	15.8568	24.9092	11.4226	15.1979	17.8942	39.2187	-0.0173802	1	Same	-0.197236	1	Same	0.848568	1	Same	0.348568	1	Same	0.168712	1	Same	-0.524416	1	Same	0.521389	1	Same	1	-0.181846	Same	0.286662	0.471551
chr1	95580800	95586399	intron	Bok	1448	1	1	1	1	1	1	1	1	1	1	1	1	52.1495	17.0362	28.5387	39.4683	20.6824	29.2426	-0.337471	1	Same	0.303869	1	Same	0.0560049	1	Same	-1.33294	0.498167	Same	-0.691603	1	Same	0.595441	1	Same	0.347577	1	Same	1	-0.181846	Same	0.286662	0.471551
chr1	95647400	95653999	promoter-TSS	Thap4	715	1	1	1	1	1	1	1	1	1	1	1	1	44.3598	54.5058	48.3748	48.2678	41.1355	41.1355	0.134092	1	Same	-0.317282	1	Same	-0.196096	1	Same	0.363976	0.965116	Same	-0.0873984	1	Same	-0.214889	1	Same	-0.0937029	1	Same	0.911541	-0.241933	Same	0.57918	0.114408
chr1	95692200	95702399	exon	Dtymk	1211	1	1	1	1	1	1	1	1	1	1	1	1	22.8575	28.8198	8.92691	23.4907	33.815	24.4054	0.0391711	1	Same	0.202311	1	Same	0.897889	1	Same	0.276608	1	Same	0.439748	1	Same	-1.07364	1	Same	-0.378066	1	Same	1	0.029392	Same	0.296529	0.320114
chr1	95718800	95724599	promoter-TSS	D2hgdh	-117	0	1	1	1	1	1	0	1	1	0	1	0	17.3844	6.01782	7.61838	20.6213	14.0484	20.2874	0.177271	1	Same	0.7485	1	Same	0.876563	1	Same	-0.846132	0.973932	Same	-0.274903	1	Same	0.150216	1	Same	0.278279	1	Same	1	0.221092	Same	0.707516	0.216811
chr1	95930600	95933999	Intergenic	Neu4	15230	0	0	0	1	0	1	0	0	0	1	0	1	0	55.0521	28.2409	6.54832	41.1276	20.8178	0.489185	1	Same	-0.192266	1	Same	-0.186787	1	Same	1.78788	0.612484	Same	1.10643	1	Same	-0.523399	1	Same	-0.51792	1	Same	NA	0.170152	Same	NA	-0.146725
chr1	97209400	97212399	intron	Fam174a	695	0	0	0	0	0	0	0	0	0	0	1	1	0	17.9513	27.8651	25.6051	1.51433	20.6955	1.40968	1	Same	-0.991149	1	Same	-0.196542	1	Same	1.19926	0.892239	Same	-1.20156	1	Same	0.284187	1	Same	1.07879	1	Same	1	0.0741831	Same	0.631322	0.17156
chr1	97348400	97348999	Intergenic	Fam174a	138495	1	1	0	1	0	0	0	1	0	0	0	1	320.601	169.661	241.685	228.627	181.86	0	-0.422319	1	Same	0.149416	1	Same	-9.20648	7.0769e-35	Down	-0.759378	0.843017	Same	-0.187644	1	Same	0.415793	1	Same	-8.9401	1.01263e-32	Down	1	0.0741831	Same	0.631322	0.17156
chr1	97561200	97566199	intron	St8sia4	471	0	0	0	1	0	1	0	0	0	0	0	1	23.1971	13.7877	34.921	12.1585	10.805	28.9694	-0.399459	1	Same	-0.122242	1	Same	-0.124586	1	Same	-0.294211	1	Same	-0.0169937	1	Same	0.604109	1	Same	0.601764	1	Same	1	-0.107987	Same	NA	-0.237526
chr1	98767200	98772399	intron	Slco4c1	-1052	1	1	1	1	1	1	1	0	1	0	1	1	40.78	21.4917	33.1994	31.7375	54.077	46.7741	-0.27327	1	Same	1.18206	1	Same	0.44319	1	Same	-0.699688	0.96092	Same	0.755641	1	Same	0.481771	1	Same	-0.257098	1	Same	1	-0.311813	Same	0.347776	-0.790907
chr1	99555800	99559399	intron	D1Ertd622e	995	0	1	0	1	0	1	0	1	0	1	0	1	52.6202	66.3846	55.3112	51.4062	37.7054	65.3706	-0.0164101	1	Same	-0.700247	1	Same	0.251854	1	Same	0.39653	0.982813	Same	-0.287307	1	Same	-0.301058	1	Same	0.651043	1	Same	1	-0.039728	Same	0.923076	0.0298405
chr1	99662800	99668199	intron	Ppip5k2	1169	1	1	1	1	1	1	1	0	1	1	1	1	12.2087	58.413	38.6782	40.619	22.9136	42.8464	1.45792	0.784795	Same	-1.08366	1	Same	0.146793	1	Same	1.95039	0.211113	Same	-0.59119	1	Same	-0.547592	1	Same	0.68286	1	Same	1	0.0243005	Same	0.275937	-0.374127
chr1	99872800	99875199	intron	B230216N24Rik	70370	0	0	0	1	0	1	0	0	0	0	0	1	27.818	25.5161	62.2715	61.8166	47.2533	51.988	1.13247	0.184458	Same	0.926673	0.58035	Same	-0.222797	1	Same	-0.036148	1	Same	-0.241948	1	Same	1.18432	0.149148	Same	0.0348479	1	Same	NA	0.490415	Same	NA	0.214433
chr1	99965200	99972599	intron	Pam	23309	0	0	0	1	0	1	0	0	0	1	0	0	18.9066	50.1334	11.7942	0	19.4632	25.9567	-3.64762	0.0105155	Down	-0.983556	1	Same	0.847533	1	Same	1.12191	0.890928	Same	3.78597	0.00927283	Up	-1.59178	0.974195	Same	0.239308	1	Same	0.990237	-0.315302	Same	0.301799	-0.280632
chr1	99980400	99985199	intron	Pam	9409	0	0	0	0	0	1	0	0	0	0	0	0	29.083	50.6208	20.4623	18.3664	26.3859	29.6844	-0.565017	1	Same	-0.766263	1	Same	0.501467	1	Same	0.786443	0.883668	Same	0.585197	1	Same	-1.20908	0.856188	Same	0.058649	1	Same	0.990237	-0.315302	Same	0.301799	-0.280632
chr1	99989200	99994399	intron	Pam	409	0	0	0	1	0	1	0	1	0	1	0	1	36.539	53.0821	38.1171	17.0135	38.8368	42.7767	-1.01158	0.599346	Same	-0.360638	1	Same	0.184887	1	Same	0.595559	0.858632	Same	1.2465	0.333231	Same	-0.506212	1	Same	0.0393133	1	Same	0.990237	-0.315302	Same	0.301799	-0.280632
chr1	104524600	104524999	Intergenic	Gm20268	1472455	0	1	0	1	0	1	0	1	0	1	0	1	370.592	432.509	241.884	501.73	335.923	286.437	0.439515	1	Same	-0.270125	1	Same	0.254543	1	Same	0.290046	1	Same	-0.419595	1	Same	-0.836076	0.998175	Same	-0.311408	1	Same	NA	0	Same	NA	-0.115894
chr1	106664200	106666999	intron	Cdh20	204	0	0	0	0	0	1	0	0	0	0	0	1	28.9558	58.9275	61.5231	26.2514	19.7693	52.8089	-0.0593581	1	Same	-0.977497	1	Same	-0.131347	1	Same	0.738229	0.985021	Same	-0.17991	1	Same	0.00549733	1	Same	0.851647	1	Same	NA	0.948579	Same	NA	0.200876
chr1	107251400	107254199	intron	Rnf152	487	0	1	0	1	0	1	0	0	0	0	0	1	27.3012	66.0877	107.099	41.5189	47.6727	105.743	0.378868	1	Same	-0.261606	1	Same	0.00680531	1	Same	0.838158	0.972289	Same	0.197685	1	Same	0.436726	1	Same	0.705138	1	Same	1	0.479142	Same	NA	-0.558007
chr1	107558200	107561999	promoter-TSS	Pign	153	0	1	1	1	1	1	1	0	1	1	1	1	0.137885	31.6839	47.4241	64.3132	48.3501	29.9341	6.84605	6.72303e-19	Up	0.634428	1	Same	-0.585189	1	Same	5.9546	1.01664e-14	Up	-0.257021	1	Same	0.487801	1	Same	-0.731816	1	Same	1	0.123584	Same	0.455935	-0.40026
chr1	107675600	107680199	intron	Tnfrsf11a	600	0	1	0	1	0	1	0	0	0	0	0	1	18.7789	34.7508	27.9102	48.7379	31.5031	53.9604	1.1207	1	Same	-0.0526032	1	Same	0.800898	1	Same	0.775082	0.952886	Same	-0.398222	1	Same	-0.29919	1	Same	0.554311	1	Same	1	0.513936	Same	NA	-0.262391
chr1	107709000	107715599	intron	Tnfrsf11a	35000	0	0	0	1	0	1	0	0	1	0	0	1	21.1318	9.35072	46.5197	20.0647	33.7474	23.1079	-0.0481886	1	Same	1.82187	0.00822916	Up	-0.934532	1	Same	-1.02855	0.352446	Same	0.841512	0.923747	Same	2.14286	0.000484967	Up	-0.613547	1	Same	1	0.513936	Same	NA	-0.262391
chr1	107739400	107741999	intron	Tnfrsf11a	63400	0	0	0	0	0	1	0	0	0	0	0	1	45.737	35.4975	55.2433	16.3033	42.9952	70.8756	-0.940418	1	Same	0.231036	1	Same	0.273736	1	Same	-0.182258	1	Same	0.989195	1	Same	0.39229	1	Same	0.43499	1	Same	1	0.513936	Same	NA	-0.262391
chr1	107776400	107778199	Intergenic	Tnfrsf11a	100000	0	0	0	0	0	1	0	0	0	0	0	0	23.4514	26.2215	13.3904	22.8657	15.0205	71.3628	-0.00973469	1	Same	-0.314638	1	Same	1.15941	1	Same	0.110572	1	Same	-0.194332	1	Same	-0.417375	1	Same	1.05667	1	Same	1	0.513936	Same	NA	-0.262391
chr1	107884400	107891599	exon	Zcchc2	1017	1	1	1	1	1	1	1	1	1	1	1	1	58.3246	56.6294	37.6617	47.8621	43.3384	44.9277	-0.252976	1	Same	-0.298353	1	Same	0.271611	1	Same	0.0394592	1	Same	-0.00591812	1	Same	-0.6139	1	Same	-0.0439356	1	Same	1	0.0539404	Same	0.25953	-0.362886
chr1	108065000	108073799	exon	Phlpp1	954	0	1	0	1	1	1	0	1	1	1	1	1	29.7572	36.5215	33.5703	50.8589	29.4377	25.5859	0.729522	1	Same	-0.215737	1	Same	-0.335101	1	Same	0.348688	0.996149	Same	-0.596571	1	Same	-0.158993	1	Same	-0.278357	1	Same	1	-0.0680458	Same	0.264072	-0.466318
chr1	108168200	108172599	intron	Phlpp1	101954	0	0	0	0	0	1	0	0	0	0	1	1	11.565	40.2929	49.2258	6.98127	17.4158	33.9172	-0.386583	1	Same	-0.742227	1	Same	-0.346167	1	Same	1.18627	0.891867	Same	0.830621	1	Same	0.159402	1	Same	0.555463	1	Same	1	-0.0680458	Same	0.264072	-0.466318
chr1	108173800	108178599	intron	Phlpp1	107754	0	0	0	0	0	1	0	1	0	0	0	1	33.6877	19.8628	42.598	6.11537	21.7012	33.7097	-1.45353	1	Same	0.133885	1	Same	-0.20924	1	Same	-0.444882	1	Same	1.14253	1	Same	0.692438	1	Same	0.349313	1	Same	1	-0.0680458	Same	0.264072	-0.466318
chr1	108609000	108612799	promoter-TSS	Bcl2	-33	0	1	0	0	0	1	0	1	0	0	0	1	39.2282	34.2939	60.1962	59.2448	26.6408	42.7855	0.404586	1	Same	-0.180467	1	Same	-0.303298	1	Same	-0.0583553	1	Same	-0.643408	1	Same	0.483737	1	Same	0.360905	1	Same	1	-0.0837056	Same	0.232844	-0.581071
chr1	108653600	108659599	promoter-TSS	Kdsr	-281	1	1	1	1	1	1	1	1	1	1	1	1	37.0897	46.3693	33.9909	29.7811	32.9545	48.5862	-0.27522	1	Same	-0.404547	1	Same	0.518864	1	Same	0.39321	0.96506	Same	0.263884	1	Same	-0.4804	1	Same	0.44301	1	Same	1	-0.150533	Same	0.375095	-0.230377
chr1	108690200	108694799	intron	Vps4b	802	1	0	1	1	1	1	1	0	1	1	1	1	31.6474	33.3186	59.489	16.6465	41.9808	48.7932	-0.75962	1	Same	0.358442	1	Same	-0.221587	1	Same	0.132679	1	Same	1.25074	1	Same	0.679295	1	Same	0.0992661	1	Same	1	0.0443974	Same	0.715218	-0.0534752
chr1	114354000	114354399	Intergenic	Dsel	-592705	0	1	0	1	0	1	0	1	0	1	0	1	367.203	443.59	225.309	460.647	184.268	151.88	0.31812	1	Same	-1.05046	1	Same	-0.470301	1	Same	0.317575	1	Same	-1.051	1	Same	-0.909451	1	Same	-0.329292	1	Same	1	0.00531452	Same	0.414456	-0.323914
chr1	115859600	115861399	Intergenic	Cntnap5a	-1721214	1	0	1	1	0	0	1	0	1	0	1	0	59.305	86.7369	42.7301	38.3158	55.3261	27.4955	-0.398132	1	Same	-0.381607	1	Same	-0.36802	1	Same	0.417854	1	Same	0.434378	1	Same	-0.699464	1	Same	-0.685876	1	Same	0.973933	-1.52322	Same	NA	-0.138563
chr1	116461000	116463199	Intergenic	Cntnap5a	-1119614	0	0	0	0	0	0	0	0	0	0	0	1	0	23.6142	39.2158	5.14124	0	4.17306	0.196798	1	Same	-0.687649	1	Same	-0.756058	1	Same	0.687454	0.970554	Same	-0.196993	1	Same	0.23872	1	Same	0.170311	1	Same	0.973933	-1.52322	Same	NA	-0.138563
chr1	120205400	120209799	exon	Tsn	109	1	1	1	1	1	1	1	1	1	1	1	1	43.6615	25.0168	32.8522	26.4421	15.1843	20.1591	-0.431313	1	Same	-0.36397	1	Same	-0.389369	1	Same	-0.436445	1	Same	-0.369101	1	Same	0.204295	1	Same	0.178896	1	Same	1	0.17049	Same	0.633695	0.119793
chr1	120217400	120220799	intron	Nifk	680	1	1	1	0	1	1	1	0	1	0	1	1	17.7059	20.5672	36.4665	31.7404	11.1324	20.6453	0.394317	1	Same	-0.345855	1	Same	-0.38372	1	Same	0.134966	1	Same	-0.605206	1	Same	0.372063	1	Same	0.334198	1	Same	1	0.102402	Same	0.719593	0.0998175
chr1	120284200	120290599	intron	Clasp1	1765	1	1	1	1	1	1	1	1	1	1	1	1	57.639	21.1766	42.2734	48.2802	43.8358	42.8766	-0.167918	1	Same	0.756063	1	Same	0.0338826	1	Same	-0.924571	0.950755	Same	-0.00058913	1	Same	0.631306	1	Same	-0.0908741	1	Same	1	-0.152108	Same	0.40117	-0.396643
chr1	120292200	120296999	intron	Clasp1	8965	0	0	0	0	0	1	0	1	0	0	0	0	21.8856	28.7811	23.919	12.4472	20.8203	33.7173	-0.439572	1	Same	-0.235783	1	Same	0.316548	1	Same	0.284233	1	Same	0.488022	1	Same	-0.190358	1	Same	0.361974	1	Same	1	-0.152108	Same	0.40117	-0.396643
chr1	120310800	120313999	intron	Clasp1	26765	0	0	0	0	0	1	0	0	0	0	0	0	5.44645	41.1345	34.8334	19.7318	14.4476	42.3349	0.501556	1	Same	-0.585618	1	Same	0.142576	1	Same	0.972493	0.952607	Same	-0.114681	1	Same	-0.138255	1	Same	0.58994	1	Same	1	-0.152108	Same	0.40117	-0.396643
chr1	120351000	120357799	TTS	2900060B14Rik	1442	1	1	1	1	1	1	0	1	1	1	1	1	71.9672	45.3179	47.6758	55.1453	30.1204	39.6327	-0.324515	1	Same	-0.4627	1	Same	-0.213275	1	Same	-0.526222	0.975356	Same	-0.664407	1	Same	0.0231171	1	Same	0.272542	1	Same	1	0.479986	Same	NA	0.119802
chr1	120518600	120528799	promoter-TSS	Tfcp2l1	-822	0	1	1	1	0	1	1	1	1	1	1	1	47.9402	11.2551	22.4026	25.5548	13.0167	20.0502	-0.818969	1	Same	0.25271	1	Same	-0.12311	1	Same	-1.85594	0.0244256	Down	-0.784263	1	Same	0.865591	1	Same	0.489772	1	Same	1	-0.231968	Same	0.184911	-0.618037
chr1	120537000	120541599	intron	Tfcp2l1	14778	1	1	1	0	1	0	1	1	1	0	1	0	33.3587	21.4415	30.2002	28.6073	19.9975	6.67595	-0.156206	1	Same	-0.0243738	1	Same	-1.43873	1	Same	-0.390926	1	Same	-0.259094	1	Same	0.308653	1	Same	-1.1057	1	Same	1	-0.231968	Same	0.184911	-0.618037
chr1	120541800	120552599	intron	Tfcp2l1	22678	1	0	1	1	1	1	1	1	1	0	1	1	45.2045	25.5432	35.2039	5.84478	29.009	32.5268	-1.854	0.779393	Same	0.172101	1	Same	-0.059557	1	Same	-0.506371	1	Same	1.51973	1	Same	0.275896	1	Same	0.0442382	1	Same	1	-0.231968	Same	0.184911	-0.618037
chr1	120583000	120588799	Intergenic	Tfcp2l1	61378	0	1	0	0	0	0	0	1	0	0	0	0	29.3444	0	6.19453	28.3283	14.8527	15.1592	-0.0239043	1	Same	2.54531	0.407971	Same	0.796174	1	Same	-3.10382	0.065784	Same	-0.534612	1	Same	1.71251	0.973318	Same	-0.0366211	1	Same	1	-0.231968	Same	0.184911	-0.618037
chr1	120643000	120645999	Intergenic	Tfcp2l1	119978	0	1	0	0	0	0	0	0	0	0	0	0	42.2506	0	26.5675	44.8646	15.5831	15.1929	0.0954992	1	Same	5.2725	7.87063e-09	Up	-0.697244	1	Same	-6.42805	1.71e-13	Down	-1.25105	0.872397	Same	5.85529	5.94259e-11	Up	-0.114451	1	Same	1	-0.231968	Same	0.184911	-0.618037
chr1	120671800	120674999	Intergenic	Tfcp2l1	148878	0	0	0	1	0	0	0	0	0	0	0	0	35.542	62.1713	2.06684	9.46132	46.9861	16.594	-1.35368	1	Same	-0.258176	1	Same	1.91604	1	Same	0.683168	0.987491	Same	1.77868	0.884919	Same	-3.35986	0.0229007	Down	-1.18564	1	Same	1	-0.231968	Same	0.184911	-0.618037
chr1	120721800	120723999	Intergenic	Mir6346	-127897	0	0	0	0	0	0	0	1	0	0	0	0	64.2862	34.8129	39.1375	25.6467	34.8201	30.8778	-0.803055	1	Same	0.0507774	1	Same	-0.195387	1	Same	-0.514421	1	Same	0.339411	1	Same	0.0722243	1	Same	-0.17394	1	Same	NA	0.202938	Same	NA	0
chr1	120786600	120793999	intron	Mir6346	-60497	0	0	0	0	0	0	0	1	0	0	0	0	43.1773	17.5202	21.2395	5.84478	11.1571	7.20109	-1.33174	1	Same	-0.273041	1	Same	-0.668183	1	Same	-0.648213	0.996888	Same	0.410485	1	Same	0.10698	1	Same	-0.288162	1	Same	NA	0.202938	Same	NA	0
chr1	120798000	120803399	intron	Mir6346	-50097	0	0	0	1	0	1	0	0	0	0	0	1	10.6018	31.4424	31.6296	10.7695	28.6403	44.6781	0.00526944	1	Same	-0.0352941	1	Same	0.289914	1	Same	0.75567	0.988329	Same	0.715107	1	Same	-0.0212198	1	Same	0.303988	1	Same	NA	0.202938	Same	NA	0
chr1	120803600	120813199	intron	Mir6346	-42397	0	1	0	1	0	1	0	0	0	0	0	1	13.4438	26.8898	45.3654	28.203	29.1628	29.5762	0.498493	1	Same	0.0907058	1	Same	-0.315401	1	Same	0.498906	1	Same	0.0911184	1	Same	0.367416	1	Same	-0.0386906	1	Same	NA	0.202938	Same	NA	0
chr1	120849200	120854799	intron	Mir6346	1203	0	0	0	0	0	0	0	0	0	0	0	1	34.6449	13.4864	29.6781	11.7485	15.8943	17.9667	-0.923625	1	Same	0.183152	1	Same	-0.435722	1	Same	-0.788229	0.982704	Same	0.318548	1	Same	0.663449	1	Same	0.0445749	1	Same	NA	0.202938	Same	NA	0
chr1	120872400	120888599	intron	Mir6346	29703	0	1	0	1	0	1	0	1	1	0	1	1	38.1014	11.6477	26.4535	17.309	18.5905	28.3821	-0.957408	1	Same	0.617116	1	Same	0.111552	1	Same	-1.36945	0.559647	Same	0.205077	1	Same	0.947391	1	Same	0.441827	1	Same	NA	0.202938	Same	NA	0
chr1	120900600	120905399	intron	Gli2	47196	0	1	0	0	0	1	0	0	0	0	0	0	16.9267	31.078	31.7652	46.4356	15.852	26.2441	1.13484	1	Same	-0.681257	1	Same	-0.190269	1	Same	0.719228	0.976933	Same	-1.09686	1	Same	-0.0145644	1	Same	0.476424	1	Same	1	-0.396912	Same	0.584768	-0.249191
chr1	120910600	120913799	intron	Gli2	37996	0	0	0	0	0	0	0	1	0	0	0	0	43.8633	41.8327	22.0348	12.7984	17.5987	16.6177	-0.79213	1	Same	-0.568435	1	Same	-0.16268	1	Same	0.00879469	1	Same	0.23249	1	Same	-0.482781	1	Same	-0.0770259	1	Same	1	-0.396912	Same	0.584768	-0.249191
chr1	120927800	120933999	intron	Gli2	19296	0	0	0	1	0	1	0	1	1	0	1	1	24.8932	22.659	52.4624	26.3917	40.9801	41.0427	0.106604	1	Same	0.825053	1	Same	-0.288069	1	Same	-0.0440083	1	Same	0.674441	1	Same	1.02418	1	Same	-0.0889457	1	Same	1	-0.396912	Same	0.584768	-0.249191
chr1	120940400	120956999	intron	Gli2	1496	1	1	1	1	1	1	1	1	1	1	1	1	55.3449	51.1553	52.0675	71.6011	42.204	45.1092	0.38972	1	Same	-0.202601	1	Same	-0.175116	1	Same	-0.0270399	1	Same	-0.619361	0.535141	Same	-0.0275547	1	Same	-6.88044e-05	1	Same	1	-0.396912	Same	0.584768	-0.249191
chr1	120959400	120963799	Intergenic	Gli2	-11404	1	1	0	0	1	1	1	1	1	0	1	1	38.8056	8.32877	18.5226	37.1358	14.5174	26.9622	-0.0363137	1	Same	0.528123	1	Same	0.376451	1	Same	-1.365	0.807721	Same	-0.800567	1	Same	0.671629	1	Same	0.519957	1	Same	1	-0.396912	Same	0.584768	-0.249191
chr1	120969800	120980799	Intergenic	Gli2	-25104	1	1	0	0	1	0	1	1	1	0	1	0	14.2477	7.3128	18.9328	45.1488	19.2176	12.7628	1.13246	1	Same	0.888581	1	Same	-0.341969	1	Same	-0.515625	1	Same	-0.759503	1	Same	0.794422	1	Same	-0.436127	1	Same	1	-0.396912	Same	0.584768	-0.249191
chr1	121039400	121044999	Intergenic	Gli2	-92004	1	1	0	1	0	1	1	1	0	0	0	1	25.0806	1.37465	28.5954	59.2899	34.3507	21.9854	0.918668	1	Same	2.70828	0.238502	Same	-0.243452	1	Same	-2.26439	0.296037	Same	-0.474776	1	Same	2.42299	0.366288	Same	-0.528747	1	Same	1	-0.396912	Same	0.584768	-0.249191
chr1	121061000	121066599	Intergenic	Gli2	-113604	0	0	0	0	0	1	1	1	0	0	0	0	30.0893	44.0008	16.7456	15.2073	25.3748	22.2757	-0.447652	1	Same	-0.379033	1	Same	0.195271	1	Same	0.334776	1	Same	0.403395	1	Same	-0.710203	1	Same	-0.135898	1	Same	1	-0.396912	Same	0.584768	-0.249191
chr1	121082600	121088399	Intergenic	Gli2	-135304	0	1	0	1	0	1	0	1	0	0	0	1	22.7666	21.6007	47.8046	37.4364	28.6654	27.013	0.677953	1	Same	0.438421	1	Same	-0.723434	1	Same	0.00954085	1	Same	-0.229991	1	Same	0.995225	0.996905	Same	-0.16663	1	Same	1	-0.396912	Same	0.584768	-0.249191
chr1	121104000	121107199	Intergenic	Gli2	-155404	0	0	0	0	0	0	0	1	0	0	0	0	44.5151	25.386	2.65736	22.7002	25.2437	20.2626	-0.675681	1	Same	0.0435942	1	Same	1.72847	1	Same	-0.513528	1	Same	0.205748	1	Same	-1.96852	0.727534	Same	-0.283649	1	Same	1	-0.396912	Same	0.584768	-0.249191
chr1	121111000	121115199	Intergenic	Gli2	-162904	0	0	0	0	0	1	0	0	0	0	0	0	16.8607	41.582	25.6781	7.42281	12.1486	33.515	-0.639008	1	Same	-1.0744	1	Same	0.267571	1	Same	0.881056	0.965871	Same	0.445663	1	Same	-0.492385	1	Same	0.849587	1	Same	1	-0.396912	Same	0.584768	-0.249191
chr1	121194600	121203599	Intergenic	Inhbb	119725	1	1	0	1	0	1	1	1	0	0	0	0	22.5597	18.8408	29.9337	42.3751	29.945	25.5321	0.606093	1	Same	0.479227	1	Same	-0.128505	1	Same	-0.115285	1	Same	-0.24215	1	Same	0.393353	1	Same	-0.214379	1	Same	0.745283	-0.325588	Same	0.503977	-0.263017
chr1	121215400	121222999	Intergenic	Inhbb	99625	0	0	0	0	0	0	0	1	0	0	0	0	39.2518	14.2153	8.47415	0	13.9168	0.454207	-3.43939	0.0500599	Same	0.0359994	1	Same	-1.68397	1	Same	-0.93575	0.96269	Same	2.53964	0.449639	Same	-0.486859	1	Same	-2.20683	1	Same	0.745283	-0.325588	Same	0.503977	-0.263017
chr1	121224000	121227399	Intergenic	Inhbb	93125	0	1	0	0	0	0	0	0	0	0	0	0	23.7583	1.78952	40.2881	52.5942	24.6008	21.7192	0.7672	1	Same	1.85016	0.955602	Same	-0.555816	1	Same	-1.72066	0.637514	Same	-0.637703	1	Same	2.22731	0.582487	Same	-0.178665	1	Same	0.745283	-0.325588	Same	0.503977	-0.263017
chr1	121228600	121232999	Intergenic	Inhbb	88025	1	1	1	0	0	1	1	0	1	0	0	0	24.3367	43.7241	20.0787	28.3485	27.1081	17.4853	0.161835	1	Same	-0.386472	1	Same	-0.0966002	1	Same	0.57849	1	Same	0.0301822	1	Same	-0.716356	1	Same	-0.426484	1	Same	0.745283	-0.325588	Same	0.503977	-0.263017
chr1	121241200	121248599	Intergenic	Inhbb	73925	1	1	0	0	0	1	1	0	0	0	0	0	3.32106	37.4626	20.981	50.0112	24.3678	21.0385	2.64274	0.183328	Same	-0.402487	1	Same	0.0228513	1	Same	2.37097	0.214735	Same	-0.674254	1	Same	-0.65023	1	Same	-0.224891	1	Same	0.745283	-0.325588	Same	0.503977	-0.263017
chr1	121283200	121298199	Intergenic	Inhbb	28125	1	1	0	1	0	0	1	1	0	0	0	1	31.9042	19.6285	30.3966	35.3789	12.5762	26.2063	0.158572	1	Same	-0.500169	1	Same	-0.164732	1	Same	-0.536656	0.978847	Same	-1.1954	0.975333	Same	0.506843	1	Same	0.84228	1	Same	0.745283	-0.325588	Same	0.503977	-0.263017
chr1	121298800	121323799	TTS	Inhbb	7525	1	1	0	1	0	1	1	1	0	0	0	1	64.5125	23.6997	33.4455	53.2956	16.9945	30.4633	-0.248942	1	Same	-0.400664	1	Same	-0.103988	1	Same	-1.32584	0.00183285	Down	-1.47756	0.000596394	Down	0.430537	1	Same	0.727213	1	Same	0.745283	-0.325588	Same	0.503977	-0.263017
chr1	121331200	121341399	Intergenic	Inhbb	-17475	1	1	0	0	0	1	1	1	1	0	0	0	35.1516	12.8489	26.1929	9.23083	13.2525	16.7808	-1.43102	0.988084	Same	0.0903187	1	Same	-0.472827	1	Same	-1.04544	0.895821	Same	0.475895	1	Same	0.739046	1	Same	0.1759	1	Same	0.745283	-0.325588	Same	0.503977	-0.263017
chr1	121344800	121351999	Intergenic	Inhbb	-29575	1	0	0	0	0	0	1	1	1	0	0	0	36.0001	12.857	17.1823	6.38532	5.73568	14.3614	-1.41274	1	Same	-0.568932	1	Same	-0.133839	1	Same	-0.863102	0.973932	Same	-0.0192952	1	Same	0.216749	1	Same	0.651843	1	Same	0.745283	-0.325588	Same	0.503977	-0.263017
chr1	121361200	121367999	Intergenic	Ralb	36759	0	0	0	0	0	0	0	1	0	0	0	0	43.8341	5.57947	10.9991	13.3448	15.6088	10.8549	-1.1439	1	Same	0.949929	1	Same	0.00538212	1	Same	-1.86369	0.541694	Same	0.230148	1	Same	0.545593	1	Same	-0.398953	1	Same	1	-0.02625	Same	0.505627	-0.11274
chr1	121377400	121403799	intron	Ralb	10759	1	1	1	1	1	1	1	1	1	1	1	1	39.1976	24.5095	29.0797	26.6325	30.5548	25.2902	-0.512169	1	Same	0.372608	1	Same	-0.165465	1	Same	-0.566084	0.817341	Same	0.318693	1	Same	0.18263	1	Same	-0.355443	1	Same	1	-0.02625	Same	0.505627	-0.11274
chr1	121417600	121425199	Intergenic	Tmem185b	-1331	1	1	1	1	1	1	1	1	1	1	1	1	46.6105	38.1401	53.046	58.0918	31.0969	25.0021	0.307599	1	Same	-0.208268	1	Same	-0.942174	1	Same	-0.177459	1	Same	-0.693326	1	Same	0.37503	1	Same	-0.358876	1	Same	1	-0.19505	Same	0.852528	-0.0490617
chr1	121434400	121440199	Intergenic	3830432H09Rik	-4558	1	0	0	0	0	1	1	0	0	0	0	0	0	17.3044	27.9066	8.40981	23.7636	21.7476	0.962629	1	Same	0.286627	1	Same	-0.180533	1	Same	1.45376	0.799051	Same	0.777757	1	Same	0.343002	1	Same	-0.124158	1	Same	NA	-0.232115	Same	NA	0.142696
chr1	121544000	121546999	promoter-TSS	Epb41l5	77	0	1	1	1	1	1	1	0	1	0	1	1	40.5942	34.7696	39.4904	77.0606	61.0955	41.8706	0.872323	0.974317	Same	0.826719	1	Same	0.103502	1	Same	-0.131199	1	Same	-0.176803	1	Same	0.121074	1	Same	-0.602143	1	Same	1	0.0241763	Same	0.480143	-0.233753
chr1	121731400	121735199	intron	Ptpn4	348	1	1	1	1	1	1	1	1	1	1	1	1	20.7517	76.3401	61.4599	73.0029	23.6519	59.8722	1.21188	1	Same	-1.0898	1	Same	-0.00673801	1	Same	1.30378	0.827577	Same	-0.997903	1	Same	-0.260621	1	Same	0.822445	1	Same	1	-0.187531	Same	0.168954	-1.01698
chr1	121758600	121767199	Intergenic	Ptpn4	-29252	0	1	0	1	0	0	0	1	1	0	1	1	28.7544	22.9287	12.4458	15.1971	28.8303	13.3909	-0.495824	1	Same	0.236518	1	Same	0.0697504	1	Same	-0.134562	1	Same	0.597781	1	Same	-0.518252	1	Same	-0.68502	1	Same	1	-0.187531	Same	0.168954	-1.01698
chr1	121795200	121800199	Intergenic	Tmem177	12045	0	1	0	0	0	0	0	0	0	0	0	0	18.608	22.6871	16.877	35.9193	8.92229	25.3298	0.591438	1	Same	-0.721887	1	Same	0.366424	1	Same	0.21545	1	Same	-1.09788	1	Same	-0.280947	1	Same	0.807364	1	Same	1	0.117463	Same	0.95784	0.016375
chr1	121806800	121813399	promoter-TSS	Tmem177	-355	0	1	1	1	1	1	1	1	1	0	1	1	25.1673	0	17.114	17.8591	13.4826	7.15319	-0.276626	1	Same	1.56855	1	Same	-0.602897	1	Same	-1.98075	0.51853	Same	-0.135575	1	Same	1.68842	1	Same	-0.483032	1	Same	1	0.117463	Same	0.95784	0.016375
chr1	121854800	121857199	intron	Cfap221	35787	0	0	0	1	0	0	0	0	0	0	0	0	21.3108	19.5008	8.30952	0	56.5907	14.2413	-1.13494	1	Same	0.813073	1	Same	0.279672	1	Same	-0.0129015	1	Same	1.93512	0.891678	Same	-0.482359	1	Same	-1.01576	1	Same	NA	0.165541	Same	NA	0.0411891
chr1	121902400	121905399	exon	Sctr	343	0	1	0	1	0	1	0	0	0	0	0	1	47.7185	15.6872	78.2122	62.3234	38.2493	55.6583	0.292695	1	Same	0.920714	1	Same	-0.340825	1	Same	-1.03844	0.919277	Same	-0.410425	1	Same	1.58117	0.974195	Same	0.319629	1	Same	NA	-0.895278	Same	NA	-0.43465
chr1	121929200	121932199	intron	Sctr	27143	0	0	0	0	0	1	0	0	0	0	0	0	0	0.076175	24.2537	6.27773	18.4067	29.5928	0.460372	1	Same	1.013	1	Same	0.143117	1	Same	0.00883997	1	Same	0.561468	1	Same	1.13079	1	Same	0.260904	1	Same	NA	-0.895278	Same	NA	-0.43465
chr1	121933800	121937399	intron	Sctr	32043	0	0	0	0	0	0	0	0	0	0	0	1	13.1248	15.1224	38.7824	23.0429	12.2192	26.9367	0.622799	1	Same	-0.178462	1	Same	-0.389149	1	Same	0.211137	1	Same	-0.590125	1	Same	1.011	1	Same	0.800314	1	Same	NA	-0.895278	Same	NA	-0.43465
chr1	121953000	121956199	intron	Tmem37	15757	0	0	1	1	1	0	0	0	0	0	1	0	19.2349	9.86051	30.8895	6.40808	34.4258	33.0242	-0.830971	1	Same	1.11924	1	Same	0.0794195	1	Same	-0.485644	1	Same	1.46457	1	Same	0.931085	1	Same	-0.108736	1	Same	1	0.152611	Same	0.132284	0.751874
chr1	121966400	121989399	Intergenic	Tmem37	-7543	1	1	1	1	1	1	1	1	1	1	1	1	36.5406	20.8988	35.5852	23.9433	38.5166	24.9673	-0.556054	1	Same	0.889019	1	Same	-0.452407	1	Same	-0.670425	0.836282	Same	0.774649	1	Same	0.66469	1	Same	-0.676735	1	Same	1	0.152611	Same	0.132284	0.751874
chr1	122012200	122024999	promoter-TSS	3110009E18Rik	836	1	1	1	1	1	1	1	1	1	1	1	1	34.4398	16.0529	36.1501	47.5661	37.784	25.4233	0.454401	1	Same	1.18174	0.82127	Same	-0.435832	1	Same	-0.91539	0.722388	Same	-0.188053	1	Same	1.01156	0.960425	Same	-0.60601	1	Same	1	-0.0642629	Same	0.91978	0.0490105
chr1	122140600	122145399	intron	Steap3	18857	0	1	0	1	0	1	0	0	0	0	0	0	17.5515	18.3582	18.4605	41.6741	23.6038	30.3676	0.605325	1	Same	0.192555	1	Same	0.348705	1	Same	0.0660476	1	Same	-0.346723	1	Same	-0.0246987	1	Same	0.131452	1	Same	1	0.0508395	Same	0.877802	-0.050716
chr1	122153400	122158599	intron	Steap3	5857	0	1	0	1	0	1	0	0	0	0	0	1	41.2973	33.3646	39.3512	28.7887	12.0793	30.1712	-0.327407	1	Same	-0.852685	1	Same	-0.231253	1	Same	-0.137893	1	Same	-0.663171	1	Same	0.114955	1	Same	0.736386	1	Same	1	0.0508395	Same	0.877802	-0.050716
chr1	122159400	122168799	intron	Steap3	-2243	0	1	0	1	1	1	0	1	1	0	1	1	32.8478	33.715	35.2106	22.5048	30.7958	44.0559	-0.463468	1	Same	-0.0552632	1	Same	0.308493	1	Same	0.114523	1	Same	0.522727	1	Same	0.00258992	1	Same	0.366346	1	Same	1	0.0508395	Same	0.877802	-0.050716
chr1	122236600	122239999	exon	C1ql2	1141	0	1	0	1	0	1	0	0	0	0	0	0	8.68674	42.7235	22.8181	43.0416	31.4386	70.9713	1.5516	0.970948	Same	-0.267266	1	Same	1.19295	1	Same	1.59479	0.648508	Same	-0.224078	1	Same	-0.676454	1	Same	0.783762	1	Same	NA	-0.649707	Same	NA	1.09828
chr1	122285800	122289399	Intergenic	C1ql2	50441	0	0	0	0	0	0	0	1	0	0	0	0	47.5722	8.91247	4.13367	20.3333	24.1213	4.28484	-0.579398	1	Same	0.576181	1	Same	0.0164966	1	Same	-0.988347	0.94811	Same	0.167231	1	Same	-0.295973	1	Same	-0.855657	1	Same	NA	-0.649707	Same	NA	1.09828
chr1	122492200	122494799	Intergenic	En1	-5564	0	0	0	0	0	1	0	0	0	0	0	1	33.2398	0	19.6739	31.3476	29.5465	63.6909	-0.0435458	1	Same	2.26765	0.647727	Same	1.0732	1	Same	-2.28214	0.349049	Same	0.0290504	1	Same	1.84996	0.896681	Same	0.655515	1	Same	1	0.0913925	Same	0.68824	0.247783
chr1	122497000	122501999	exon	En1	436	0	1	0	1	0	1	0	0	0	0	0	1	26.7259	33.8567	39.9228	22.7091	20.725	43.6206	-0.167307	1	Same	-0.466492	1	Same	0.115051	1	Same	0.309972	1	Same	0.0107864	1	Same	0.134358	1	Same	0.715902	1	Same	1	0.0913925	Same	0.68824	0.247783
chr1	122509400	122511799	Intergenic	En1	11536	0	0	0	1	0	0	0	0	0	0	0	0	38.3419	16.53	37.8029	13.7707	48.4738	26.7983	-0.902676	1	Same	1.03423	1	Same	-0.305128	1	Same	-0.704505	0.992189	Same	1.2324	1	Same	0.709169	1	Same	-0.630189	1	Same	1	0.0913925	Same	0.68824	0.247783
chr1	122874200	122876999	Intergenic	Celrr	-108382	0	0	0	1	0	0	0	0	0	0	0	0	0	0.404309	22.5698	17.3742	50.2224	15.743	3.05452	0.110404	Same	3.81259	0.0143507	Up	-0.339314	1	Same	0.434803	1	Same	1.19288	1	Same	2.87813	0.172764	Same	-1.27377	1	Same	NA	0.976873	Same	NA	-0.156107
chr1	122982600	122985199	promoter-TSS	Celrr	-82	0	0	0	1	0	0	0	0	0	0	0	0	37.4839	22.3355	33.9604	11.5272	46.6177	42.3201	-1.00252	1	Same	0.731156	1	Same	0.22508	1	Same	-0.413971	1	Same	1.31971	1	Same	0.34683	1	Same	-0.159246	1	Same	NA	0.976873	Same	NA	-0.156107
chr1	122993000	122996599	intron	Celrr	10818	1	0	0	1	1	1	0	0	0	1	1	0	0	63.1019	17.3206	34.7878	64.3656	17.8312	4.9746	5.61229e-06	Up	0.0858729	1	Same	0.0534441	1	Same	5.72213	3.29904e-08	Up	0.833409	1	Same	-1.5398	0.909256	Same	-1.57223	1	Same	NA	0.976873	Same	NA	-0.156107
chr1	123003800	123007199	intron	Celrr	21518	0	0	0	1	0	0	0	0	0	0	0	0	17.7799	21.4507	8.14689	4.18923	47.2233	18.832	-0.92237	1	Same	0.73713	1	Same	0.622399	1	Same	0.200662	1	Same	1.86016	0.975592	Same	-0.738762	1	Same	-0.853493	1	Same	NA	0.976873	Same	NA	-0.156107
chr1	123221600	123226199	intron	Insig2	355	0	1	1	1	1	1	0	0	1	1	1	1	4.41231	78.4365	46.0989	39.371	29.2913	23.1723	2.0942	0.526122	Same	-1.00227	1	Same	-0.697512	1	Same	2.88023	0.0633421	Same	-0.216231	1	Same	-0.621075	1	Same	-0.316322	1	Same	1	0.092451	Same	0.822441	-0.050337
chr1	123326800	123329599	intron	Ccdc93	556	0	1	0	1	1	1	0	0	1	0	1	1	27.8374	35.3954	49.3789	67.155	24.5977	48.7369	0.857712	1	Same	-0.30212	1	Same	0.006179	1	Same	0.278806	1	Same	-0.881027	1	Same	0.283704	1	Same	0.592003	1	Same	1	-0.0322177	Same	0.411797	-0.371398
chr1	123422600	123426199	exon	Htr5b	642	0	1	0	0	0	1	0	0	0	0	0	1	25.9549	0	32.6504	34.1804	19.1036	64.1713	0.378886	1	Same	5.21719	5.18281e-08	Up	0.882888	1	Same	-5.4598	4.55915e-09	Down	-0.621491	1	Same	5.77822	6.9518e-10	Up	1.44392	1	Same	NA	-0.383492	Same	NA	0.445105
chr1	123462600	123464799	intron	Ddx18	857	1	1	1	0	0	1	1	0	1	0	1	1	42.6621	30.199	68.7044	66.8805	15.8786	25.5682	0.593164	1	Same	-0.74453	1	Same	-1.22464	1	Same	-0.36556	1	Same	-1.70325	0.443819	Same	0.998867	1	Same	0.518757	1	Same	1	0.0585399	Same	0.509398	0.245132
chr1	124253000	124253999	Intergenic	Ddx18	-788943	0	1	0	1	0	1	0	1	0	1	0	1	251.162	311.626	180.079	313.918	178.018	106.21	0.323433	1	Same	-0.667371	1	Same	-0.664215	1	Same	0.365111	0.998454	Same	-0.625693	1	Same	-0.769967	1	Same	-0.766811	1	Same	1	0.0585399	Same	0.509398	0.245132
chr1	127324800	127334799	intron	Actr3	2504	1	1	1	1	1	1	1	1	1	0	1	1	37.4602	32.7598	24.0491	43.9301	45.8676	35.9612	0.223276	1	Same	0.48485	1	Same	0.529554	1	Same	-0.0868159	1	Same	0.174758	1	Same	-0.437927	1	Same	-0.393224	1	Same	0.896057	0.145154	Same	0.0291581	-0.28577
chr1	127426400	127431599	Intergenic	Slc35f5	-28593	1	0	1	0	1	0	1	1	1	0	1	0	57.3908	18.9312	17.3293	16.1979	23.1772	17.2405	-1.09695	1	Same	0.212406	1	Same	0.01381	1	Same	-0.943886	0.96092	Same	0.365472	1	Same	-0.107796	1	Same	-0.306392	1	Same	1	0.079012	Same	0.970771	-0.00938688
chr1	127456000	127459799	intron	Slc35f5	307	0	1	1	1	1	1	1	0	1	1	1	1	5.92905	59.9694	28.3856	43.2794	23.668	25.3647	1.8467	0.767897	Same	-0.896189	1	Same	-0.091115	1	Same	2.24111	0.301756	Same	-0.501779	1	Same	-0.809472	1	Same	-0.00439793	1	Same	1	0.079012	Same	0.970771	-0.00938688
chr1	127571600	127574599	promoter-TSS	Gpr39	-473	0	0	0	0	0	1	0	0	0	0	0	0	10.1176	28.4084	21.6247	17.7809	24.8952	47.3507	0.694968	1	Same	-0.106704	1	Same	0.984644	1	Same	1.30761	0.626586	Same	0.505941	1	Same	-0.377574	1	Same	0.713774	1	Same	1	0.644502	Same	NA	0.177262
chr1	127611800	127614199	intron	Gpr39	39427	0	0	0	1	0	0	0	0	0	0	0	0	21.2675	33.7642	1.77672	8.19895	67.5455	0	-0.408478	1	Same	0.531512	1	Same	-0.121984	1	Same	0.307517	1	Same	1.24751	1	Same	-1.04684	1	Same	-1.70033	1	Same	1	0.644502	Same	NA	0.177262
chr1	127762800	127763799	TTS	Lypd1	44664	0	0	0	1	0	0	0	0	0	0	0	0	6.3427	17.1077	40.8101	24.688	47.4025	6.4346	0.835712	1	Same	0.825073	1	Same	-1.21351	1	Same	0.611898	0.998851	Same	0.601259	1	Same	0.628425	1	Same	-1.41016	1	Same	NA	0.254732	Same	NA	0.388279
chr1	127807000	127809999	promoter-TSS	Lypd1	291	0	1	0	1	0	1	0	0	0	0	0	1	22.32	32.0191	33.5767	57.5579	32.2384	57.7928	1.13961	1	Same	0.0588895	1	Same	0.66784	1	Same	0.496786	0.997867	Same	-0.583935	1	Same	0.0105218	1	Same	0.619472	1	Same	NA	0.254732	Same	NA	0.388279
chr1	128387600	128389799	intron	Nckap5	804	0	0	0	1	0	1	0	0	0	0	0	0	26.426	4.72285	37.7446	0	53.8219	46.3914	-3.44024	0.0274846	Down	2.42359	0.414402	Same	0.240996	1	Same	-1.55251	0.689857	Same	4.31132	0.00183708	Up	1.94891	0.73794	Same	-0.233685	1	Same	0.46467	-1.20357	Same	0.6664	-0.272882
chr1	128633000	128635999	intron	Nckap5	92709	0	0	0	1	0	1	0	0	0	0	0	1	11.7785	52.0331	46.3283	21.4744	26.7534	71.5332	0.777763	1	Same	-0.803903	1	Same	0.587964	1	Same	1.97598	0.0699519	Same	0.394313	1	Same	-0.19827	1	Same	1.1936	1	Same	0.46467	-1.20357	Same	0.6664	-0.272882
chr1	128725000	128728199	intron	Nckap5	609	0	0	0	0	0	1	0	0	0	0	0	0	4.98158	42.1701	33.0269	27.1229	11.9866	34.5239	1.36466	1	Same	-1.10466	1	Same	0.0588758	1	Same	1.83125	0.568353	Same	-0.638063	1	Same	-0.268044	1	Same	0.89549	1	Same	0.46467	-1.20357	Same	0.6664	-0.272882
chr1	129100000	129105599	intron	Mgat5	1237	0	1	0	1	1	1	0	1	1	1	1	1	54.787	12.2101	45.8224	47.988	23.7809	51.3682	-0.125214	1	Same	0.682065	1	Same	0.139472	1	Same	-1.41856	0.753831	Same	-0.611277	1	Same	1.2559	1	Same	0.713305	1	Same	1	-0.229678	Same	0.620671	-0.547222
chr1	129108000	129110599	intron	Mgat5	7737	0	0	0	0	0	1	0	0	0	0	0	0	39.9177	36.6304	32.1853	14.4247	16.8977	50.0388	-0.649888	1	Same	-0.484204	1	Same	0.347693	1	Same	-0.020189	1	Same	0.145495	1	Same	-0.11664	1	Same	0.715257	1	Same	1	-0.229678	Same	0.620671	-0.547222
chr1	129112400	129116399	intron	Mgat5	12837	0	0	0	0	0	1	0	0	0	0	0	1	4.96257	9.37998	36.2949	9.69876	31.0568	29.6554	0.346059	1	Same	0.86111	1	Same	-0.14555	1	Same	0.339207	1	Same	0.854258	1	Same	0.916817	1	Same	-0.0898426	1	Same	1	-0.229678	Same	0.620671	-0.547222
chr1	129129800	129132999	intron	Mgat5	29837	0	0	0	1	0	0	0	0	0	0	0	0	11.3066	21.0241	3.88059	0.0541183	40.463	13.1899	-0.401962	1	Same	0.378534	1	Same	0.304936	1	Same	0.261146	1	Same	1.04164	1	Same	-0.497446	1	Same	-0.571044	1	Same	1	-0.229678	Same	0.620671	-0.547222
chr1	129153000	129160799	intron	Mgat5	55337	0	0	0	0	0	1	0	0	0	0	0	1	47.6901	15.4458	42.8003	18.4001	29.4586	20.4985	-1.05273	1	Same	0.765857	1	Same	-0.801445	1	Same	-1.19226	0.818113	Same	0.626327	1	Same	1.09144	1	Same	-0.475863	1	Same	1	-0.229678	Same	0.620671	-0.547222
chr1	129163800	129167599	intron	Mgat5	64137	0	0	0	0	0	1	0	0	0	0	0	0	7.37684	6.3987	6.31362	15.8631	18.732	30.0162	0.494147	1	Same	0.724429	1	Same	1.06719	1	Same	-0.0378492	1	Same	0.192432	1	Same	-0.0309615	1	Same	0.311803	1	Same	1	-0.229678	Same	0.620671	-0.547222
chr1	129200400	129203999	intron	Mgat5	100637	0	0	0	0	0	1	0	0	0	0	0	1	37.0566	78.4177	47.1865	17.2096	19.4858	46.3897	-0.66274	1	Same	-1.23691	1	Same	0.00298988	1	Same	0.773491	0.982813	Same	0.199316	1	Same	-0.531289	1	Same	0.708616	1	Same	1	-0.229678	Same	0.620671	-0.547222
chr1	129209800	129219599	intron	Mgat5	113137	0	1	0	1	0	1	0	0	0	0	0	1	15.2028	26.9377	35.6328	36.3829	33.6808	35.8464	1.1611	0.746862	Same	0.356582	1	Same	0.034407	1	Same	0.819816	0.817341	Same	0.0152962	1	Same	0.318135	1	Same	-0.00403992	1	Same	1	-0.229678	Same	0.620671	-0.547222
chr1	129432600	129436999	intron	Tmem163	139798	0	0	0	0	0	1	0	0	0	0	0	1	0.137885	42.939	30.6942	30.3893	0	28.562	5.4756	2.09813e-08	Up	-6.79049	1.77051e-12	Down	-0.064039	1	Same	5.95932	3.33742e-10	Up	-6.30677	1.06624e-10	Down	-0.464427	1	Same	6.26202	6.41792e-10	Up	1	0.286368	Same	NA	0.770488
chr1	129472000	129474799	intron	Tmem163	101198	0	0	0	0	0	1	0	0	0	0	0	0	44.1546	25.8466	50.5926	9.8885	35.7617	42.4656	-1.78154	0.4123	Same	0.459082	1	Same	-0.19162	1	Same	-0.586823	0.981848	Same	1.6538	0.638146	Same	0.777231	1	Same	0.12653	1	Same	1	0.286368	Same	NA	0.770488
chr1	129493600	129496399	intron	Tmem163	79598	0	0	0	1	0	0	0	0	0	0	0	0	7.99732	0	37.3363	6.2741	31.4927	17.4977	-0.14692	1	Same	2.3245	0.627654	Same	-0.630926	1	Same	-1.17104	0.912489	Same	1.30038	1	Same	2.40695	0.489397	Same	-0.548479	1	Same	1	0.286368	Same	NA	0.770488
chr1	129572000	129575199	intron	Tmem163	998	0	0	0	1	0	1	0	1	0	0	0	1	37.6327	58.2712	52.2272	45.039	27.2459	48.2213	0.247159	1	Same	-0.931856	1	Same	-0.0783142	1	Same	0.652818	0.919493	Same	-0.526197	1	Same	-0.19291	1	Same	0.660632	1	Same	1	0.286368	Same	NA	0.770488
chr1	129667400	129673599	promoter-TSS	2900009J06Rik	131	1	1	1	1	1	1	1	1	1	1	1	1	56.8008	80.4944	62.1515	51.9551	51.5252	47.2928	-0.104607	1	Same	-0.545033	1	Same	-0.342802	1	Same	0.557027	0.915747	Same	0.1166	1	Same	-0.404464	1	Same	-0.202233	1	Same	NA	-0.623108	Same	NA	-0.531104
chr1	129674400	129689799	intron	Ccnt2	11359	0	1	0	1	0	1	0	1	0	0	0	1	12.4777	23.5532	29.0606	23.5338	31.0959	22.1793	0.828026	1	Same	0.41847	1	Same	-0.319466	1	Same	0.872098	0.845238	Same	0.462541	1	Same	0.222113	1	Same	-0.515823	1	Same	1	-0.0828721	Same	0.282732	-0.643707
chr1	129705400	129710199	Intergenic	Map3k19	29067	0	1	0	0	0	0	0	0	0	0	0	0	0	10.6609	4.81013	24.8001	7.28517	13.1709	1.33582	1	Same	-0.172218	1	Same	0.48063	1	Same	0.851041	0.966408	Same	-0.656998	1	Same	-0.374028	1	Same	0.27882	1	Same	NA	0.616013	Same	NA	0.557007
chr1	129732600	129736399	intron	Map3k19	2367	0	0	0	1	0	0	0	0	0	0	0	0	0	0	4.6368	0	23.4355	16.1812	0	1	Same	1.27272	1	Same	0.579506	1	Same	0	NA	Same	1.27373	1	Same	0.416252	NA	Same	-0.276965	1	Same	NA	0.616013	Same	NA	0.557007
chr1	129765000	129767399	intron	Rab3gap1	850	0	0	1	1	0	1	0	0	1	0	1	0	0	3.15361	0	20.17	32.2923	26.7013	2.01764	0.739671	Same	1.74712	1	Same	2.29594	1	Same	0.773933	0.985092	Same	0.503412	1	Same	-0.781148	1	Same	-0.232326	1	Same	1	0.0127819	Same	0.308655	-0.385801
chr1	129991600	130005799	intron	Zranb3	348	1	1	1	1	1	1	1	1	1	0	1	1	14.409	19.8663	21.1088	10.9885	26.4715	10.1392	-0.206884	1	Same	0.303749	1	Same	-0.597427	1	Same	0.329772	1	Same	0.840406	1	Same	0.0215378	1	Same	-0.879639	1	Same	1	0.0771394	Same	0.302689	-0.307202
chr1	130132400	130134199	exon	Ubxn4	-7458	0	0	0	0	0	0	0	0	0	1	0	0	0	74.3547	0	17.3778	5.00035	0	1.20292	1	Same	-1.78977	0.947693	Same	0	1	Same	2.3735	0.24894	Same	-0.619187	1	Same	-2.37505	0.405247	Same	-0.585586	1	Same	1	-0.00660838	Same	0.640818	-0.0813823
chr1	130139000	130143799	intron	Ubxn4	642	1	0	1	1	1	1	1	1	1	0	1	1	13.6332	19.4068	26.4726	8.72726	21.3995	42.9547	-0.286529	1	Same	0.120033	1	Same	0.443599	1	Same	0.315478	1	Same	0.72204	1	Same	0.229876	1	Same	0.553441	1	Same	1	-0.00660838	Same	0.640818	-0.0813823
chr1	130199000	130202799	exon	Lct	23995	0	1	0	1	0	0	0	1	0	0	0	1	48.2946	11.5727	36.2484	31.4331	31.7834	10.3332	-0.409182	1	Same	0.961747	1	Same	-1.1177	1	Same	-1.2705	0.84948	Same	0.100431	1	Same	1.00599	1	Same	-1.07345	1	Same	NA	-0.490549	Same	NA	0.790251
chr1	130251800	130258399	intron	Mcm6	1182	1	0	1	1	1	1	1	1	1	0	1	1	35.7113	8.37925	32.3633	11.7437	26.1432	26.4417	-0.772964	1	Same	0.767308	1	Same	-0.140179	1	Same	-0.924683	0.964618	Same	0.615589	1	Same	0.866713	1	Same	-0.0407739	1	Same	1	0.045588	Same	0.947982	0.0137563
chr1	130312400	130315199	exon	Dars	193	1	0	1	1	1	1	1	0	1	0	1	1	0	25.0672	19.7214	4.4377	21.2353	36.3669	0.370098	1	Same	-0.0779758	1	Same	0.424853	1	Same	1.22394	0.882186	Same	0.775868	1	Same	-0.172771	1	Same	0.330057	1	Same	0.777141	0.205885	Same	0.102382	-0.282363
chr1	130336400	130341399	Intergenic	Dars	-24907	1	1	0	0	0	0	1	1	1	0	1	0	36.5263	19.3027	29.9471	17.8591	10.2576	12.1406	-0.637403	1	Same	-0.481559	1	Same	-0.757857	1	Same	-0.519151	1	Same	-0.363308	1	Same	0.358181	1	Same	0.081883	1	Same	0.777141	0.205885	Same	0.102382	-0.282363
chr1	130367800	130371199	Intergenic	Dars	-55507	0	1	0	1	0	1	0	0	0	0	0	1	0	16.0915	38.4359	18.1655	25.3887	29.5667	1.99175	0.746862	Same	0.44073	1	Same	-0.224613	1	Same	1.92176	0.541655	Same	0.37074	1	Same	0.744815	1	Same	0.0794723	1	Same	0.777141	0.205885	Same	0.102382	-0.282363
chr1	130486000	130494999	Intergenic	Cxcr4	-1624	0	1	0	1	0	1	0	0	1	0	1	1	25.2823	46.579	34.1835	22.5242	32.4854	30.3882	-0.120302	1	Same	-0.378418	1	Same	-0.119395	1	Same	0.813265	0.925609	Same	0.55515	1	Same	-0.425071	1	Same	-0.166048	1	Same	1	0.189359	Same	0.932145	-0.0437671
chr1	132358600	132360599	promoter-TSS	Cd55	-279	0	1	0	0	0	1	0	0	0	0	0	1	22.4171	59.1856	47.6463	57.8742	39.5279	44.8885	0.825109	1	Same	-0.322364	1	Same	-0.0373792	1	Same	0.888377	0.965116	Same	-0.259096	1	Same	-0.237633	1	Same	0.0473511	1	Same	0.808281	0.607567	Same	0.956867	-0.0308087
chr1	132611000	132616199	promoter-TSS	Yod1	-304	1	1	1	1	1	1	1	1	1	1	1	1	21.707	53.5521	79.9526	55.9916	66.6567	53.8314	1.14405	1	Same	0.317162	1	Same	-0.457266	1	Same	1.14937	0.752604	Same	0.322478	1	Same	0.43552	1	Same	-0.338908	1	Same	1	0.0683476	Same	0.304691	-0.484974
chr1	132628400	132631999	intron	AA986860	1647	0	0	0	0	0	1	0	0	0	0	0	0	26.1135	17.3679	7.45354	1.19985	0.0400028	21.605	-1.05252	1	Same	-0.956212	1	Same	0.545316	1	Same	-0.207271	1	Same	-0.110961	1	Same	-0.429879	1	Same	1.07165	1	Same	1	0.640014	Same	0.886858	-0.0772343
chr1	132974400	132978799	intron	Mapkapk2	17820	0	0	0	1	0	1	0	0	0	0	1	0	6.19505	21.8327	4.20345	0.595302	36.2576	29.542	-0.313003	1	Same	0.346951	1	Same	0.810119	1	Same	0.54488	1	Same	1.20483	1	Same	-0.639129	1	Same	-0.17596	1	Same	1	-0.03062	Same	0.442687	0.155152
chr1	132979600	132983799	intron	Mapkapk2	12720	0	0	0	0	0	1	0	0	0	0	1	0	10.6657	49.5475	42.6537	14.4612	42.6071	27.1165	0.285475	1	Same	-0.108163	1	Same	-0.436844	1	Same	1.53168	0.696816	Same	1.13804	1	Same	-0.192727	1	Same	-0.521408	1	Same	1	-0.03062	Same	0.442687	0.155152
chr1	132984800	132995399	intron	Mapkapk2	4320	0	1	1	1	1	1	0	1	1	1	1	1	29.1495	32.7786	39.5818	40.7268	30.3372	34.2449	0.453787	1	Same	-0.0394658	1	Same	-0.160987	1	Same	0.233936	1	Same	-0.259318	1	Same	0.188318	1	Same	0.0667971	1	Same	1	-0.03062	Same	0.442687	0.155152
chr1	133001000	133005999	Intergenic	Mapkapk2	-9080	0	0	0	1	0	0	0	0	0	0	1	0	18.0869	6.06464	0	16.4456	33.1129	12.0738	-0.0691179	1	Same	1.44582	1	Same	1.77761	1	Same	-0.803181	0.982704	Same	0.711756	1	Same	-1.27756	1	Same	-0.945767	1	Same	1	-0.03062	Same	0.442687	0.155152
chr1	133031800	133037999	promoter-TSS	Dyrk3	-89	1	1	1	1	1	1	1	0	1	1	1	1	0	66.0646	37.7271	40.9949	51.8082	36.3953	6.77759	2.73515e-17	Up	-0.266079	1	Same	-0.0206467	1	Same	7.48033	3.08699e-21	Up	0.43666	1	Same	-0.805032	1	Same	-0.559599	1	Same	1	-0.107665	Same	0.386897	-0.177366
chr1	133042200	133046799	Intergenic	Eif2d	-5284	1	0	1	1	1	0	1	1	1	0	1	0	52.4029	12.6145	35.1065	17.9236	22.3561	13.9468	-0.96243	1	Same	0.531369	1	Same	-0.799384	1	Same	-1.22976	0.88136	Same	0.264042	1	Same	0.869605	1	Same	-0.461147	1	Same	1	0.0949123	Same	0.230445	0.244008
chr1	133076200	133078799	intron	Rassf5	19262	0	1	0	0	0	0	0	0	0	0	0	0	33.8027	31.8774	38.9762	60.7043	3.28023	24.7975	0.560018	1	Same	-1.64735	1	Same	-0.394279	1	Same	-0.000895365	1	Same	-2.20826	0.661119	Same	0.148349	1	Same	1.40142	1	Same	1	0.320953	Same	0.987607	-0.00962806
chr1	133092600	133097399	intron	Rassf5	1762	0	1	1	1	0	1	0	1	0	0	0	1	23.5516	50.6866	34.9154	33.852	48.6021	30.0599	0.457917	1	Same	0.0155629	1	Same	-0.162897	1	Same	1.02544	0.788727	Same	0.583089	1	Same	-0.513492	1	Same	-0.691951	1	Same	1	0.320953	Same	0.987607	-0.00962806
chr1	133139600	133143999	promoter-TSS	Rassf5	-45	0	1	0	1	0	1	0	1	0	0	0	1	14.4779	10.1077	34.7035	21.3309	35.2329	59.8852	0.280877	1	Same	0.907985	1	Same	0.47398	1	Same	-0.180124	1	Same	0.446984	1	Same	0.826167	1	Same	0.392162	1	Same	1	0.320953	Same	0.987607	-0.00962806
chr1	133169600	133173799	intron	Ikbke	4440	0	0	0	1	0	1	0	0	0	0	0	1	14.5662	16.0002	41.1768	17.9335	34.6125	25.9845	0.260777	1	Same	0.960549	1	Same	-0.524698	1	Same	0.182483	1	Same	0.882255	1	Same	1.06453	1	Same	-0.420716	1	Same	1	0.0138504	Same	0.39198	0.439081
chr1	133174800	133179399	promoter-TSS	Ikbke	-960	0	0	0	0	0	0	0	0	0	0	0	1	4.59838	13.8274	42.0091	14.1906	25.3752	24.4717	0.633654	1	Same	0.48685	1	Same	-0.42405	1	Same	0.637159	0.998372	Same	0.490355	1	Same	0.829261	1	Same	-0.0816394	1	Same	1	0.0138504	Same	0.39198	0.439081
chr1	133323000	133328799	intron	Srgap2	98038	0	0	0	1	0	0	0	0	0	0	0	0	27.2054	7.73817	7.80022	0	29.783	5.24884	-2.2144	0.602397	Same	1.11683	1	Same	-0.238379	1	Same	-0.940601	0.96269	Same	2.39063	0.566789	Same	-0.0215865	1	Same	-1.3768	1	Same	1	-0.160017	Same	0.243212	-0.436042
chr1	133360200	133364799	intron	Srgap2	61438	0	0	0	0	0	1	0	0	0	0	0	0	8.27347	21.7719	20.9372	0	12.4222	26.0591	-3.71657	0.00407743	Down	-0.591407	1	Same	0.277329	1	Same	1.15766	0.838972	Same	4.28282	0.000563217	Up	-0.0913506	1	Same	0.777385	1	Same	1	-0.160017	Same	0.243212	-0.436042
chr1	133409000	133412199	intron	Srgap2	13338	1	0	1	1	1	0	1	0	1	0	1	0	8.47992	42.8865	21.9747	8.90264	33.7185	0	0.0276655	1	Same	-0.145855	1	Same	-1.10971	1	Same	1.00956	0.945507	Same	0.836036	1	Same	-0.494511	1	Same	-1.45837	1	Same	1	-0.160017	Same	0.243212	-0.436042
chr1	133418400	133426799	intron	Srgap2	1338	1	1	1	1	1	1	1	1	1	1	1	1	50.0719	26.8908	77.0629	78.2409	45.9869	62.2574	0.643393	1	Same	0.801256	0.915413	Same	-0.267501	1	Same	-0.770718	0.576113	Same	-0.612856	1	Same	1.39691	0.0599506	Same	0.328154	1	Same	1	-0.160017	Same	0.243212	-0.436042
chr1	133469200	133472199	Intergenic	Avpr1b	-24991	0	1	0	1	0	1	0	1	0	1	0	1	49.1916	66.6929	19.3814	55.6189	26.2181	30.3102	0.172476	1	Same	-1.03383	1	Same	0.529335	1	Same	0.430111	1	Same	-0.776191	1	Same	-1.47558	0.905637	Same	0.0875757	1	Same	NA	0	Same	NA	0.200967
chr1	133493600	133496999	promoter-TSS	Avpr1b	-391	0	0	0	0	0	1	0	0	0	0	0	0	8.75569	9.90275	20.1072	16.9478	22.4953	44.1594	0.228102	1	Same	0.330989	1	Same	0.416788	1	Same	0.0540765	1	Same	0.156964	1	Same	0.239728	1	Same	0.325526	1	Same	NA	0	Same	NA	0.200967
chr1	133640600	133646799	intron	Slc26a9	3101	0	0	0	1	0	0	0	1	1	0	0	0	30.5456	31.4532	16.9645	12.1322	36.5874	16.979	-1.048	1	Same	0.232304	1	Same	0.0211186	1	Same	0.105306	1	Same	1.38561	1	Same	-0.756241	1	Same	-0.967426	1	Same	1	0.562101	Same	NA	-0.835231
chr1	133665800	133668399	TTS	Slc26a9	26501	0	0	0	0	0	1	0	0	0	0	0	0	10.4136	56.8404	13.3917	9.41858	4.76034	36.8831	-0.0796682	1	Same	-2.22431	0.633971	Same	0.985431	1	Same	1.68839	0.642593	Same	-0.456252	1	Same	-1.45081	1	Same	1.75894	1	Same	1	0.562101	Same	NA	-0.835231
chr1	133692200	133697799	intron	Pm20d1	1028	1	1	1	1	1	1	0	1	0	1	1	0	40.6745	28.9485	2.06159	1.56943	15.0702	28.3827	-1.82763	0.877277	Same	-0.454993	1	Same	1.48142	1	Same	-0.243529	1	Same	1.12911	1	Same	-1.50681	1	Same	0.429604	1	Same	1	0.271889	Same	0.898124	-0.0579327
chr1	133721400	133727799	promoter-TSS	Slc41a1	11	1	1	1	1	1	1	1	1	1	1	1	1	40.5841	50.9197	54.3018	48.7063	37.7355	27.4986	0.260465	1	Same	-0.306467	1	Same	-0.818259	1	Same	0.350665	1	Same	-0.216267	1	Same	0.0363109	1	Same	-0.475481	1	Same	1	-0.0696189	Same	0.420771	-0.296917
chr1	133743400	133747199	exon	Rab29	-18554	0	0	1	0	0	0	0	1	1	0	1	0	43.5905	18.1623	0	0.54993	15.5526	13.0963	-1.23399	1	Same	-0.0558797	1	Same	0.623398	1	Same	-0.488067	1	Same	0.690047	1	Same	-0.785116	1	Same	-0.105839	1	Same	1	0.203198	Same	0.34628	0.378752
chr1	133750000	133756199	Intergenic	Rab29	-10754	0	0	0	1	0	0	0	0	1	0	1	0	0	30.2519	8.01689	4.76241	27.7211	18.0572	0.489019	1	Same	-0.0285299	1	Same	0.473359	1	Same	1.56755	0.71953	Same	1.05	1	Same	-0.849478	1	Same	-0.347589	1	Same	1	0.203198	Same	0.34628	0.378752
chr1	133762200	133767399	intron	Rab29	946	0	1	1	1	1	1	0	1	1	0	1	1	14.4977	20.9163	41.212	58.3235	31.5947	42.992	1.27695	1	Same	0.424576	1	Same	0.0596575	1	Same	0.352952	1	Same	-0.499424	1	Same	0.594631	1	Same	0.229712	1	Same	1	0.203198	Same	0.34628	0.378752
chr1	133780400	133784599	Intergenic	Rab29	18646	1	0	1	1	0	0	1	0	1	0	1	0	3.42682	35.3111	18.3503	0	36.8801	20.5021	-1.95858	0.684062	Same	0.0978008	1	Same	0.139788	1	Same	2.38655	0.23016	Same	4.44294	0.000931946	Up	-0.747521	1	Same	-0.705534	1	Same	1	0.203198	Same	0.34628	0.378752
chr1	133786600	133788199	Intergenic	Nucks1	-19635	1	0	1	1	0	0	1	0	1	0	1	0	48.5355	57.8879	44.3931	37.0324	70.1725	19.6357	-0.116481	1	Same	0.144507	1	Same	-0.33912	1	Same	0.131753	1	Same	0.39274	1	Same	-0.163812	1	Same	-0.647438	1	Same	1	0.0247347	Same	0.547344	-0.116321
chr1	133804000	133816199	intron	Nucks1	3065	1	1	1	1	1	1	1	1	1	1	1	1	15.6499	41.2984	14.0497	13.5752	24.6961	24.4196	-0.0908538	1	Same	-0.433109	1	Same	0.490193	1	Same	0.928139	0.961675	Same	0.585883	1	Same	-0.994774	1	Same	-0.0714724	1	Same	1	0.0247347	Same	0.547344	-0.116321
chr1	133838600	133844999	Intergenic	Slc45a3	-17692	0	1	0	0	0	1	0	1	0	0	1	1	28.5483	6.46895	32.5841	30.0686	27.483	23.9483	0.0516116	1	Same	0.89814	1	Same	-0.213241	1	Same	-0.854556	0.975356	Same	-0.00802706	1	Same	0.966182	1	Same	-0.145199	1	Same	1	0.349334	Same	0.926615	-0.0644446
chr1	133858000	133863199	intron	Slc45a3	1108	0	1	0	1	0	1	0	1	1	1	1	1	65.8651	48.5408	46.4194	38.1771	51.4155	53.7677	-0.710074	1	Same	0.145838	1	Same	0.225883	1	Same	-0.332995	0.997218	Same	0.522917	1	Same	-0.109318	1	Same	-0.0292729	1	Same	1	0.349334	Same	0.926615	-0.0644446
chr1	133863200	133872799	intron	Slc45a3	814	0	1	1	1	0	1	0	1	1	0	1	1	36.9014	20.9937	47.2812	47.0619	39.7629	37.7815	0.351132	1	Same	0.903128	1	Same	-0.272885	1	Same	-0.662177	0.904395	Same	-0.110181	1	Same	1.01923	0.919995	Same	-0.156782	1	Same	1	0.349334	Same	0.926615	-0.0644446
chr1	133899600	133910799	intron	Elk4	1018	1	1	1	1	1	1	1	1	1	1	1	1	36.264	21.786	44.08	21.8259	22.603	29.507	-0.468538	1	Same	0.0750268	1	Same	-0.375186	1	Same	-0.423412	1	Same	0.120152	1	Same	0.639108	1	Same	0.188896	1	Same	1	-0.0543406	Same	0.384855	-0.635808
chr1	133939400	133942999	intron	Mfsd4a	23439	0	0	0	0	0	0	0	1	0	0	0	0	48.6613	23.8029	1.86339	10.7695	6.48046	0	-0.833877	1	Same	-0.55333	1	Same	-0.127644	1	Same	-0.417921	1	Same	-0.137374	1	Same	-0.830366	1	Same	-0.40468	1	Same	1	-0.527251	Same	0.272185	-0.804673
chr1	133945800	133950999	intron	Mfsd4a	16239	0	0	0	0	0	1	0	0	0	0	0	0	29.5474	16.5767	25.5457	11.2378	3.84722	31.8644	-0.637016	1	Same	-0.733265	1	Same	0.182675	1	Same	-0.376717	1	Same	-0.472966	1	Same	0.281104	1	Same	1.19704	1	Same	1	-0.527251	Same	0.272185	-0.804673
chr1	133963000	133966399	promoter-TSS	Mfsd4a	-61	0	1	0	1	0	1	0	1	0	0	0	1	74.5831	32.36	50.6889	44.016	29.1686	40.6506	-0.594722	1	Same	-0.0540412	1	Same	-0.225388	1	Same	-0.883574	0.939984	Same	-0.342893	1	Same	0.467103	1	Same	0.295756	1	Same	1	-0.527251	Same	0.272185	-0.804673
chr1	134000600	134003799	Intergenic	Cdk18	34062	0	0	0	1	0	0	0	0	0	0	0	0	0	40.9234	25.9785	21.6472	41.3415	31.1276	1.92269	0.802333	Same	0.0520329	1	Same	0.175614	1	Same	2.5054	0.251125	Same	0.634743	1	Same	-0.438595	1	Same	-0.315013	1	Same	1	-0.128261	Same	0.809599	0.0554283
chr1	134005000	134011199	Intergenic	Cdk18	28162	0	1	0	0	0	0	0	1	0	0	0	0	18.3691	25.3228	11.4837	33.2936	13.881	0.378506	0.399422	1	Same	-0.331009	1	Same	-0.711585	1	Same	0.239159	1	Same	-0.491272	1	Same	-0.483143	1	Same	-0.863719	1	Same	1	-0.128261	Same	0.809599	0.0554283
chr1	134023000	134025799	intron	Cdk18	11862	0	0	0	0	0	0	0	1	0	0	0	0	69.8346	19.3835	10.8811	19.8261	10.232	8.47853	-0.984517	1	Same	-0.378801	1	Same	-0.125303	1	Same	-0.96809	0.95804	Same	-0.362375	1	Same	-0.386955	1	Same	-0.133458	1	Same	1	-0.128261	Same	0.809599	0.0554283
chr1	134029800	134039199	intron	Cdk18	1762	0	1	1	1	1	1	0	1	1	1	1	1	33.5939	39.5253	48.9335	47.5179	47.5808	50.7041	0.484347	1	Same	0.310829	1	Same	0.075098	1	Same	0.303868	1	Same	0.13035	1	Same	0.231872	1	Same	-0.00385915	1	Same	1	-0.128261	Same	0.809599	0.0554283
chr1	134050400	134068199	Intergenic	Cdk18	-23038	1	1	1	1	1	1	1	1	1	1	1	0	25.602	19.7011	15.751	13.6919	32.7881	17.8591	-0.533991	1	Same	0.500992	1	Same	0.12176	1	Same	-0.177619	1	Same	0.857365	1	Same	-0.223699	1	Same	-0.602932	1	Same	1	-0.128261	Same	0.809599	0.0554283
chr1	134078400	134081199	Intergenic	Lemd1	-8213	0	0	0	0	0	1	0	0	0	0	0	0	17.6868	39.9435	12.8959	19.8151	25.6518	33.4536	0.162668	1	Same	-0.463152	1	Same	1.14456	1	Same	1.03177	0.847474	Same	0.405948	1	Same	-1.37399	0.958235	Same	0.233724	1	Same	1	-0.785096	Same	NA	0.713567
chr1	134082400	134101799	intron	Mir135b	-2565	1	1	1	1	1	1	1	1	1	1	1	1	60.0026	33.1676	49.081	49.9671	27.2478	37.3019	-0.235997	1	Same	-0.204512	1	Same	-0.356484	1	Same	-0.745437	0.418624	Same	-0.713952	0.799666	Same	0.496724	1	Same	0.344752	1	Same	NA	0.0430378	Same	NA	0
chr1	134102000	134110399	intron	Mir135b	11535	1	1	1	1	1	0	1	1	1	0	1	0	26.2124	1.13207	22.1333	23.3021	23.1251	11.5108	-0.114982	1	Same	2.92706	0.0941815	Same	-0.683578	1	Same	-2.94001	0.04587	Down	0.102034	1	Same	2.7804	0.12013	Same	-0.830244	1	Same	NA	0.0430378	Same	NA	0
chr1	134124400	134128999	intron	Lemd1	3809	0	1	0	0	0	0	1	0	1	0	1	0	36.1484	36.7781	21.6252	33.7445	15.6423	11.0169	-0.0407205	1	Same	-0.56717	1	Same	-0.400793	1	Same	0.0501136	1	Same	-0.476336	1	Same	-0.407388	1	Same	-0.24101	1	Same	1	-0.785096	Same	NA	0.713567
chr1	134133200	134136399	intron	Lemd1	11909	0	1	0	0	0	0	1	0	1	0	1	0	0	52.6766	18.3293	26.0587	2.29196	19.0383	2.13392	0.659942	Same	-2.23784	0.688649	Same	0.0455912	1	Same	2.82812	0.144108	Same	-1.54364	1	Same	-0.973787	1	Same	1.30964	1	Same	1	-0.785096	Same	NA	0.713567
chr1	134157800	134171999	Intergenic	Klhdc8a	-30303	1	1	1	1	1	1	1	1	1	0	1	1	47.3366	26.6904	34.2691	19.9874	25.609	22.9428	-1.09369	0.882263	Same	0.00367445	1	Same	-0.497691	1	Same	-0.665888	0.929961	Same	0.431477	1	Same	0.274409	1	Same	-0.226956	1	Same	1	-0.7149	Same	0.336654	0.414462
chr1	134172000	134193799	Intergenic	Klhdc8a	-12303	1	1	1	1	1	1	1	1	1	0	1	1	26.9792	30.4968	27.8061	29.7925	41.2483	27.8096	0.154226	1	Same	0.482368	1	Same	0.027077	1	Same	0.244291	1	Same	0.572433	1	Same	-0.175396	1	Same	-0.630687	1	Same	1	-0.7149	Same	0.336654	0.414462
chr1	134194400	134197799	exon	Klhdc8a	897	1	1	1	1	1	1	1	1	1	1	1	1	68.7101	69.7081	137.675	117.796	52.9597	80.9402	0.741415	1	Same	-0.306347	1	Same	-0.681013	1	Same	0.105196	1	Same	-0.942567	1	Same	0.850527	1	Same	0.475861	1	Same	1	-0.7149	Same	0.336654	0.414462
chr1	134198400	134204199	exon	Klhdc8a	6097	1	1	1	1	1	0	1	0	1	0	1	0	20.6467	43.1898	7.91773	36.8095	24.9493	33.207	0.701582	1	Same	-0.591795	1	Same	1.6602	1	Same	0.929566	0.909552	Same	-0.363811	1	Same	-1.98897	0.415128	Same	0.26303	1	Same	1	-0.7149	Same	0.336654	0.414462
chr1	134205600	134220399	exon	Nuak2	298	1	1	1	1	1	1	1	1	1	1	1	1	32.5162	11.2317	26.0219	24.1045	32.7712	38.4965	-0.382711	1	Same	1.51429	0.115567	Same	0.559974	1	Same	-1.35501	0.130138	Same	0.541989	1	Same	1.08369	0.570556	Same	0.129368	1	Same	1	0.244922	Same	0.562566	0.209767
chr1	134227800	134237399	Intergenic	Nuak2	19898	0	1	1	1	1	1	1	1	1	0	1	1	25.9671	21.5585	20.2763	16.0075	34.3664	30.9323	-0.605361	1	Same	0.677366	1	Same	0.573601	1	Same	-0.164086	1	Same	1.11864	0.978298	Same	-0.125171	1	Same	-0.228936	1	Same	1	0.244922	Same	0.562566	0.209767
chr1	134248800	134251999	Intergenic	Tmcc2	14125	0	0	1	0	0	0	0	1	1	0	1	0	55.3813	52.0943	15.6911	11.2025	20.9826	22.1859	-1.06306	1	Same	-0.641605	1	Same	0.22652	1	Same	0.00269096	1	Same	0.424149	1	Same	-0.86986	1	Same	-0.00173474	1	Same	1	-0.121154	Same	0.608089	0.12647
chr1	134259600	134264399	intron	Tmcc2	2525	0	0	0	1	0	0	0	0	0	0	0	0	32.8005	29.6308	5.24348	2.04974	29.8179	6.3589	-1.18363	1	Same	0.0370547	1	Same	0.0753277	1	Same	-0.0256243	1	Same	1.19506	1	Same	-0.924101	1	Same	-0.885828	1	Same	1	-0.121154	Same	0.608089	0.12647
chr1	134270600	134279399	intron	Tmcc2	-10475	0	1	0	0	0	1	0	1	1	0	1	1	18.5167	25.9486	30.3132	28.8585	17.7581	27.1875	0.592171	1	Same	-0.420503	1	Same	-0.113088	1	Same	0.506512	0.985021	Same	-0.506162	1	Same	0.150642	1	Same	0.458057	1	Same	1	-0.121154	Same	0.608089	0.12647
chr1	134280400	134283799	intron	Tmcc2	4795	1	0	1	0	1	1	1	0	1	0	1	1	21.5565	25.8033	52.6199	17.5651	12.1502	40.6607	-0.237268	1	Same	-0.866173	1	Same	-0.297948	1	Same	0.29828	1	Same	-0.330624	1	Same	0.847685	1	Same	1.41591	1	Same	1	-0.121154	Same	0.608089	0.12647
chr1	134284200	134290399	promoter-TSS	Tmcc2	-405	1	1	1	1	1	1	1	0	1	1	1	1	45.0324	44.9007	40.8087	36.2978	39.9188	55.9547	-0.259918	1	Same	-0.0918474	1	Same	0.448565	1	Same	0.072691	1	Same	0.240761	1	Same	-0.173875	1	Same	0.366538	1	Same	1	-0.121154	Same	0.608089	0.12647
chr1	134312800	134317199	intron	Dstyk	970	0	1	0	1	1	1	0	0	1	1	1	1	9.42223	23.4499	22.5889	43.3554	38.0058	35.0681	1.31	1	Same	0.488856	1	Same	0.416465	1	Same	0.780774	0.982776	Same	-0.0403692	1	Same	-0.0612422	1	Same	-0.133634	1	Same	1	-0.0924468	Same	0.475374	-0.3203
chr1	134364600	134378599	Intergenic	Rbbp5	-2344	1	1	1	1	1	1	1	1	1	1	1	1	45.5171	10.8695	16.4222	30.1502	16.9058	19.2524	-0.459205	1	Same	0.543466	1	Same	0.200523	1	Same	-1.55857	0.568408	Same	-0.5559	1	Same	0.418326	1	Same	0.0753828	1	Same	1	0.0842277	Same	0.413633	-0.264245
chr1	134407400	134412399	exon	Tmem81	7093	0	0	0	0	0	1	0	0	0	0	0	0	45.9929	47.5505	18.4605	14.641	15.8028	23.6703	-1.01199	1	Same	-0.9701	1	Same	0.237402	1	Same	0.0920368	1	Same	0.133927	1	Same	-0.911026	1	Same	0.296476	1	Same	1	0.0332885	Same	0.77803	0.127446
chr1	134416400	134418599	intron	Tmem81	14693	0	1	0	1	0	0	0	0	0	0	0	0	4.59838	48.0321	15.8353	53.3616	39.9636	34.0385	2.41716	0.286553	Same	-0.149807	1	Same	0.809327	1	Same	2.34935	0.215489	Same	-0.217615	1	Same	-1.19657	1	Same	-0.237438	1	Same	1	0.0332885	Same	0.77803	0.127446
chr1	134435000	134441599	intron	Cntn2	1217	0	1	0	1	0	1	0	1	1	0	0	1	37.9961	11.6758	36.304	21.9227	14.6309	10.0635	-0.532954	1	Same	0.259928	1	Same	-1.22904	1	Same	-1.09538	0.912489	Same	-0.302499	1	Same	1.07656	1	Same	-0.412401	1	Same	1	0.0395306	Same	0.289733	-0.445089
chr1	134444400	134447599	Intergenic	Cntn2	-6483	0	0	0	0	0	0	0	1	0	0	0	0	58.547	0	9.87859	0	16.5212	10.9388	-1.43292	1	Same	0.735257	1	Same	0.0443187	1	Same	-1.43226	0.715058	Same	0.735924	1	Same	0.476038	1	Same	-0.214901	1	Same	1	0.0395306	Same	0.289733	-0.445089
chr1	134454400	134457999	Intergenic	Cntn2	-16683	0	0	0	0	0	1	0	0	1	0	0	0	7.91944	36.926	32.1064	9.57895	23.6621	49.7926	0.101016	1	Same	-0.318188	1	Same	0.382094	1	Same	1.09544	0.933977	Same	0.676231	1	Same	-0.144525	1	Same	0.555757	1	Same	1	0.0395306	Same	0.289733	-0.445089
chr1	134459000	134465399	exon	Cntn2	-22683	0	0	0	1	0	1	0	0	0	0	0	0	12.2717	30.6901	17.168	0	17.8006	32.7089	-1.34064	1	Same	-0.40156	1	Same	0.542236	1	Same	0.765431	0.98626	Same	1.70451	1	Same	-0.501096	1	Same	0.4427	1	Same	1	0.0395306	Same	0.289733	-0.445089
chr1	134474800	134480599	intron	Cntn2	-38183	0	0	1	1	0	1	0	0	0	0	0	1	4.89491	31.112	30.9381	12.3918	24.3157	33.9397	0.798148	1	Same	-0.194715	1	Same	0.112848	1	Same	1.71392	0.611047	Same	0.72106	1	Same	-0.0420001	1	Same	0.265563	1	Same	1	0.0395306	Same	0.289733	-0.445089
chr1	134480600	134484999	intron	Cntn2	-43283	0	0	1	1	0	1	0	1	0	0	0	1	26.6742	29.7572	34.7802	7.69902	50.7586	25.5741	-0.711215	1	Same	0.463086	1	Same	-0.210932	1	Same	0.114267	1	Same	1.28857	1	Same	0.0930182	1	Same	-0.581	1	Same	1	0.0395306	Same	0.289733	-0.445089
chr1	134518400	134522799	intron	Nfasc	18835	0	0	0	0	0	1	0	0	0	0	0	0	9.5161	11.1589	18.9236	6.54916	11.1012	41.5281	-0.135283	1	Same	0.0213115	1	Same	0.528205	1	Same	0.0928681	1	Same	0.249463	1	Same	0.260175	1	Same	0.767068	1	Same	1	-0.104041	Same	0.439922	-0.258397
chr1	134549400	134552599	intron	Nfasc	-11565	0	0	0	0	0	1	0	1	0	0	0	0	43.2289	40.5118	23.5628	25.899	45.903	43.0765	-0.4455	1	Same	0.16993	1	Same	0.568206	1	Same	-0.00811694	1	Same	0.607313	1	Same	-0.521292	1	Same	-0.123015	1	Same	1	-0.104041	Same	0.439922	-0.258397
chr1	134574400	134577799	intron	Nfasc	27803	0	0	0	0	0	0	0	0	0	0	0	1	35.2028	27.7323	27.5441	3.94949	12.0494	5.37478	-1.28587	1	Same	-0.551976	1	Same	-0.983882	1	Same	-0.136859	1	Same	0.597032	1	Same	-0.0374991	1	Same	-0.469405	1	Same	1	-0.104041	Same	0.439922	-0.258397
chr1	134599400	134604999	intron	Nfasc	1703	0	0	0	0	0	1	0	0	1	0	0	1	41.8073	45.768	54.6895	39.7288	35.9318	58.1192	-0.0595911	1	Same	-0.251904	1	Same	0.107008	1	Same	0.197945	1	Same	0.00563197	1	Same	0.187225	1	Same	0.546137	1	Same	1	-0.104041	Same	0.439922	-0.258397
chr1	134629600	134640199	intron	Nfasc	3474	0	1	1	1	0	1	0	1	1	0	1	1	45.8626	28.3335	25.4187	28.2247	40.0276	36.138	-0.641796	1	Same	0.534671	1	Same	0.504485	1	Same	-0.569166	0.900954	Same	0.607301	1	Same	-0.201637	1	Same	-0.231823	1	Same	1	-0.104041	Same	0.439922	-0.258397
chr1	134654600	134658199	Intergenic	Nfasc	-18026	0	1	0	0	0	1	0	0	0	0	0	0	1.78826	0	20.7302	10.9319	6.40023	22.5082	0.652875	1	Same	0.666963	1	Same	0.0703514	1	Same	-0.225868	1	Same	-0.21178	1	Same	1.28749	1	Same	0.690876	1	Same	1	-0.104041	Same	0.439922	-0.258397
chr1	134661200	134663199	Intergenic	Nfasc	-23826	0	0	0	0	0	1	0	0	0	0	0	0	30.4643	71.7237	10.2703	30.8176	23.3698	25.2463	0.00678148	1	Same	-0.405413	1	Same	0.182407	1	Same	0.356211	1	Same	-0.0559827	1	Same	-0.58269	1	Same	0.00512961	1	Same	1	-0.104041	Same	0.439922	-0.258397
chr1	134693800	134699399	Intergenic	Nfasc	-58226	0	1	0	1	0	1	0	1	0	0	0	1	42.7573	25.5748	35.2429	35.683	24.0207	46.2607	-0.215878	1	Same	-0.0220962	1	Same	0.38764	1	Same	-0.59607	0.939428	Same	-0.402288	1	Same	0.368729	1	Same	0.778466	1	Same	1	-0.104041	Same	0.439922	-0.258397
chr1	134716200	134719799	Intergenic	Lrrn2	-58932	0	0	0	1	0	0	0	0	0	0	0	0	19.3182	41.9499	26.8452	21.4782	46.6529	23.3143	0.130189	1	Same	0.189272	1	Same	-0.144254	1	Same	1.00467	0.841101	Same	1.06376	1	Same	-0.584877	1	Same	-0.918403	1	Same	1	-0.244554	Same	0.497522	0.208746
chr1	134730600	134735599	Intergenic	Lrrn2	-43832	0	1	0	0	0	0	0	0	0	0	0	0	9.95514	0	4.17701	32.6222	0	7.51221	0.996631	1	Same	0	1	Same	0.385901	1	Same	-1.49585	NA	Same	-2.50303	0.464556	Same	0.936295	1	Same	1.33275	1	Same	1	-0.244554	Same	0.497522	0.208746
chr1	134746200	134752799	Intergenic	Lrrn2	-27432	0	1	0	1	0	1	0	1	0	0	0	0	21.7185	8.37925	22.113	14.7468	24.8161	24.9767	-0.324902	1	Same	0.977014	1	Same	0.130628	1	Same	-0.748428	0.986032	Same	0.553488	1	Same	0.788123	1	Same	-0.0582625	1	Same	1	-0.244554	Same	0.497522	0.208746
chr1	134772600	134779599	promoter-TSS	Lrrn2	-832	0	1	0	1	0	1	0	1	0	0	1	1	33.5944	9.37998	49.7299	74.4772	30.4485	31.7337	0.859323	1	Same	1.18162	1	Same	-0.447657	1	Same	-1.16897	0.870527	Same	-0.846669	1	Same	1.6029	0.964315	Same	-0.0263805	1	Same	1	-0.244554	Same	0.497522	0.208746
chr1	134780200	134785799	intron	Lrrn2	6068	0	0	0	1	0	1	0	1	0	0	0	0	47.516	18.4964	17.3277	6.95026	20.1929	25.5238	-2.41263	0.0259862	Down	0.166714	1	Same	0.515984	1	Same	-1.1299	0.653526	Same	1.44944	0.706878	Same	-0.129365	1	Same	0.219905	1	Same	1	-0.244554	Same	0.497522	0.208746
chr1	134793800	134797399	intron	Lrrn2	18668	0	0	0	0	0	1	0	0	0	0	0	1	16.2281	18.9676	45.7851	5.60242	17.9622	49.0079	-0.822042	1	Same	-0.00824472	1	Same	0.0889562	1	Same	0.197015	1	Same	1.01081	1	Same	0.796309	1	Same	0.89351	1	Same	1	-0.244554	Same	0.497522	0.208746
chr1	134804600	134807399	intron	Lrrn2	29068	0	0	0	0	0	1	0	0	0	0	0	0	25.4355	23.2965	11.7003	4.32947	5.15692	44.5084	-0.733414	1	Same	-0.644575	1	Same	0.791577	1	Same	-0.0166478	1	Same	0.0721909	1	Same	-0.374297	1	Same	1.06185	1	Same	1	-0.244554	Same	0.497522	0.208746
chr1	134814000	134820199	intron	Lrrn2	40168	1	1	1	0	1	1	1	1	1	0	0	0	58.7548	43.2449	32.0496	33.8746	23.6498	34.0668	-0.733182	1	Same	-0.758404	1	Same	0.109248	1	Same	-0.335615	0.994672	Same	-0.360837	1	Same	-0.457987	1	Same	0.409665	1	Same	1	-0.244554	Same	0.497522	0.208746
chr1	134825000	134827599	intron	Lrrn2	49368	0	1	0	0	0	0	0	0	0	0	0	0	18.9443	40.4309	32.092	38.3821	18.3267	21.1752	0.606264	1	Same	-0.635592	1	Same	-0.336785	1	Same	0.697778	0.994672	Same	-0.544078	1	Same	-0.23443	1	Same	0.0643768	1	Same	1	-0.244554	Same	0.497522	0.208746
chr1	134833000	134835799	exon	Lrrn2	57468	0	0	0	0	0	1	0	0	1	0	0	0	20.8442	36.3878	3.55343	0	9.32554	44.3434	-1.15867	1	Same	-0.825969	1	Same	1.3777	1	Same	0.425278	1	Same	0.757982	1	Same	-1.23315	1	Same	0.970518	1	Same	1	-0.244554	Same	0.497522	0.208746
chr1	134841000	134847799	Intergenic	Lrrn2	67468	0	1	0	0	0	1	0	0	0	0	0	0	26.541	6.06701	9.10738	13.1335	30.2047	29.2687	-0.837169	1	Same	2.01708	0.273913	Same	1.45641	1	Same	-1.72372	0.303771	Same	1.13052	1	Same	0.438753	1	Same	-0.121912	1	Same	1	-0.244554	Same	0.497522	0.208746
chr1	134872600	134881999	Intergenic	Mdm4	44693	0	1	0	1	0	1	1	0	0	0	0	1	14.6893	0.533225	19.4201	23.3133	17.2639	28.3041	0.379787	1	Same	1.64288	1	Same	0.333271	1	Same	-1.43805	0.806595	Same	-0.174963	1	Same	1.67166	1	Same	0.362058	1	Same	1	0.140043	Same	0.316196	-0.447821
chr1	134900400	134903999	intron	Mdm4	19793	0	0	0	0	0	0	0	1	0	0	0	0	26.9269	0	1.47337	1.1906	0.450207	8.66779	-1.05362	1	Same	0.0456483	1	Same	0.449721	1	Same	-1.1598	NA	Same	-0.0605397	1	Same	0.131863	NA	Same	0.535935	1	Same	1	0.140043	Same	0.316196	-0.447821
chr1	134912400	134918399	exon	Mdm4	6593	1	1	1	1	1	1	1	0	1	0	1	1	0.89413	1.44732	30.8737	21.4461	22.2846	22.7743	2.08667	0.676285	Same	2.00154	0.860289	Same	-0.271098	1	Same	0.215106	1	Same	0.129976	1	Same	2.22387	0.608487	Same	-0.048766	1	Same	1	0.140043	Same	0.316196	-0.447821
chr1	134919400	134923999	intron	Mdm4	293	1	1	1	1	1	1	1	1	1	0	1	1	41.9016	22.6708	38.3545	13.5331	29.6537	16.9908	-1.24296	1	Same	0.346672	1	Same	-0.888031	1	Same	-0.61902	0.99127	Same	0.970612	1	Same	0.543268	1	Same	-0.691435	1	Same	1	0.140043	Same	0.316196	-0.447821
chr1	134927800	134932799	Intergenic	Mdm4	-3136	1	1	1	0	1	1	1	1	1	0	1	1	29.0564	12.5454	19.558	18.3477	15.4811	15.5419	-0.286786	1	Same	0.159071	1	Same	-0.131631	1	Same	-0.4973	1	Same	-0.0514436	1	Same	0.244586	1	Same	-0.046116	1	Same	1	0.140043	Same	0.316196	-0.447821
chr1	134938600	134958599	intron	Pik3c2b	6011	1	1	1	1	1	1	1	1	1	1	1	1	41.1686	20.7898	40.1481	34.6378	39.3765	37.1866	-0.209698	1	Same	0.928934	0.935525	Same	-0.0764233	1	Same	-0.839332	0.65054	Same	0.2993	1	Same	0.835383	0.984008	Same	-0.169974	1	Same	1	-0.207831	Same	0.524653	-0.34764
chr1	134962400	134968799	intron	Pik3c2b	23011	0	0	0	0	0	1	0	0	0	0	1	1	0	16.9482	34.0626	16.8478	9.67446	26.5428	1.77724	0.912642	Same	-0.3887	1	Same	-0.203524	1	Same	1.80179	0.616734	Same	-0.364155	1	Same	0.566093	1	Same	0.751269	1	Same	1	-0.207831	Same	0.524653	-0.34764
chr1	134972400	134985199	intron	Pik3c2b	36211	0	1	1	0	0	0	1	1	1	1	1	1	28.9422	42.0917	32.758	22.441	19.3316	15.2952	-0.306934	1	Same	-0.895874	1	Same	-0.912656	1	Same	0.536499	0.987915	Same	-0.0524411	1	Same	-0.355823	1	Same	-0.372605	1	Same	1	-0.207831	Same	0.524653	-0.34764
chr1	134991600	134994199	intron	Ppp1r15b	-34843	1	1	1	0	0	0	1	0	1	0	0	0	14.37	4.26812	13.5637	52.1705	0	9.60759	0.920607	1	Same	-0.434645	1	Same	-0.173038	1	Same	-0.52759	1	Same	-1.88284	0.909837	Same	0.503242	1	Same	0.764848	1	Same	1	-0.103873	Same	0.587396	-0.134501
chr1	134996800	134998199	exon	Ppp1r15b	-30243	1	0	1	0	0	0	1	1	1	0	0	0	95.7264	0	11.6418	4.54594	35.7943	17.4747	-1.53721	1	Same	1.14848	1	Same	0.184696	1	Same	-1.78151	0.573201	Same	0.90418	1	Same	0.527602	1	Same	-0.436183	1	Same	1	-0.103873	Same	0.587396	-0.134501
chr1	135015000	135018199	Intergenic	Ppp1r15b	-11143	1	0	1	0	1	0	1	0	1	0	1	1	22.9403	37.621	38.5087	3.40946	34.4413	33.4305	-1.41229	1	Same	-0.0343409	1	Same	-0.115748	1	Same	0.511241	1	Same	1.88919	0.911572	Same	-0.0163305	1	Same	-0.0977377	1	Same	1	-0.103873	Same	0.587396	-0.134501
chr1	135022200	135032799	promoter-TSS	Ppp1r15b	-243	1	1	1	1	1	1	1	1	1	1	1	1	31.4783	32.8372	35.1292	61.7574	54.5697	51.1015	0.931708	0.86998	Same	0.744916	1	Same	0.530491	1	Same	0.143541	1	Same	-0.0432506	1	Same	0.0357322	1	Same	-0.178694	1	Same	1	-0.103873	Same	0.587396	-0.134501
chr1	135058400	135063399	Intergenic	Ppp1r15b	33157	0	1	0	1	1	1	0	1	0	1	1	1	72.6934	71.807	59.7028	45.1628	46.9851	54.7558	-0.625296	1	Same	-0.513672	1	Same	-0.0919083	1	Same	0.0688729	1	Same	0.180497	1	Same	-0.307174	1	Same	0.114589	1	Same	1	-0.103873	Same	0.587396	-0.134501
chr1	135064400	135067799	Intergenic	Ppp1r15b	38357	0	0	0	0	1	0	0	0	0	0	1	1	29.4439	42.3132	48.7177	15.9387	19.8593	9.08418	-0.64989	1	Same	-0.808134	1	Same	-1.85652	1	Same	0.485647	1	Same	0.327403	1	Same	0.123382	1	Same	-0.925006	1	Same	1	-0.103873	Same	0.587396	-0.134501
chr1	135077200	135086399	Intergenic	Ppp1r15b	54057	1	1	1	1	1	1	1	1	1	1	1	1	17.6069	19.5347	50.748	29.4008	21.5301	24.8372	0.660367	1	Same	0.184996	1	Same	-0.875326	1	Same	0.208976	1	Same	-0.266396	1	Same	1.14966	1	Same	0.089338	1	Same	1	-0.103873	Same	0.587396	-0.134501
chr1	135095200	135102199	Intergenic	Plekha6	-43974	1	1	1	1	1	1	1	0	1	0	1	0	22.5729	21.1858	19.447	9.52483	22.4201	35.3372	-0.518903	1	Same	0.0754017	1	Same	0.445725	1	Same	-0.00540601	1	Same	0.588898	1	Same	-0.0792913	1	Same	0.291032	1	Same	1	-0.338081	Same	0.788398	-0.113955
chr1	135103600	135112999	Intergenic	Plekha6	-34374	1	1	1	1	1	1	1	1	1	0	1	1	30.6924	32.175	23.4575	43.1272	33.0644	45.1625	0.461252	1	Same	0.0960825	1	Same	0.882403	1	Same	0.144653	1	Same	-0.220517	1	Same	-0.464648	1	Same	0.321673	1	Same	1	-0.338081	Same	0.788398	-0.113955
chr1	135117000	135120999	Intergenic	Plekha6	-23674	1	0	1	1	1	0	1	0	1	0	1	1	26.336	22.0718	54.8385	2.6518	36.6121	25.6905	-1.10283	1	Same	0.415403	1	Same	-0.578364	1	Same	-0.082256	1	Same	1.43598	1	Same	0.675422	1	Same	-0.318346	1	Same	1	-0.338081	Same	0.788398	-0.113955
chr1	135121600	135126999	Intergenic	Plekha6	-18374	1	1	1	1	1	1	1	1	1	1	1	1	28.5916	54.8573	49.5704	26.5832	64.0497	44.0068	-0.0817519	1	Same	0.281795	1	Same	-0.132976	1	Same	0.949183	0.5961	Same	1.31273	0.452894	Same	-0.181937	1	Same	-0.596708	1	Same	1	-0.338081	Same	0.788398	-0.113955
chr1	135132000	135137999	Intergenic	Plekha6	-7674	0	1	1	0	0	1	0	0	0	0	0	1	25.9518	21.6359	49.7741	26.5898	9.73156	27.2011	0.0448337	1	Same	-0.891824	1	Same	-0.719978	1	Same	-0.15372	1	Same	-1.09038	1	Same	0.979354	1	Same	1.1512	1	Same	1	-0.338081	Same	0.788398	-0.113955
chr1	135140200	135145399	intron	Plekha6	126	0	0	0	1	1	1	0	0	0	0	0	1	45.1118	33.3646	23.9221	12.2849	28.1061	34.6666	-0.883721	1	Same	-0.0963966	1	Same	0.283526	1	Same	-0.184212	1	Same	0.603113	1	Same	-0.272271	1	Same	0.107651	1	Same	1	-0.338081	Same	0.788398	-0.113955
chr1	135147400	135156199	intron	Plekha6	9126	0	1	0	1	1	1	0	1	1	0	1	1	44.5815	40.546	24.5772	38.1045	39.6216	43.167	-0.182396	1	Same	0.0307961	1	Same	0.754823	1	Same	-0.0418367	1	Same	0.171355	1	Same	-0.698702	1	Same	0.0253256	1	Same	1	-0.338081	Same	0.788398	-0.113955
chr1	135161200	135164799	intron	Gm19461	3385	0	0	1	1	1	0	0	0	1	0	1	0	11.0515	19.8827	31.376	23.0471	28.8368	19.2512	0.610292	1	Same	0.369308	1	Same	-0.406984	1	Same	0.505664	1	Same	0.264681	1	Same	0.365925	1	Same	-0.410367	1	Same	NA	0.293444	Same	NA	-0.295251
chr1	135174200	135179999	intron	Gm19461	-10715	0	0	0	0	0	0	0	0	0	0	0	1	39.1554	22.3673	26.2522	16.3622	9.55771	17.9466	-0.899996	1	Same	-0.810308	1	Same	-0.370983	1	Same	-0.522845	1	Same	-0.433157	1	Same	0.124919	1	Same	0.564245	1	Same	NA	0.293444	Same	NA	-0.295251
chr1	135205400	135209799	intron	Golt1a	1200	0	1	0	0	0	1	0	0	1	0	1	0	41.6228	12.1293	31.6266	9.9205	9.04507	26.6007	-0.966181	1	Same	-0.141428	1	Same	-0.116913	1	Same	-0.832573	0.978947	Same	-0.00782015	1	Same	0.6318	1	Same	0.656314	1	Same	1	0.261655	Same	NA	0.748323
chr1	135221800	135228599	intron	Kiss1	1411	0	1	0	1	0	1	0	1	0	1	0	1	50.3878	4.83652	29.8203	19.6829	32.4833	21.6329	-1.15559	1	Same	2.35681	0.0930107	Same	-0.372519	1	Same	-2.76844	0.00884269	Down	0.74396	1	Same	2.14061	0.160533	Same	-0.588723	1	Same	NA	-0.32232	Same	NA	0.54469
chr1	135242200	135269399	intron	Etnk2	-4349	1	1	1	1	1	1	1	1	1	0	1	1	26.78	6.79477	25.7902	30.7188	19.7723	19.7569	0.197326	1	Same	1.44196	0.561992	Same	-0.323087	1	Same	-1.69302	0.147204	Same	-0.448387	1	Same	1.67481	0.249852	Same	-0.0902388	1	Same	0.199426	-0.609597	Same	0.897561	-0.0414292
chr1	135274000	135283999	exon	Etnk2	18851	0	1	0	0	0	0	1	1	1	0	1	0	19.0052	19.2792	2.41928	27.3661	4.87042	4.35282	0.292866	1	Same	-0.837832	1	Same	0.23508	1	Same	0.0550393	1	Same	-1.07566	1	Same	-1.15352	1	Same	-0.0806079	1	Same	0.199426	-0.609597	Same	0.897561	-0.0414292
chr1	135289000	135292599	intron	Sox13	29989	0	1	0	0	0	1	1	0	1	0	1	0	24.8048	28.3333	17.2877	26.4141	29.7095	24.6745	0.0901466	1	Same	0.116692	1	Same	0.438315	1	Same	0.221221	1	Same	0.247767	1	Same	-0.618064	1	Same	-0.296442	1	Same	0.332897	-0.491152	Same	0.783797	-0.0775578
chr1	135293200	135300399	intron	Sox13	23989	1	1	1	1	1	1	1	1	1	1	1	1	41.0341	57.3173	45.0267	30.4399	35.788	28.8884	-0.391731	1	Same	-0.573466	1	Same	-0.576852	1	Same	0.531565	0.923496	Same	0.34983	1	Same	-0.377705	1	Same	-0.381091	1	Same	0.332897	-0.491152	Same	0.783797	-0.0775578
chr1	135302600	135322399	intron	Sox13	8289	1	1	1	1	1	1	1	1	1	1	1	1	67.6149	60.969	54.751	61.5089	44.1722	48.9392	-0.106816	1	Same	-0.386372	1	Same	-0.130508	1	Same	-0.0598132	1	Same	-0.339369	1	Same	-0.205082	1	Same	0.0507817	1	Same	0.332897	-0.491152	Same	0.783797	-0.0775578
chr1	135327600	135333399	Intergenic	Sox13	-9711	1	1	1	1	1	1	1	1	1	1	1	0	39.0958	38.4821	9.32395	15.498	24.9991	16.7353	-0.716878	1	Same	-0.321919	1	Same	0.41853	1	Same	0.0364545	1	Same	0.431413	1	Same	-1.10933	1	Same	-0.368881	1	Same	0.332897	-0.491152	Same	0.783797	-0.0775578
chr1	135344400	135351399	Intergenic	Sox13	-27111	1	0	1	0	1	1	1	1	1	0	1	1	41.0037	11.0454	37.8639	11.547	28.605	34.3685	-1.10928	1	Same	0.880278	1	Same	-0.0730784	1	Same	-1.11312	0.916863	Same	0.876439	1	Same	1.05799	1	Same	0.104631	1	Same	0.332897	-0.491152	Same	0.783797	-0.0775578
chr1	135377800	135382599	Intergenic	Sox13	-59411	0	0	0	0	0	0	0	0	1	1	0	0	14.1374	61.0745	5.67682	32.3197	11.5514	4.76917	0.626667	1	Same	-1.29117	1	Same	-0.0744026	1	Same	1.22449	0.89341	Same	-0.693347	1	Same	-1.74771	0.97427	Same	-0.530941	1	Same	0.332897	-0.491152	Same	0.783797	-0.0775578
chr1	135385000	135393199	Intergenic	Sox13	-68311	1	1	1	1	1	1	1	1	1	0	1	1	35.5538	28.4319	33.7159	31.8817	15.7868	36.7342	-0.13437	1	Same	-0.70814	1	Same	0.139133	1	Same	-0.217958	1	Same	-0.791728	1	Same	0.175709	1	Same	1.02298	1	Same	0.332897	-0.491152	Same	0.783797	-0.0775578
chr1	135492800	135498199	Intergenic	Snrpe	11357	0	1	0	1	0	1	0	0	0	0	0	1	1.99933	22.5536	13.7337	17.6419	34.0018	17.2587	1.72265	0.899067	Same	0.460874	1	Same	0.232474	1	Same	2.0125	0.453329	Same	0.750729	1	Same	-0.511965	1	Same	-0.740365	1	Same	1	0.361844	Same	0.412869	0.412553
chr1	135502600	135507799	intron	Snrpe	1657	1	1	1	1	1	1	1	0	1	0	1	1	6.70348	4.18962	17.0124	41.2544	15.1255	18.4215	1.6773	0.947294	Same	1.08586	1	Same	0.0902217	1	Same	-0.297957	1	Same	-0.889397	1	Same	1.11719	1	Same	0.121554	1	Same	1	0.361844	Same	0.412869	0.412553
chr1	135553400	135558599	exon	Zbed6	1462	1	1	1	1	1	1	1	0	1	0	1	1	13.0991	33.6669	16.3645	27.8942	30.1354	11.3641	0.686409	1	Same	-0.065425	1	Same	-0.289202	1	Same	0.907827	0.96269	Same	0.155993	1	Same	-0.696492	1	Same	-0.920269	1	Same	1	-0.312315	Same	0.505028	-0.761603
chr1	135559200	135562799	Intergenic	Zc3h11a	-3024	1	1	1	1	1	0	1	0	1	0	1	0	24.1298	0	18.3075	39.8294	46.5259	15.8276	0.459943	1	Same	2.6427	0.370793	Same	-0.0973274	1	Same	-1.9579	0.527307	Same	0.224855	1	Same	1.75448	0.965808	Same	-0.985549	1	Same	1	0.0247648	Same	0.777007	-0.0579161
chr1	135563400	135569199	Intergenic	Zc3h11a	-8324	1	1	1	1	1	1	1	1	1	0	1	1	10.6404	14.8786	35.7829	38.2305	36.5083	7.8268	0.99626	1	Same	0.776247	1	Same	-1.11893	1	Same	0.27351	1	Same	0.0534974	1	Same	0.678599	1	Same	-1.21658	1	Same	1	0.0247648	Same	0.777007	-0.0579161
chr1	135587600	135597599	Intergenic	Lax1	-5915	1	1	1	1	1	1	1	1	1	1	1	1	23.9886	39.251	20.8598	40.7558	26.6713	21.6773	0.680639	1	Same	-0.424377	1	Same	0.0727806	1	Same	0.691056	0.952607	Same	-0.41396	1	Same	-0.831863	1	Same	-0.334705	1	Same	0.981698	-0.953621	Same	NA	-0.483307
chr1	135605000	135608599	intron	Mir6903	16422	0	0	1	1	1	1	1	0	1	0	1	0	14.8809	26.6036	37.1131	31.6707	37.1294	17.6047	0.494418	1	Same	0.286595	1	Same	-0.497201	1	Same	0.3979	1	Same	0.190077	1	Same	0.21833	1	Same	-0.565466	1	Same	NA	0	Same	NA	0.527014
chr1	135635600	135643399	intron	Atp2b4	10824	0	1	1	1	0	1	1	1	1	0	1	1	36.4488	29.3436	32.4847	49.4022	35.5912	38.4138	0.43606	1	Same	0.334112	1	Same	0.25689	1	Same	-0.217928	1	Same	-0.319876	1	Same	0.087456	1	Same	0.0102342	1	Same	0.709947	-0.792165	Same	0.12661	-0.93278
chr1	135659000	135664199	Intergenic	Atp2b4	-11276	0	0	0	1	0	1	0	0	1	0	1	0	17.8171	11.1977	31.8583	11.3649	45.1994	37.3244	-0.278756	1	Same	1.04184	1	Same	0.141357	1	Same	-0.248526	1	Same	1.07207	1	Same	0.68751	1	Same	-0.212975	1	Same	0.709947	-0.792165	Same	0.12661	-0.93278
chr1	135668200	135671199	Intergenic	Atp2b4	-19376	0	0	0	0	0	1	1	0	1	0	1	0	48.6685	36.9927	24.6374	8.24894	14.4547	37.5267	-1.59695	0.977822	Same	-0.842402	1	Same	0.429325	1	Same	-0.218725	1	Same	0.53582	1	Same	-0.428597	1	Same	0.843129	1	Same	0.709947	-0.792165	Same	0.12661	-0.93278
chr1	135672400	135678399	Intergenic	Atp2b4	-25076	0	0	0	1	0	0	1	1	0	0	0	0	12.4794	14.9303	19.4139	14.6618	30.2038	6.5103	0.0801707	1	Same	0.423119	1	Same	-0.451914	1	Same	0.114722	1	Same	0.45767	1	Same	0.111195	1	Same	-0.763837	1	Same	0.709947	-0.792165	Same	0.12661	-0.93278
chr1	135692400	135700799	Intergenic	Atp2b4	-46276	0	1	0	1	1	1	0	1	1	0	1	1	20.9694	23.9177	24.4537	22.6426	24.2031	22.8891	0.128567	1	Same	0.0803237	1	Same	-0.0588092	1	Same	0.244081	1	Same	0.195837	1	Same	-0.0201743	1	Same	-0.159307	1	Same	0.709947	-0.792165	Same	0.12661	-0.93278
chr1	135719600	135725599	Intergenic	Atp2b4	-72276	0	1	0	0	0	0	0	1	0	0	0	0	32.6189	20.6223	22.302	29.8291	5.49844	2.49814	-0.0732163	1	Same	-1.07131	1	Same	-1.6589	1	Same	-0.374178	1	Same	-1.37227	1	Same	0.0333937	1	Same	-0.554195	1	Same	0.709947	-0.792165	Same	0.12661	-0.93278
chr1	135727200	135730599	Intergenic	Optc	74850	0	0	1	0	0	0	0	1	0	0	0	0	56.7179	0	10.1427	0	17.3691	4.99628	-2.68556	0.27986	Same	1.74199	1	Same	-0.424273	1	Same	-2.67926	0.184888	Same	1.74829	1	Same	1.28219	1	Same	-0.884072	1	Same	NA	-0.575968	Same	NA	-0.431882
chr1	135738400	135741799	Intergenic	Optc	63650	0	0	0	0	0	1	0	0	1	0	0	0	18.1631	36.3586	42.7161	4.32947	34.0808	29.4089	-1.2382	1	Same	-0.00929474	1	Same	-0.362764	1	Same	0.744905	0.982862	Same	1.97381	0.775929	Same	0.131971	1	Same	-0.221498	1	Same	NA	-0.575968	Same	NA	-0.431882
chr1	135748800	135760199	Intergenic	Optc	49250	0	1	1	1	1	1	0	1	1	1	1	1	40.705	32.1164	39.2086	31.9675	36.1457	31.9585	-0.308875	1	Same	0.229017	1	Same	-0.252791	1	Same	-0.241399	1	Same	0.296493	1	Same	0.219348	1	Same	-0.26246	1	Same	NA	-0.575968	Same	NA	-0.431882
chr1	135778000	135791199	Intergenic	Optc	19150	0	1	0	1	0	1	0	1	1	1	1	1	31.0955	44.1908	26.8915	37.9106	40.5604	47.4826	0.288717	1	Same	-0.0527604	1	Same	0.789885	1	Same	0.555684	0.935797	Same	0.214206	1	Same	-0.720922	1	Same	0.121723	1	Same	NA	-0.575968	Same	NA	-0.431882
chr1	135803000	135809999	TTS	Optc	-1924	0	1	0	1	0	1	0	0	0	1	0	1	20.0473	13.6083	17.8975	29.6571	18.6078	30.4025	0.450412	1	Same	0.37888	1	Same	0.591496	1	Same	-0.344011	1	Same	-0.415543	1	Same	0.243328	1	Same	0.455944	1	Same	NA	-0.575968	Same	NA	-0.431882
chr1	135811200	135823199	intron	Prelp	778	0	1	0	1	0	1	0	1	0	0	0	1	43.2056	20.4581	14.2838	10.0023	20.3666	20.5358	-1.19225	1	Same	0.0423988	1	Same	0.310728	1	Same	-0.615653	0.998454	Same	0.619	1	Same	-0.316493	1	Same	-0.0481637	1	Same	NA	0.0630427	Same	NA	-0.0599438
chr1	135847200	135852399	Intergenic	Prelp	-31822	0	1	0	0	0	1	0	0	0	0	0	0	4.23466	0	14.0307	45.2577	21.359	28.967	2.55525	0.201136	Same	4.20719	0.00106416	Up	0.821063	1	Same	-2.4093	0.200574	Same	-0.75736	1	Same	3.66133	0.00882218	Up	0.275197	1	Same	NA	0.0630427	Same	NA	-0.0599438
chr1	135873600	135877399	Intergenic	Prelp	-57522	0	0	0	0	0	1	0	0	0	0	0	0	24.6505	7.16045	18.4768	32.9359	28.2867	27.9256	0.293766	1	Same	1.2102	1	Same	0.396677	1	Same	-0.976853	0.949678	Same	-0.0604198	1	Same	0.738486	1	Same	-0.0750361	1	Same	NA	0.0630427	Same	NA	-0.0599438
chr1	135940400	135944599	intron	Fmod	8408	0	1	0	0	0	1	0	0	0	0	0	0	24.3996	4.2658	10.3764	36.9107	8.47208	21.9699	0.277954	1	Same	0.23713	1	Same	0.392846	1	Same	-0.724829	0.988329	Same	-0.765654	1	Same	0.291088	1	Same	0.446803	1	Same	1	0.671091	Same	NA	-1.10402
chr1	135956400	135963399	Intergenic	Btg2	15832	1	1	1	1	1	1	1	0	1	0	1	0	12.1816	29.1361	8.64214	52.1961	35.3219	37.2753	1.6893	0.684629	Same	0.286944	1	Same	1.68013	1	Same	1.04815	0.862674	Same	-0.3542	1	Same	-1.40606	0.974195	Same	-0.0128668	1	Same	0.0387174	0.694251	Same	0.483309	0.195402
chr1	135966400	135985999	promoter-TSS	Btg2	-468	1	1	1	1	1	1	1	1	1	0	1	1	44.9055	21.6782	23.0704	38.1358	32.0447	33.8326	-0.179957	1	Same	0.541139	1	Same	0.50218	1	Same	-0.82672	0.897958	Same	-0.105623	1	Same	0.0242253	1	Same	-0.0147336	1	Same	0.0387174	0.694251	Same	0.483309	0.195402
chr1	135987000	135998399	Intergenic	Chit1	-15119	1	1	1	1	1	1	1	1	1	1	1	1	32.1089	24.8446	25.0235	50.5813	24.9431	26.0792	0.64041	1	Same	0.0684973	1	Same	0.0813008	1	Same	-0.261782	1	Same	-0.833695	1	Same	-0.0399832	1	Same	-0.0271797	1	Same	NA	0.0993403	Same	NA	-0.571528
chr1	136012000	136013399	intron	Chit1	4881	0	0	0	0	0	1	0	0	0	0	0	0	68.9341	33.3984	20.0703	34.0728	28.2469	77.1518	-0.804304	1	Same	-0.138347	1	Same	1.59309	1	Same	-0.785261	0.952607	Same	-0.119304	1	Same	-0.623792	1	Same	1.10764	1	Same	NA	0.0993403	Same	NA	-0.571528
chr1	136036600	136042799	intron	Chit1	31881	0	0	0	0	0	1	0	0	0	0	0	0	26.5931	35.1246	24.4481	20.0474	28.4749	37.3705	-0.225005	1	Same	-0.148441	1	Same	0.413916	1	Same	0.313669	1	Same	0.390234	1	Same	-0.370205	1	Same	0.192152	1	Same	NA	0.0993403	Same	NA	-0.571528
chr1	136083400	136086599	intron	Mybph	-5025	0	1	1	1	1	1	1	0	1	0	1	0	11.6513	10.7289	21.4604	55.5588	59.6573	20.7534	1.37506	1	Same	1.55349	1	Same	-0.0148799	1	Same	-0.0146021	1	Same	0.163823	1	Same	0.528773	1	Same	-1.0396	1	Same	NA	0.228816	Same	NA	-0.586999
chr1	136087200	136094799	intron	Mybph	975	0	1	1	1	1	1	1	0	1	0	1	1	19.4531	24.4989	26.4138	31.4083	32.5016	20.9102	0.672097	1	Same	0.449334	1	Same	-0.290618	1	Same	0.395496	0.980469	Same	0.172733	1	Same	0.0511439	1	Same	-0.688809	1	Same	NA	0.228816	Same	NA	-0.586999
chr1	136103200	136108399	intron	Mybph	15775	0	0	0	0	0	1	0	0	0	0	0	0	33.9589	14.7053	15.8576	35.2598	25.5242	28.1254	0.0656222	1	Same	0.645197	1	Same	0.642501	1	Same	-0.837156	0.957568	Same	-0.257582	1	Same	0.032714	1	Same	0.0300178	1	Same	NA	0.228816	Same	NA	-0.586999
chr1	136109200	136114599	intron	Adora1	19533	0	0	0	1	0	1	0	0	0	0	0	0	0.206827	26.6775	26.9394	22.7337	33.3587	47.1851	3.63706	0.00698771	Up	0.307874	1	Same	0.649071	1	Same	3.84008	0.0019734	Up	0.510891	1	Same	-0.027523	1	Same	0.313674	1	Same	1	-0.422402	Same	NA	-0.451351
chr1	136130200	136134399	promoter-TSS	Adora1	-266	0	1	0	1	0	1	0	1	0	0	0	1	55.1708	6.7034	34.7217	57.5495	17.1289	33.5322	0.066943	1	Same	0.852393	1	Same	-0.0165838	1	Same	-1.89525	0.493907	Same	-1.1098	1	Same	1.44968	1	Same	0.580701	1	Same	1	-0.422402	Same	NA	-0.451351
chr1	136185800	136189599	exon	Myog	1119	0	0	0	0	0	0	0	0	0	0	0	1	9.8993	16.8404	45.8638	21.3383	26.3594	11.1813	0.658091	1	Same	0.456463	1	Same	-1.26505	1	Same	0.483464	1	Same	0.281836	1	Same	0.906537	1	Same	-0.814976	1	Same	NA	-0.453278	Same	NA	-0.42421
chr1	136193200	136199399	intron	Myog	9719	0	1	0	1	0	1	0	1	0	0	0	1	39.0669	27.2143	42.4034	21.0595	32.1087	31.8603	-0.758971	1	Same	0.268869	1	Same	-0.33632	1	Same	-0.375736	1	Same	0.652104	1	Same	0.50777	1	Same	-0.0974195	1	Same	NA	-0.453278	Same	NA	-0.42421
chr1	136230400	136235599	Intergenic	Ppfia4	-3495	0	0	0	0	0	1	0	0	0	0	0	0	0	18.4014	9.10025	1.52406	16.2662	24.9318	0.441385	1	Same	-0.057597	1	Same	0.822746	1	Same	1.96712	0.526027	Same	1.46814	1	Same	-0.573345	1	Same	0.306998	1	Same	1	-0.230253	Same	0.226423	0.316417
chr1	136239200	136242799	Intergenic	Ppfia4	-11495	1	0	1	0	1	1	1	0	1	0	1	1	29.1	0	25.5855	6.51517	5.56039	21.3809	-1.0638	1	Same	0.939237	1	Same	-0.132563	1	Same	-2.04176	0.484877	Same	-0.0387243	1	Same	1.95403	0.839045	Same	0.88223	1	Same	1	-0.230253	Same	0.226423	0.316417
chr1	136255200	136260599	intron	Tmem183a	676	1	1	1	0	1	1	1	1	1	0	1	1	35.0226	7.32686	11.3285	15.6943	7.61259	22.6011	-0.545617	1	Same	0.031677	1	Same	0.433744	1	Same	-0.912147	0.964526	Same	-0.334853	1	Same	0.193996	1	Same	0.596064	1	Same	0.714258	0.178927	Same	0.953011	0.00887176
chr1	136275600	136280399	Intergenic	4933406M09Rik	-4517	1	1	0	0	0	1	1	1	1	0	1	1	19.514	4.93257	28.6387	19.8636	10.4761	12.9071	0.0297347	1	Same	0.415366	1	Same	-0.550006	1	Same	-0.752138	0.988329	Same	-0.366506	1	Same	1.05315	1	Same	0.0877818	1	Same	NA	0.648556	Same	NA	0
chr1	136302200	136316999	Intergenic	Adipor1	-2355	1	1	1	1	1	1	1	1	1	1	1	1	39.6976	10.968	12.4782	32.6072	15.9177	14.9924	-0.219857	1	Same	0.491889	1	Same	0.237796	1	Same	-1.45104	0.56789	Same	-0.739291	1	Same	0.0992737	1	Same	-0.154819	1	Same	1	-0.0331287	Same	0.644859	-0.0755322
chr1	136328800	136333599	Intergenic	Adipor1	18959	1	1	1	0	0	0	1	0	1	0	1	0	0	14.227	2.21006	26.78	0	1.36262	1.24696	1	Same	-0.885844	1	Same	-0.0722893	1	Same	0.885238	NA	Same	-1.24757	1	Same	-0.673529	NA	Same	0.140026	1	Same	1	-0.0331287	Same	0.644859	-0.0755322
chr1	136350600	136353399	promoter-TSS	Klhl12	-108	1	1	1	1	1	1	1	1	1	0	1	1	34.2016	43.7253	61.6838	66.8754	59.9242	63.9553	0.85216	1	Same	0.449718	1	Same	0.0684733	1	Same	0.366485	1	Same	-0.0359574	1	Same	0.382426	1	Same	0.00118157	1	Same	1	0.0723529	Same	0.472511	-0.107194
chr1	136388400	136394599	intron	Rabif	263	1	1	1	1	1	1	1	0	1	0	1	1	4.9837	11.0454	29.8615	35.1689	38.455	24.0216	1.66255	0.94916	Same	1.19334	1	Same	-0.187797	1	Same	0.658029	0.994918	Same	0.188823	1	Same	0.857526	1	Same	-0.523611	1	Same	1	0.0182001	Same	0.314779	-0.237317
chr1	136396600	136399599	intron	Rabif	6863	1	1	1	0	1	0	1	0	1	0	1	0	15.891	15.9298	19.9772	63.9051	23.8137	22.3663	1.02236	1	Same	0.299559	1	Same	0.0884614	1	Same	0.0357335	1	Same	-0.687072	1	Same	0.120463	1	Same	-0.0906345	1	Same	1	0.0182001	Same	0.314779	-0.237317
chr1	136407200	136414399	Intergenic	Rabif	19563	0	1	0	1	1	1	1	1	0	1	0	1	32.8414	17.4767	44.6869	23.5063	25.7607	34.7281	-0.363474	1	Same	0.473468	1	Same	-0.259456	1	Same	-0.626801	0.992189	Same	0.210141	1	Same	0.991074	1	Same	0.25815	1	Same	1	0.0182001	Same	0.314779	-0.237317
chr1	136431400	136437799	Intergenic	Mgat4e	11659	1	0	1	0	0	0	1	1	1	0	1	0	30.489	30.5729	8.36357	2.89963	6.16461	7.03079	-1.39302	1	Same	-1.07141	1	Same	-0.0859251	1	Same	0.0506973	1	Same	0.372303	1	Same	-0.94815	1	Same	0.0373345	1	Same	1	-0.293319	Same	NA	-0.646178
chr1	136446000	136447999	promoter-TSS	Mgat4e	-741	1	1	1	0	1	0	1	0	1	0	1	0	0	7.16045	21.758	87.1854	35.7649	22.3147	3.24336	0.0852839	Same	1.31677	1	Same	0.0375477	1	Same	1.16804	0.910806	Same	-0.75856	1	Same	0.795579	1	Same	-0.483641	1	Same	1	-0.293319	Same	NA	-0.646178
chr1	136451200	136454599	Intergenic	Kdm5b	-3855	1	0	1	1	1	1	1	0	1	0	1	1	8.68674	3.3517	39.3495	14.4004	42.9988	59.4718	0.365674	1	Same	1.84456	0.989624	Same	0.400314	1	Same	-0.486045	1	Same	0.992845	1	Same	1.68754	1	Same	0.243291	1	Same	1	-0.24732	Same	0.242463	-0.416705
chr1	136455200	136470799	intron	Kdm5b	6245	1	1	1	1	1	1	1	1	1	1	1	1	33.7432	31.7038	42.1432	30.5983	55.5046	36.3556	-0.115071	1	Same	0.793479	1	Same	-0.166578	1	Same	-0.00272926	1	Same	0.905821	1	Same	0.322341	1	Same	-0.637716	1	Same	1	-0.24732	Same	0.242463	-0.416705
chr1	136471200	136475799	intron	Kdm5b	16745	0	0	0	1	0	0	1	1	0	1	0	0	42.0526	39.1818	28.1361	3.46457	31.3711	18.2925	-3.11183	0.000569561	Down	-0.220916	1	Same	-0.525679	1	Same	-0.0179878	1	Same	2.87293	0.00360419	Up	-0.469147	1	Same	-0.77391	1	Same	1	-0.24732	Same	0.242463	-0.416705
chr1	136531000	136547999	Intergenic	Syt2	-3758	0	1	0	1	0	1	0	1	0	1	0	1	37.966	26.8591	38.3107	31.7706	39.7155	36.4408	-0.225153	1	Same	0.611219	1	Same	-0.0422146	1	Same	-0.399487	0.952607	Same	0.436885	1	Same	0.442324	1	Same	-0.21111	1	Same	1	0.00515467	Same	NA	-0.647829
chr1	136594600	136607799	intron	Syt2	57942	0	1	0	1	0	1	0	1	1	1	0	1	41.2042	9.82657	32.2428	37.4501	34.6469	45.8106	-0.0881708	1	Same	1.25112	1	Same	0.380878	1	Same	-1.31667	0.807721	Same	0.022623	1	Same	1.08911	1	Same	0.218869	1	Same	1	0.00515467	Same	NA	-0.647829
chr1	136610000	136612999	intron	Syt2	68242	0	0	0	0	0	1	0	0	0	0	0	0	5.10174	21.5761	8.65075	7.36009	24.0588	41.7381	0.166676	1	Same	0.123892	1	Same	1.09328	1	Same	0.853562	0.975356	Same	0.810778	1	Same	-0.594106	1	Same	0.375282	1	Same	1	0.00515467	Same	NA	-0.647829
chr1	136643800	136646799	exon	Ppp1r12b	54998	0	0	0	1	0	0	0	0	0	0	0	0	26.1198	19.577	8.10356	12.339	24.4027	23.2433	-0.369679	1	Same	0.140771	1	Same	0.475289	1	Same	-0.122142	1	Same	0.388309	1	Same	-0.396256	1	Same	-0.0617378	1	Same	1	-0.227745	Same	0.494364	-0.562881
chr1	136647000	136651199	Intergenic	Ppp1r12b	51198	0	0	0	0	0	1	0	0	0	0	0	1	22.7729	31.8211	38.0119	12.0923	11.4173	33.3761	-0.721112	1	Same	-1.17405	1	Same	-0.133425	1	Same	0.472857	0.998454	Same	0.0199171	1	Same	0.17124	1	Same	1.21187	1	Same	1	-0.227745	Same	0.494364	-0.562881
chr1	136694400	136696599	intron	Ppp1r12b	4798	0	0	0	1	0	0	0	1	0	0	0	0	79.0889	10.512	22.1439	15.0175	44.8498	9.04629	-1.03488	1	Same	0.819984	1	Same	-0.392727	1	Same	-1.16469	0.903553	Same	0.690181	1	Same	0.330939	1	Same	-0.881772	1	Same	1	-0.227745	Same	0.494364	-0.562881
chr1	136804600	136808199	intron	Ppp1r12b	46117	0	0	0	0	0	0	0	0	0	0	0	1	0	43.2776	34.7966	21.2973	28.3116	30.885	1.84298	0.862188	Same	-0.326169	1	Same	-0.0871802	1	Same	2.47631	0.266303	Same	0.307159	1	Same	-0.225485	1	Same	0.0135041	1	Same	1	-0.227745	Same	0.494364	-0.562881
chr1	136827400	136833599	intron	Ppp1r12b	22017	0	0	0	1	0	1	0	0	0	0	0	0	6.8253	7.58113	9.76328	13.5983	35.0141	12.0342	0.401772	1	Same	1.06041	1	Same	0.132071	1	Same	0.0844651	1	Same	0.743103	1	Same	0.115154	1	Same	-0.813185	1	Same	1	-0.227745	Same	0.494364	-0.562881
chr1	136849400	136860999	Intergenic	Ppp1r12b	-2683	1	1	1	1	1	1	1	1	1	1	1	1	25.2675	21.0371	4.21856	16.9932	16.3018	19.3494	-0.342849	1	Same	-0.177299	1	Same	1.13842	1	Same	-0.106222	1	Same	0.0593281	1	Same	-1.2293	1	Same	0.0864187	1	Same	1	-0.227745	Same	0.494364	-0.562881
chr1	136883000	136886399	exon	Ube2t	25558	0	1	0	1	0	1	0	1	0	0	0	0	35.347	47.2353	15.0804	51.2089	8.16058	20.2957	0.306583	1	Same	-1.15511	1	Same	0.207433	1	Same	0.279702	1	Same	-1.18199	1	Same	-0.862931	1	Same	0.499613	1	Same	1	0.150075	Same	0.479111	0.27837
chr1	136911600	136919599	intron	Ube2t	56458	0	0	0	0	0	1	0	0	0	0	1	1	13.9284	29.2347	28.4938	17.651	27.623	28.3857	0.328016	1	Same	-0.00602637	1	Same	0.0215153	1	Same	1.03323	0.666403	Same	0.699186	1	Same	-0.0828792	1	Same	-0.0553376	1	Same	1	0.150075	Same	0.479111	0.27837
chr1	136979800	136984799	intron	Lgr6	19553	0	1	0	1	0	1	0	1	0	0	0	1	54.0866	48.0124	37.9136	59.7573	40.4728	54.5494	0.142134	1	Same	-0.156261	1	Same	0.47773	1	Same	-0.0706103	1	Same	-0.369005	1	Same	-0.343843	1	Same	0.290148	1	Same	1	-0.537447	Same	0.740554	-0.292136
chr1	136998400	137003399	intron	Lgr6	953	1	1	1	1	1	1	1	0	1	0	1	1	0	38.9347	44.7603	39.4226	35.4974	13.6588	6.0564	1.33375e-10	Up	-0.0542019	1	Same	-1.44082	1	Same	6.10756	5.17717e-11	Up	-0.00304731	1	Same	0.125189	1	Same	-1.26143	1	Same	1	-0.537447	Same	0.740554	-0.292136
chr1	137004600	137007999	intron	Lgr6	-4447	1	1	1	0	1	1	1	0	1	0	1	0	22.4063	0	7.33749	47.9522	8.02232	25.9065	0.71016	1	Same	1.34595	1	Same	1.00122	1	Same	-2.06038	0.475865	Same	-1.42459	1	Same	1.22592	1	Same	0.881188	1	Same	1	-0.537447	Same	0.740554	-0.292136
chr1	137023000	137030799	intron	Ptprv	2252	1	1	1	1	1	1	0	0	1	0	1	1	38.7692	33.7583	17.3092	43.3507	30.0621	26.7067	0.175281	1	Same	-0.095499	1	Same	0.605295	1	Same	-0.10217	1	Same	-0.37295	1	Same	-0.945086	0.934618	Same	-0.244293	1	Same	1	0.166285	Same	0.768566	0.103966
chr1	137041200	137046799	intron	Arl8a	589	1	1	1	1	1	1	1	1	1	1	1	1	51.4651	40.1745	58.9562	35.4133	35.598	53.515	-0.465127	1	Same	-0.101327	1	Same	-0.10401	1	Same	-0.247196	1	Same	0.116604	1	Same	0.45918	1	Same	0.456497	1	Same	1	0.021437	Same	0.24702	0.272005
chr1	137049200	137051799	intron	Arl8a	7089	0	1	1	0	0	0	0	0	1	0	1	0	14.6893	18.9217	24.094	38.499	3.59981	20.8261	0.504574	1	Same	-0.519206	1	Same	-0.0650401	1	Same	0.135722	1	Same	-0.888059	1	Same	0.105663	1	Same	0.55983	1	Same	1	0.021437	Same	0.24702	0.272005
chr1	137055200	137058199	TTS	Gpr37l1	7558	0	0	0	0	0	0	0	0	0	0	0	1	27.5236	27.5752	56.6097	19.3524	39.6935	36.5769	-0.453887	1	Same	0.556806	1	Same	-0.562028	1	Same	0.0833334	1	Same	1.09403	0.708549	Same	0.91827	0.905637	Same	-0.200565	1	Same	NA	-0.499665	Same	NA	0.681569
chr1	137077200	137084399	Intergenic	Gpr37l1	-16542	0	1	1	0	1	1	1	1	1	0	1	1	45.3987	27.2729	22.5006	40.5344	28.2844	23.5999	-0.113159	1	Same	0.109434	1	Same	0.0824093	1	Same	-0.55902	0.982704	Same	-0.336426	1	Same	-0.28576	1	Same	-0.312785	1	Same	NA	-0.499665	Same	NA	0.681569
chr1	137087200	137103999	Intergenic	Gpr37l1	-31342	1	1	1	1	1	1	1	1	1	0	1	0	30.28	30.3632	24.4856	33.6001	27.112	21.0149	0.16626	1	Same	-0.0846496	1	Same	-0.17636	1	Same	0.0820735	1	Same	-0.168837	1	Same	-0.336753	1	Same	-0.428463	1	Same	NA	-0.499665	Same	NA	0.681569
chr1	137110800	137115399	Intergenic	Elf3	41949	1	1	1	1	1	1	1	0	1	0	1	1	33.2749	25.4715	31.4082	24.9037	31.0233	27.1519	-0.239585	1	Same	0.226932	1	Same	-0.115319	1	Same	-0.193035	1	Same	0.273482	1	Same	0.159898	1	Same	-0.182353	1	Same	1	-0.264614	Same	0.271694	0.292258
chr1	137126800	137128399	Intergenic	Elf3	27449	0	1	0	0	0	0	0	0	0	0	0	0	0.638665	0	3.88059	72.4249	0	17.1842	1.49964	0.89516	Same	0	1	Same	0.469706	1	Same	-0.0376911	1	Same	-1.53793	0.984302	Same	0.208281	1	Same	0.678588	1	Same	1	-0.264614	Same	0.271694	0.292258
chr1	137143200	137152399	Intergenic	Elf3	7249	1	1	1	0	1	0	1	1	1	1	1	0	5.95231	20.028	18.5815	16.2896	24.5252	11.7521	0.672698	1	Same	0.211064	1	Same	-0.32621	1	Same	0.880028	0.971041	Same	0.418394	1	Same	-0.0886158	1	Same	-0.62589	1	Same	1	-0.264614	Same	0.271694	0.292258
chr1	137152400	137156199	exon	Elf3	749	1	1	1	1	1	1	1	1	1	0	1	1	29.6146	25.3906	17.1171	15.1626	33.1097	33.6511	-0.410482	1	Same	0.226452	1	Same	0.463383	1	Same	-0.0709763	1	Same	0.565959	1	Same	-0.27235	1	Same	-0.0354193	1	Same	1	-0.264614	Same	0.271694	0.292258
chr1	137175800	137181799	intron	Rnpep	1861	1	1	1	1	1	1	1	1	1	1	1	1	44.2782	36.354	64.3273	65.0271	42.8826	60.6386	0.547567	1	Same	0.297571	1	Same	-0.0544001	1	Same	-0.192968	1	Same	-0.442964	1	Same	0.731615	1	Same	0.379644	1	Same	1	0.202187	Same	0.168954	0.363541
chr1	137207800	137211399	intron	Timm17a	714	1	1	1	1	1	1	1	0	1	0	1	1	35.8972	41.7015	44.0512	61.9435	46.4885	36.1954	0.671178	1	Same	0.18908	1	Same	-0.212253	1	Same	0.245109	1	Same	-0.236989	1	Same	0.0207819	1	Same	-0.380551	1	Same	1	0.155285	Same	0.298081	0.358959
chr1	137219200	137223399	promoter-TSS	Lmod1	-90	0	1	0	1	1	1	0	0	0	0	1	1	27.082	35.6028	43.7404	50.3516	35.5224	36.8796	0.823357	1	Same	0.057898	1	Same	-0.197551	1	Same	0.427645	0.992223	Same	-0.337814	1	Same	0.221447	1	Same	-0.0340019	1	Same	1	0.557796	Same	0.759535	0.177879
chr1	137224800	137228999	intron	Lmod1	5510	0	0	0	0	1	0	0	1	0	0	1	0	58.0933	2.10241	5.8935	16.1479	2.41475	10.6816	-0.789847	1	Same	0.027372	1	Same	0.219306	1	Same	-1.4088	0.758953	Same	-0.591578	1	Same	0.212395	1	Same	0.404329	1	Same	1	0.557796	Same	0.759535	0.177879
chr1	137243400	137246199	intron	Lmod1	23410	0	0	1	0	1	1	0	0	1	0	1	0	29.9303	23.7734	14.6471	0	8.53773	30.2014	-1.2672	1	Same	-0.523896	1	Same	0.455694	1	Same	-0.115057	1	Same	0.628249	1	Same	-0.304118	1	Same	0.675473	1	Same	1	0.557796	Same	0.759535	0.177879
chr1	137263400	137266399	TTS	Shisa4	6740	0	0	1	0	1	0	1	1	1	0	1	0	51.982	5.2502	12.5697	28.791	26.1131	19.4867	-0.373963	1	Same	0.666521	1	Same	0.207366	1	Same	-1.03256	0.939428	Same	0.00792498	1	Same	0.265791	1	Same	-0.193364	1	Same	1	0.476618	Same	0.0957315	0.698728
chr1	137267600	137276999	promoter-TSS	Shisa4	-660	0	1	1	1	1	1	1	1	1	0	1	1	31.6334	25.263	34.8563	13.4677	30.0873	26.9397	-0.957293	1	Same	0.25414	1	Same	-0.272024	1	Same	-0.190844	1	Same	1.02059	1	Same	0.325492	1	Same	-0.200672	1	Same	1	0.476618	Same	0.0957315	0.698728
chr1	137322200	137334599	Intergenic	Ipo9	-1332	1	1	1	1	1	1	1	1	1	1	1	1	35.611	35.1106	16.0786	38.8729	23.1288	15.8411	0.139892	1	Same	-0.482718	1	Same	0.00720535	1	Same	0.0577035	1	Same	-0.564907	1	Same	-1.08075	0.826579	Same	-0.590826	1	Same	1	-0.0307549	Same	0.394496	-0.274
chr1	137366400	137376799	intron	Mir1231	-20340	0	1	0	0	0	1	1	1	1	0	0	0	24.9435	23.927	13.2134	17.2073	10.3413	29.0102	-0.430853	1	Same	-0.949841	1	Same	0.969983	1	Same	0.020614	1	Same	-0.498373	1	Same	-0.757622	1	Same	1.1622	1	Same	NA	NA	Same	NA	NA
chr1	137379000	137401199	intron	Mir1231	-38840	1	1	1	1	0	1	1	1	1	0	1	1	35.5459	15.563	27.9592	20.4399	31.9024	32.4334	-0.686391	1	Same	0.986831	1	Same	0.217642	1	Same	-0.98342	0.736606	Same	0.689802	1	Same	0.705085	1	Same	-0.0641042	1	Same	NA	NA	Same	NA	NA
chr1	137401600	137409399	intron	Mir1231	-54240	1	1	1	1	0	1	1	1	1	1	1	1	47.7651	80.9103	34.2666	33.6902	42.9525	47.5571	-0.45954	1	Same	-0.793234	1	Same	0.473117	1	Same	0.801992	0.65191	Same	0.468298	1	Same	-1.22177	0.332072	Same	0.0445808	1	Same	NA	NA	Same	NA	NA
chr1	137447400	137463799	intron	Nav1	26332	1	1	0	1	0	1	1	1	0	1	0	1	27.2639	24.4263	35.4235	25.1317	22.69	28.2195	-0.0844488	1	Same	-0.0361784	1	Same	-0.273224	1	Same	-0.0626025	1	Same	-0.0143321	1	Same	0.438932	1	Same	0.201886	1	Same	0.895702	-0.328947	Same	0.241494	-0.339727
chr1	137473800	137487599	intron	Nav1	1232	0	1	0	1	0	1	0	1	0	1	1	1	50.6852	16.306	33.6952	54.4999	26.9927	30.9418	0.106573	1	Same	0.630455	1	Same	-0.0753815	1	Same	-1.23418	0.761703	Same	-0.710297	1	Same	0.78588	1	Same	0.0800436	1	Same	0.895702	-0.328947	Same	0.241494	-0.339727
chr1	137494200	137500399	Intergenic	Nav1	-15368	0	1	0	0	0	0	0	0	0	0	0	0	26.7399	49.9822	9.74051	53.516	18.4966	20.5654	0.81371	1	Same	-1.05858	1	Same	0.831946	1	Same	0.780017	0.96269	Same	-1.09227	1	Same	-1.85182	0.631841	Same	0.0387057	1	Same	0.895702	-0.328947	Same	0.241494	-0.339727
chr1	137511000	137516999	Intergenic	Nav1	-32068	0	1	0	1	0	1	0	1	0	0	0	0	56.3998	33.8802	20.1202	41.7353	33.4373	32.7291	-0.37445	1	Same	0.0471587	1	Same	0.634478	1	Same	-0.566018	0.976915	Same	-0.14441	1	Same	-0.703983	1	Same	-0.116664	1	Same	0.895702	-0.328947	Same	0.241494	-0.339727
chr1	137524400	137532399	Intergenic	Nav1	-46468	1	1	0	0	0	0	1	1	0	0	0	0	48.2333	39.5955	6.74822	45.5999	8.97824	15.9695	-0.0435521	1	Same	-1.67665	0.774382	Same	0.995732	1	Same	-0.164682	1	Same	-1.79778	0.646991	Same	-2.08035	0.336528	Same	0.592038	1	Same	0.895702	-0.328947	Same	0.241494	-0.339727
chr1	137532600	137537199	Intergenic	Nav1	-52968	0	1	0	1	0	1	1	1	0	0	0	0	31.9253	21.2715	18.5719	35.1816	42.3878	27.3076	0.14357	1	Same	0.919549	1	Same	0.50276	1	Same	-0.427893	0.998454	Same	0.348087	1	Same	-0.213111	1	Same	-0.629901	1	Same	0.895702	-0.328947	Same	0.241494	-0.339727
chr1	137554600	137557999	Intergenic	Csrp1	-69474	0	0	0	1	0	1	0	0	0	0	0	1	2.89558	15.1482	36.8863	27.9009	26.3728	36.4047	2.03777	0.613591	Same	0.603462	1	Same	0.00569828	1	Same	1.46429	0.735957	Same	0.0299791	1	Same	0.864547	1	Same	0.266783	1	Same	1	0.0921497	Same	0.396614	0.259483
chr1	137564800	137568199	Intergenic	Csrp1	-59274	1	0	0	0	0	1	1	1	1	0	1	0	37.1527	34.3477	13.607	24.5969	29.6496	24.6141	-0.257404	1	Same	-0.0670904	1	Same	0.357189	1	Same	-0.0137604	1	Same	0.176554	1	Same	-0.59617	1	Same	-0.171891	1	Same	1	0.0921497	Same	0.396614	0.259483
chr1	137570400	137577799	Intergenic	Csrp1	-51674	1	1	0	0	0	1	1	1	1	0	1	1	45.5209	10.1359	45.4807	23.2759	12.8597	21.1799	-0.8782	1	Same	0.375318	1	Same	-0.987226	1	Same	-1.9041	0.0350923	Down	-0.650584	1	Same	1.93265	0.0502185	Same	0.570108	1	Same	1	0.0921497	Same	0.396614	0.259483
chr1	137581600	137589199	Intergenic	Csrp1	-40374	0	1	1	1	1	1	1	1	1	1	1	1	53.0854	38.0427	38.4164	69.0447	49.7706	58.221	0.385023	1	Same	0.436017	1	Same	0.601932	1	Same	-0.381204	0.96269	Same	-0.33021	1	Same	-0.036407	1	Same	0.129508	1	Same	1	0.0921497	Same	0.396614	0.259483
chr1	137593600	137598199	Intergenic	Csrp1	-29874	0	1	0	1	0	1	0	0	0	0	0	1	6.70598	33.4944	42.2547	69.8318	26.6357	29.9057	2.14839	0.556667	Same	-0.173714	1	Same	-0.317881	1	Same	1.43841	0.766975	Same	-0.883694	1	Same	0.196646	1	Same	0.0524791	1	Same	1	0.0921497	Same	0.396614	0.259483
chr1	137610600	137612799	Intergenic	Csrp1	-14074	0	1	0	0	0	0	0	0	0	0	1	0	32.6358	22.7564	6.89019	39.5436	28.2358	2.53599	0.128319	1	Same	0.157018	1	Same	-0.216562	1	Same	-0.178023	1	Same	-0.149325	1	Same	-0.532294	1	Same	-0.905874	1	Same	1	0.0921497	Same	0.396614	0.259483
chr1	137623000	137633399	intron	Csrp1	2426	1	1	1	1	1	1	1	1	1	1	1	1	69.5791	38.5549	22.811	33.9039	20.8989	35.3278	-0.910921	1	Same	-0.734557	1	Same	0.590731	1	Same	-0.690011	0.925046	Same	-0.513647	1	Same	-0.725098	1	Same	0.60019	1	Same	1	0.0921497	Same	0.396614	0.259483
chr1	137653600	137668999	Intergenic	Phlda3	-1362	1	1	1	1	1	1	1	0	1	1	1	1	9.23571	31.3815	26.8795	42.7476	30.069	38.1376	2.00989	0.0612138	Same	0.0127418	1	Same	0.483901	1	Same	1.65359	0.157961	Same	-0.343554	1	Same	-0.246185	1	Same	0.224975	1	Same	1	0.229163	Same	0.0365274	0.658947
chr1	137675000	137680999	Intergenic	Phlda3	15338	0	1	1	0	1	0	0	0	1	0	1	0	26.347	10.3503	17.6906	25.9074	10.0155	28.1213	0.00340683	1	Same	0.0220756	1	Same	0.396038	1	Same	-0.671705	0.994918	Same	-0.653036	1	Same	0.370909	1	Same	0.744872	1	Same	1	0.229163	Same	0.0365274	0.658947
chr1	137683800	137693599	Intergenic	Tnni1	-7298	0	1	1	1	1	1	0	0	1	0	1	1	21.1348	18.5105	21.034	26.229	31.932	20.7777	0.195097	1	Same	0.504423	1	Same	0.00754309	1	Same	-0.05445	1	Same	0.254876	1	Same	0.0674059	1	Same	-0.429474	1	Same	1	-0.391275	Same	NA	-0.0509197
chr1	137713800	137721399	intron	Lad1	2425	0	1	0	1	0	1	0	1	0	0	0	1	18.592	30.9738	53.336	55.2615	26.2493	51.9986	1.32858	0.89884	Same	-0.140761	1	Same	-0.00744406	1	Same	0.684584	0.964574	Same	-0.784759	1	Same	0.613861	1	Same	0.747179	1	Same	0.330703	-0.548449	Same	0.81265	-0.0890964
chr1	137747200	137749999	intron	Tnnt2	11162	0	0	0	0	0	0	0	0	0	0	0	1	3.30924	34.9643	44.2418	5.14934	34.5696	7.45243	0.114814	1	Same	0.0256221	1	Same	-0.948958	1	Same	1.04867	0.935797	Same	0.959482	1	Same	0.133997	1	Same	-0.840583	1	Same	NA	-0.382368	Same	NA	0.72333
chr1	137812800	137816799	intron	Pkp1	984	0	1	0	1	0	0	0	1	0	0	0	0	78.0501	14.5247	45.8938	33.8714	26.6313	23.448	-1.08334	0.801948	Same	0.860971	1	Same	-0.858357	1	Same	-2.13802	0.0115551	Down	-0.193703	1	Same	1.46188	0.361072	Same	-0.25745	1	Same	NA	0.614159	Same	NA	-0.792055
chr1	137901400	137904799	promoter-TSS	Igfn1	-181	0	1	0	0	0	0	0	0	0	0	0	0	12.8922	14.3971	19.596	55.246	17.026	25.5374	0.846715	1	Same	0.0954627	1	Same	0.155371	1	Same	0.0798535	1	Same	-0.671398	1	Same	0.128516	1	Same	0.188424	1	Same	NA	-0.657399	Same	NA	-0.244559
chr1	137913600	137916599	exon	Tmem9	367	0	0	1	1	1	1	0	0	1	0	1	1	11.7202	17.7896	52.2207	12.6096	26.9173	38.4918	0.032801	1	Same	0.263685	1	Same	-0.198536	1	Same	0.219877	1	Same	0.450761	1	Same	0.648602	1	Same	0.18638	1	Same	1	0.100887	Same	0.250361	0.352099
chr1	137936000	137939399	Intergenic	Ascl5	-9681	0	0	0	0	0	1	0	0	0	0	0	0	0	17.0995	11.8635	20.3517	23.6459	34.6169	4.99551	2.5904e-06	Up	0.437733	1	Same	1.29734	1	Same	4.83096	4.19785e-06	Up	0.273181	1	Same	-0.47409	1	Same	0.385517	1	Same	NA	0	Same	NA	0.311496
chr1	137943800	137951599	exon	Ascl5	319	0	1	0	1	0	1	0	0	0	1	0	1	43.886	36.6751	15.6076	57.7493	19.9422	10.0594	0.358025	1	Same	-0.666466	1	Same	-0.49131	1	Same	-0.151305	1	Same	-1.1758	1	Same	-1.06874	1	Same	-0.893581	1	Same	NA	0	Same	NA	0.311496
chr1	138000000	138005399	intron	Gm15850	25060	0	0	0	0	0	1	0	1	1	0	1	1	47.4471	33.5004	38.8488	16.8895	15.7579	33.8533	-1.13534	1	Same	-0.773368	1	Same	-0.132971	1	Same	-0.325158	1	Same	0.0368099	1	Same	0.127552	1	Same	0.767949	1	Same	NA	NA	Same	NA	NA
chr1	138026000	138040999	intron	Kif21b	5522	0	1	1	1	1	1	0	1	1	0	1	1	24.3286	33.3058	33.1653	44.863	30.362	34.7204	0.850901	0.91258	Same	-0.0561215	1	Same	0.0897808	1	Same	0.504028	0.942705	Same	-0.402994	1	Same	-0.0532346	1	Same	0.0926677	1	Same	1	-0.00431164	Same	0.617806	-0.221016
chr1	138054600	138056999	intron	Kif21b	27822	0	1	0	0	0	0	0	0	1	0	0	0	15.5834	2.7423	45.5433	65.8428	15.1147	23.9578	0.910188	1	Same	0.555886	1	Same	-0.398456	1	Same	-0.525359	1	Same	-0.879661	1	Same	1.17274	1	Same	0.218398	1	Same	1	-0.00431164	Same	0.617806	-0.221016
chr1	138066600	138071999	intron	Mroh3	40105	0	1	0	0	0	0	0	0	0	0	0	1	9.88581	24.3394	26.7955	14.1249	7.84055	0.819708	0.136537	1	Same	-0.460827	1	Same	-0.86034	1	Same	0.424302	1	Same	-0.173063	1	Same	0.0358418	1	Same	-0.363671	1	Same	1	0.302256	Same	NA	0.203752
chr1	138075200	138078599	Intergenic	Mroh3	32505	0	0	0	0	0	0	0	0	0	0	0	1	17.8751	37.0347	29.8416	16.3777	19.847	12.7598	-0.060182	1	Same	-0.465785	1	Same	-0.633183	1	Same	0.633591	0.998454	Same	0.227988	1	Same	-0.209837	1	Same	-0.377236	1	Same	1	0.302256	Same	NA	0.203752
chr1	138109400	138113999	intron	Mroh3	-2295	0	0	0	0	0	1	0	1	0	0	0	1	49.4011	6.93192	30.6815	31.5589	10.1704	27.2372	-0.441134	1	Same	0.356105	1	Same	-0.0961923	1	Same	-1.75974	0.585714	Same	-0.962505	1	Same	1.30232	1	Same	0.850024	1	Same	1	0.302256	Same	NA	0.203752
chr1	138120800	138132799	intron	5730559C18Rik	4057	0	1	1	1	1	1	1	1	1	1	1	1	57.4868	48.3685	47.6179	46.0727	42.4385	40.8699	-0.294613	1	Same	-0.115153	1	Same	-0.188011	1	Same	-0.15977	1	Same	0.01969	1	Same	-0.075041	1	Same	-0.147899	1	Same	1	-0.249194	Same	0.794067	0.0808245
chr1	138155800	138165199	Intergenic	Gpr25	-3050	0	1	0	1	0	1	0	0	0	0	0	1	1.51673	18.521	40.1579	29.7542	23.8417	22.2426	2.71895	0.156088	Same	0.318069	1	Same	-0.612874	1	Same	2.26406	0.266082	Same	-0.136818	1	Same	0.781065	1	Same	-0.149877	1	Same	NA	0.566511	Same	NA	0.175243
chr1	138239400	138244599	exon	Camsap2	681	0	1	1	1	1	1	1	1	1	1	1	1	40.9888	42.7786	50.3886	65.7636	48.4114	53.5411	0.627876	1	Same	0.219649	1	Same	0.104351	1	Same	0.12962	1	Same	-0.278607	1	Same	0.160292	1	Same	0.0449936	1	Same	1	-0.161801	Same	0.254387	-0.470136
chr1	138256800	138262799	Intergenic	Camsap2	-17119	0	1	0	1	0	1	0	1	0	0	0	1	46.8904	29.8956	21.1764	33.4642	23.8242	12.5345	-0.426191	1	Same	-0.236594	1	Same	-0.671418	1	Same	-0.525486	0.952607	Same	-0.335889	1	Same	-0.507605	1	Same	-0.942428	1	Same	1	-0.161801	Same	0.254387	-0.470136
chr1	138310000	138314399	promoter-TSS	9230116N13Rik	-104	1	1	1	1	1	1	1	1	1	0	1	1	25.7176	15.1482	15.7304	53.4808	28.0467	10.6112	0.689312	1	Same	0.572095	1	Same	-0.293593	1	Same	-0.396231	1	Same	-0.513449	1	Same	-0.00209437	1	Same	-0.867782	1	Same	1	-0.416015	Same	NA	-0.205885
chr1	138323600	138326599	intron	9230116N13Rik	-13004	1	0	0	0	0	1	1	0	1	0	0	0	26.4391	30.5131	6.54184	12.1316	28.5391	29.6756	-0.856163	1	Same	-0.00550843	1	Same	1.70044	1	Same	0.228438	1	Same	1.07909	1	Same	-1.74768	0.707375	Same	-0.0417361	1	Same	1	-0.416015	Same	NA	-0.205885
chr1	138362400	138365599	promoter-TSS	Kif14	-425	1	0	1	0	1	0	1	1	1	0	1	0	30.404	23.1488	11.1778	0	10.287	10.7307	-1.2661	1	Same	-0.416671	1	Same	-0.0092407	1	Same	-0.14016	1	Same	0.709272	1	Same	-0.421044	1	Same	-0.013614	1	Same	1	-0.080528	Same	0.263817	-0.550636
chr1	138365600	138368199	intron	Kif14	2475	1	0	1	0	1	1	1	0	1	0	1	0	20.4373	31.0968	9.70179	35.2455	5.68898	18.3487	0.329152	1	Same	-0.73267	1	Same	0.281932	1	Same	0.268499	1	Same	-0.793323	1	Same	-0.58776	1	Same	0.426842	1	Same	1	-0.080528	Same	0.263817	-0.550636
chr1	138436000	138438799	Intergenic	Kif14	72975	0	0	0	1	0	1	0	0	0	0	1	0	43.6903	43.389	39.524	15.698	33.9669	33.596	-0.915124	1	Same	-0.192661	1	Same	-0.138585	1	Same	0.0478952	1	Same	0.770358	1	Same	-0.125802	1	Same	-0.0717259	1	Same	1	-0.080528	Same	0.263817	-0.550636
chr1	138450200	138452999	Intergenic	Zfp281	-69878	1	1	1	0	1	1	1	0	1	0	1	0	23.3921	11.1215	31.5234	48.2941	35.7612	41.4318	0.726661	1	Same	1.116	1	Same	0.286934	1	Same	-0.601569	0.998372	Same	-0.212227	1	Same	0.903834	1	Same	0.074766	1	Same	1	0.148354	Same	0.302079	-0.19984
chr1	138456200	138463199	Intergenic	Zfp281	-61778	1	1	1	1	1	1	1	1	1	1	1	1	19.3799	48.3851	14.7136	27.5398	43.0348	27.8043	0.435084	1	Same	-0.0871182	1	Same	0.790824	1	Same	1.18933	0.708518	Same	0.667132	1	Same	-1.49378	0.771313	Same	-0.615836	1	Same	1	0.148354	Same	0.302079	-0.19984
chr1	138464000	138472199	Intergenic	Zfp281	-53378	1	1	1	1	1	1	1	1	1	1	1	1	24.0808	31.023	28.47	43.6551	20.5344	24.1624	0.777488	1	Same	-0.44963	1	Same	-0.180137	1	Same	0.395131	1	Same	-0.831987	1	Same	-0.154534	1	Same	0.114959	1	Same	1	0.148354	Same	0.302079	-0.19984
chr1	138473000	138482199	Intergenic	Zfp281	-43878	1	1	1	0	1	1	1	1	1	0	1	1	21.6745	38.0323	31.5295	38.3903	19.5015	26.4754	0.780231	1	Same	-0.812164	1	Same	-0.202006	1	Same	0.818357	0.82131	Same	-0.774038	1	Same	-0.29757	1	Same	0.312588	1	Same	1	0.148354	Same	0.302079	-0.19984
chr1	138484400	138487799	Intergenic	Zfp281	-35378	1	1	1	1	1	1	1	1	1	0	1	0	39.6266	7.03498	14.5944	74.3317	34.2475	35.8382	0.546089	1	Same	1.04231	1	Same	0.642243	1	Same	-1.06241	0.940197	Same	-0.566193	1	Same	0.376205	1	Same	-0.023857	1	Same	1	0.148354	Same	0.302079	-0.19984
chr1	138501800	138505599	Intergenic	Zfp281	-17778	1	0	1	0	1	1	1	0	1	0	1	0	13.7885	7.34437	17.2819	26.2816	25.181	34.097	0.511424	1	Same	0.923799	1	Same	0.568598	1	Same	-0.373465	1	Same	0.0389096	1	Same	0.558402	1	Same	0.203201	1	Same	1	0.148354	Same	0.302079	-0.19984
chr1	138509000	138512399	Intergenic	Zfp281	-10778	1	1	1	1	1	1	1	0	1	0	1	0	29.7788	53.3258	17.8423	54.5461	37.7877	44.1588	0.609825	1	Same	-0.295102	1	Same	0.862291	1	Same	0.625546	0.996052	Same	-0.279382	1	Same	-1.06793	1	Same	0.0894673	1	Same	1	0.148354	Same	0.302079	-0.19984
chr1	138518600	138526199	exon	Zfp281	922	1	0	1	1	1	1	1	1	1	0	1	1	10.1561	15.406	31.4907	14.3482	15.5898	36.0475	0.297217	1	Same	0.0526636	1	Same	0.145248	1	Same	0.376548	1	Same	0.131995	1	Same	0.60074	1	Same	0.693324	1	Same	1	0.148354	Same	0.302079	-0.19984
chr1	138532600	138535799	Intergenic	Zfp281	12722	0	0	1	0	0	0	1	1	1	0	1	0	63.2657	5.90292	26.9245	23.0325	23.4107	28.2296	-1.0444	1	Same	1.34125	1	Same	0.0688772	1	Same	-2.27729	0.267912	Same	0.108358	1	Same	1.40033	1	Same	0.127966	1	Same	1	0.148354	Same	0.302079	-0.19984
chr1	138540200	138543999	Intergenic	Zfp281	20622	0	0	1	1	0	0	1	1	1	0	1	0	56.3773	34.2854	23.2527	29.1865	47.4909	25.0312	-0.562058	1	Same	0.340702	1	Same	0.0763145	1	Same	-0.403742	1	Same	0.499018	1	Same	-0.35388	1	Same	-0.618267	1	Same	1	0.148354	Same	0.302079	-0.19984
chr1	138555000	138560399	Intergenic	Gm19705	-22273	1	1	1	1	1	1	1	0	1	0	1	1	19.2565	15.7412	34.6878	60.9454	41.4291	48.0574	1.50948	0.396556	Same	1.31328	0.748607	Same	0.449697	1	Same	-0.174784	1	Same	-0.370978	1	Same	0.964483	1	Same	0.100896	1	Same	1	-0.373523	Same	0.965951	-0.0341859
chr1	138561600	138576599	Intergenic	Gm19705	-10873	1	1	1	1	1	1	1	1	1	1	1	1	53.0089	30.9713	40.2222	23.3981	31.9558	31.8059	-0.987726	1	Same	0.103957	1	Same	-0.260884	1	Same	-0.587055	0.982776	Same	0.504628	1	Same	0.277093	1	Same	-0.0877475	1	Same	1	-0.373523	Same	0.965951	-0.0341859
chr1	138579600	138583599	intron	Gm19705	1394	1	1	1	1	1	0	1	0	1	0	1	0	10.6293	27.492	20.2466	60.959	28.3922	34.9676	1.43249	1	Same	0.0621186	1	Same	0.469426	1	Same	0.75854	0.986032	Same	-0.611832	1	Same	-0.276184	1	Same	0.131123	1	Same	1	-0.373523	Same	0.965951	-0.0341859
chr1	138585800	138597399	Intergenic	Platr22	-1188	1	1	1	1	1	1	1	1	1	0	1	1	24.8133	40.3808	30.7887	46.7436	22.8035	23.2433	0.875325	0.960042	Same	-0.705782	1	Same	-0.349149	1	Same	0.736609	0.807721	Same	-0.844498	1	Same	-0.415997	1	Same	-0.0593639	1	Same	1	0.17843	Same	0.539432	0.431493
chr1	138603000	138605599	intron	Platr22	11512	1	0	1	0	1	1	1	0	1	0	1	1	29.3786	57.5883	24.7874	19.9974	28.8264	33.7872	-0.088169	1	Same	-0.231337	1	Same	0.0928682	1	Same	0.25561	1	Same	0.112442	1	Same	-0.296429	1	Same	0.0277765	1	Same	1	0.17843	Same	0.539432	0.431493
chr1	138618600	138631799	Intergenic	Platr22	32412	0	1	0	1	1	1	1	1	1	1	1	1	26.3109	24.9818	3.38009	16.0731	21.199	6.85927	-0.357679	1	Same	-0.08958	1	Same	0.316989	1	Same	0.00584102	1	Same	0.27394	1	Same	-1.16334	1	Same	-0.756771	1	Same	1	0.17843	Same	0.539432	0.431493
chr1	138665200	138666399	Intergenic	Platr22	73012	0	0	0	0	0	1	0	0	0	0	1	0	2.7577	6.1455	21.7048	18.5346	60.2055	43.0204	0.918586	1	Same	1.6114	1	Same	0.543214	1	Same	0.315465	1	Same	1.00827	1	Same	0.718321	1	Same	-0.34986	1	Same	1	0.17843	Same	0.539432	0.431493
chr1	138676600	138681199	Intergenic	Platr22	86112	0	1	0	1	1	1	0	0	1	0	1	1	16.7326	10.2906	41.1517	25.165	36.3793	27.4826	0.347765	1	Same	1.12346	1	Same	-0.355769	1	Same	-0.341154	1	Same	0.434537	1	Same	1.16046	1	Same	-0.318767	1	Same	1	0.17843	Same	0.539432	0.431493
chr1	138734800	138736399	Intergenic	Nr5a2	114607	0	0	0	0	0	1	0	0	0	0	0	0	0	45.387	35.6643	23.4874	24.273	36.0865	0.911837	1	Same	-0.372307	1	Same	0.0206543	1	Same	1.36259	0.8259	Same	0.0784458	1	Same	-0.185627	1	Same	0.207334	1	Same	1	-0.0796019	Same	0.109131	-0.710978
chr1	138784200	138790999	intron	Nr5a2	62607	0	1	0	1	0	1	0	0	0	0	1	0	0	21.6804	16.7488	27.5308	24.2075	17.3262	5.49244	5.92079e-08	Up	0.198037	1	Same	0.0646023	1	Same	5.24387	1.86194e-07	Up	-0.0505394	1	Same	-0.350202	1	Same	-0.483637	1	Same	1	-0.0796019	Same	0.109131	-0.710978
chr1	138804800	138808999	intron	Nr5a2	43307	0	0	0	1	0	0	0	0	0	0	1	0	30.5287	22.059	27.3686	0	35.2329	18.5717	-6.43287	1.9001e-13	Down	0.670213	1	Same	-0.475249	1	Same	-0.342389	1	Same	6.76069	1.0279e-14	Up	0.22912	1	Same	-0.916342	1	Same	1	-0.0796019	Same	0.109131	-0.710978
chr1	138812000	138825599	intron	Nr5a2	31407	0	0	1	1	0	1	0	0	1	1	1	1	0	41.2174	22.1294	0.349955	25.8895	22.7495	0.568695	1	Same	-0.458777	1	Same	0.05231	1	Same	4.77881	7.51206e-05	Up	3.75134	0.0114997	Up	-0.726075	1	Same	-0.214988	1	Same	1	-0.0796019	Same	0.109131	-0.710978
chr1	138840600	138856399	intron	Nr5a2	1707	1	1	1	1	1	1	1	1	1	1	1	1	51.7464	31.112	53.2695	72.819	52.3245	58.1612	0.503988	1	Same	0.795652	0.702828	Same	0.150062	1	Same	-0.623931	0.652149	Same	-0.332267	1	Same	0.69788	0.843693	Same	0.052289	1	Same	1	-0.0796019	Same	0.109131	-0.710978
chr1	138902000	138907999	Intergenic	Nr5a2	-47975	1	1	1	1	0	0	1	0	1	0	1	0	10.0656	24.5201	14.4157	26.1305	27.8556	19.958	0.80018	1	Same	0.158494	1	Same	0.287418	1	Same	0.782564	0.983413	Same	0.140879	1	Same	-0.48426	1	Same	-0.355337	1	Same	1	-0.0796019	Same	0.109131	-0.710978
chr1	139069600	139074799	Intergenic	Nr5a2	-215175	0	1	1	1	0	0	0	1	1	1	1	1	26.6138	59.1244	26.9887	17.0181	38.8299	13.8628	-0.558557	1	Same	-0.493676	1	Same	-0.852815	1	Same	1.13832	0.48734	Same	1.2032	0.750422	Same	-1.08806	0.840281	Same	-1.4472	1	Same	1	-0.0796019	Same	0.109131	-0.710978
chr1	139116600	139119599	Intergenic	Nr5a2	-261075	0	0	0	1	0	0	0	0	0	0	1	0	17.4271	0	21.0985	0	23.9539	19.2293	-4.84778	2.97912e-05	Down	5.09608	1.08671e-05	Up	-0.0861097	1	Same	-4.59405	7.94104e-05	Down	5.34981	3.16968e-06	Up	4.84275	3.85417e-05	Up	-0.339432	1	Same	1	-0.0796019	Same	0.109131	-0.710978
chr1	140399800	140404599	intron	Nek7	114134	0	0	0	0	0	1	0	0	0	0	0	0	0.206827	36.7185	27.1464	3.84951	37.0061	15.8926	1.06727	1	Same	0.0589901	1	Same	-0.477829	1	Same	3.00221	0.0857318	Same	1.99393	0.844617	Same	-0.330697	1	Same	-0.867516	1	Same	1	0.134651	Same	0.246916	-0.335092
chr1	140502800	140506199	intron	Nek7	11834	0	1	0	0	0	0	0	0	1	0	1	0	28.8038	4.2658	14.7771	34.5264	24.7697	16.0109	0.124596	1	Same	0.760184	1	Same	0.049776	1	Same	-0.788575	0.981848	Same	-0.152987	1	Same	0.428961	1	Same	-0.281447	1	Same	1	0.134651	Same	0.246916	-0.335092
chr1	140513200	140518599	intron	Nek7	434	1	0	1	1	1	1	1	0	1	0	1	1	23.3041	12.857	39.9798	19.6597	9.31259	28.2798	-0.143848	1	Same	-0.223633	1	Same	-0.317783	1	Same	-0.48229	1	Same	-0.562076	1	Same	1.01845	1	Same	0.924302	1	Same	1	0.134651	Same	0.246916	-0.335092
chr1	140738200	140740599	promoter-TSS	Lhx9	-379	0	0	0	1	0	0	0	0	0	0	0	0	3.99866	25.8233	34.2103	57.4822	58.7358	59.9189	1.71012	0.953531	Same	0.717659	1	Same	0.487161	1	Same	1.09738	0.930882	Same	0.10492	1	Same	0.185262	1	Same	-0.0452367	1	Same	1	1.27063	Same	NA	1.35923
chr1	140743800	140746399	promoter-TSS	Lhx9	-944	0	0	0	0	0	1	0	0	0	0	0	0	50.458	5.86547	50.5954	32.9379	25.141	47.6618	-0.408742	1	Same	1.19799	1	Same	-0.0393462	1	Same	-1.75359	0.604236	Same	-0.146855	1	Same	1.77569	0.909256	Same	0.53835	1	Same	1	1.27063	Same	NA	1.35923
chr1	140857000	140862199	promoter-TSS	Dennd1b	-686	0	1	0	1	1	1	0	1	1	1	1	1	52.8778	35.3978	28.6875	37.4986	31.1884	39.8911	-0.304565	1	Same	-0.0723014	1	Same	0.321269	1	Same	-0.321118	1	Same	-0.0888537	1	Same	-0.229067	1	Same	0.164503	1	Same	1	0.119365	Same	0.335868	-0.33902
chr1	141317000	141321999	intron	Zbtb41	540	0	1	1	1	1	1	0	1	1	1	1	1	31.375	45.2408	47.7801	65.9718	53.3669	53.214	1.03528	0.555274	Same	0.288668	1	Same	0.174567	1	Same	0.581974	0.875613	Same	-0.164636	1	Same	0.0191264	1	Same	-0.0949743	1	Same	1	-0.0158741	Same	0.28639	-0.458648
chr1	141350000	141352799	promoter-TSS	Aspm	50	0	0	1	0	1	1	1	0	1	1	1	1	45.1634	50.7113	25.2101	2.59768	10.2807	21.0651	-1.74903	0.932851	Same	-1.18802	1	Same	-0.123366	1	Same	0.155436	1	Same	0.716445	1	Same	-0.619912	1	Same	0.444738	1	Same	1	-0.189659	Same	0.232844	-0.552141
chr1	141390800	141395399	Intergenic	F13b	-5184	1	1	0	0	0	0	1	1	0	0	0	0	44.7794	0	22.0181	37.656	4.08029	12.7427	-0.0975059	1	Same	0.218185	1	Same	-0.228997	1	Same	-1.13203	0.889903	Same	-0.816338	1	Same	0.74439	1	Same	0.297208	1	Same	NA	1.48552	Same	NA	0.468551
chr1	142141000	142144399	promoter-TSS	Kcnt2	-134	0	1	0	1	0	1	0	0	0	0	0	1	9.30723	6.01782	39.1161	46.4316	19.0336	32.7947	1.15681	1	Same	0.705266	1	Same	-0.127122	1	Same	-0.185791	1	Same	-0.637335	1	Same	1.20017	1	Same	0.36778	1	Same	1	0.419912	Same	0.627538	-0.363168
chr1	145546400	145551599	intron	Cdc73	1023	1	1	1	1	1	1	1	1	1	1	1	1	30.4154	46.1468	43.5918	53.1961	38.1746	53.4873	0.652728	1	Same	-0.170405	1	Same	0.257469	1	Same	0.547382	0.994918	Same	-0.27575	1	Same	-0.114706	1	Same	0.313168	1	Same	1	0.0443985	Same	0.23958	-0.348412
chr1	145582200	145588599	Intergenic	Glrx2	-1079	1	1	1	1	1	1	1	1	1	1	1	1	26.2868	29.5629	17.6314	5.35772	13.9028	19.2678	-0.863172	1	Same	-0.480265	1	Same	0.068125	1	Same	0.13048	1	Same	0.513387	1	Same	-0.381771	1	Same	0.166619	1	Same	1	-0.0587546	Same	0.413361	0.268216
chr1	145616400	145619799	exon	Trove2	6081	0	1	0	0	0	1	0	0	1	0	0	1	38.5467	26.51	55.8475	28.917	5.73753	27.4572	-0.340254	1	Same	-1.75615	0.595179	Same	-0.842163	1	Same	-0.37743	1	Same	-1.79333	0.548057	Same	0.857683	1	Same	1.77167	1	Same	1	0.0629958	Same	0.179831	-0.349733
chr1	145622000	145627199	promoter-TSS	Uchl5	192	1	1	1	1	1	1	1	1	1	0	1	1	50.2111	43.3619	72.8715	53.1479	42.6138	32.6002	0.0764081	1	Same	0.0403278	1	Same	-0.892344	1	Same	-0.105005	1	Same	-0.141085	1	Same	0.558596	1	Same	-0.374076	1	Same	1	0.00903568	Same	0.875445	-0.0392936
chr1	145849200	145852399	intron	Rgs2	479	0	1	0	1	0	1	0	0	0	0	0	1	30.6057	49.7982	15.0516	38.9186	32.3848	21.5578	0.309268	1	Same	-0.448503	1	Same	0.439083	1	Same	0.645206	0.979979	Same	-0.112566	1	Same	-1.44517	0.904747	Same	-0.557587	1	Same	1	0.537692	Same	0.286351	-0.447406
chr1	148344400	148346199	intron	Brinp3	483	0	0	0	1	0	1	0	0	0	0	0	0	49.4353	46.0097	54.4292	49.4939	65.9482	80.7296	0.0125023	1	Same	0.364862	1	Same	0.381705	1	Same	-0.00724457	1	Same	0.345115	1	Same	0.112396	1	Same	0.129239	1	Same	NA	0.718008	Same	NA	-1.12405
chr1	149483400	149483599	Intergenic	Brinp3	1138683	0	0	0	1	0	0	0	0	0	0	0	0	57.429	160.044	42.6448	0	114.925	89.9444	-0.25191	1	Same	-0.115648	1	Same	0.180254	1	Same	0.342495	1	Same	0.478757	1	Same	-0.394984	1	Same	-0.0990822	1	Same	NA	0.718008	Same	NA	-1.12405
chr1	151946200	151947599	promoter-TSS	Ptgs2os	104	0	0	0	1	0	1	0	0	0	0	0	1	29.4674	37.3936	90.2729	90.8167	55.9824	80.6795	1.50605	0.284647	Same	0.592707	1	Same	-0.121711	1	Same	0.388391	0.994672	Same	-0.524955	1	Same	1.11159	0.810905	Same	0.397174	1	Same	NA	-0.836655	Same	NA	0.191619
chr1	152011000	152012999	promoter-TSS	Ptgs2os2	78	0	0	0	0	0	1	0	0	0	0	0	0	41.8174	6.54981	46.3929	0	47.92	43.5313	-3.54277	0.0224119	Down	1.94896	0.832755	Same	-0.0457124	1	Same	-1.68738	0.627227	Same	3.80435	0.0136694	Up	1.81812	0.863546	Same	-0.176552	1	Same	NA	0.555849	Same	NA	-0.576739
chr1	152238400	152243399	promoter-TSS	BC003331	-715	1	0	1	1	1	1	1	1	1	1	1	1	46.9166	41.1764	39.1832	0	23.5904	39.5191	-7.22216	2.73365e-19	Down	-0.680415	1	Same	0.0374618	1	Same	-0.099421	1	Same	6.44233	2.16584e-15	Up	-0.112567	1	Same	0.60531	1	Same	1	0.165893	Same	0.867415	-0.0373547
chr1	152342400	152348199	Intergenic	Prg4	-32005	0	1	0	0	0	0	0	0	0	0	0	0	7.02531	3.58022	0	17.372	1.92014	0	0.368548	1	Same	-0.097089	1	Same	0	1	Same	-0.160719	NA	Same	-0.626356	1	Same	-0.246287	NA	Same	-0.149256	1	Same	1	0.11334	Same	NA	0.310241
chr1	152499000	152501199	intron	Prg4	-186805	0	0	0	1	0	0	0	0	0	0	0	0	101.841	54.1978	28.8781	39.6962	94.6353	23.6892	-1.18659	0.80604	Same	0.782878	1	Same	-0.228662	1	Same	-0.735841	0.900948	Same	1.23363	0.8682	Same	-0.863255	1	Same	-1.87479	0.679933	Same	1	0.11334	Same	NA	0.310241
chr1	152837200	152843399	exon	Hmcn1	265	0	1	0	1	1	1	0	0	0	0	0	1	5.49252	32.9379	54.4351	7.03538	23.0623	30.0972	0.125015	1	Same	-0.25292	1	Same	-0.495948	1	Same	1.25092	0.885314	Same	0.872984	1	Same	0.405345	1	Same	0.162317	1	Same	1	-0.834463	Same	0.415798	-0.497891
chr1	152885400	152889399	Intergenic	Hmcn1	-46835	0	0	1	0	0	0	0	0	1	0	1	1	0	4.60913	25.3623	6.49042	23.9264	16.8341	1.08026	1	Same	1.22026	1	Same	-0.321576	1	Same	0.893443	0.967152	Same	1.03345	1	Same	1.19701	1	Same	-0.344826	1	Same	1	-0.834463	Same	0.415798	-0.497891
chr1	152899200	152903199	Intergenic	Hmcn1	-60635	0	0	0	0	0	1	0	0	0	0	0	0	0	9.67422	9.43559	0	29.0157	32.6605	0	1	Same	0.855204	1	Same	0.939113	1	Same	1.14896	0.914988	Same	2.00636	0.849187	Same	-0.043048	1	Same	0.0408613	1	Same	1	-0.834463	Same	0.415798	-0.497891
chr1	152931800	152936399	Intergenic	C730036E19Rik	-51064	0	1	1	1	1	0	0	1	1	0	1	1	45.0577	0	24.1734	24.0675	25.4738	33.0047	-0.786916	1	Same	5.68314	1.10739e-09	Up	0.42072	1	Same	-6.27207	3.96722e-12	Down	0.197989	1	Same	5.50566	3.94585e-09	Up	0.243238	1	Same	1	0.697136	Same	NA	0.0807864
chr1	152937000	152940199	Intergenic	C730036E19Rik	-46564	0	0	1	0	1	1	0	0	1	0	1	0	0	21.364	24.1034	15.3729	27.5784	22.4579	4.77462	5.7873e-06	Up	0.369868	1	Same	-0.0599808	1	Same	5.21323	2.24698e-07	Up	0.808476	1	Same	0.103167	1	Same	-0.326682	1	Same	1	0.697136	Same	NA	0.0807864
chr1	152957600	152960799	Intergenic	C730036E19Rik	-25964	0	0	1	1	1	0	0	0	1	0	1	0	19.1599	62.1409	43.1963	0	31.402	28.986	-2.02207	0.712438	Same	-0.603508	1	Same	-0.35289	1	Same	1.13786	0.915484	Same	2.55643	0.416322	Same	-0.389538	1	Same	-0.13892	1	Same	1	0.697136	Same	NA	0.0807864
chr1	153097800	153101799	Intergenic	Ivns1abp	-91828	0	0	0	1	0	1	0	0	0	0	0	0	6.8253	2.05672	36.7735	39.4561	28.3005	32.7238	1.34299	1	Same	1.65817	1	Same	-0.0841013	1	Same	-0.526417	1	Same	-0.211238	1	Same	1.80626	0.933763	Same	0.063983	1	Same	1	0.0905623	Same	0.199718	-0.406687
chr1	153102800	153106999	Intergenic	Ivns1abp	-86728	0	0	0	1	0	1	0	0	0	1	1	0	19.4418	53.3996	19.3724	58.4233	35.1841	44.2859	1.06932	1	Same	-0.363668	1	Same	0.790439	1	Same	1.01422	0.93978	Same	-0.418769	1	Same	-0.994086	1	Same	0.160021	1	Same	1	0.0905623	Same	0.199718	-0.406687
chr1	153134600	153138199	Intergenic	Ivns1abp	-55228	0	0	0	0	0	0	0	0	0	0	0	1	2.34404	24.302	42.7898	34.9788	26.6359	5.67702	2.61459	0.194894	Same	0.148055	1	Same	-2.04679	1	Same	2.26106	0.264886	Same	-0.20548	1	Same	0.574167	1	Same	-1.62068	1	Same	1	0.0905623	Same	0.199718	-0.406687
chr1	153138400	153140999	Intergenic	Ivns1abp	-51928	0	0	0	1	0	0	0	0	0	0	0	0	56.6928	5.02755	24.9671	14.7344	51.5547	9.7501	-1.36283	1	Same	2.29326	0.504825	Same	-0.891306	1	Same	-2.27751	0.279959	Same	1.37858	1	Same	1.44087	1	Same	-1.7437	1	Same	1	0.0905623	Same	0.199718	-0.406687
chr1	153150600	153154199	Intergenic	Ivns1abp	-39228	0	0	0	0	0	0	1	1	0	0	0	0	34.2956	3.15361	6.97686	0	12.9112	9.46265	-1.19965	1	Same	0.476791	1	Same	0.116777	1	Same	-0.971073	0.931587	Same	0.705368	1	Same	0.197628	1	Same	-0.162386	1	Same	1	0.0905623	Same	0.199718	-0.406687
chr1	153188200	153198199	intron	Ivns1abp	1572	1	1	1	1	1	1	1	0	1	1	1	1	24.4246	14.67	42.2228	23.9799	29.4988	17.4752	-0.0121405	1	Same	0.990156	1	Same	-1.14419	1	Same	-0.59609	0.938936	Same	0.406206	1	Same	1.35161	0.455136	Same	-0.782734	1	Same	1	0.0905623	Same	0.199718	-0.406687
chr1	153272200	153278799	promoter-TSS	Swt1	65	1	1	1	1	1	1	1	1	1	1	1	1	45.545	14.3126	22.5006	27.901	30.4559	23.348	-0.457632	1	Same	0.737553	1	Same	0.0529568	1	Same	-1.02309	0.939984	Same	0.172099	1	Same	0.372447	1	Same	-0.31215	1	Same	1	0.000128742	Same	0.503321	-0.140977
chr1	153312000	153318999	Intergenic	Mir7682	25977	0	0	0	0	0	0	0	0	0	0	0	1	0	15.0345	18.4013	7.41421	8.65404	4.47114	0.729182	1	Same	-0.299258	1	Same	-0.744682	1	Same	1.16414	NA	Same	0.1357	1	Same	0.108482	1	Same	-0.336941	1	Same	NA	0.194448	Same	NA	-1.05147
chr1	153328200	153332799	intron	Rnf2	17453	0	0	0	0	0	1	0	0	0	1	1	0	15.3762	61.9429	6.90016	27.2249	13.3055	27.0018	0.657631	1	Same	-1.66189	0.922319	Same	1.47308	1	Same	1.62536	0.563843	Same	-0.694164	1	Same	-2.43845	0.221754	Same	0.696515	1	Same	0.629535	0.283757	Same	0.233812	-0.236532
chr1	153334200	153349399	intron	Rnf2	6153	1	1	1	1	1	1	1	1	1	0	1	1	28.4312	14.4391	30.1024	22.1105	35.0072	31.5781	-0.308388	1	Same	1.20098	0.963091	Same	0.0861901	1	Same	-0.791088	0.88801	Same	0.718276	1	Same	0.89297	1	Same	-0.221815	1	Same	0.629535	0.283757	Same	0.233812	-0.236532
chr1	153361600	153364999	Intergenic	Rnf2	-15347	1	1	1	0	0	0	1	1	1	0	0	0	62.8016	6.63067	8.98661	18.0755	11.3987	11.1033	-0.820907	1	Same	0.238891	1	Same	0.0965877	1	Same	-1.23028	0.870833	Same	-0.170484	1	Same	0.0981289	1	Same	-0.0441748	1	Same	0.629535	0.283757	Same	0.233812	-0.236532
chr1	153390000	153398999	Intergenic	Fam129a	-24003	1	1	1	1	1	1	1	1	1	0	1	1	13.7427	13.9891	23.973	13.3131	18.3179	23.5479	-0.0208419	1	Same	0.205146	1	Same	0.000909798	1	Same	0.0406836	1	Same	0.266672	1	Same	0.333388	1	Same	0.129152	1	Same	1	-0.0972162	Same	0.592499	-0.270449
chr1	153414000	153422199	promoter-TSS	Fam129a	-403	1	1	0	1	0	1	1	1	1	1	1	1	37.8735	33.1642	37.8376	25.5173	29.5936	26.3808	-0.425929	1	Same	-0.0783704	1	Same	-0.384787	1	Same	-0.0728688	1	Same	0.27469	1	Same	0.103069	1	Same	-0.203347	1	Same	1	-0.0972162	Same	0.592499	-0.270449
chr1	153437200	153439999	intron	Fam129a	20097	0	0	0	0	0	1	0	0	1	0	0	1	27.5641	22.7763	47.0316	15.2647	23.2163	30.9921	-0.466144	1	Same	0.0478883	1	Same	-0.358829	1	Same	-0.109855	1	Same	0.404177	1	Same	0.601845	1	Same	0.195128	1	Same	1	-0.0972162	Same	0.592499	-0.270449
chr1	153508800	153513599	intron	Edem3	-91304	0	0	0	0	0	1	0	0	1	0	0	1	4.82597	17.5682	18.5239	3.40946	13.7749	17.561	-0.155473	1	Same	-0.146826	1	Same	-0.0256398	1	Same	0.855899	0.975356	Same	0.864545	1	Same	0.0103288	1	Same	0.131515	1	Same	1	-0.00739826	Same	0.25991	-0.606198
chr1	153522200	153525599	intron	Edem3	-78604	0	0	0	0	0	1	0	0	0	0	0	0	56.8173	45.5828	32.5758	10.2284	40.6536	24.5219	-1.59877	0.965593	Same	-0.0609773	1	Same	-0.254359	1	Same	-0.165941	1	Same	1.37185	1	Same	-0.36742	1	Same	-0.560801	1	Same	1	-0.00739826	Same	0.25991	-0.606198
chr1	153530000	153536399	intron	Edem3	-69304	0	0	0	1	0	1	0	1	1	1	1	1	52.9328	58.0216	45.45	3.34957	32.5853	28.9777	-2.81046	0.0791537	Same	-0.594372	1	Same	-0.47983	1	Same	0.17117	1	Same	2.38725	0.302255	Same	-0.318289	1	Same	-0.203747	1	Same	1	-0.00739826	Same	0.25991	-0.606198
chr1	153600600	153604199	promoter-TSS	Edem3	-104	1	0	0	1	0	1	1	0	1	0	1	1	5.17318	24.1475	35.4454	0	57.0705	27.6653	-0.495009	1	Same	0.703072	1	Same	-0.170089	1	Same	0.859024	0.975356	Same	2.05711	0.815609	Same	0.248799	1	Same	-0.624362	1	Same	1	-0.00739826	Same	0.25991	-0.606198
chr1	153725200	153734599	Intergenic	Edem3	127396	0	1	0	1	0	1	1	1	1	0	0	0	43.4183	26.9377	24.3775	20.4863	25.8995	30.6254	-1.01184	0.392551	Same	0.0125635	1	Same	0.342148	1	Same	-0.578695	0.811012	Same	0.445711	1	Same	-0.188346	1	Same	0.141238	1	Same	1	-0.00739826	Same	0.25991	-0.606198
chr1	153757800	153761799	intron	Edem3	157296	0	0	0	0	0	1	0	0	0	0	0	0	23.5744	0	23.7245	3.8995	18.7459	20.7186	-1.35461	1	Same	2.25334	0.670894	Same	-0.103666	1	Same	-2.36615	0.316551	Same	1.2418	1	Same	2.38927	0.493973	Same	0.0322631	1	Same	1	-0.00739826	Same	0.25991	-0.606198
chr1	153790400	153794999	intron	1700025G04Rik	144750	0	0	0	0	0	0	0	0	0	1	1	0	22.8613	59.4326	19.355	17.3179	45.58	28.776	-0.238769	1	Same	-0.213265	1	Same	0.369805	1	Same	0.954527	0.953188	Same	0.980031	1	Same	-1.08112	1	Same	-0.498049	1	Same	1	0.136856	Same	0.83183	0.0590341
chr1	153885200	153889399	intron	1700025G04Rik	50150	0	0	0	1	0	0	0	0	1	0	1	0	16.6053	0	18.6967	9.12771	31.4738	23.4024	-0.379017	1	Same	1.98678	0.886661	Same	0.185995	1	Same	-1.41171	0.817458	Same	0.954085	1	Same	1.5108	1	Same	-0.289988	1	Same	1	0.136856	Same	0.83183	0.0590341
chr1	153914600	153921799	intron	1700025G04Rik	19250	0	0	0	1	0	1	0	1	0	0	0	1	36.3067	9.97892	16.6274	12.0684	17.051	31.1636	-0.771012	1	Same	0.359072	1	Same	0.467266	1	Same	-0.842559	0.977241	Same	0.287524	1	Same	0.286351	1	Same	0.394545	1	Same	1	0.136856	Same	0.83183	0.0590341
chr1	153930200	153939199	intron	1700025G04Rik	2750	0	1	0	1	0	1	0	1	0	1	1	1	37.5519	55.7904	55.3108	31.9175	44.0962	55.2408	-0.196956	1	Same	-0.253686	1	Same	0.0253838	1	Same	0.612376	0.904865	Same	0.555646	1	Same	-0.0660745	1	Same	0.212995	1	Same	1	0.136856	Same	0.83183	0.0590341
chr1	154137000	154139199	Intergenic	Tsen15	95712	0	0	0	0	0	0	0	0	0	0	0	1	1.66053	47.7953	44.8534	7.20897	34.599	14.116	1.27666	1	Same	-0.297574	1	Same	-1.22642	1	Same	3.31392	0.0153507	Up	1.73969	0.910321	Same	-0.109491	1	Same	-1.03834	1	Same	1	0.206351	Same	0.67566	0.176375
chr1	154245800	154249199	exon	Colgalt2	503	0	1	0	1	0	1	0	1	0	0	0	1	72.9058	15.8489	36.2794	57.9847	35.7568	76.2557	-0.222014	1	Same	0.828607	1	Same	0.784053	1	Same	-1.4451	0.736109	Same	-0.394479	1	Same	0.754654	1	Same	0.710101	1	Same	1	0.316596	Same	NA	0.0747632
chr1	154417400	154424399	intron	Rgl1	51447	0	1	0	0	0	1	1	1	0	0	0	1	33.0491	30.2495	20.4003	16.2122	21.3001	22.4531	-0.804038	1	Same	-0.349668	1	Same	0.130736	1	Same	-0.0344939	1	Same	0.419877	1	Same	-0.492584	1	Same	-0.0121801	1	Same	1	-0.241471	Same	0.05324	-0.885456
chr1	154469200	154474199	intron	Rgl1	647	0	1	0	1	1	1	0	0	0	0	1	1	20.2808	4.4369	38.1655	34.1116	41.951	53.5665	0.650641	1	Same	2.72325	0.0278289	Up	0.443327	1	Same	-1.70362	0.337942	Same	0.368991	1	Same	2.49936	0.0582396	Same	0.219431	1	Same	1	-0.241471	Same	0.05324	-0.885456
chr1	154566800	154569399	intron	Apobec4	-29581	0	0	0	0	0	1	0	0	0	0	0	0	27.8569	22.4974	0	6.84515	9.44277	37.3445	-1.51028	0.963823	Same	-0.902429	1	Same	5.09988	6.79225e-05	Up	-0.166377	1	Same	0.441471	1	Same	-4.54805	0.000171222	Down	1.45426	1	Same	NA	0	Same	NA	-0.115894
chr1	154612400	154615799	promoter-TSS	Arpc5	428	0	1	1	1	1	1	0	0	1	0	1	1	17.3078	17.7488	17.0987	32.199	11.2831	60.7599	0.418591	1	Same	-0.234683	1	Same	0.933361	1	Same	0.052167	1	Same	-0.601107	1	Same	-0.0503898	1	Same	1.11765	1	Same	1	0.0756306	Same	0.672827	-0.0638862
chr1	154625600	154627199	Intergenic	Arpc5	12728	0	0	0	0	0	1	0	0	1	0	0	0	31.7135	59.4957	14.7631	0	24.3306	24.7164	-0.791602	1	Same	-0.477518	1	Same	0.218305	1	Same	0.403367	1	Same	0.717451	1	Same	-0.722031	1	Same	-0.0262082	1	Same	1	0.0756306	Same	0.672827	-0.0638862
chr1	154636800	154649599	Intergenic	Ncf2	-4083	1	1	1	1	1	1	1	1	1	0	1	1	15.8402	21.916	29.6239	23.9497	33.5964	34.0456	0.545949	1	Same	0.594202	1	Same	0.199687	1	Same	0.482734	0.994672	Same	0.530987	1	Same	0.327828	1	Same	-0.0666868	1	Same	1	-0.302553	Same	NA	-0.94352
chr1	154660600	154665799	intron	Ncf2	15917	0	1	1	1	1	1	1	1	1	0	1	0	46.1727	28.2081	15.6822	18.2417	40.8046	20.8137	-1.06952	1	Same	0.495804	1	Same	0.348101	1	Same	-0.507786	0.996643	Same	1.05754	1	Same	-0.73266	1	Same	-0.880363	1	Same	1	-0.302553	Same	NA	-0.94352
chr1	154671000	154674799	intron	Ncf2	25617	1	0	1	0	0	1	1	0	1	0	0	0	0	1.29379	13.2258	30.0202	14.1611	25.0537	1.66526	0.967378	Same	0.979256	1	Same	0.453025	1	Same	0.204338	1	Same	-0.48167	1	Same	0.887699	1	Same	0.361468	1	Same	1	-0.302553	Same	NA	-0.94352
chr1	154677400	154682599	intron	Ncf2	32717	1	1	1	0	0	1	1	0	1	0	0	0	42.6109	0.889481	25.6207	42.5575	14.0792	27.896	0.0126947	1	Same	1.24636	1	Same	0.0871405	1	Same	-2.06648	0.469694	Same	-0.832808	1	Same	1.65058	1	Same	0.491362	1	Same	1	-0.302553	Same	NA	-0.94352
chr1	154717200	154723399	intron	Smg7	4998	0	1	0	0	0	0	0	1	0	0	0	0	20.5389	0	21.0407	22.9825	11.0607	2.04393	0.117884	1	Same	2.03775	0.840935	Same	-1.73349	1	Same	-2.48803	0.2638	Same	-0.568163	1	Same	2.53214	0.399571	Same	-1.2391	1	Same	1	-0.0136507	Same	0.272247	-0.331909
chr1	154746000	154753199	intron	Smg7	176	0	1	1	1	1	1	1	1	1	1	1	1	47.2075	28.6428	39.5207	50.2131	38.721	37.8318	0.0891194	1	Same	0.454127	1	Same	-0.0305057	1	Same	-0.575451	0.96269	Same	-0.210444	1	Same	0.370172	1	Same	-0.114461	1	Same	1	-0.0136507	Same	0.272247	-0.331909
chr1	154762000	154764999	Intergenic	Smg7	-13724	0	1	0	0	0	0	0	0	0	0	0	0	21.6479	5.17516	28.9113	52.3226	32.5564	37.0825	0.714529	1	Same	1.17253	1	Same	0.2105	1	Same	-0.779855	0.98413	Same	-0.321854	1	Same	1.01359	1	Same	0.0515553	1	Same	1	-0.0136507	Same	0.272247	-0.331909
chr1	154800000	154805199	intron	Nmnat2	369	0	1	0	1	0	1	0	1	0	1	0	1	14.6369	51.9078	40.2178	57.8496	25.862	36.9181	1.61211	0.708793	Same	-0.760697	1	Same	-0.0792061	1	Same	1.54655	0.517022	Same	-0.82626	1	Same	-0.346948	1	Same	0.334544	1	Same	1	0.183913	Same	0.686928	-0.1282
chr1	154818400	154821199	intron	Nmnat2	17569	0	0	0	1	0	0	0	0	0	0	1	0	35.52	27.6548	27.1184	36.9016	58.7907	22.3088	0.0473953	1	Same	0.778	1	Same	-0.158584	1	Same	-0.182061	1	Same	0.548543	1	Same	-0.0472073	1	Same	-0.983791	1	Same	1	0.183913	Same	0.686928	-0.1282
chr1	154878200	154884999	intron	Nmnat2	79369	0	1	1	1	0	1	0	0	1	0	1	0	4.96385	35.9849	21.7963	21.6617	36.7507	38.0187	1.24442	1	Same	0.069699	1	Same	0.562997	1	Same	1.79195	0.568408	Same	0.617221	1	Same	-0.524778	1	Same	-0.03148	1	Same	1	0.183913	Same	0.686928	-0.1282
chr1	154896800	154901999	intron	Nmnat2	97169	0	0	1	0	0	0	0	0	1	1	0	0	15.6367	72.0003	23.2641	16.4878	40.0713	15.8323	0.0895814	1	Same	-0.712055	1	Same	-0.478554	1	Same	2.09472	0.0150531	Up	1.29308	0.634225	Same	-1.54658	0.270327	Same	-1.31307	1	Same	1	0.183913	Same	0.686928	-0.1282
chr1	154916200	154921799	intron	Lamc2	114577	0	1	0	1	0	1	0	0	0	0	0	0	5.2244	28.8561	5.24348	3.5578	34.2155	35.6341	-0.177387	1	Same	0.19116	1	Same	1.42622	1	Same	1.27044	0.87779	Same	1.63899	1	Same	-1.25523	1	Same	-0.0201694	1	Same	1	0.0931759	Same	0.248294	0.371862
chr1	154935800	154951799	intron	Lamc2	89777	1	1	1	1	1	1	1	1	1	1	1	1	35.4837	28.5255	22.6141	30.7064	30.7093	30.4409	-0.166142	1	Same	0.155936	1	Same	0.400908	1	Same	-0.20467	1	Same	0.117408	1	Same	-0.335732	1	Same	-0.0907594	1	Same	1	0.0931759	Same	0.248294	0.371862
chr1	154980200	154982399	intron	Lamc2	52277	0	0	0	1	0	0	0	0	0	0	1	0	37.6307	52.8897	28.8446	34.2961	56.8519	45.0294	-0.0895716	1	Same	0.16396	1	Same	0.582126	1	Same	0.505878	0.988329	Same	0.75941	1	Same	-0.805835	1	Same	-0.387669	1	Same	1	0.0931759	Same	0.248294	0.371862
chr1	155019000	155021199	intron	Lamc2	13477	1	1	1	0	0	0	1	0	1	0	1	0	26.9294	4.93257	46.4996	63.9246	10.6683	43.9117	0.865438	1	Same	0.593867	1	Same	-0.0352127	1	Same	-1.30636	0.840289	Same	-1.57793	1	Same	1.84914	0.864515	Same	1.22006	1	Same	1	0.0931759	Same	0.248294	0.371862
chr1	155030400	155034199	intron	Lamc2	1277	1	1	1	1	0	1	1	1	1	0	0	1	27.6459	25.0813	66.5077	99.2258	34.4388	50.9843	1.26552	1	Same	0.341799	1	Same	-0.24446	1	Same	-0.0321962	1	Same	-0.955916	1	Same	0.895635	1	Same	0.309376	1	Same	1	0.0931759	Same	0.248294	0.371862
chr1	155038000	155041999	Intergenic	Lamc2	-6423	1	1	1	1	0	1	1	0	1	0	1	0	7.58367	22.0578	29.9142	46.8768	34.7835	27.9409	1.7149	0.877277	Same	0.503168	1	Same	-0.0486273	1	Same	1.00978	0.939428	Same	-0.201948	1	Same	0.260865	1	Same	-0.29093	1	Same	1	0.0931759	Same	0.248294	0.371862
chr1	155042200	155045399	Intergenic	Lamc2	-10223	0	0	1	0	0	0	0	1	1	0	1	0	39.7809	24.8246	20.8847	7.64902	17.4986	16.4101	-1.04225	1	Same	-0.205424	1	Same	-0.145975	1	Same	-0.317223	1	Same	0.519605	1	Same	-0.143504	1	Same	-0.084055	1	Same	1	0.0931759	Same	0.248294	0.371862
chr1	155046600	155049799	Intergenic	Lamc2	-14623	0	1	1	0	0	1	0	0	1	0	1	0	37.8834	86.1394	43.0352	48.7439	41.8837	42.9747	0.329752	1	Same	-0.840783	1	Same	0.0213098	1	Same	1.09301	0.731253	Same	-0.0775277	1	Same	-0.913722	1	Same	-0.0516296	1	Same	1	0.0931759	Same	0.248294	0.371862
chr1	155053800	155057599	Intergenic	Lamc2	-22123	0	0	0	0	0	1	0	0	0	0	0	0	20.8205	10.4195	13.087	1.5498	25.7138	37.9821	-0.854007	1	Same	0.528765	1	Same	0.658731	1	Same	-0.333357	1	Same	1.04942	1	Same	0.0905078	1	Same	0.220473	1	Same	1	0.0931759	Same	0.248294	0.371862
chr1	155063800	155068199	TTS	Lamc2	-32423	1	0	0	0	0	0	1	1	0	0	0	0	54.6804	5.0943	21.1949	15.9565	10.7421	14.0379	-1.19523	1	Same	0.643004	1	Same	-0.363943	1	Same	-2.10933	0.406021	Same	-0.271096	1	Same	1.18817	1	Same	0.181222	1	Same	1	0.0931759	Same	0.248294	0.371862
chr1	155111200	155128399	intron	Lamc1	60116	1	1	0	1	1	1	0	1	1	1	1	1	34.3713	32.5089	29.2351	32.8479	23.8894	38.6752	-0.0428109	1	Same	-0.357431	1	Same	0.415184	1	Same	0.00433797	1	Same	-0.310282	1	Same	-0.197018	1	Same	0.575597	1	Same	1	-0.0302646	Same	0.551796	-0.295303
chr1	155132600	155137999	intron	Lamc1	44616	0	1	0	0	0	0	0	0	1	0	1	1	30.9245	36.1069	26.5457	33.5754	24.1437	19.4618	0.0923261	1	Same	-0.325709	1	Same	-0.248661	1	Same	0.197515	1	Same	-0.22052	1	Same	-0.313702	1	Same	-0.236655	1	Same	1	-0.0302646	Same	0.551796	-0.295303
chr1	155139000	155142999	intron	Lamc1	38916	0	0	0	0	0	1	0	0	1	0	1	1	27.5264	32.4539	54.6572	20.4079	23.155	27.404	-0.256332	1	Same	-0.272523	1	Same	-0.642879	1	Same	0.204993	1	Same	0.188801	1	Same	0.467635	1	Same	0.0972793	1	Same	1	-0.0302646	Same	0.551796	-0.295303
chr1	155154000	155171199	intron	Lamc1	17316	0	1	1	1	1	1	1	1	1	1	1	1	30.5143	31.6921	31.0986	11.7729	39.4785	36.2338	-1.28084	0.194133	Same	0.370204	1	Same	0.237609	1	Same	0.131033	1	Same	1.78207	0.0125275	Up	-0.0761075	1	Same	-0.208702	1	Same	1	-0.0302646	Same	0.551796	-0.295303
chr1	155172800	155181599	intron	Lamc1	2716	0	1	1	1	1	1	1	1	1	1	1	1	31.3615	45.1236	39.2005	45.5077	43.7308	45.1944	0.512331	1	Same	0.0207824	1	Same	0.213876	1	Same	0.560388	0.94957	Same	0.0688399	1	Same	-0.239832	1	Same	-0.0467389	1	Same	1	-0.0302646	Same	0.551796	-0.295303
chr1	155192200	155196599	Intergenic	Lamc1	-14484	1	1	0	0	0	0	1	0	1	0	1	0	15.7264	50.4861	27.4872	30.239	12.2284	5.52205	0.728244	1	Same	-1.50458	1	Same	-1.66861	1	Same	1.3607	0.736109	Same	-0.872123	1	Same	-0.726049	1	Same	-0.890079	1	Same	1	-0.0302646	Same	0.551796	-0.295303
chr1	155206600	155210199	Intergenic	Lamc1	-28484	1	1	0	0	1	0	0	0	1	0	1	0	15.8643	2.02155	0.0866691	40.8137	5.84851	9.34084	0.86027	1	Same	0.647385	1	Same	1.57416	1	Same	-1.3354	0.847334	Same	-1.54828	1	Same	-0.636716	1	Same	0.290058	1	Same	1	-0.0302646	Same	0.551796	-0.295303
chr1	155231800	155233999	Intergenic	E330020D12Rik	28463	1	0	1	0	0	0	0	1	1	0	1	0	60.4978	14.0924	27.7655	17.0473	22.1216	4.43388	-0.649259	1	Same	0.205136	1	Same	-0.55742	1	Same	-0.694804	0.988275	Same	0.159591	1	Same	0.265697	1	Same	-0.496859	1	Same	1	-0.0624399	Same	NA	-0.0456083
chr1	155269600	155274599	promoter-TSS	Shcbp1l	-239	0	1	0	0	0	1	0	0	0	0	0	1	13.0128	5.64864	30.6133	27.438	8.84688	14.9623	0.600087	1	Same	0.320858	1	Same	-0.574815	1	Same	-0.510947	1	Same	-0.790176	1	Same	1.22557	1	Same	0.329893	1	Same	1	0.423846	Same	NA	-0.322856
chr1	155286200	155292799	intron	Shcbp1l	17161	0	0	0	0	0	0	0	0	0	0	0	1	2.55466	6.54981	38.1414	13.8604	11.3592	26.0709	0.924867	1	Same	0.388481	1	Same	-0.307891	1	Same	0.468778	1	Same	-0.0676084	1	Same	1.28255	1	Same	0.586174	1	Same	1	0.423846	Same	NA	-0.322856
chr1	155294200	155301399	intron	Shcbp1l	25461	0	1	0	1	0	1	0	0	0	0	0	1	28.0705	23.9235	39	13.376	17.9215	35.4614	-0.810577	1	Same	-0.267911	1	Same	-0.0864833	1	Same	-0.11346	1	Same	0.429206	1	Same	0.511006	1	Same	0.692434	1	Same	1	0.423846	Same	NA	-0.322856
chr1	155323800	155344199	intron	Dhx9	790	1	1	1	1	1	1	1	1	1	1	1	1	27.0144	18.7869	14.9311	27.6164	18.1287	23.2859	0.0516734	1	Same	0.0236565	1	Same	0.556288	1	Same	-0.369287	1	Same	-0.397304	1	Same	-0.314656	1	Same	0.217975	1	Same	1	0.0280943	Same	0.24493	-0.602155
chr1	155347400	155349999	Intergenic	Dhx9	-13910	1	0	1	0	1	0	1	1	1	0	1	0	48.6122	20.8624	0	10.986	23.0176	8.3585	-0.962377	1	Same	0.0997709	1	Same	0.64387	1	Same	-0.567555	1	Same	0.494593	1	Same	-1.14812	1	Same	-0.604022	1	Same	1	0.0280943	Same	0.24493	-0.602155
chr1	155374400	155381399	intron	Npl	18944	0	1	1	0	0	0	1	0	1	0	1	1	12.5817	8.9476	28.8176	26.1067	12.1875	15.4828	0.625313	1	Same	0.26501	1	Same	-0.518689	1	Same	-0.215146	1	Same	-0.575449	1	Same	0.929981	1	Same	0.146282	1	Same	1	0.17851	Same	0.659236	0.145297
chr1	155393200	155398599	intron	Npl	944	0	1	0	0	1	0	1	0	0	0	1	0	0	14.0162	13.4925	30.1996	6.42106	9.20309	1.27448	1	Same	-0.33743	1	Same	-0.171482	1	Same	0.837414	0.967152	Same	-0.774491	1	Same	-0.0419003	1	Same	0.124047	1	Same	1	0.17851	Same	0.659236	0.145297
chr1	155404200	155407999	Intergenic	Npl	-9256	0	1	0	0	0	0	0	0	0	0	0	0	4.59838	1.67585	17.5741	27.1674	5.02211	9.92994	0.889541	1	Same	0.284442	1	Same	-0.299805	1	Same	-0.2234	1	Same	-0.8285	1	Same	0.847497	1	Same	0.26325	1	Same	1	0.17851	Same	0.659236	0.145297
chr1	155430400	155433799	Intergenic	Npl	-35256	0	0	0	0	0	1	1	0	1	0	0	0	27.225	32.2547	10.9636	2.92239	14.1654	31.2524	-1.18931	1	Same	-0.556746	1	Same	0.736642	1	Same	0.179164	1	Same	0.811726	1	Same	-0.775382	1	Same	0.518005	1	Same	1	0.17851	Same	0.659236	0.145297
chr1	155434800	155438399	Intergenic	Npl	-39756	0	0	0	0	0	0	1	1	1	0	0	0	38.8146	3.07275	0	11.2566	9.4978	4.34572	-0.672568	1	Same	0.341973	1	Same	0.287517	1	Same	-1.03905	0.901266	Same	-0.0245048	1	Same	-0.216938	1	Same	-0.271394	1	Same	1	0.17851	Same	0.659236	0.145297
chr1	155487400	155490999	Intergenic	Rgs8	-10967	0	1	0	1	0	1	0	1	1	0	0	1	45.8031	66.313	37.9167	56.8261	43.8044	45.1778	0.310543	1	Same	-0.492299	1	Same	0.258955	1	Same	0.578725	0.934581	Same	-0.224118	1	Same	-0.79648	1	Same	-0.0452257	1	Same	NA	0.207766	Same	NA	-0.108809
chr1	155497800	155502599	promoter-TSS	Rgs8	33	0	1	0	1	0	1	0	0	0	0	0	1	28.7336	43.0844	44.331	12.1275	31.5972	40.0745	-1.08881	0.90619	Same	-0.341475	1	Same	-0.105186	1	Same	0.59993	0.954654	Same	1.34727	0.707519	Same	-0.0136417	1	Same	0.222647	1	Same	NA	0.207766	Same	NA	-0.108809
chr1	155505000	155510399	intron	Rgs8	7533	0	1	0	1	0	1	0	0	0	0	0	0	20.5922	48.2185	15.3404	23.5956	26.1739	32.4937	0.0893265	1	Same	-0.418214	1	Same	0.498899	1	Same	0.64964	0.996888	Same	0.1421	1	Same	-0.810901	1	Same	0.106212	1	Same	NA	0.207766	Same	NA	-0.108809
chr1	155516200	155518999	intron	Rgs8	17433	0	0	0	0	0	0	0	1	0	0	0	0	63.1994	32.1458	44.4979	23.201	22.6645	24.4149	-0.917704	1	Same	-0.275381	1	Same	-0.536453	1	Same	-0.580953	1	Same	0.0613708	1	Same	0.26461	1	Same	0.00353791	1	Same	NA	0.207766	Same	NA	-0.108809
chr1	155523800	155530399	intron	Rgs8	26933	0	1	0	0	0	1	0	1	1	0	0	1	21.2224	29.8594	37.8644	22.8179	22.5068	22.4727	0.106932	1	Same	-0.264484	1	Same	-0.551191	1	Same	0.444971	1	Same	0.0735555	1	Same	0.215295	1	Same	-0.0714126	1	Same	NA	0.207766	Same	NA	-0.108809
chr1	155549600	155555199	Intergenic	C230024C17Rik	32559	0	0	0	0	0	0	0	0	0	0	0	1	26.7931	2.304	28.6303	10.0119	12.615	24.9798	-0.825055	1	Same	1.14617	1	Same	-0.105293	1	Same	-1.70181	0.659272	Same	0.269408	1	Same	1.78415	0.938222	Same	0.532692	1	Same	NA	-0.116862	Same	NA	0
chr1	155586600	155589799	intron	Rgs16	717	0	1	0	0	0	1	0	0	0	0	0	1	27.1263	25.5524	22.8843	27.995	18.4413	28.0639	0.0212424	1	Same	-0.161691	1	Same	0.143702	1	Same	-0.00692991	1	Same	-0.189864	1	Same	-0.0903918	1	Same	0.215001	1	Same	1	-0.416394	Same	NA	-0.214109
chr1	155593600	155597999	promoter-TSS	Rnasel	-756	0	0	1	1	1	0	0	0	1	0	1	1	3.19332	10.0551	28.2473	16.2883	26.2061	14.9404	0.87655	1	Same	0.713539	1	Same	-0.459538	1	Same	0.589868	1	Same	0.426857	1	Same	0.701772	1	Same	-0.471305	1	Same	1	0.0999413	Same	0.837021	0.111221
chr1	155744000	155752599	intron	Glul	1241	1	1	1	1	1	1	0	1	1	1	1	1	41.1534	52.0706	60.5667	34.1174	40.3682	52.1849	-0.241184	1	Same	-0.280363	1	Same	-0.180021	1	Same	0.406778	0.952607	Same	0.367599	1	Same	0.157508	1	Same	0.25785	1	Same	0.956435	-0.195052	Same	0.993951	-0.00165868
chr1	155807400	155811399	Intergenic	Glul	62341	0	0	0	1	0	0	0	0	0	0	1	0	20.8205	5.17516	26.8232	8.22599	26.5316	13.9669	-0.337898	1	Same	0.606607	1	Same	-0.284795	1	Same	-0.434384	1	Same	0.510121	1	Same	0.565695	1	Same	-0.325707	1	Same	0.956435	-0.195052	Same	0.993951	-0.00165868
chr1	155923200	155926599	Intergenic	Zfp648	-123417	0	0	0	0	0	0	1	1	0	0	0	0	53.8793	0.485171	14.2137	8.93151	11.981	3.45329	-1.4837	1	Same	1.4085	1	Same	-0.887326	1	Same	-2.60479	0.220298	Same	0.287409	1	Same	1.46665	1	Same	-0.829172	1	Same	NA	0	Same	NA	0.507847
chr1	155963800	155966799	Intergenic	Zfp648	-83017	0	0	0	0	0	1	0	0	0	0	0	0	20.5575	31.9404	21.1323	13.0707	11.5252	28.4496	-0.254305	1	Same	-0.59886	1	Same	0.209873	1	Same	0.333871	1	Same	-0.010684	1	Same	-0.299986	1	Same	0.508747	1	Same	NA	0	Same	NA	0.507847
chr1	156051400	156052999	exon	Zfp648	3883	0	0	0	0	0	0	0	0	0	0	0	1	0	58.4905	69.8795	45.2049	46.8177	40.7191	6.83002	2.82113e-17	Up	-0.235047	1	Same	-0.694143	1	Same	7.22443	1.74383e-19	Up	0.159362	1	Same	0.18491	1	Same	-0.274187	1	Same	NA	0	Same	NA	0.507847
chr1	156570600	156577399	promoter-TSS	Cacna1e	-950	0	0	0	1	0	1	0	0	0	0	0	1	8.01505	1.77896	25.6923	18.7616	19.8583	20.3105	0.80175	1	Same	1.99374	0.817116	Same	-0.212626	1	Same	-1.06023	0.930882	Same	0.131766	1	Same	2.166	0.607511	Same	-0.0403619	1	Same	1	-0.455584	Same	NA	-0.690879
chr1	156729600	156732999	Intergenic	Cacna1e	-158250	0	0	0	1	0	1	0	0	0	0	0	1	22.2945	7.95032	84.9286	18.7288	83.6803	73.4582	-0.14786	1	Same	2.25587	0.553122	Same	-0.132226	1	Same	-0.831547	0.967725	Same	1.57218	1	Same	2.17866	0.5465	Same	-0.209439	1	Same	1	-0.455584	Same	NA	-0.690879
chr1	156802800	156806599	Intergenic	Ier5	142066	0	0	0	0	0	0	0	0	0	0	0	1	38.7848	13.2544	35.8068	8.28011	9.65899	22.743	-0.800303	1	Same	-0.125055	1	Same	-0.269258	1	Same	-0.579478	1	Same	0.0957689	1	Same	0.539727	1	Same	0.395525	1	Same	1	-0.366572	Same	0.856278	-0.0558004
chr1	156875200	156880199	Intergenic	Ier5	69066	0	0	1	0	1	1	0	0	1	0	1	1	9.06904	11.9242	27.3809	7.29907	13.0382	22.4378	-0.104118	1	Same	0.0900394	1	Same	-0.137907	1	Same	0.196005	1	Same	0.390162	1	Same	0.564086	1	Same	0.33614	1	Same	1	-0.366572	Same	0.856278	-0.0558004
chr1	156886400	156889399	Intergenic	Ier5	58866	0	0	0	0	0	1	0	0	0	0	0	0	0	10.0387	39.5202	3.2471	17.2073	36.0948	0.99562	1	Same	0.500016	1	Same	-0.0709422	1	Same	1.84475	0.584816	Same	1.34915	1	Same	1.20666	1	Same	0.635706	1	Same	1	-0.366572	Same	0.856278	-0.0558004
chr1	156905600	156909399	Intergenic	Ier5	39266	1	0	1	0	1	1	0	0	1	0	1	0	6.96318	36.5274	36.5411	10.6072	16.8264	32.3346	0.223562	1	Same	-0.540608	1	Same	-0.0811034	1	Same	1.12462	0.925106	Same	0.360452	1	Same	-0.0286926	1	Same	0.430812	1	Same	1	-0.366572	Same	0.856278	-0.0558004
chr1	156927200	156941199	Intergenic	Ier5	12566	1	1	1	1	1	1	1	1	1	0	1	1	46.0618	12.9192	29.9465	41.8809	30.4711	29.8086	-0.112998	1	Same	1.24657	0.226941	Same	0.0204875	1	Same	-1.66597	0.00851824	Down	-0.3064	1	Same	1.10213	0.372699	Same	-0.123954	1	Same	1	-0.366572	Same	0.856278	-0.0558004
[truncated: 35,225 more rows]
[truncated: 22 more columns]

## Sheet: ChIP_seq_ARID2_H2KA9ac_Fig5E
chr	start	end	Annotation	NearestGene	Distance.to.TSS	In.KD-day0-ARID2	In.KD-day0-K9ac	In.KD-day2-ARID2	In.KD-day2-K9ac	In.KD-day4-ARID2	In.KD-day4-K9ac	In.scr-day0-ARID2	In.scr-day0-K9ac	In.scr-day2-ARID2	In.scr-day2-K9ac	In.scr-day4-ARID2	In.scr-day4-K9ac	scr.day0	scr.day2	scr.day4	KD.day0	KD.day2	KD.day4	log2FC.KD.day0_vs_scr.day0	FDR.KD.day0_vs_scr.day0	DBA.KD.day0_vs_scr.day0	log2FC.KD.day2_vs_scr.day2	FDR.KD.day2_vs_scr.day2	DBA.KD.day2_vs_scr.day2	log2FC.KD.day4_vs_scr.day4	FDR.KD.day4_vs_scr.day4	DBA.KD.day4_vs_scr.day4	log2FC.scr.day2_vs_scr.day0	FDR.scr.day2_vs_scr.day0	DBA.scr.day2_vs_scr.day0	log2FC.KD.day2_vs_KD.day0	FDR.KD.day2_vs_KD.day0	DBA.KD.day2_vs_KD.day0	log2FC.scr.day4_vs_scr.day2	FDR.scr.day4_vs_scr.day2	DBA.scr.day4_vs_scr.day2	log2FC.KD.day4_vs_KD.day2	FDR.KD.day4_vs_KD.day2	DBA.KD.day4_vs_KD.day2	RNA.KD.Day0_vs_scr.Day0.FDR	RNA.KD.Day0_vs_scr.Day0.log2FC	RNA.KD.Day0_vs_scr.Day0.DEG	RNA.KD.Day2_vs_scr.Day2.FDR	RNA.KD.Day2_vs_scr.Day2.log2FC
[truncated: 41,983 more rows]
[truncated: 22 more columns]
