# Supplementary material for: Cleavage of histone H2A during embryonic stem cell differentiation destabilizes nucleosomes to counteract gene activation
Source: J Biol Chem. 2026 Apr 9;302(6):111437. doi: 10.1016/j.jbc.2026.111437 (PMC13156748; doi:10.1016/j.jbc.2026.111437)
Supplement: Data Summary [file mmc13.xlsx]

## Sheet: Sheet1
File	Description	Figure
Data 1	Top Down Data	1D and 2D
Data 2	RNA seq CTSL KD	2B and 2C
Data 3	Histone PTMs	2E and supplementary Figure 2c-d
Data 4	H2AK9ac ChIp-seq	3B and 3C
Data 5	Gene expression of genes with Promoters marked by H2AK9ac	3D
Data 6	MS Results -Acetylated H2A Peptide Pull Downs	4C-D
Data 7	MS Results-cH2A_IP MS	5A-C
Data 8	ChIP_seq PBRM1_ARID2_H2AK9ac in control and shCTSL cells	5E
Data 9	cH2A- Mononucleosmes Ips	6B
Data 10	qPCR-mESC and EBs shCTSL579/580	Supplementary figure 2B-C
Data 11	Top Down Data EBs day 4 shCTSL 579/58	Supplementary figure 2F
Data 12	Histone PTMs shCTSL 579/580	Supplementary figure 2G
